# Supplementary material for: KAT6B is required for histone 3 lysine 9 acetylation and SOX gene expression in the developing brain
Source: Life Sci Alliance. 2024 Nov 13;8(2):e202402969. doi: 10.26508/lsa.202402969 (PMC11561263; doi:10.26508/lsa.202402969)
Supplement: Supplementary file 2 [file LSA-2024-02969_SdataF1.2.xlsx]

## Sheet: Figure 1B
	Kat6b–/–					Kat6b+/–					Kat6b+/+					Kat6b+/+					Tg(Kat6b)					Myst4 -/-Neurospheres dT					Kat6b ++ BL/6 neurospheres					Kat6b ++ FvBxBalbC neurospheres					Tg(Kat6b) neurospheres
dT	0.0155024	0.0144796	0.0123789	0.0209703		5.47856	6.29836	4.29864	6.59375		9.67192	9.20717	12.6753	11.6421	11.7293	11.5011	12.7156	11.8609	16.6605	19.733	56.5027	60.4932	30.9599	34.9801	46.2426

## Sheet: Figure 1C
	Kat6b–/–					Kat6b+/–					Kat6b+/+					Kat6b+/+					Tg(Kat6b)					Myst4 -/-Neurospheres dT					Kat6b ++ BL/6 neurospheres					Kat6b ++ FvBxBalbC neurospheres					Tg(Kat6b) neurospheres
Neurospheres	0.00016633	0.00030791	0.00029876	0.00028349		0.786432	0.983545	0.557453	0.664926		1.34015	1.1731	1.1422			1.27954	1.38846	1.30113	1.57803		4.7997	6.44188	5.54466	6.50663	5.93621

## Sheet: Figure 1E
	Kat6b+/+			Kat6b–/–
H3K9ac/pan H3	0.010396	0.009191	0.010564	0.005802	0.006951	0.006613

## Sheet: Figure 1G
	Kat6b+/+			Kat6b–/–
H3K9ac/pan H3	0.080316	0.082205	0.082006	0.075658	0.071571	0.068619

## Sheet: Figure 1I
Kat6b+/+				Kat6b–/–
1.50728	1.50674	1.58475		1.58127	1.48634	1.4159

## Sheet: Figure 1K
Kat6b+/+				Kat6b–/–
2.71407	2.57473	2.93248		2.36912	2.15882	1.9364

## Sheet: Figure 1L
		Kat6b+/+	Kat6b–/–
		0.30753274	0.30753274
-1 kb	-1	0.549909	0.31089
		0.556851	0.314872
		0.56281	0.318896
		0.567954	0.322803
		0.573994	0.327156
		0.580547	0.331858
		0.586609	0.336463
		0.590956	0.33988
		0.594742	0.342331
		0.598656	0.344071
		0.603011	0.345198
		0.607424	0.346566
		0.611028	0.347796
		0.614834	0.349098
		0.619776	0.350971
		0.625798	0.354226
		0.63168	0.358796
		0.636658	0.362572
		0.640876	0.36531
		0.644396	0.367384
		0.647695	0.369593
		0.65229	0.372869
		0.657407	0.375631
		0.662929	0.377718
		0.667661	0.379017
		0.671995	0.381607
		0.676771	0.385336
		0.683035	0.389678
		0.688579	0.393174
		0.693374	0.395985
		0.697659	0.398813
		0.704852	0.402491
		0.713766	0.40667
		0.723371	0.41086
		0.733375	0.415748
		0.743831	0.42142
		0.753631	0.427312
		0.763832	0.433178
		0.772479	0.438235
		0.780169	0.443187
		0.786503	0.447219
		0.791968	0.450211
		0.799476	0.453478
		0.805728	0.456189
		0.814607	0.460304
		0.821374	0.462517
		0.827781	0.464332
		0.832982	0.465872
		0.83846	0.468516
		0.845674	0.472282
		0.852116	0.475722
		0.860352	0.479479
		0.866916	0.482658
		0.873545	0.486453
		0.882266	0.492348
		0.894385	0.499446
		0.908144	0.506517
		0.919099	0.511866
		0.92743	0.516852
		0.936861	0.522715
		0.949386	0.530185
		0.964732	0.53793
		0.976881	0.543698
		0.985055	0.547388
		0.992573	0.551852
		1.00403	0.558639
		1.0197	0.566611
		1.0334	0.572769
		1.04334	0.577438
		1.05015	0.581841
		1.05894	0.587983
		1.0696	0.595115
		1.0798	0.601638
		1.08723	0.606329
		1.0941	0.609987
		1.10181	0.614099
		1.11288	0.618748
		1.12364	0.62393
		1.13377	0.62813
		1.14405	0.633045
		1.15481	0.638233
		1.16697	0.645121
		1.17639	0.652015
		1.18928	0.660311
		1.20104	0.667501
		1.21452	0.67463
		1.2281	0.6817
		1.24355	0.689875
		1.26071	0.698606
		1.27663	0.706788
		1.29514	0.715239
		1.31341	0.723675
		1.33294	0.732733
		1.35381	0.743047
		1.37602	0.755377
		1.39852	0.768084
		1.41835	0.779223
		1.43899	0.789379
-0.5 kb	-0.5	1.45836	0.79944
		1.47635	0.809709
		1.49211	0.819374
		1.50677	0.82779
		1.5219	0.835749
		1.53699	0.844188
		1.55422	0.854501
		1.57289	0.866771
		1.59495	0.881431
		1.61633	0.895839
		1.63552	0.908314
		1.65004	0.916875
		1.66006	0.921572
		1.6657	0.923024
		1.66504	0.917836
		1.66318	0.912005
		1.6636	0.90903
		1.6684	0.912016
		1.67673	0.916291
		1.68687	0.920689
		1.69846	0.925207
		1.70934	0.930137
		1.71996	0.935198
		1.73385	0.941463
		1.75086	0.950052
		1.77169	0.960645
		1.79063	0.971833
		1.81214	0.984383
		1.83429	0.998194
		1.858	1.01176
		1.88304	1.02525
		1.91113	1.04002
		1.94434	1.05817
		1.98026	1.07755
		2.01712	1.09536
		2.05508	1.11287
		2.09361	1.13089
		2.13278	1.15023
		2.17172	1.17013
		2.20624	1.18747
		2.23896	1.20424
		2.2675	1.21898
		2.29803	1.23602
		2.32717	1.25201
		2.35269	1.26648
		2.37242	1.27752
		2.38763	1.28746
		2.40148	1.29641
		2.41405	1.30517
		2.42418	1.3123
		2.42707	1.31535
		2.42093	1.31351
		2.4132	1.30974
		2.40925	1.30814
		2.40824	1.30671
		2.4019	1.30314
		2.39002	1.29721
		2.38085	1.29369
		2.37683	1.29263
		2.37925	1.29309
		2.37979	1.29209
		2.37674	1.28833
		2.37488	1.28442
		2.38083	1.28435
		2.39677	1.28935
		2.41548	1.29693
		2.43633	1.30483
		2.46062	1.31466
		2.49368	1.3301
		2.53074	1.34906
		2.57365	1.37176
		2.62136	1.3967
		2.67549	1.42536
		2.73049	1.45495
		2.78643	1.48498
		2.84432	1.51633
		2.90435	1.54952
		2.96865	1.58611
		3.03471	1.62397
		3.10044	1.66151
		3.1649	1.69775
		3.23029	1.73458
		3.30179	1.77567
		3.37715	1.81911
		3.45219	1.8609
		3.52927	1.90127
		3.60327	1.94023
		3.67664	1.97875
		3.75293	2.01925
		3.82377	2.05742
		3.8905	2.09367
		3.94288	2.12241
		3.99651	2.15018
		4.06625	2.1856
		4.15223	2.22824
		4.2326	2.26753
		4.28822	2.29284
		4.33554	2.31222
		4.4005	2.33884
		4.49018	2.37936
TSS	0	4.58629	2.42529
		4.64736	2.45558
		4.68849	2.47713
		4.72198	2.49562
		4.77645	2.5233
		4.82155	2.54545
		4.83956	2.55543
		4.8306	2.55222
		4.80138	2.53717
		4.76775	2.5158
		4.72429	2.48797
		4.67038	2.45697
		4.59233	2.41592
		4.49925	2.36939
		4.39363	2.31569
		4.28254	2.2593
		4.1633	2.20053
		4.03112	2.13656
		3.89377	2.06982
		3.75706	2.0016
		3.63545	1.94051
		3.52285	1.88383
		3.41675	1.83068
		3.31673	1.78018
		3.22988	1.7361
		3.16261	1.70182
		3.11105	1.67625
		3.07164	1.65814
		3.04497	1.64694
		3.03552	1.64465
		3.04385	1.65125
		3.07031	1.66709
		3.12048	1.69355
		3.19127	1.73013
		3.28038	1.77515
		3.37685	1.8254
		3.4802	1.87921
		3.59664	1.94031
		3.72187	2.00651
		3.85396	2.07544
		3.97361	2.13862
		4.08444	2.19565
		4.18831	2.25092
		4.2878	2.30141
		4.37669	2.34536
		4.43882	2.37394
		4.48048	2.39295
		4.49948	2.40254
		4.50825	2.40744
		4.49942	2.40298
		4.47392	2.38731
		4.42809	2.3615
		4.36112	2.32661
		4.28144	2.28731
		4.19241	2.24242
		4.10072	2.19678
		4.00371	2.14735
		3.90416	2.09774
		3.80638	2.04809
		3.7126	2.00087
		3.63699	1.96025
		3.57473	1.92431
		3.52513	1.8958
		3.47726	1.86978
		3.43555	1.84853
		3.40983	1.83467
		3.39709	1.82808
		3.39793	1.82934
		3.40491	1.83725
		3.42015	1.85052
		3.44597	1.86832
		3.4828	1.88881
		3.52565	1.91165
		3.56977	1.93632
		3.61659	1.96398
		3.66344	1.99115
		3.71118	2.01712
		3.75013	2.03558
		3.7866	2.05177
		3.81701	2.06609
		3.84412	2.07889
		3.86308	2.08816
		3.874	2.09139
		3.87946	2.09111
		3.87564	2.08584
		3.86568	2.07888
		3.84002	2.06518
		3.80607	2.04799
		3.76516	2.02784
		3.72328	2.00626
		3.67611	1.98093
		3.61795	1.94951
		3.55244	1.91549
		3.48381	1.88033
		3.42275	1.84862
		3.36318	1.81784
		3.30217	1.78545
		3.23316	1.74866
		3.16882	1.71459
		3.11552	1.68709
+0.5 kb	0.5	3.0722	1.66522
		3.03339	1.6457
		2.99131	1.62569
		2.95519	1.60899
		2.92994	1.59676
		2.91901	1.59283
		2.91558	1.59279
		2.91227	1.59356
		2.91137	1.59249
		2.91553	1.59372
		2.92708	1.5973
		2.94475	1.60524
		2.95902	1.61161
		2.96882	1.61628
		2.97646	1.61897
		2.98766	1.62241
		2.99709	1.62618
		2.99719	1.62612
		2.98808	1.62299
		2.97407	1.61655
		2.9597	1.61015
		2.94413	1.6015
		2.9252	1.592
		2.90267	1.58135
		2.87787	1.5695
		2.85143	1.55494
		2.81979	1.53696
		2.78403	1.51822
		2.74243	1.49754
		2.70233	1.47735
		2.65764	1.45353
		2.61463	1.4293
		2.56742	1.40237
		2.52285	1.37896
		2.47976	1.35773
		2.44179	1.33872
		2.40885	1.32014
		2.37642	1.30128
		2.34527	1.28441
		2.3141	1.26898
		2.29097	1.25811
		2.27397	1.24892
		2.26237	1.24225
		2.24994	1.23576
		2.23861	1.2325
		2.22784	1.22912
		2.22457	1.22827
		2.22555	1.22734
		2.22794	1.22695
		2.22573	1.22426
		2.22236	1.22018
		2.22075	1.21678
		2.21769	1.21232
		2.21327	1.20773
		2.2048	1.20148
		2.19406	1.19497
		2.18068	1.18806
		2.16585	1.18125
		2.15191	1.17472
		2.13428	1.16672
		2.11552	1.1576
		2.09124	1.14623
		2.06776	1.13421
		2.04327	1.12174
		2.01964	1.10917
		1.99274	1.09483
		1.96292	1.07907
		1.93486	1.06471
		1.90751	1.05108
		1.88256	1.0385
		1.85713	1.02457
		1.83497	1.01148
		1.81383	0.9994
		1.7944	0.989731
		1.77519	0.981548
		1.7572	0.972586
		1.74332	0.965083
		1.73282	0.958583
		1.72464	0.955017
		1.71423	0.950426
		1.70389	0.945372
		1.69482	0.939774
		1.68824	0.934624
		1.68281	0.930929
		1.6758	0.92585
		1.6657	0.920801
		1.6523	0.914411
		1.64062	0.909989
		1.63075	0.905923
		1.62215	0.902132
		1.61252	0.896691
		1.60015	0.889183
		1.58647	0.881299
		1.57256	0.873252
		1.56109	0.866329
		1.54838	0.857937
		1.53314	0.849346
		1.51903	0.842053
		1.5061	0.836917
		1.49434	0.832671
+1 kb	1	1.4803	0.826666

## Sheet: Figure 1P
Kat6b+/+	Kat6b–/–	Kat6b+/+	Kat6b–/–	Kat6b+/+	Kat6b–/–
-0.583298	-1.16809	-2.53198	-2.77177	0.19765	-0.643974
-0.470909	-0.36323	-0.407336	-1.33457	5.12098	4.43892
1.9137	1.16771	0.918459	0.433401	-1.2542	-1.2631
0.767364	-0.200254	-2.15735	-2.37988	-0.206984	-0.743971
-0.367524	-0.457032	-1.6506	-2.11677	-0.228067	-1.08545
1.26917	0.372074	1.87709	1.47693	0.372313	0.678411
0.932556	0.621756	-3.09783	-3.457	-0.96333	-1.15743
-0.271183	-0.455924	-1.91457	-2.25082	-1.2517	-2.15433
2.32839	1.47343	-0.556791	-1.32427	0.418304	-0.215097
3.62407	2.88534	0.539128	-0.0662053	1.91879	0.788851
3.16105	2.53407	0.242648	-0.444532	-0.161438	-0.842423
-0.979545	-0.890475	-1.06239	-1.25441	0.0166774	-0.482823
2.70073	1.54659	0.215735	-0.548586	-0.0196393	-0.281165
3.48071	2.67354	1.28651	0.605845	3.10099	2.98599
2.25169	1.90785	2.35047	1.72307	-0.332032	-0.351254
2.41732	1.90301	1.13169	0.777127	-0.847058	-1.30451
1.56731	1.09783	0.788819	-0.0106705	1.80648	0.834459
-0.0903818	-0.457646	-3.19278	-3.30851	-0.859127	-1.36673
1.72038	0.710502	0.176143	-0.52745	-1.76021	-1.79065
1.09733	0.862011	-0.808412	-1.23738	-1.84205	-2.07297
1.92177	1.28541	2.27595	1.3372	0.951071	0.0907282
1.77804	1.3989	0.726868	0.463202	0.607386	-0.156029
1.6451	0.375654	-0.180489	-0.807504	-1.0065	-0.972452
5.25564	4.32076	1.3036	0.77751	-0.0394003	0.218281
4.18387	3.35343	0.385175	-0.132458	-0.318084	-0.951867
4.64915	3.69465	0.859232	0.201318	0.986797	0.0306519
4.09491	3.47442	0.976145	0.49688	-0.536884	-0.682829
4.29919	3.51432	1.62605	0.999214	-1.47211	-1.65969
-0.0056855	-0.043157	0.166668	-0.0942766	3.19724	2.94168
-0.178988	-0.549372	-0.977641	-1.22203	0.200308	0.641208
-0.0047226	-0.283195	-1.86123	-2.46369	2.57691	1.82123
-0.0885007	-0.557034	0.47823	0.0486487	0.896244	-0.0854082
-1.32813	-0.890088	-2.40778	-2.1919	-1.0906	-1.19822
0.455512	0.21339	-2.50139	-2.87726	-1.25805	-0.85362
0.520033	0.0830099	-0.458193	-0.912825	-0.598623	-0.46887
-0.834147	-1.021	-0.896262	-1.25663	2.72213	2.13376
0.98153	0.615657	0.0437233	-0.332278	3.20595	3.02439
0.852837	0.38089	0.745595	0.454436	1.14599	0.0504651
0.620785	0.669212	0.525071	-0.0517126	2.98536	2.48935
-0.575376	-0.458628	-0.830538	-1.41855	0.926137	0.134872
0.279342	-1.01771	-1.25476	-1.58149	-0.178158	-0.571268
-0.268293	-0.768005	-0.966283	-1.27757	3.00267	2.81973
3.34548	2.36847	3.22639	2.49547	1.14635	0.0580632
-0.365603	-0.460758	-1.55062	-1.82116	1.58041	0.957091
4.55028	3.72218	3.26274	2.52828	0.0448822	0.15317
0.760787	0.212898	-0.766978	-1.09613	1.58113	0.326414
-0.0121752	-0.557034	-0.376069	-0.323444	-0.727398	-1.34905
-0.58132	-0.128225	-0.595846	-0.48697	0.973392	0.627292
-0.179938	-0.050917	-1.27081	-1.49553	1.3926	0.452119
3.93616	2.8193	-0.714303	-1.29136	1.96181	1.20345
-0.364646	-1.02203	-1.47811	-1.79617	1.26436	0.849192
3.94288	2.79862	-1.73852	-2.03163	0.701234	0.0927391
2.72948	1.36866	0.496166	-0.0976512	3.80666	3.17967
3.37542	2.30449	-1.29187	-1.98051	-0.57308	-0.703988
3.07505	1.95408	0.920148	0.256051	3.59538	3.68443
-0.838159	-0.558195	-0.848812	-1.20233	-0.541509	-1.13276
-0.704128	-0.557034	-2.16359	-2.54808	3.09019	2.31567
1.84017	0.905138	0.0556563	-0.392002	1.04979	-0.0226124
3.08041	2.22219	-0.778601	-1.67685	0.697247	-0.393082
0.662745	-0.197472	0.379674	-0.277123	-0.0988008	-0.468156
3.54827	2.72427	-1.87152	-2.28963	0.555012	-0.284792
3.17525	2.50968	1.826	1.0511	0.455376	-0.59418
3.75705	2.65552	0.176233	-0.364121	0.744991	-0.216835
-0.0932034	-1.16477	-0.0400361	-0.63081	3.42698	2.27524
-0.979545	-0.890475	-2.79258	-3.04888	1.32389	1.13925
1.26195	0.778585	-2.58597	-2.8448	2.93866	2.93866
-0.462128	-1.16581	-2.38735	-2.909	0.310793	-0.33749
-0.70312	-1.16477	-1.46207	-1.57967	-0.4912	-0.909143
-0.273087	-0.656429	-3.08065	-3.50836	-0.964336	-0.969423
-0.835152	-0.893719	-3.20735	-3.31395	-1.94973	-1.31342
0.62509	0.756584	0.780704	0.406001	-1.33058	-1.62526
4.44655	3.70609	-0.134088	-0.487206	1.3932	0.887806
4.17853	3.19234	2.91473	1.95284	-1.11435	-1.39204
0.134793	0.0161114	1.99021	1.28351	-0.791339	-0.736863
0.514043	-0.0481933	-0.544013	-0.64594	1.31219	0.559168
1.93938	0.821628	-2.38485	-3.02396	-0.914178	-1.64398
3.61217	2.27313	-0.432305	-0.955475	1.50411	0.60062
-1.32813	-1.16581	-2.69792	-3.03763	0.650162	0.0760635
2.78861	1.64532	0.682534	0.133959	0.63467	-0.0814021
4.62266	3.58332	1.01535	0.488509	-0.795075	-1.19372
1.05464	0.324442	-1.38128	-1.67082	-0.793366	-0.985383
2.78801	1.88219	0.39588	-0.164471	-1.51672	-1.82547
-0.269239	-0.553516	-2.58315	-2.85638	-0.885085	-1.50841
-0.832123	-1.01874	-2.41019	-2.08019	-1.33781	-1.34527
-0.982606	-0.884994	1.39726	0.691168	1.30818	1.47154
4.95766	4.03577	-1.8479	-2.32801	-1.49282	-1.08047
2.1499	1.73091	3.98429	3.31485	2.52498	2.03744
-0.365612	-0.369034	-0.232843	-0.4332	-0.764508	-1.14122
-0.179004	-0.549746	-0.040974	-0.0994453	1.63393	1.44928
3.87267	3.08702	0.963364	0.170748	-0.583195	-0.510541
1.65783	0.615112	0.274812	-0.425972	1.83174	1.83174
0.976913	0.145263	-0.735115	-0.897966	-1.19893	-1.48943
2.90662	2.41457	0.192803	-0.340819	0.626774	0.0731757
-0.174301	-0.274232	-1.40783	-2.36221	-0.385215	-0.762067
4.37687	3.53332	1.56832	0.724761	4.24678	4.24678
2.31217	1.42006	1.31554	0.754045	-0.103068	-0.856168
3.55079	2.52273	1.11848	0.779696	-0.190612	-0.799739
-0.705135	-1.16769	-2.10637	-2.45448	-0.259057	-0.55528
0.618338	-0.0564925	-2.09814	-2.42765	1.54222	1.38449
1.90952	1.30661	-0.598265	-0.857526	4.21354	3.12904
2.89982	2.19499	0.792746	0.112112	3.82312	2.68229
1.93392	0.973852	-0.0788586	-0.725656	-0.62415	-1.3727
-0.174285	-0.457479	-0.915764	-1.72724	-1.57234	-1.64895
3.65639	2.64351	4.18158	3.07671	0.462677	0.0749009
1.59578	0.941185	0.284407	0.0244438	0.391315	-0.766236
-0.46992	-0.0544721	-0.0619366	-0.897537	0.0692047	-0.342906
2.94394	2.19443	1.01574	0.523721	-0.994426	-1.00638
1.61032	0.977207	0.0591859	-0.388085	0.851563	0.555387
3.32368	2.4524	0.546484	-0.304752	-1.40228	-1.91906
0.214037	0.476733	0.15823	-0.032682	-1.70539	-1.76949
1.9606	1.26495	1.19273	0.944684	-0.698667	-0.880549
-0.264513	-0.653668	0.62395	-0.142926	-0.169391	-0.454699
-1.14349	-1.16809	-3.55553	-3.89136	-1.33174	-1.46811
-0.982589	-0.771218	-3.40781	-3.6948	-0.0956976	-0.423876
-0.841161	-0.273625	-2.07788	-2.29649	0.411017	-0.0954494
1.741	1.4722	0.583335	-0.0860985	0.401088	0.0437842
1.29574	0.833272	-1.3204	-1.48985	-0.320582	-1.12494
1.19184	0.905003	1.39419	0.87707	-0.723495	-0.796465
-0.268326	-0.124639	-3.19905	-3.4978	-0.0128231	-0.742094
3.18462	2.37654	0.791313	0.0514215	2.83269	3.01333
0.902863	0.149063	-0.497134	-0.856311	0.449275	0.609708
3.23733	2.5546	0.91361	0.382195	-1.18503	-1.27712
-0.0130919	0.212688	-0.503098	-0.969913	0.212375	-0.674854
3.39842	2.45516	0.411055	-0.44225	0.971369	0.935
0.328637	0.0759038	-0.632146	-1.28903	-0.410272	-0.716997
0.615795	0.37196	-2.03249	-2.47844	0.710666	-0.129462
-0.26831	-0.281714	-3.23868	-3.30939	0.0240168	-0.625304
1.97122	1.54631	1.17181	0.809362	-0.487772	-1.20546
2.50645	1.82009	1.00403	0.457681	-0.522286	-0.771146
0.759077	0.212321	-0.189096	-0.466996	1.67535	0.580362
-0.835135	-1.32813	-2.23301	-2.94464	-1.36135	-1.51846
-1.14554	-0.892945	-0.722381	-0.982386	0.314412	0.296119
1.22876	0.270755	-1.59525	-2.13234	1.2539	1.22968
0.143826	0.0207425	-1.41961	-1.85033	-0.650701	-0.904931
-0.177121	-0.458628	-1.50182	-1.41888	3.1044	2.49798
-0.0121594	-0.1214	-1.4963	-1.72286	2.03923	1.33252
0.212267	0.0888323	0.363853	-0.0824059	-0.936717	-0.780582
-0.0931543	-0.130265	-1.67461	-1.97629	-1.56268	-2.25757
3.00281	2.16662	1.9172	1.24944	0.80548	0.202223
-0.269287	-0.557449	-0.617034	-0.826686	-0.0143457	0.076507
1.85459	1.1978	1.44263	0.635972	-1.70638	-1.76767
0.85926	0.0945692	0.731426	-0.021129	1.7266	1.07058
2.59422	1.86413	0.409399	-0.249842	0.351131	-0.0443264
3.57598	2.35318	1.27908	0.679752	-1.00405	-1.45619
0.140152	-0.459407	-0.589927	-1.00137	-0.248855	-0.804696
-0.839157	-0.459241	-1.80525	-2.19189	-1.53506	-1.53405
0.932583	-0.0544721	-1.15162	-1.7507	2.65383	2.46917
-0.271172	-0.651863	-0.856617	-1.15817	1.78872	0.981284
-0.166743	-0.125381	-0.602182	-0.993424	-1.70142	-1.45578
1.23386	0.81107	1.8437	1.27306	-0.273171	-0.784767
1.61719	0.703357	0.774012	0.119354	2.59471	2.89894
2.81919	1.98954	1.83254	1.43024	3.40296	2.44719
-0.470893	-1.02164	-2.1628	-2.86637	0.852885	0.0345114
-0.979528	-0.890088	-3.46624	-3.23683	0.952874	0.394191
2.94754	1.98792	-2.61459	-3.06395	-0.15747	-0.342971
4.07561	3.57944	0.176166	-0.440325	-0.65838	-0.569637
-1.14657	-0.357411	-3.68641	-3.7292	-0.730584	-0.57584
1.85831	0.817423	0.634055	-0.0945484	-1.24428	-1.04981
1.0547	0.317702	-1.29485	-1.37789	-0.392807	-1.3645
3.5263	2.71404	0.745927	0.130646	-0.183062	-1.21465
1.27507	1.04892	3.23239	2.49693	-0.702119	-1.00951
3.05191	2.2132	1.45001	0.570919	-1.50754	-1.234
2.1293	1.61418	1.2718	0.821303	-0.604657	-1.32023
1.17356	0.308875	-2.61905	-2.88808	-0.5951	-0.378032
0.0700558	-0.455924	-0.33803	-1.07305	1.65042	2.09068
-0.575426	-0.770974	-0.799553	-1.29927	0.672161	-0.111515
0.0627308	-0.459651	-0.850781	-1.47732	0.977116	0.629357
-0.583281	-0.273625	-1.95521	-1.93716	1.75928	1.29969
0.0700872	-0.660407	-1.44282	-1.44958	2.47238	1.54108
-0.0047701	-0.282435	-1.53818	-1.73396	0.965384	0.647956
-0.981589	-0.554263	-1.35348	-1.37158	2.0865	1.4911
3.83619	2.83117	2.29566	1.1634	0.956442	0.484995
-0.469925	-0.766994	-1.80624	-2.21455	2.42906	1.28968
-0.363689	-0.459241	-0.744361	-1.02667	-1.70142	-1.12726
-0.580323	-1.16809	-3.13308	-3.27273	3.80126	2.94337
-0.0121752	0.093507	-1.80918	-2.13218	1.38877	0.363112
3.881	2.90351	1.31915	0.32191	1.10993	0.259922
-1.32813	-1.32813	-3.47896	-3.59816	0.0494718	-0.834683
1.76058	1.2956	1.64397	1.00613	0.923958	-0.190014
-0.266418	-1.01771	-0.903794	-1.3612	-0.384331	-0.515731
-0.580323	-1.02061	-2.11345	-2.53833	-0.0447577	-0.618932
-0.70312	-0.774181	-2.80615	-3.2869	-0.347369	-1.1672
2.66675	1.65734	-0.565145	-0.896257	0.698564	-0.217038
-0.982589	-0.767378	-2.21919	-1.98158	3.51821	2.71137
3.58406	2.46419	-0.898986	-1.28746	2.12235	1.29879
2.53115	1.22832	-0.683362	-0.994125	3.20734	2.34035
-0.98463	-0.551114	-2.34185	-2.54772	-0.827073	-0.689578
4.09309	3.15097	0.507745	-0.0441721	1.921	0.750971
4.23271	3.28945	1.69557	0.957039	2.46818	2.19102
3.2186	2.47104	2.74396	1.92903	0.483839	-0.232509
1.94062	0.751757	2.2143	1.38777	-0.418918	-0.78584
0.563817	0.152077	-0.776678	-1.12344	2.43305	1.51073
-0.703153	-0.770591	-2.25951	-2.47887	1.11094	-0.187078
1.16152	0.662124	-0.955127	-1.34161	2.65745	1.67114
3.07666	2.54486	-0.681511	-0.838505	3.12735	2.28596
-0.58132	-0.113345	-0.689127	-1.23923	0.699489	-0.233989
1.0523	0.316124	-0.153927	-0.530811	3.04093	2.14373
0.347958	0.209829	-0.737416	-1.03266	3.7062	2.53881
-0.363656	-0.368425	-0.515012	-0.685341	3.21459	2.62914
2.26604	1.20536	0.589546	-0.178942	1.48383	0.502271
1.10031	0.741398	1.0983	0.393025	-0.675564	-1.41024
1.76644	0.989224	-1.30426	-1.74358	-1.44903	-1.09323
-0.262574	-0.276324	0.377481	0.0577012	1.92871	0.618303
2.60427	1.56384	-0.249976	-0.880626	0.596638	-0.447756
0.670163	0.573993	0.548153	0.328552	0.20169	-0.197115
2.8049	1.46841	1.97038	1.59357	-1.06956	-1.25184
-0.0885166	-0.770974	-0.526725	-0.863618	0.316018	-0.418866
0.806327	0.481797	0.946368	0.280336	1.13806	0.31919
-0.838159	-1.02203	-2.44614	-2.2055	0.167586	-0.795649
3.71831	2.78187	1.84622	1.29727	-0.313297	-0.862427
3.58171	2.88061	0.593298	0.113575	0.436772	-0.447402
2.25269	1.40974	2.3778	1.55606	0.0278507	-1.22196
3.96497	3.15136	-0.923974	-1.20912	0.08261	-0.625939
0.620843	0.0181493	-1.46474	-2.0062	0.600707	0.118583
3.10445	2.39749	1.87775	1.37794	-1.88268	-1.26775
5.20968	4.37115	-0.257988	-0.721063	-1.44542	-0.970218
3.54126	2.75137	0.889535	0.497979	-1.48155	-1.664
4.35057	3.43512	1.90093	1.21373	0.273401	-0.375078
3.67785	3.09008	0.704266	-0.0637701	3.96885	3.13292
4.54721	3.73913	-0.233841	-0.813048	0.387058	0.766415
1.36333	0.695444	-1.72011	-2.05421	-0.931965	-1.19686
1.72815	1.03674	1.04265	0.453582	1.17343	0.404751
1.62315	1.00162	-1.37403	-1.82169	-0.6595	-1.22088
3.6981	2.72231	0.484924	-0.195346	-1.10725	-1.40499
0.0700558	-0.657474	0.397292	-0.136655	-0.327434	-0.784097
4.70905	3.92735	3.15423	2.29708	-0.15433	-0.746666
4.00508	3.29544	-0.278882	-0.791004	-1.70339	-2.02317
0.0691671	-0.203912	-1.22349	-1.49853	-0.417127	-0.706867
4.39228	3.61729	0.830799	0.0741093	-0.173054	-0.552484
0.621735	-0.12235	-0.802982	-1.54828	-0.910593	-1.02029
4.21771	3.28403	1.66555	0.955483	4.43165	4.10098
2.15017	1.38661	1.21589	0.72028	0.787917	0.970906
-0.705135	-1.02203	-2.54976	-2.44615	-0.0324421	-0.234407
0.567171	0.706981	-0.443671	-0.776699	-1.47246	-1.32376
3.47066	2.42255	0.220181	-0.50315	0.879014	0.0142592
0.668553	0.425869	0.634685	0.386337	2.90413	2.06607
2.38636	1.46235	1.42597	0.397362	0.00320923	-0.871383
0.976927	0.423759	0.39845	-0.0726757	0.434851	-0.306949
-0.269287	-1.02164	-0.840779	-1.35405	0.0656394	-0.834129
0.518325	0.152287	-0.540055	-0.96926	-0.373056	-0.758102
0.897213	0.474246	-0.853122	-1.39933	5.68943	5.4984
1.4475	1.25671	1.35795	0.91837	2.19144	1.55491
0.513235	0.659212	0.883991	0.451771	0.523783	-0.15771
-0.704145	-0.65923	-2.08779	-2.2652	2.59293	2.26226
1.28847	0.615895	0.930679	0.395686	1.02624	0.0422908
-0.585257	-1.32813	-2.56428	-3.02728	0.209675	0.0273946
-0.979528	-0.769781	-1.35925	-1.72773	-0.218253	-0.837351
2.71031	1.77218	-1.5926	-2.05275	3.43105	2.82325
2.38753	1.65508	2.29843	1.45937	-0.367961	-0.321195
1.23393	0.211776	-0.425659	-0.945859	-0.730623	-1.07238
-0.0885311	-0.886838	-0.5631	-1.06091	-1.19851	-1.66659
1.19839	0.9163	-0.394541	-0.551609	-0.352318	-0.595403
-1.14347	-1.16477	-2.09733	-2.55215	-0.495759	-0.696245
1.45657	1.00352	-0.235096	-0.957259	-1.55554	-1.65886
0.276703	-0.36806	-0.407822	-0.919203	2.31986	1.90839
1.48372	0.704972	0.0369027	-0.333422	0.010404	-0.131574
0.273163	0.016734	-0.271089	-0.533543	0.431	-0.162739
1.81801	1.23762	0.0777203	-0.318071	4.17967	4.3401
0.900449	0.320471	-3.48534	-3.74574	1.2303	1.07166
1.64054	0.934969	0.307878	-0.408798	-0.242938	-0.678691
2.72714	1.68837	2.51644	1.59388	0.778211	0.429646
1.62373	1.1722	1.26519	0.789751	8.59969	7.79953
1.39579	0.476627	-1.20217	-1.97504	0.127843	-0.612374
4.09278	3.47392	1.81167	1.2244	2.60751	2.29253
1.48436	0.428301	1.06781	0.52131	-0.843833	-1.43079
4.36664	3.36063	1.28687	0.658689	1.31768	0.542473
3.78938	2.95398	1.41206	0.655107	-0.835889	-1.45378
2.52918	1.57781	2.67683	1.9453	0.38936	0.185814
3.88303	3.02317	3.24211	2.30547	1.73272	1.37416
-0.362739	-0.887859	-0.006212	-0.331642	-0.681868	-1.90229
0.606556	-0.120157	-0.503555	-0.888111	-1.58158	-1.37216
4.68072	3.81315	0.290893	-0.515733	4.22171	3.75474
4.71352	3.73166	4.88624	4.01632	0.851412	-0.33615
4.17437	3.29082	3.2334	2.35895	-1.4692	-1.04985
1.75983	1.00029	-0.667046	-1.00729	-0.878757	-1.07591
3.15847	1.92824	-0.665423	-1.45928	-0.725062	-1.05029
0.404973	-0.277086	-3.40508	-3.72976	-0.664602	-0.980542
-0.363705	-0.659608	-1.58388	-1.85692	0.512718	0.171835
3.93028	2.86997	1.87622	0.980423	0.532315	-0.111865
1.32732	0.697683	0.338929	-0.448367	0.986801	0.00589706
2.34354	1.43521	2.74638	2.08335	1.04391	1.05737
3.10203	2.24255	0.161565	-0.288951	0.299341	-0.343144
4.53608	3.27594	-0.666785	-1.2171	-0.101331	-0.742448
3.4199	2.28282	-0.509086	-1.10935	-0.539306	-1.19254
2.80093	1.6197	1.45331	0.84312	-0.869232	-0.833911
0.0655231	-0.281714	-0.342411	-0.719753	0.748066	-0.199471
-0.835118	-0.887226	-1.75001	-2.24331	0.824749	1.043
-0.834147	-0.886015	-1.82365	-2.12394	0.467963	0.0197326
0.806375	0.748267	-0.428164	-0.729162	-0.598573	-0.630625
-1.14657	-0.45961	0.645392	0.167264	-0.933751	-0.683926
0.717807	-0.653668	-0.588452	-1.19679	2.23149	1.59221
0.672658	0.0855778	0.263734	-0.523973	0.355239	0.483796
2.80404	2.12477	-1.77326	-2.05245	-0.723754	-1.04182
0.140167	0.0901359	1.48093	0.67006	-0.780009	-1.33009
4.09296	3.26355	0.338985	-0.332156	2.83174	2.83174
1.28995	0.978995	0.58318	0.14314	-0.793082	-1.21714
0.340034	0.0181493	-1.35765	-1.71688	-0.459861	-0.956232
2.46805	1.66073	-0.735535	-1.17233	0.839991	0.483439
0.268756	0.0801037	-0.836447	-0.906219	-0.944029	-0.614789
0.619158	-0.198431	-1.80147	-2.19922	-0.499789	-1.17979
-0.0047543	0.0214685	-1.11939	-1.44348	-1.13423	-1.38811
3.37938	2.38066	-1.494	-1.87164	-0.704304	-1.5703
2.69464	2.24919	-0.545229	-1.15395	-0.29283	-0.723498
3.91869	2.93449	0.18965	-0.370619	-1.36197	-1.45266
3.58393	2.78352	-0.797143	-1.44971	-0.111003	-0.733865
2.78176	1.42296	1.30514	0.367089	-0.332172	-0.560656
3.81549	2.92086	3.7749	2.95037	1.76683	0.838376
5.01942	4.05164	0.358797	0.0987766	-1.51189	-1.93507
0.058143	-0.0432988	-0.947655	-0.81529	3.45203	2.25754
-0.0894893	-0.370371	-1.50592	-1.90607	-0.72705	-1.65433
-0.469936	-0.555053	-3.32099	-2.94075	-1.22818	-1.24625
0.273072	0.205573	0.26934	-0.090098	0.402293	-0.867114
-0.582302	-0.658608	-1.32416	-1.50962	0.631349	-0.34322
1.89952	1.28058	0.747597	0.220094	0.992496	0.335595
2.78464	1.65801	0.102291	-0.629118	0.212235	-0.513121
1.81646	0.911799	0.00030464	-0.56314	1.23077	1.04653
2.05225	1.16273	1.85541	1.13606	2.68349	2.06307
3.57491	2.19595	0.561794	-0.16237	-0.685074	-1.023
0.339987	0.384678	-0.708658	-0.705952	-0.674505	-0.76578
1.85712	1.57383	1.19515	0.832611	-0.574732	-0.942052
3.56699	2.44797	0.776832	0.183335	0.501613	0.148768
-0.0894414	-0.55074	-1.01993	-1.49037	1.72353	0.973764
-0.584243	-0.552897	0.243325	-0.131156	0.83165	0.281952
0.898023	0.610632	0.184432	-0.102215	-0.0477242	-0.993016
2.76558	1.98241	2.28845	1.34366	-0.127533	-0.14987
4.43369	3.68164	2.22317	1.51002	-1.11127	-0.738578
4.99797	4.21607	1.50689	0.859525	1.94348	1.24042
5.42821	4.54757	1.83591	0.993148	-0.74481	-0.88004
2.76368	1.84861	2.9763	2.07159	-0.0166411	-0.720017
4.40852	3.49516	2.96475	2.21506	3.3367	2.3749
1.86961	1.08023	3.82978	2.95286	0.208213	-0.432151
4.90046	4.32515	0.597538	0.0503738	3.14725	3.14725
1.73653	1.00604	0.434184	-0.0847794	-1.98087	-1.65651
4.06015	3.18392	0.841019	0.393055	-0.23101	-0.463397
2.85284	1.85453	0.434605	-0.182472	0.723562	0.629582
1.613	0.782124	0.684845	-0.108959	0.34789	-0.202708
3.02231	2.22649	1.03307	0.44434	-0.730088	-0.804943
1.73147	1.00686	-1.12351	-1.39104	-0.601193	-0.667064
3.51835	2.49828	-0.862506	-1.22941	4.41328	3.35524
3.53795	2.50764	-1.34552	-1.88894	0.46006	0.0666245
0.450259	-0.0529405	-0.865157	-0.966888	0.343922	-0.239952
2.63698	1.4715	-1.90936	-2.27363	-0.720827	-0.978537
4.29315	3.41458	2.11084	1.37632	-1.36585	-1.65813
4.59881	3.65123	3.15331	2.25993	-1.26283	-1.05354
3.49682	2.58055	-0.0738055	-0.640214	-0.366678	-0.557696
1.45869	0.575092	-1.46679	-1.99262	-2.11863	-2.14078
-0.264513	-0.369803	-1.61524	-2.43311	-0.935617	-1.22421
3.78523	3.04498	-0.0860899	-0.516487	-1.18737	-1.69454
4.13254	3.13898	0.59751	-0.107327	-1.88933	-1.94731
2.72976	1.7179	0.203368	-0.219009	-0.646024	-0.69802
4.81856	3.82039	3.70475	2.87091	-1.17848	-0.482493
-0.182734	-0.65923	-3.27033	-3.48814	-1.06499	-1.06526
-0.362731	-0.554923	-2.12242	-2.08687	-0.180251	-0.923084
0.718758	0.0109724	0.877816	0.495454	-0.348071	-0.338815
0.0691443	0.0808196	-0.359409	-0.554482	-1.12188	-1.7081
2.05308	1.61342	0.618831	0.0118329	-1.45483	-2.02325
1.12606	0.149191	1.23515	0.486523	-0.286398	-0.844389
-0.982606	-0.890475	-1.85121	-2.34134	-0.933787	-1.65471
2.93107	2.16687	2.08095	1.60176	-1.83744	-1.55218
3.32164	2.3361	2.30174	1.24554	-0.194588	-0.337697
0.675984	0.375978	-1.8	-2.24596	0.0953594	-0.302523
3.16999	2.40622	0.413736	-0.107333	-1.43188	-1.6183
-0.832123	-0.658608	-1.19255	-1.46484	-1.1988	-1.80085
4.22062	3.39249	2.66627	1.93087	-0.758855	-0.831185
3.93262	2.82606	0.737345	-0.069218	-0.850535	-1.12
2.00168	1.61043	1.83577	1.18058	2.87837	2.22234
-0.703136	-0.652242	-1.46017	-1.44105	-1.48474	-1.39805
2.76205	1.81921	-1.57973	-2.18655	1.81646	1.12583
-0.579325	-0.454363	-1.58207	-2.24807	1.03362	0.745121
1.87137	1.20117	-2.55314	-2.63941	-1.94073	-2.3088
2.71486	1.46721	2.21419	1.32861	0.104014	-0.413611
1.1352	0.476944	-0.075977	-0.727319	0.0675003	-0.367801
1.80398	1.0975	1.87604	1.025	1.92171	1.19904
2.70686	1.91188	-0.480288	-1.00023	0.761869	0.168469
4.52734	3.8487	3.14125	2.51493	1.14427	1.26675
2.04414	0.518914	-0.333308	-0.976569	-1.98035	-2.0849
2.35619	1.1116	0.782605	0.102344	-1.37713	-1.87107
0.670206	0.31949	-2.93416	-3.28968	-0.611275	-1.29263
4.54167	3.97776	1.5792	1.1686	-1.56733	-0.970236
1.20289	0.423039	-2.22928	-2.58949	-0.858177	-0.980542
2.20274	1.49164	2.18044	1.49696	-0.629504	-1.07504
3.18213	2.35713	1.98696	1.31029	0.180146	-0.189803
3.72666	2.98961	-1.51911	-1.87632	-1.26759	-1.4513
-0.705118	-0.456497	-3.28933	-2.50753	-1.23364	-1.24526
-0.834147	-1.16809	-1.80576	-2.31238	0.474189	0.410552
-0.588191	-0.657852	-0.155316	0.149314	-0.281356	-0.213442
-0.707114	-0.887859	-2.29042	-2.24057	0.029265	-0.865921
1.87195	1.07358	-0.189637	-0.868028	-1.53785	-1.60235
1.31022	1.31388	-0.0302539	-0.388209	3.50439	2.92922
2.41159	2.06449	1.87579	1.32562	4.00447	3.81777
0.339987	0.147902	-0.722412	-1.27833	0.617585	0.0730443
4.25524	3.31999	1.4214	0.742436	-0.526476	-1.05218
1.91874	1.33722	1.91649	1.28506	-0.518578	-1.05934
3.20853	2.1771	0.60792	0.0355471	-0.992314	-1.47552
0.0664261	0.266327	-0.2452	-0.89992	0.125919	-0.102313
0.21044	-0.454899	-0.369811	-0.865604	-1.54639	-1.28206
1.69358	1.3782	-1.53202	-1.80067	-0.897027	-1.59018
1.13973	0.706981	-0.278123	-1.31521	0.00189995	-1.47975
3.06409	2.39584	0.557789	-0.192622	-1.46141	-1.65651
1.46003	0.0220576	2.19139	0.936727	-0.450222	-0.58555
1.37803	0.703226	1.48059	0.734797	1.20884	0.458583
4.21975	3.2999	-0.982332	-1.42641	-1.70144	-1.46004
2.31961	1.76073	0.0115178	-0.336097	-1.45545	-1.89676
-0.464043	-1.16581	-2.30589	-2.3158	-0.0298687	-0.447451
0.567098	-0.0555533	1.01856	0.0598727	-1.10371	-1.6724
-0.0857385	-0.660651	0.393081	-0.154832	-1.68418	-1.75566
-0.363673	-0.55567	-1.45452	-1.94466	1.14232	0.446715
0.0664488	-0.545798	-1.32652	-1.97909	-0.62655	-0.769627
2.4585	1.87481	-2.39691	-2.82307	0.392325	-0.0652307
2.95414	2.07421	0.583653	0.190071	0.242518	-0.211758
0.46067	-0.198582	-0.882074	-1.56653	0.382106	-0.0207528
1.38936	0.333201	-0.184257	-0.563425	-0.926328	-1.04422
2.85644	1.7675	0.268104	-0.523084	-0.436373	-0.685385
3.74472	3.07271	2.95902	2.25512	0.595403	0.0209186
2.42398	1.38586	-1.34212	-1.76726	-0.48244	-0.711685
-1.14349	-1.16809	-1.96706	-2.03165	-0.269068	-0.753174
2.73777	1.61598	0.364853	0.0261323	3.36989	2.19108
0.204162	0.0155588	-0.900047	-1.26744	2.08641	1.15474
3.57884	2.79559	1.5373	0.61109	-0.25026	-0.877483
3.36487	2.17166	1.00417	0.375783	0.648795	0.208135
-1.14554	-0.557449	-2.24977	-2.03699	0.179165	-0.222246
-0.982606	-0.552279	-1.23031	-1.543	4.9919	4.24022
1.05541	0.0218142	-0.346355	-1.40013	2.9173	2.35139
-0.70312	-1.32813	-2.02429	-1.97795	0.184011	-0.422186
-0.468951	-1.02061	-3.24473	-3.61065	1.79433	0.903094
-0.584278	-0.76132	-2.57017	-2.87535	-0.640186	-1.22337
3.29642	2.27198	0.482263	-0.214958	0.117684	-0.312584
0.514087	-0.457646	-0.461788	-0.958	-1.05692	-1.01072
-0.578358	-0.887859	-0.169909	-0.421017	-1.16835	-1.45671
-0.0894733	0.266447	-0.98157	-0.823755	-1.10937	-1.3756
4.88586	3.74636	-0.306963	-0.976732	0.559298	-0.137234
2.7369	1.73178	-1.95981	-2.43142	-1.37741	-1.31453
4.85654	3.77782	-1.20415	-1.86698	-1.41605	-1.72168
-1.32813	-1.01771	-3.43409	-3.73124	-0.678803	-0.87596
-0.0112149	-0.364206	-2.02872	-2.25525	-1.08881	-1.27045
3.04666	2.35908	1.52471	0.871524	-1.67137	-2.1804
3.32701	2.63438	1.27616	0.640504	-0.130945	-0.857269
2.65084	1.88791	0.055278	-0.521762	-0.0010141	-0.273258
-0.364663	-0.362254	-2.00481	-2.21717	-0.481674	-1.10357
5.59245	4.73126	1.56696	0.817122	-0.237765	-0.771394
-0.0894255	-0.556044	-1.95063	-1.97914	-0.41858	-0.754972
2.95788	2.08528	-0.249514	-0.899489	-0.308962	-0.837431
4.52027	3.69118	0.569276	0.268062	0.867456	0.00321373
2.60201	1.99181	-0.249149	-0.554126	1.72105	0.833038
3.53756	2.88904	3.09278	2.39355	1.02914	0.841018
3.63853	2.75394	3.40349	2.57447	-0.765001	-0.849175
-0.981589	-0.889267	-1.52958	-1.80096	1.17347	0.443709
3.7059	2.91907	-0.212343	-0.779442	1.08782	0.179654
1.45601	0.322168	-1.60532	-2.15108	1.69844	1.92218
2.77161	1.83461	2.58594	1.76024	0.270005	1.18683
0.450295	-0.656051	-0.428022	-0.900646	1.64303	0.971405
1.41976	1.10258	-2.05144	-2.70035	1.08409	0.403654
2.69433	1.72688	0.33631	-0.34573	3.6391	3.6391
3.79561	3.08642	2.66391	1.97842	6.45474	5.99406
3.31663	2.50565	3.06417	2.44693	1.5157	0.568208
0.567927	0.0145245	0.765169	-0.0355814	-0.867906	-0.986113
-0.46992	-0.553271	-2.11485	-2.45968	2.99084	3.36777
-0.579375	-0.36075	0.483745	-0.0481229	3.59097	2.72359
1.27568	0.565074	-0.969626	-1.4862	0.828912	0.286741
0.933334	0.315317	0.0135351	-0.134831	4.34383	4.43512
1.24195	0.146614	0.628465	0.272561	-0.540355	-0.853679
2.32676	1.31439	1.60351	1.07367	1.52016	1.52016
4.28488	3.34758	3.154	2.27295	-0.303166	-1.24581
1.16232	0.511353	-0.0372763	-0.464639	1.67951	1.59846
-0.835135	-0.767378	-1.13737	-1.77332	-0.334072	-0.667924
-0.704144	-1.02061	-0.931505	-1.16304	-0.867136	-1.05587
0.854461	0.475571	-0.825269	-1.16231	-0.306029	-0.612839
2.8662	2.07721	2.58896	1.86687	-0.256774	-0.567699
1.23677	0.966162	-0.0016379	0.141282	1.02993	0.0569275
0.56543	-0.657852	-0.421814	-0.944647	2.05464	1.32774
-0.0894255	-0.367695	-0.464187	-0.888716	-0.984826	-1.42022
0.269582	0.266657	-0.67173	-0.961342	1.97637	0.81133
-1.32813	-0.890475	-2.27012	-2.38945	2.65033	2.7231
-0.0066163	0.262807	0.0230326	-0.319455	4.10351	3.02514
-1.14347	-1.02203	-2.58996	-3.40843	-0.79328	-0.213654
0.0627308	-0.281109	-1.12022	-1.33269	-0.572675	-0.708958
-0.981589	-0.891494	-3.53592	-3.70225	-1.26662	-1.35733
-0.361765	-0.766183	-3.1261	-3.31817	1.51243	0.421015
3.99111	3.25603	2.07007	1.50592	1.11745	0.801962
3.47738	2.69036	0.70286	0.0574375	-0.384125	-0.630007
1.92866	1.19677	-0.896925	-1.28156	0.608965	0.06556
1.80446	0.575742	-0.866371	-1.27379	-0.425433	-1.06978
0.282876	0.261245	-1.24401	-1.6716	-0.910857	-1.40028
-0.0885485	-0.369034	-1.35127	-1.7735	-1.10595	-1.02221
0.978483	0.139847	-2.72692	-2.89361	-0.765432	-1.47886
1.35971	-0.116558	-0.677942	-1.00669	-0.218627	-0.738844
0.273975	-0.198544	-1.20144	-1.5957	0.999056	0.932868
3.23013	2.39373	-2.73897	-3.14537	4.0284	3.6849
3.1058	1.65756	-2.85679	-3.13393	1.48712	1.30552
3.69432	2.86324	0.781398	0.0924146	0.349081	0.512436
2.54259	1.77249	-2.37662	-2.78041	1.53489	1.27644
0.724497	0.0845191	1.17471	0.484302	3.39117	3.39117
1.98197	0.929753	-1.84931	-2.27914	-0.956645	-0.937308
-0.838153	-0.773799	-1.61455	-1.98996	1.47696	0.856206
-0.578358	-0.195159	-1.41733	-1.75083	1.11745	0.513621
5.09519	4.13232	2.50633	1.6445	-0.536007	0.199068
3.20975	2.32392	1.66572	0.85885	-1.12603	-1.87728
2.65302	1.90556	2.26586	1.43362	1.65772	1.38244
3.03252	2.16783	0.340624	-0.0444681	-0.744977	-0.64196
-1.32813	-1.16809	-3.3478	-3.12329	-0.60756	-0.991257
0.21579	0.253863	-1.41176	-1.66086	-0.244166	-0.702983
-0.0904311	-0.887226	-1.03975	-1.18574	2.74943	2.34966
-0.179968	0.0774085	-0.620456	-0.746832	0.263364	-0.0331126
-1.32813	-1.16477	-3.07881	-2.93738	2.13892	1.80642
2.48455	1.87053	2.25011	1.55649	4.55759	3.89487
2.63885	1.69677	1.03176	0.447755	-0.8442	-0.72659
4.2524	3.2549	2.46261	1.61936	1.3537	1.66082
3.13222	2.07224	0.461122	-0.0367016	1.24623	0.203622
3.73601	2.69943	2.48588	1.46112	-5.61e-05	0.148353
2.15346	1.73796	-1.94064	-2.39416	1.59507	0.875314
3.90787	2.88046	0.696031	-0.0119856	3.159	2.40533
1.06147	0.700592	-1.02533	-1.57817	3.09293	1.97203
3.58378	2.72197	0.723574	0.17865	1.22495	0.54303
3.42973	2.69046	1.11412	0.627255	-0.225554	-0.656352
1.02401	0.26416	-2.71384	-3.16122	1.98595	0.893657
4.70675	3.86254	2.16016	1.4017	3.30643	2.36419
4.15289	3.33109	0.763954	0.102585	-1.18488	-2.02028
4.10369	3.06881	0.74755	0.158431	-1.25001	-1.2517
-0.0094154	-0.207641	-0.559101	-1.42563	-1.80951	-1.42413
1.41214	1.17296	0.101834	-0.155523	-1.43473	-1.75898
3.38816	2.49677	1.04741	0.459686	-0.0885424	-0.416162
-0.700159	-0.770591	-0.702898	-1.01146	0.48272	-0.561724
1.84955	1.25313	2.1507	1.36424	-0.451746	-1.31835
1.73835	0.980634	0.181733	-0.163015	0.511532	-0.138987
-0.700126	-0.657052	-3.49539	-3.37712	1.05098	0.181242
2.94359	1.92678	0.907877	0.386747	2.844	1.63233
5.30152	4.44855	0.0419698	-0.593244	1.94727	0.946254
2.43242	1.1079	0.239839	-0.740847	-0.274817	-0.748404
-0.840159	-1.16809	-1.05996	-1.52392	6.22301	5.53341
4.05403	3.10413	1.10592	0.597185	0.757052	0.934713
-1.32813	-1.16581	-3.36308	-3.35281	0.247706	-0.372232
0.461481	-0.0617075	2.13952	1.43834	0.969147	0.257621
2.34718	1.19988	1.55411	0.429498	1.26849	1.08236
2.71757	1.77771	-0.895799	-1.25977	0.868858	0.28499
-0.835135	-1.02061	-2.19734	-2.1147	1.33268	0.759073
1.19401	0.0261461	-0.0682665	-0.916411	0.952182	0.619226
-0.0103332	-1.16809	-1.15097	-1.5399	0.394633	-0.359849
4.8892	4.15287	0.438055	-0.108339	0.473605	-0.183374
-0.179968	0.149063	0.334542	0.0042043	3.07243	2.42781
3.61661	2.65002	0.725094	-0.0013951	-0.952902	-1.01312
2.96362	2.05863	-0.937056	-1.22193	-0.925987	-1.07568
-1.14347	-1.16581	-3.22073	-2.65945	-1.93127	-1.14826
-1.14554	-0.890088	-3.25244	-3.61533	-0.695147	-0.838016
-0.0048018	-0.457276	-3.19267	-3.52732	0.812702	0.283539
-0.835135	-0.65923	-2.51078	-3.20836	3.17195	1.97221
2.92529	2.03483	1.54502	0.912867	0.285215	0.0986959
2.11784	1.76423	0.681417	-0.0438425	-1.65203	-1.40901
2.25775	1.33521	0.970805	0.526469	0.318879	-0.130337
2.52612	1.62904	-0.721036	-1.25939	2.28155	2.28155
-0.263554	-0.546794	-2.66528	-3.16242	3.0958	2.17272
2.25763	1.47848	0.43412	-0.111641	1.0034	0.71834
1.42319	0.830323	-0.954586	-1.56841	-0.69903	-0.949375
-0.0885166	0.47295	-2.18545	-2.42887	-2.12683	-2.31846
-0.363673	-0.453915	-2.51982	-2.57955	1.22932	0.696599
0.143785	0.147598	-2.28381	-2.82993	0.0685604	-0.361207
3.59823	2.60556	-1.16119	-1.76255	3.34086	2.4501
0.211352	-0.552149	-3.13306	-3.41665	2.28787	1.84717
0.813535	0.268254	0.713795	-0.0467542	0.602671	-0.151327
-0.366568	-0.459038	0.13836	-0.381929	-0.687923	-0.881403
2.67344	1.709	-1.66201	-2.14311	-1.00778	-0.98327
1.45447	1.12933	0.361873	-0.13692	-0.668691	-1.09806
-0.982589	-0.887859	-1.50799	-1.98802	-1.3112	-1.56611
0.0645508	-0.2838	-1.64695	-2.18659	-0.655968	-0.750121
-0.586235	-0.54858	-1.7553	-1.83811	-1.57666	-2.16405
1.38519	0.901899	-1.83578	-2.27947	-0.638683	-1.20344
3.02813	2.08568	-0.893273	-1.2918	0.484904	-0.413031
-0.466975	-0.768005	-0.559045	-0.817375	-1.88234	-1.32375
0.451104	0.0917485	-0.752983	-1.01442	8.12907	7.6391
2.88807	1.61322	0.167829	-0.593688	-1.15153	-1.36928
-0.578375	-1.16581	-2.18036	-2.24473	-1.94073	-1.3149
1.5124	0.143976	-0.717754	-1.4745	-0.076076	0.136322
1.23746	-0.11585	-0.543276	-1.53426	-0.50065	-0.890853
0.338225	0.0227491	-1.13588	-1.48369	-1.07715	-1.42083
3.34841	2.82217	2.3818	1.88325	3.37307	2.72284
1.5883	0.749189	1.91165	0.998677	1.45049	1.40173
0.570539	0.260642	-0.21176	-0.645164	1.48781	0.907544
2.42237	1.85005	0.0245379	-0.308451	-0.949129	-1.14129
2.72027	1.87479	0.765873	0.15943	1.51293	0.488467
1.45725	0.324318	1.68186	0.875205	-1.401	-1.58045
5.08686	4.37974	1.69737	0.932685	-0.15656	-0.686923
2.10317	1.6925	1.88238	1.11866	-0.945212	-1.06491
4.18756	3.12685	0.026677	-0.734623	-2.23625	-2.42385
4.41337	3.41802	-0.254326	-0.940597	-0.794385	-1.38995
-0.581322	-0.768388	-1.77858	-2.40051	-1.1	-1.56715
1.35904	0.792717	-1.42222	-1.77528	-0.82853	-1.49102
0.0718969	-0.364206	-1.45033	-2.03887	-2.76498	-2.35177
1.30729	0.524868	-1.96464	-2.00769	-0.583962	-0.963313
-0.837155	-0.554881	2.35934	1.58971	-2.07943	-1.65073
1.39147	0.946022	0.997731	0.696236	-0.129186	-0.764194
3.53601	2.64788	2.54375	1.55768	0.503509	-0.387532
2.40919	1.71414	1.75823	0.952214	1.05017	0.146903
2.07236	1.03585	-0.0272658	-0.648513	-1.25643	-1.09307
3.27215	2.24757	1.45687	0.816456	-0.914017	-1.84597
4.03183	3.1301	0.883116	0.0369564	1.47405	0.452033
3.71485	2.8578	1.33626	0.961254	0.668815	0.142933
3.65481	2.96083	2.07255	1.33736	0.634419	-0.338104
3.38866	2.70649	1.86204	1.20317	0.470129	-0.340399
3.45267	2.66405	0.783867	0.133	0.353956	-0.266819
5.23058	4.21222	1.41958	0.92621	-1.07643	-1.50346
4.60281	3.70133	0.871616	0.234857	-1.01863	-0.871236
2.56877	1.67299	0.949137	0.304699	-0.543122	-0.927108
-0.835118	-1.02164	-1.24968	-1.62347	-1.28155	-1.28707
3.08322	2.35762	0.657092	0.138734	-0.130214	-0.164976
1.1895	1.19988	1.50549	1.13226	3.95736	3.2504
4.86344	3.87921	1.37142	0.76452	2.47167	1.50093
3.06445	2.14766	1.38319	0.886528	0.928082	0.0398665
4.92761	4.05812	2.52461	1.66036	0.754981	0.117681
5.28627	4.44672	2.24562	1.5753	3.29746	3.11421
4.89204	3.99217	-0.378973	-1.14369	2.14483	1.89416
4.01994	3.1813	2.02929	1.3828	-0.114183	-0.782304
4.17419	3.5439	1.56434	1.09212	2.33359	1.66347
0.405053	0.31925	2.50906	1.57636	-1.7087	-1.1539
1.96228	1.35954	2.48473	1.74892	-1.45625	-1.53058
-0.979545	-0.658852	-2.69295	-2.45189	0.110913	-0.62329
0.143795	0.324115	-0.469542	-1.22154	1.06921	0.50061
-0.98463	-0.660407	0.16762	-0.639715	0.623355	0.172429
0.845661	0.0877723	1.02231	0.145797	-1.7201	-1.65072
-0.979545	-1.02203	-1.9989	-2.25893	-2.00242	-2.09833
-0.982606	-0.661029	-2.7757	-2.73454	0.0501007	-0.528447
-0.979545	-0.770208	-1.2776	-1.34166	-1.08968	-1.12367
4.1033	3.03526	2.78374	1.86063	-0.905522	-0.912988
-0.584277	-1.16769	-2.88181	-3.29102	0.737359	0.476793
3.66304	2.87888	-1.06996	-1.63363	-1.68083	-1.63791
-0.838142	-0.888879	-0.599169	-0.949517	-1.71806	-1.67177
-0.0894414	-0.0487503	-2.26969	-2.59252	-0.834695	-0.96462
-0.982589	-1.32813	-3.7223	-3.69193	-0.759896	-1.31353
2.21732	1.54304	0.135747	-0.356285	-2.19938	-2.11425
-0.0885485	-0.369398	0.226242	-0.0458206	-1.56777	-1.35263
0.0746443	0.381456	-2.19756	-2.48437	0.730629	0.0520316
3.18814	2.36011	-1.17	-1.7492	-1.69958	-1.32546
0.458042	0.216095	-0.621123	-0.852746	1.61486	0.773077
2.095	1.25261	1.21177	0.602264	0.38764	-0.137009
2.68522	2.01479	0.502858	-0.0953624	-0.408501	-0.646209
-0.0047543	0.214847	-1.00117	-1.00969	-0.281897	-1.07436
-0.706109	-0.650859	-1.40622	-1.67327	2.68745	1.69691
-0.0029021	0.219204	-0.791255	-1.01746	0.474193	0.474193
-0.174332	-0.652866	-1.0072	-1.25894	-0.381718	-0.920815
-0.265443	-1.16809	-0.848045	-1.45775	2.52169	1.62561
1.56861	0.856865	-1.35714	-2.11871	-0.504251	-1.39142
-0.98463	-0.765555	-3.0038	-2.91608	-0.497758	-0.770459
0.216781	0.47973	-0.387763	-0.643549	-0.375231	-1.09148
-1.32813	-0.891494	-3.46209	-3.27228	0.259239	-0.349719
-0.0913392	-1.02428	-1.96046	-2.0476	1.53009	0.410523
-0.466022	-0.560961	-1.12535	-1.60269	1.4648	0.37358
-0.0922788	-0.65467	2.66203	1.87451	0.737314	0.246346
-0.361765	-0.116351	0.261605	0.107964	1.38285	0.522517
-0.834113	-0.891494	-2.44556	-3.05998	4.47827	3.91129
0.275768	-0.0494847	0.333822	-0.115054	-0.513297	-0.637129
-0.170524	0.0178041	0.0260888	-0.486477	0.308817	-0.455087
0.983223	1.04418	0.605085	0.0956387	1.47268	0.48212
-0.832106	-0.550366	-0.64627	-0.865206	1.10574	0.406685
3.47773	2.61089	2.91802	2.10324	2.07571	2.40491
0.13387	0.0200166	0.045808	-0.272903	0.411125	0.422585
1.82182	1.09482	-1.23248	-2.01716	4.81318	4.31717
-0.0047543	-0.655672	-2.82935	-3.17059	0.797689	0.607948
-0.979562	-1.02428	-2.64931	-2.72385	3.81777	3.46917
-0.362731	-0.551905	-1.28553	-1.66033	4.80468	4.3397
-0.584243	-0.654248	-1.66196	-1.93939	0.500251	0.197445
2.63705	1.69455	0.512646	-0.249255	-1.17072	-1.28404
2.20824	1.22044	1.82356	1.0978	3.19115	2.39402
2.5231	1.84922	1.45233	0.705382	2.08373	1.31018
3.13161	2.23733	1.16178	0.793602	-1.06678	-1.43877
2.53787	1.3566	1.93179	1.19755	1.20101	0.323479
3.6934	3.18461	1.31327	0.940282	0.490696	-0.560309
3.22653	2.52444	2.3169	1.74228	1.85619	0.918898
1.53411	1.11164	0.569408	-0.361509	0.0661569	-0.894684
5.1067	4.46748	1.76737	1.38249	0.744142	0.217008
3.13348	2.38848	1.43759	0.998474	-0.66542	-1.4552
3.57055	2.76048	-0.411764	-0.973797	2.91992	2.62568
-0.702161	-0.656051	-1.49261	-1.74347	-1.29168	-1.48292
1.02011	0.0845191	-2.44553	-2.9678	-1.16511	-1.73631
1.13207	0.624487	-2.1556	-2.44878	1.08617	0.00405584
0.668538	-0.126645	-0.152016	-0.513291	0.887954	0.497156
1.35554	0.774991	-0.339115	-0.727576	-0.312055	-1.0637
-1.32813	-1.16809	-2.75114	-2.98757	-0.487755	-1.15779
2.86787	1.71774	-1.19747	-1.87379	1.44994	1.11895
-0.834113	-1.16809	-1.79147	-1.90906	1.95484	0.886856
3.756	2.80504	-0.479708	-0.849832	3.02439	3.02439
-0.36463	0.0726659	-1.82488	-1.98891	-1.59756	-1.45743
2.59	1.56405	-2.03937	-2.46225	2.30649	1.88813
-0.473815	-0.886015	-3.58628	-3.76776	-1.32423	-1.50262
-0.577393	-0.551905	-3.74687	-3.99848	-2.1357	-1.60346
2.65993	1.75434	1.78642	0.870504	-2.30408	-2.19953
3.37192	2.36083	3.2441	2.25244	-0.403942	-0.744089
4.05041	3.21971	2.61145	1.909	-0.0078555	-1.18099
0.847183	0.321366	1.73475	1.16101	-1.40399	-1.5878
0.512397	-1.01977	-0.722347	-1.48052	-1.18108	-1.19651
2.82545	1.45876	-1.65059	-1.86328	-1.01388	-0.985599
3.37695	2.80579	0.681558	0.0308518	-1.14735	-1.34095
0.727825	0.321514	2.23753	1.4993	3.60652	3.16159
4.9502	3.96502	3.74305	2.8922	0.116215	-0.399096
0.336465	0.424908	0.179797	0.158434	-0.663646	-1.28063
4.58911	3.41871	-1.27067	-1.82923	0.103302	-0.777713
2.12604	1.17679	1.05227	0.406304	-1.10848	-1.06693
5.093	4.26234	3.53643	2.74438	1.21787	0.361768
2.69951	1.63336	2.84325	1.72705	5.67264	5.3397
1.67224	1.59324	-0.463115	-0.991879	2.06934	1.42562
3.91836	2.94249	0.578628	0.0249269	-0.358643	-0.102394
-0.263538	-0.272293	0.0629824	-0.171264	0.406321	0.211571
1.41908	0.747345	-0.384422	-0.821562	-1.0032	-1.06521
-0.367524	-0.766567	-0.928032	-1.15928	0.0542513	-0.274527
-1.14554	-1.02164	-2.84622	-2.86446	2.80621	2.80621
-1.14347	-1.32813	-3.49936	-2.87632	0.264699	0.254411
-1.14554	-0.8897	-1.61744	-2.09243	2.48521	1.99524
4.3824	3.34978	2.02544	1.18037	1.00178	0.518211
3.68721	2.80293	1.49626	1.06281	-0.924208	-1.03715
2.30111	1.44883	3.18451	2.35068	-0.675226	-0.800405
3.03471	2.48774	3.73779	2.91344	3.46917	3.46917
3.64387	2.66247	1.81207	0.862485	0.380334	0.588678
0.6735	0.429423	0.182388	-0.128059	0.389963	-0.165528
1.83774	1.17499	-0.727119	-1.12506	-0.0810025	-0.56026
2.47363	1.86049	1.81168	1.19206	0.575002	-0.691296
0.796679	0.268916	3.39102	2.62603	-0.856077	-1.18306
2.96297	2.48915	-1.16798	-1.89608	2.73877	1.91539
-0.581303	-0.655049	-2.34878	-2.2163	-1.72561	-2.23092
-0.982589	-1.02428	-3.12675	-3.16471	0.586712	0.164156
2.66118	2.20763	1.11397	0.382053	2.73126	1.92735
-0.179018	-0.659273	-1.75249	-2.11381	3.77414	2.86427
-0.365612	-0.771218	-3.7517	-3.6254	2.32574	2.70846
-0.577377	-0.367816	-1.97163	-2.41983	0.950281	0.415562
1.90834	1.04385	3.01621	2.15926	2.48952	1.78115
3.51917	2.25781	3.35659	2.3522	1.21819	0.877156
3.09756	2.25883	0.429371	-0.170623	1.32613	1.38655
1.05773	0.325214	-3.12833	-3.5744	3.08401	2.46192
-1.32813	-1.16809	-1.98266	-2.42976	2.17061	1.48371
2.30258	1.69722	1.24183	0.421388	1.74032	0.762628
0.896458	0.70383	0.376465	0.381704	0.995664	0.122326
-0.835135	-0.891107	-2.11814	-2.34236	2.7002	2.71608
4.10417	3.21846	0.0469223	-0.458146	2.17308	1.69155
4.22489	3.20295	0.893344	0.281544	1.8642	1.54432
3.72056	2.928	2.85647	2.17622	0.514978	0.514978
-0.840159	-1.02203	-1.34175	-1.32058	-1.12108	-1.50096
0.802227	0.622873	-1.78677	-2.48588	-1.79417	-1.41755
0.458954	0.152658	-1.34208	-1.77479	-0.851877	-1.89261
-0.704128	-0.768771	-1.71696	-2.26627	-0.577954	-0.824189
0.617432	0.656251	-0.61842	-1.05772	2.9172	2.09426
3.21299	2.33091	-0.205984	-1.00017	-0.498029	-0.89366
1.53986	0.571696	-2.15704	-2.31558	3.24292	2.22485
0.931819	0.651671	-3.48141	-3.72361	-0.0846828	-1.48002
3.92539	3.0349	1.31755	0.5673	0.463837	-0.0119011
3.65973	2.36067	1.23289	0.349772	2.08982	1.74428
-0.366568	-0.368425	-1.11157	-1.34903	2.8247	1.82764
3.05894	2.0624	-2.37117	-2.81919	-0.272133	-0.29105
2.44215	0.823645	-0.0830708	-0.939687	1.63693	1.73127
4.22412	3.38675	1.42295	0.859807	0.903604	0.253656
-0.181802	-0.766994	-0.72338	-1.2848	-1.33143	-1.95461
0.814415	0.471045	-1.61829	-1.9815	-1.01891	-1.39248
0.517478	0.15324	1.36192	0.932493	1.1184	-0.0501658
0.677685	0.153917	0.104105	-0.539732	-1.26102	-0.823772
3.04456	2.35584	-1.90335	-2.25504	1.75747	0.765668
2.92073	2.03504	1.99071	1.04731	3.13322	2.57203
2.53213	1.25039	1.44197	0.632654	1.9139	1.6177
1.94421	1.05409	1.94278	1.23013	5.6525	5.58592
4.08517	3.21928	2.9822	2.12865	4.52827	4.17967
4.08563	2.77176	0.0816161	-0.196813	2.62657	1.75767
2.29654	1.78665	1.4715	0.825739	0.389582	-0.258144
2.51178	1.35703	4.16215	3.28107	-1.72188	-1.6326
1.02017	0.935877	-1.33654	-1.49702	2.61673	2.61673
-0.47186	-0.888247	-0.89377	-1.37731	-1.01054	-0.91391
2.12642	1.00955	1.12828	0.343102	0.0410469	-0.752958
-0.981589	-1.16809	-2.77722	-3.23651	-0.768873	-1.03351
1.26773	1.2022	-0.0574644	-0.265465	-0.965437	-1.08013
3.93535	2.94404	0.914122	0.31858	0.0933197	-0.652346
3.86386	3.18025	-0.334207	-1.02237	0.267035	-0.260037
-0.0094154	-0.890088	1.26504	0.633772	0.1153	-0.483684
1.8465	1.49573	-0.971003	-1.43105	0.272601	-0.891629
3.42333	2.64141	0.529513	-0.0425562	-0.969033	-1.09063
-0.268326	0.0848606	-0.66	-0.856344	-0.747966	-1.01102
0.34175	-0.365586	-1.97086	-2.37131	1.13224	0.386434
-0.981589	-1.021	-2.83864	-2.54519	3.98555	3.49781
-0.582285	-0.272499	-0.514463	-0.529611	1.09139	0.818733
-0.0894414	-0.452393	-1.12635	-0.907058	-0.0698374	-0.32392
0.274021	0.325783	0.221583	-0.168617	-1.40808	-1.34829
-0.0121752	-0.456537	-1.45936	-1.73047	-0.645811	-1.14831
2.82444	2.10173	1.69135	0.784597	0.90266	0.536363
2.82764	1.94672	1.39595	0.732704	1.70358	1.13638
2.90821	2.36601	0.693204	0.2159	1.09771	0.337142
2.26913	1.21936	1.08505	0.397221	-1.21915	-1.58546
1.27204	0.846874	0.656971	0.403358	-1.41205	-1.96545
4.31045	3.3409	-0.28792	-0.969278	2.20305	0.983073
-0.575376	-0.889267	1.13199	0.671974	3.21225	2.84146
0.27396	-0.201454	-0.454109	-0.827534	0.354037	-0.975732
-0.98463	-1.02389	-2.45172	-2.73912	-0.135133	-0.574081
2.4395	1.91729	1.27374	0.810364	0.29318	0.669158
-0.17617	-0.653245	-1.64964	-2.16185	-0.4266	-0.763759
-0.181848	-0.364976	-0.296121	-0.410202	1.6121	1.64269
2.08467	0.971671	1.36303	0.630083	1.24981	-0.256662
-0.702144	-0.768005	-2.0938	-2.00651	4.49976	4.31717
-0.0168096	-0.124286	-1.4473	-1.8559	0.093382	-0.373267
-0.979545	-1.16477	-2.11477	-2.54097	1.29037	1.72517
-0.703136	-1.32813	-2.82476	-2.74896	0.0939665	-0.64804
-0.575376	-0.660407	-2.6552	-2.71073	-0.427823	-0.730574
0.673515	-0.044487	-1.34622	-1.12301	0.701741	-0.352301
-0.707114	-0.887226	-1.78325	-2.06837	2.13819	1.11402
0.0636485	-0.128966	-0.564541	-0.905337	0.343399	-0.0526686
0.675214	1.05371	-0.274223	-0.49426	3.94286	3.55698
1.93469	1.19367	0.251567	0.0735111	1.23346	0.584733
-0.269287	-0.364976	-0.872383	-1.34491	1.48518	0.723123
-0.832106	-0.552897	-1.73712	-2.01259	1.13401	0.514978
4.72989	4.09299	2.99257	2.31723	1.33217	0.973664
-0.839157	-0.773799	-2.82794	-3.15016	0.693076	0.136569
-0.70312	-1.01977	-3.62983	-3.42164	3.21284	3.37619
-0.838159	-1.02428	-1.83117	-1.85384	0.0685348	-0.511797
2.07183	1.10021	1.35589	0.527479	0.283714	-0.199745
1.74925	0.659093	0.308489	-0.773861	-0.277832	-1.04591
3.89469	2.93867	2.54908	1.64398	6.31717	6.31717
1.23099	0.474457	0.875848	0.361946	2.48631	2.16104
-0.364663	-0.12274	-0.0845515	-0.112101	1.46303	0.927365
1.33085	1.01251	-0.298049	-0.967007	1.48124	0.91265
1.48436	0.662666	1.5917	0.790648	0.285132	0.100431
2.12108	1.22635	-0.475111	-1.36318	-1.74452	-1.84197
-0.0876234	-0.128966	-1.27293	-1.51552	1.10739	0.389231
-0.083852	-0.362864	-0.728895	-1.19737	-1.0579	-1.31887
0.461562	0.265513	1.4992	0.634682	0.223204	0.593468
1.53076	0.524971	-2.36731	-2.93561	5.93393	5.41108
2.8423	2.08686	0.118369	-0.350708	0.350749	0.164867
0.397227	-0.366316	-2.5577	-2.70745	0.540938	-0.776853
2.46898	1.78403	-0.456389	-0.925124	2.13048	1.12465
0.854384	0.575503	0.302559	-0.292746	1.00771	1.16009
-1.32813	-0.890088	-0.410598	-0.634674	-0.435682	-0.817995
2.76949	1.22225	-2.38221	-2.7784	1.18034	1.50981
1.47612	1.0769	0.627023	0.372393	1.11194	0.183611
2.43039	1.63088	-1.87704	-2.36864	2.14339	2.09068
-0.472827	-0.653869	-1.5656	-1.79256	0.579085	0.248738
0.13387	-0.279421	-2.85855	-3.20848	-0.855494	-0.921871
-0.701119	-0.456907	-1.80464	-1.96591	0.872122	-0.0949513
-0.979562	-0.890475	-0.339378	-0.651099	1.10022	-0.285197
0.0682175	-0.544802	-0.969747	-1.17186	1.09283	0.0656803
1.01927	0.377981	-2.59967	-3.02627	0.495715	-0.157426
0.458027	0.0183922	-0.983803	-1.52191	-0.911056	-1.25371
-0.979562	-0.770591	-2.94024	-3.06167	-1.46004	-1.7547
3.39167	2.7463	-1.18657	-1.46508	-0.612942	-0.485114
3.10759	2.49033	-0.687216	-0.979926	-0.70347	-1.00831
1.47747	0.912164	-2.05171	-2.24505	0.0568232	-0.378903
1.32663	0.942401	-2.35968	-2.71351	-2.00467	-1.67228
0.846391	-0.0476002	-3.59677	-3.91372	-1.49482	-1.15959
2.8758	1.80885	-0.419264	-0.702039	-1.61096	-1.33565
0.855228	0.47065	-2.50814	-2.67815	-1.79448	-1.32253
0.137448	0.31904	-0.659824	-0.958397	-1.03422	-1.2245
0.277592	-0.127277	-1.01175	-1.48318	-0.938239	-1.43849
-0.0029497	-0.366316	-1.73273	-1.9271	-0.864939	-1.22772
1.10114	0.42341	0.430459	0.257286	-1.38868	-1.57441
0.808012	0.699728	-2.88791	-3.17567	3.44203	2.15139
-0.836134	-0.886015	-2.48598	-2.83492	0.872175	-0.0262561
-0.179004	-0.552726	-0.472152	-0.757643	-1.65035	-2.10967
0.45288	-0.0518581	0.0799469	-0.0892422	-0.240784	-1.24578
-0.0121594	-0.0545779	-1.38993	-1.51872	-1.28953	-1.88139
-0.364646	-0.198939	-2.75073	-3.03973	0.689656	-0.237387
0.0654761	-0.120657	-0.139029	-0.595352	1.01705	1.1804
1.4552	0.383674	0.764046	0.0336031	-2.0658	-1.47213
4.01926	3.15127	1.51472	0.899116	-0.966771	-1.04551
2.85158	1.93533	0.571452	-0.086679	-0.641808	-1.20749
4.11479	3.24437	1.23084	0.521027	-0.143292	-0.513314
2.35236	1.88538	1.65828	1.14663	-0.580058	-0.526396
1.6293	0.663513	1.70669	0.894306	-0.852992	-0.809843
5.01511	4.13669	3.35568	2.46489	-0.483531	-0.516501
2.94469	1.82924	1.86547	0.95509	0.274603	0.161658
1.58634	1.03555	3.17504	2.36905	2.83231	2.75541
3.65886	2.66915	2.34587	1.44941	-0.284687	-0.432462
0.279357	0.0111795	0.997884	0.372529	-0.475827	-0.413677
0.451235	-0.0531476	1.991	1.18445	-0.336679	-0.595545
1.35692	0.835719	0.74539	0.632345	0.311637	-0.17198
3.43001	2.50832	1.84258	1.00652	-0.367803	-0.878177
1.93229	1.39543	2.99956	2.42863	0.6197	0.0309512
3.738	2.60281	3.58329	2.67332	0.153068	-0.224091
2.61527	2.20635	2.31434	1.6378	0.329486	0.273692
0.896467	0.423999	-1.43084	-1.70028	-0.167033	-0.815061
-1.32813	-1.32813	-3.25392	-3.3999	3.0008	2.66985
2.39863	1.22834	0.102682	-0.546708	2.02194	0.932871
1.29643	0.82801	-1.53451	-2.18046	1.741	1.16031
-0.274041	-0.28304	-2.06075	-2.48737	0.770459	0.324361
0.270454	-0.0542293	-0.644388	-1.04177	0.916138	-0.267174
1.43031	-0.279021	-1.23985	-1.81571	0.919885	0.0911369
3.57711	2.70297	-0.072077	-0.780548	0.400695	0.560731
0.0673365	0.382218	0.15688	-0.515058	4.02877	3.02085
3.44047	2.62632	1.62433	0.823355	-0.811037	-0.531872
2.30979	1.54299	0.543082	-0.0401845	3.59197	2.71613
1.30077	1.27061	0.844784	0.524121	2.40609	2.08536
1.70483	1.00169	0.516429	0.0559648	-0.600146	-0.84194
0.0682473	0.083935	-2.75649	-3.2127	-0.166471	-0.552139
-0.467983	-0.768771	-2.20491	-1.99827	0.642579	-0.0381818
0.509819	-0.278465	-0.0593279	-0.508688	-1.46977	-1.17274
0.618267	-0.653869	-1.78361	-2.08294	-0.331474	-0.131761
4.62884	3.47011	1.58233	0.965853	1.4961	1.52089
1.75931	0.784774	0.99692	0.580051	0.588552	0.196698
5.42317	4.51771	-0.28246	-1.02417	0.0186796	-0.272309
5.79759	4.97244	2.96697	2.08876	-0.120118	0.0844467
4.41309	3.37957	-0.762228	-1.29805	-0.332212	-0.683064
2.07571	1.25065	1.57536	0.811907	0.571976	-0.167438
3.2515	2.66388	0.0736541	-0.591294	0.153781	-0.284964
-1.14349	-1.32813	-0.239065	-1.35988	2.93866	2.93866
0.66522	0.273017	-0.596023	-1.15363	0.739879	0.246308
-0.367549	-0.65923	-0.861664	-1.12791	0.474726	-0.0549691
-0.264501	0.203755	-1.26529	-1.66316	0.0708844	0.171238
0.0627621	-0.199897	-0.499396	-0.702691	2.51952	1.36297
2.48766	1.3112	1.0408	0.32936	0.905084	-0.056554
3.26298	2.4137	0.647235	-0.0608699	0.209552	-0.427489
4.01736	2.79269	0.966985	0.183422	1.598	0.843836
1.29338	0.715157	0.209144	0.0265714	-0.0005196	-0.413017
-0.174301	-0.771218	-0.460227	-0.887077	6.82169	6.6391
0.56296	-0.115997	-0.457731	-1.01028	4.75955	4.01923
-0.982606	-1.16477	-3.06083	-3.36252	1.12717	1.2521
-1.14347	-1.16477	-3.02364	-3.32712	1.35099	0.285419
-1.14657	-1.32813	-3.0033	-3.31198	2.31543	1.48146
-1.32813	-1.32813	-3.05313	-3.36007	0.828499	0.369588
-1.14349	-1.16581	-2.88565	-3.17707	1.76803	0.855927
-1.14657	-1.32813	-2.91449	-3.18684	2.51319	1.79113
-0.832106	-0.890088	-1.02327	-1.82297	1.93543	1.43943
-1.14347	-1.02203	-1.55279	-1.85148	3.72281	2.99559
2.2268	1.10865	-0.283991	-0.924008	0.495255	0.315517
0.207734	-0.196269	-2.37493	-2.44184	1.41413	0.679488
-0.46992	-0.764359	-1.44837	-1.74412	1.96126	1.94653
5.29997	4.49846	0.484325	-0.230218	0.00707966	-0.307576
3.2283	2.44797	1.51473	0.869694	-0.711686	-1.125
-0.0922628	0.15613	-0.659086	-0.789175	-0.212907	-0.782459
-0.266358	-0.278054	-0.318595	-0.834584	-0.350266	-0.648552
-0.36463	-0.655049	-1.8847	-2.47232	1.32622	1.32622
-0.272083	-1.16809	-2.38425	-2.3358	-0.489498	-0.740768
0.508123	-0.199296	-0.934307	-1.14947	0.424755	-0.34242
1.8508	0.73736	-0.866488	-1.15252	0.158023	-0.401594
-0.47573	-1.021	-0.968746	-1.34994	0.628177	-0.42422
0.399797	0.0833512	-0.546975	-0.854442	-0.602937	-0.985479
-0.582285	-1.02428	-0.805425	-1.5534	0.444164	-0.291205
-0.363705	-0.773417	-1.41121	-1.60275	-0.446855	-0.984212
-0.262622	-0.657431	-1.00632	-1.19836	-2.52889	-2.60695
-1.14349	-0.661784	-0.938363	-1.33523	-2.18519	-2.26882
-0.0112623	0.0181493	-1.30901	-1.06673	-0.974268	-1.53213
-0.366576	-0.457276	-0.848882	-1.3908	-0.920696	-1.16786
-0.578375	-0.661406	-1.40535	-1.90505	2.74949	2.18214
-0.835118	-0.770974	-1.68985	-1.70773	-0.127653	-0.482557
3.82205	3.10347	1.07371	0.559818	-0.524446	-1.19214
3.0694	2.23434	1.17871	0.475844	-0.16569	-0.446259
3.15799	2.04865	1.19483	0.333681	0.115237	-0.0003444
-0.365628	-0.456907	-0.449307	-0.479193	0.154403	-0.39572
-0.57736	-1.32813	-1.40114	-1.5975	6.31717	6.31717
-0.580306	-0.657852	0.0552201	-0.025758	3.36405	2.34608
-0.0941263	-0.128371	-0.279183	-0.668495	3.20238	3.01549
-0.267336	-0.552897	-0.559564	-1.14961	3.37192	3.07277
1.24053	0.204664	1.04795	0.488193	-1.21195	-1.09142
-0.470909	-0.201962	-0.740324	-1.06731	-0.548176	-0.683498
0.331208	0.823563	1.63541	0.917974	0.962951	0.520803
-1.14657	-1.16769	-3.69166	-3.32801	0.551072	-0.464563
-0.979545	-1.021	-2.69911	-3.22445	1.72344	0.913038
-1.32813	-1.32813	-3.74874	-3.60761	0.95541	-0.122482
-0.580339	-1.16477	-3.03347	-2.59996	1.10796	0.76598
-0.982606	-0.893332	-3.06368	-2.85495	-0.192546	-0.95221
2.77058	1.96313	0.106182	-0.48444	1.32142	0.394672
2.25063	1.59392	0.572917	0.00032917	-0.240433	-0.727417
3.11708	2.20068	3.27463	2.42795	-1.08409	-1.76483
4.82527	4.02128	0.504366	-0.0397044	-0.148357	-0.742505
2.35724	1.42026	-0.743766	-1.43288	-1.24571	-1.28029
0.941222	0.318596	1.16848	0.458025	3.90955	3.12711
4.89346	4.01305	0.925274	0.278601	2.17029	1.26892
-0.467008	-0.765171	0.00955631	-0.629093	-0.650438	-1.06862
3.07129	2.21082	-0.030926	-0.624301	-1.26853	-1.45631
-0.981589	-0.280953	-1.86453	-1.92834	-0.55472	-2.00481
1.5552	0.660456	2.22247	1.65257	-0.419249	-1.07033
0.274924	0.268254	0.739666	0.568889	0.07025	-0.507707
-0.838142	-0.887859	-1.99988	-2.48897	-0.508138	-1.32514
-0.979545	-0.891494	-1.50299	-1.46459	2.793	2.00026
2.3765	1.63359	2.19002	1.50018	1.4698	0.668637
2.41247	1.17602	1.14312	0.62979	5.12329	4.93866
3.6534	2.55529	0.281071	-0.430552	-0.311231	-0.777172
4.59487	3.55055	1.11534	0.486232	2.09761	1.90806
0.205086	-0.553516	-0.224384	-1.03589	-1.91736	-1.44861
-0.583298	-0.660407	-1.77843	-1.35624	1.07649	0.481013
-0.834113	-1.01874	-1.42767	-1.62119	0.112041	-0.727056
3.24342	2.62584	0.102416	-0.297037	3.20714	2.5829
2.31366	1.28113	0.785289	-0.036131	-2.10975	-2.11236
2.74075	2.18967	-1.12577	-1.78757	-0.383612	-0.694735
3.67337	2.88304	2.44717	1.69038	-0.317029	-0.902429
-1.14554	-1.16581	-1.52077	-1.83159	2.87857	2.39029
-0.981572	-0.453748	-0.910393	-1.34712	3.44977	2.69151
-0.583281	-0.36806	-0.410781	-0.741166	2.90088	2.64395
0.571427	0.574543	-0.373548	-0.535357	0.287155	0.12527
2.36464	1.33413	1.20047	0.407264	0.747595	-0.222824
0.45718	0.426109	-1.70413	-1.97681	-0.206398	-1.07043
-0.1743	0.0196711	0.628658	0.12712	-0.801142	-1.26995
3.65398	3.02911	1.46166	0.907016	0.229215	-0.018439
2.90339	1.4478	-0.232009	-0.853119	0.627756	-0.15842
4.13928	3.19108	-0.489648	-0.970877	-1.80703	-1.76631
2.3558	1.08463	-0.8294	-1.18358	0.0796573	-0.739249
1.10118	0.695313	-0.998226	-1.22911	-0.2685	-0.725901
1.84583	1.03806	-1.04216	-1.34763	-0.347867	-0.775173
-0.0941104	-0.050183	0.336433	0.0490758	-0.347839	-0.681065
1.48091	1.39295	0.203823	-0.0431705	-1.21654	-2.33483
-0.837138	-1.021	-1.17814	-1.46112	-0.0980289	-0.673465
4.74971	4.04024	3.07209	2.43339	1.79361	1.95365
-0.0084497	-0.369763	-1.53707	-1.68714	0.152677	-1.01868
-0.367565	0.144442	-1.26625	-1.57617	0.41772	-0.258092
-0.982606	-0.887859	-1.97096	-2.17045	3.11119	2.59412
-0.272083	-0.772653	-0.006579	-0.484513	-0.388093	-1.31463
-1.14347	-0.886838	-2.46295	-2.60024	2.9915	2.0308
-0.58524	-0.280709	-0.94755	-1.36637	-1.05915	-1.05622
-0.702144	-0.765555	-1.68834	-1.96428	0.636677	0.122925
1.68761	0.697331	-1.20966	-2.23541	2.64106	1.72419
-1.14657	-0.765171	-1.63594	-2.07029	-0.06953	-0.158465
1.04986	0.378968	-1.75982	-2.12003	-1.64439	-1.74146
-0.835118	-1.32813	-1.56261	-1.94791	-0.867216	-1.2844
-1.32813	-0.891107	-2.61409	-2.74827	-0.254212	-0.284704
-1.14554	-1.16477	-3.07677	-2.41421	-0.599497	-0.847202
-0.979528	-1.02203	-2.41294	-2.7766	-1.33258	-1.74956
-0.840159	-1.16581	-2.28634	-2.47882	1.77478	1.22129
-0.466022	-0.656051	-3.045	-3.21076	-0.0333255	-0.0333255
-0.835135	-1.02389	-3.0679	-3.09314	-0.366271	-0.462268
-0.981572	-1.02428	-3.53465	-3.73857	-0.0255174	-0.527469
-0.704112	-1.16477	-3.42257	-3.8931	0.178352	0.109746
-0.985645	-1.16809	-3.08023	-3.03735	3.4064	2.75903
-1.32813	-1.32813	-3.95746	-4.47038	2.74891	1.82253
-0.832106	-1.32813	-4.25336	-4.13453	-0.584144	-1.3435
-0.979562	-1.32813	-3.74229	-4.10078	-1.56616	-1.65639
-0.365628	-0.768388	-0.736891	-1.64049	2.7843	2.58885
0.135638	-0.453789	-1.21538	-1.29076	2.85575	2.15694
-0.586218	-0.55074	-1.78817	-2.08813	1.97125	1.12927
-0.467944	-0.369034	-1.1209	-1.49649	5.07487	4.46051
-0.580339	-1.021	-2.72721	-3.29455	2.32128	2.13422
-0.981589	-1.021	-3.94486	-4.04694	0.596191	-0.322806
2.00724	1.60701	-0.773462	-1.3399	0.342346	-0.528573
-0.979562	-0.893719	-3.05086	-2.81702	-0.0911613	-0.127302
-1.14554	-0.765555	-2.43972	-3.05595	0.397293	-0.122295
-0.700143	-0.65923	-3.37526	-3.15645	2.46588	2.05201
-0.464076	0.012834	-0.41734	-0.555809	-0.0819789	-0.368472
2.91729	1.94052	-0.182105	-0.580057	0.229403	-0.178052
-0.70117	-1.02428	-2.468	-2.7592	-0.440212	-0.629017
-0.979528	-0.888247	-3.54877	-3.55201	0.487968	0.177875
-1.14349	-0.891494	-2.0517	-2.7954	4.18145	3.26066
-0.979545	-0.888879	-2.70096	-3.06607	0.785348	-0.188109
2.66464	1.95168	0.721472	0.298735	2.67882	2.63917
-0.838142	-1.02203	-2.43972	-3.24303	3.02419	2.51947
0.137473	-0.359162	-2.61043	-3.1257	0.457904	0.455989
-0.582285	-0.887859	0.102553	-0.388139	3.06338	2.19051
-0.701153	-0.556044	-2.30253	-2.68162	-0.436223	-1.26133
-1.14347	-1.021	-2.43916	-2.69452	2.69409	1.77296
2.34915	1.28693	-2.7474	-3.18922	2.63591	2.19328
3.80347	3.03824	0.571517	0.0255353	1.12108	0.58374
0.611617	0.324887	-2.19279	-2.58276	0.205713	-0.682385
-0.981589	-0.650057	-3.24069	-3.57511	0.721316	-0.0240762
2.51894	1.36915	0.0960236	-0.68226	0.00164351	-0.0363737
0.341719	-0.283195	-0.192271	-0.709056	-1.18762	-1.00819
1.01477	0.153821	-1.2634	-1.70322	2.30985	1.78334
0.900398	0.0874305	-1.82617	-2.32599	-0.365561	-1.14713
2.90125	2.25957	1.6816	0.907926	1.68555	0.872323
1.50823	1.1701	-1.06784	-1.4675	-0.483531	-0.978537
4.95322	4.07107	2.68498	1.93927	1.8819	0.925836
-1.32813	-0.655428	-1.65387	-2.05608	-1.1764	-1.04971
0.897189	0.747133	-0.445885	-0.68971	0.750549	-0.440723
2.89335	1.62182	2.68183	1.54813	-1.58354	-1.77126
3.88124	2.77834	2.24162	1.36671	-0.131746	-0.609304
3.78492	3.23972	2.13462	1.62638	2.85191	1.75731
4.03326	3.30844	2.61577	2.01822	3.98719	3.12446
1.63865	0.699125	0.493281	0.0608932	0.533159	0.562954
-1.32813	-1.16477	-1.39133	-2.26552	0.588983	0.656971
0.135663	-0.284764	-1.44413	-1.95572	0.181023	0.304323
1.68975	0.436492	-3.27848	-3.52221	3.19172	2.27818
3.57213	2.46557	1.63874	0.89724	4.83174	4.99178
3.30895	2.50212	0.812276	0.335692	3.04259	2.29138
-0.979545	-0.771218	-3.01186	-3.36217	2.11207	1.30388
-0.469903	-0.375588	-0.506735	-0.712716	3.07419	2.78506
0.0664105	-0.654047	-0.584813	-0.959464	3.73481	2.98062
3.81272	2.60063	0.836657	0.201859	5.69385	5.38827
-0.83413	-0.280748	-2.36905	-2.45972	2.6612	2.19922
4.14574	3.40942	1.84847	1.30863	3.48896	2.60575
-1.14554	-0.765171	-3.61704	-3.95605	0.404281	0.0640916
4.57463	3.8344	1.55135	0.948585	1.33198	0.868416
-0.981572	-0.890475	-1.85243	-1.9173	2.0276	0.772448
3.71198	2.50345	-0.573723	-1.14148	3.71048	3.08451
2.63002	1.59135	4.12707	3.22539	2.5999	2.34182
4.42354	3.6584	2.99253	2.28523	3.38501	2.67471
2.1714	1.67548	0.377982	0.0617835	4.11182	3.40461
3.93728	3.15108	1.76882	1.20498	-0.531802	-0.859751
1.23235	0.523346	1.22472	0.277341	1.05619	0.508859
3.64457	2.92894	-0.0386489	-0.613357	3.37009	2.49879
3.95879	3.17006	1.54854	0.881514	1.42794	1.55498
-0.272116	-1.01977	-2.13542	-2.38126	3.91686	4.04262
3.67382	2.99811	2.03696	1.29457	0.0162312	-0.974903
4.76196	3.55354	0.583807	-0.279524	-1.22949	-1.11313
2.53824	1.74569	0.275203	-0.387948	4.012	2.99612
-0.836151	-0.770974	-3.24202	-3.14952	0.529113	0.654893
-0.704127	-0.662825	-1.93743	-2.20058	-1.29021	-1.08872
-1.14554	-0.890088	-1.01331	-0.832586	4.82373	4.79953
-0.979562	-1.16809	-1.10996	-0.859797	1.89204	1.26406
-0.834113	-1.021	-1.30488	-0.866841	3.52418	3.48391
-0.839157	-1.02389	-0.656246	-1.12122	-0.416681	-1.29273
-0.981572	-1.32813	-1.11584	-1.13816	-0.038069	-0.701279
2.48271	1.72553	2.00139	1.14602	1.56184	0.531849
3.08181	2.36229	1.81159	1.02027	-0.340046	-0.778605
0.328592	0.218079	-1.11653	-1.32334	1.25583	0.873307
0.338257	-0.050917	-0.873139	-1.31409	4.83174	4.83174
1.59577	0.621209	1.07077	0.652979	3.37819	3.04653
-0.58132	-0.455883	-0.791347	-1.15798	2.72063	1.70206
2.19954	1.66505	1.91823	1.25971	2.90371	2.13579
0.392881	-0.115252	1.53427	0.845268	3.46414	2.77748
2.62889	1.61581	0.941804	0.41158	2.92758	2.27993
3.11638	2.08923	2.72256	1.97487	-0.414675	-0.605504
4.65839	3.92785	0.935029	0.348557	0.226609	-0.475112
4.08707	3.12144	0.468491	-0.226688	1.37611	0.514978
0.860042	-0.548378	0.574121	-0.0745473	4.07546	3.1683
2.93127	1.82247	0.331744	-0.198696	0.791113	0.598966
4.98728	4.34099	2.74032	2.11867	-1.94639	-2.0032
-0.179004	0.0179064	-0.364425	-0.768451	0.486353	0.153478
-0.470876	-0.554133	-1.89191	-2.1623	-0.824809	-1.33512
-0.168651	-0.550121	-1.94719	-1.9029	-0.36398	-0.960972
2.83729	2.21667	1.39086	0.857028	-1.26852	-1.27657
1.04993	0.710346	-1.48745	-2.05649	0.0422606	-0.408191
-0.702161	-0.65467	-0.127536	-0.69277	0.731464	0.226937
0.136555	-0.370371	1.2413	0.657047	0.976496	0.367058
-0.982606	-1.16809	-2.68146	-2.23922	-0.366448	-0.844083
3.79657	3.15944	2.69183	1.98426	-0.308373	-0.617405
2.74002	1.46962	0.256232	-0.45122	-0.595771	-0.557899
-0.0103332	-0.361278	-0.0831116	-1.25011	2.17661	1.86205
0.560326	-0.127521	0.707839	-0.740091	1.51817	0.873331
-0.578358	-0.767378	-1.00669	-1.33052	-1.45978	-1.86531
-0.0941423	-0.55567	-2.14007	-2.14745	0.148383	-0.630929
-0.0941263	-1.02061	-1.03831	-2.21317	0.180716	-0.35571
0.402399	-0.887859	-0.517677	-2.06361	3.39693	2.66616
2.12934	1.72793	1.12995	0.53814	2.25649	1.22282
3.05751	1.99699	2.59798	1.88557	-0.228162	-0.410749
-0.982589	-0.66358	-1.95851	-2.30954	1.9647	0.939005
-1.32813	-0.768388	-4.08367	-4.39616	2.9388	2.47569
-0.364663	-0.043893	-2.08139	-2.29108	2.41525	1.65
-1.14347	-1.16809	-3.29265	-3.84268	1.19317	0.766573
-0.26831	-0.652242	-2.26092	-2.66831	3.42589	2.39124
-0.982589	-0.888247	-2.35834	-2.59722	0.806467	-0.235655
2.02431	1.6818	-1.77845	-2.32073	-0.222133	-1.0174
1.64385	1.56636	2.01964	1.67662	-0.494734	-0.90664
0.39893	0.0843105	-1.16135	-1.65684	2.88351	1.92795
3.00953	2.05226	2.07863	1.28981	2.56486	1.47182
2.73278	1.81707	1.42561	0.958244	0.690213	0.10221
1.93353	1.13352	-2.4422	-2.68472	1.68104	1.17256
1.37038	0.527019	-0.192855	-0.782984	-0.457713	-0.835496
0.626705	0.0200166	0.353524	-0.0386313	0.496614	0.226885
2.57043	1.84561	1.13024	0.646784	0.227292	-0.631959
0.667755	0.0806867	1.84684	1.39108	-0.554076	-1.01454
2.66606	1.89125	-0.916535	-1.59424	0.351035	-0.581731
3.45826	2.03624	0.200614	-0.314256	-0.803647	-1.10023
3.34241	2.1751	0.209371	-0.299451	-0.753214	-1.4129
1.8127	0.865585	2.37329	1.83833	-0.24637	-0.753089
1.90897	1.42085	2.92421	2.05123	0.430311	-0.533313
0.849556	0.478827	1.03836	0.734158	2.209	1.93927
0.137519	0.42309	-0.225909	-0.492507	2.29753	0.728367
3.21375	2.63941	1.88491	1.26333	0.353035	-0.414455
3.64496	2.46234	2.00827	1.17531	-0.131108	-0.246261
1.74229	0.744631	1.2446	0.671601	-0.191211	-0.258625
3.47687	2.8178	1.5499	0.910597	2.51807	1.82414
0.976101	0.941904	-0.173934	-0.842494	3.37565	2.45736
5.03088	4.18457	1.68845	0.990878	3.99524	3.99524
2.08605	1.58302	2.44016	1.48809	-0.363123	-0.603611
-0.698156	-0.884994	-2.7207	-2.98793	1.07527	1.01286
-0.983614	-0.366681	-2.60885	-2.94779	-1.2203	-0.875347
3.63563	2.6978	1.77846	0.941127	0.492869	-0.0011451
-1.14349	-1.16809	-1.95876	-2.58001	-0.281149	-0.465371
1.56333	0.610325	0.348987	-0.578242	-0.0081121	-0.0449648
-0.981589	-0.660029	-2.47546	-2.82028	-0.727908	-1.76483
-0.57736	-0.28817	-2.56554	-2.62015	1.93916	0.667359
0.562931	0.13526	0.854155	-0.0192963	-0.31036	-0.864414
-1.14347	-0.65467	-2.01183	-1.49862	-0.283324	-0.778086
4.76308	3.94163	2.21508	1.4047	0.19924	-0.307903
2.51374	1.63338	1.99123	1.51923	3.77729	3.59471
1.51168	1.16874	-0.890435	-1.25197	3.81494	2.85012
0.28469	0.00629218	-2.30014	-2.30839	0.123912	-0.326825
4.09455	3.15035	1.66656	0.972023	1.19401	0.200856
-0.838142	-0.891494	-3.00925	-3.25174	2.24734	2.45864
-0.835135	-0.656851	-2.72741	-3.08172	0.193335	-0.682798
-0.98463	-0.889267	-2.86204	-3.0316	-0.917531	-0.909853
2.16742	1.32239	-2.20134	-2.55022	0.0215456	-0.564907
-0.979545	-1.021	-3.161	-3.3289	3.50181	3.31717
0.567087	-0.122594	-2.26855	-2.67711	1.82495	0.573899
0.148339	-0.887859	-2.70598	-3.01827	2.13131	2.29362
-0.98463	-0.546794	-3.27281	-3.24713	0.0539292	-0.178066
3.26102	2.24459	-0.339956	-0.812848	2.96443	2.23698
3.25704	2.43704	0.853668	0.322914	-0.590098	-1.7594
-0.985645	-0.654426	-3.27654	-3.38725	0.30246	0.182835
-0.468935	-0.660407	-2.38232	-2.67898	2.03678	1.31131
-0.979545	-1.02203	-2.80362	-2.99775	0.0108173	-0.336825
-1.32813	-0.552107	-2.43174	-2.51043	0.889305	-0.231236
1.5425	0.141099	-1.99938	-2.50691	-1.70142	-1.65333
1.85158	0.665327	-0.871116	-1.27187	3.02447	2.22823
-1.32813	-1.32813	-4.07504	-3.7517	0.137082	-0.0127846
-1.14657	-0.891494	-2.86776	-2.54621	5.98768	5.80245
-1.14347	-1.02203	-2.29396	-2.07488	1.50373	0.801715
1.74108	1.10656	1.30917	0.501168	6.08687	5.37568
3.2829	2.3456	1.55901	0.66097	-0.353376	-0.91768
3.06697	2.21732	1.97611	1.27627	1.62953	0.888677
4.16739	3.55589	2.17662	1.6199	3.11173	1.92847
4.01737	3.18646	-0.353686	-0.829414	1.22913	0.221106
3.33195	2.25	2.53424	1.70703	-0.0308802	-0.425697
2.18666	0.867508	1.48056	0.578735	0.0743528	-0.827813
3.25481	2.66591	-0.0971524	-0.963815	-0.10944	-0.716281
2.47517	1.20297	0.453748	-0.271947	-1.27823	-1.10587
1.09282	0.527784	2.00851	1.46463	0.218203	-0.448781
-0.837138	-1.01874	-0.643068	-0.973606	0.639303	0.355731
-0.837138	-0.651239	-0.391174	-0.581442	-1.02959	-0.859838
2.54479	1.53691	0.606087	-0.0147947	3.56264	3.24251
1.01701	0.373284	0.552487	-0.302003	-0.644078	-0.728552
3.13065	2.31851	-1.82477	-2.35554	-0.134784	-0.954897
-0.361781	-0.893332	-2.19888	-2.4607	0.645403	0.14627
2.98175	2.2405	-0.0460714	-0.47335	-2.20355	-1.94518
1.8245	1.22264	1.79255	1.18982	-1.48985	-1.91258
-0.35695	-0.55567	-0.984281	-1.23724	1.33596	0.159195
1.92051	1.78934	1.10073	0.574702	-0.602647	-0.463414
2.57628	1.97894	0.728207	0.210078	-1.06495	-1.17709
3.92539	3.0349	0.282854	-0.201529	0.725878	-0.653734
2.93516	2.02448	0.279545	-0.0170781	2.31389	2.13131
1.6325	0.775728	-3.62164	-3.74603	0.386991	-0.516642
-0.365612	-0.453789	-1.95425	-2.16622	0.599236	0.0224299
3.88579	2.96029	2.13963	1.16682	3.10339	2.44777
0.858471	0.524315	-0.0685159	-0.71022	0.126716	-0.730471
0.768133	0.899529	0.992119	0.729722	-0.163194	-0.301857
0.566327	0.465183	-3.30831	-3.5352	1.07421	-0.0537763
1.33156	0.470017	-0.384821	-1.39271	-0.0801727	-0.275188
-0.272116	-0.197585	-0.934498	-0.938214	3.12179	3.02346
-0.363673	-0.1214	-2.05659	-2.557	-0.636924	-1.31582
1.53633	0.622064	-1.16304	-1.75395	2.4171	1.74722
0.620743	0.144218	-0.561235	-1.15416	1.99823	1.39658
0.516625	-0.199183	1.36439	1.03435	2.69026	2.22928
4.93106	4.22344	1.01581	0.357128	3.49245	2.88994
4.00024	3.31049	3.53303	2.7619	2.26901	1.85682
-0.366584	-0.12633	-1.19502	-1.46991	0.0872965	-0.351777
2.78211	1.98465	2.38049	1.49361	4.546	3.53488
2.64804	1.9777	0.58663	0.0172681	3.10437	2.11671
1.40144	0.562328	0.498837	-0.019912	3.62256	2.56133
1.8577	0.895986	1.08566	0.486221	1.33018	0.476949
1.04853	0.574132	1.13394	0.653693	1.42113	1.17623
2.78332	1.6667	2.05871	1.23978	2.13805	1.11303
1.91021	1.09999	-2.9741	-3.08772	-0.444375	-0.96738
2.2733	1.53972	1.47464	0.809439	-0.373553	-0.717227
4.02783	3.36562	0.432525	-0.0658476	2.89497	1.88709
0.806271	0.86335	-0.393858	-0.644589	-0.0746547	-0.11242
3.91591	3.04578	2.55765	1.70909	0.314314	-0.359623
-0.580306	-0.454363	-0.67729	-0.918737	4.33955	4.26143
-0.47281	-0.552523	-0.325349	-0.770651	2.78697	1.77963
-0.0885166	-0.452763	-0.404774	-0.996212	1.63723	1.30956
2.56914	1.88894	-0.508908	-1.03198	1.11236	0.418626
2.35437	1.31677	2.22398	1.60667	2.22123	1.50728
4.83882	4.1659	3.23204	2.28433	-0.962456	-1.31746
0.209587	0.0837265	2.19667	1.45046	2.01416	1.69727
2.43749	2.08608	1.28108	0.655057	2.0197	0.381481
0.976169	-0.367695	0.647233	-0.513675	0.980541	0.214867
3.75374	2.61262	2.24833	1.6797	-0.438583	-0.62381
-0.467983	-0.659651	-2.41213	-2.69645	4.00968	4.05989
2.6056	1.81339	0.834406	0.227197	-0.143974	-0.375886
4.79302	3.75052	1.11253	0.404911	0.235886	-0.38528
5.16933	4.18577	0.743424	0.0196521	3.21284	3.21284
3.65397	2.72584	0.575968	0.0968467	-0.170609	-0.505101
5.18175	4.36159	2.36687	1.67534	-0.473378	-0.967398
4.55324	3.7181	1.11023	0.413978	0.774825	-0.223061
3.0745	1.80014	1.25626	0.701313	3.17704	2.59415
2.96553	2.4043	2.44292	1.66739	0.0406623	-1.21309
3.40936	2.44143	3.10287	2.36554	0.608131	-0.271108
-0.363689	-0.195516	0.48563	-0.329209	0.917235	-0.204782
3.89544	3.10035	1.57483	0.749181	-0.38491	-1.0584
1.95094	0.943227	0.780431	0.187172	2.6542	1.77719
4.37378	3.32306	1.84339	0.884596	0.922443	0.0956105
-0.180885	-0.656429	-0.682614	-1.06317	0.6555	0.306673
5.12925	4.10752	-0.203591	-0.826693	1.88397	0.718901
0.855214	0.145392	-0.603924	-0.430974	-0.921653	-1.17789
0.27226	0.620875	-1.37573	-1.70462	-0.857307	-1.27546
2.79001	1.97955	0.558557	0.0876671	-0.213858	-0.785046
1.429	0.793951	0.319917	-0.472719	0.658929	0.20037
4.32389	3.61584	1.59996	0.990089	0.997155	0.601105
4.6755	3.91374	0.982116	0.340343	1.53047	1.67637
1.59361	0.568608	-0.770115	-1.22738	0.586985	0.883287
3.20905	2.50314	1.52663	1.00787	-0.283051	-0.41893
0.273102	-0.0480157	-2.50121	-2.83959	-0.680207	-1.1757
2.31352	2.07618	1.5119	0.60054	-0.287267	-0.942616
4.40385	3.48451	1.05487	0.297182	0.207919	-0.0971074
0.462416	0.0164912	-1.46734	-2.1864	0.668889	-0.294591
1.94433	1.2829	-0.574752	-1.03884	-0.85847	-0.284899
-0.0903992	-0.551733	-0.473699	-0.900147	3.8695	2.8377
-0.982606	-1.16477	-3.92108	-4.11105	-1.39197	-1.66668
1.35334	0.786749	-0.433718	-0.927194	1.68962	1.12012
4.01733	3.36673	2.51722	1.72172	-0.581001	-0.833871
-0.26448	-0.462148	-0.585413	-1.10551	0.0927427	-0.894668
1.52206	1.06621	2.35262	2.10734	0.334838	0.169417
3.79032	2.73174	-1.09056	-1.6362	3.6143	3.59008
-0.979545	-1.16809	-2.91328	-2.81229	-0.480086	-1.0328
2.82263	1.91931	1.54104	0.836034	1.31899	0.687164
1.61895	1.19829	2.48247	1.74484	-0.256173	-0.880143
0.712109	0.742554	-0.356852	-0.755163	1.43715	0.626475
1.3929	0.421141	2.23144	1.41255	-1.09154	-1.55002
1.89317	1.17088	0.583817	0.164385	-0.106698	-0.312848
1.76429	0.369218	0.898689	0.360034	-1.47378	-0.946379
-0.700126	-0.453748	-2.72684	-2.73388	1.26711	0.440634
2.43496	1.51757	-0.10161	-0.923286	-0.486045	-0.0960712
3.38533	2.61439	-0.56748	-0.732738	-0.479454	-0.732984
2.23177	1.76516	0.141214	-0.350214	2.10697	1.49226
2.70361	1.57552	-1.20851	-1.62587	1.00904	0.721445
-0.0913232	-0.659651	-1.68669	-1.81746	0.9141	0.469464
3.0189	2.37394	-0.669462	-1.11846	1.31503	0.445751
-0.0057171	-0.125831	-1.17643	-1.45888	0.589884	0.212125
0.458888	0.0190827	-0.50943	-0.894773	3.05888	2.85373
3.17417	2.3573	0.761242	-0.0894241	1.93309	1.22322
4.30417	3.34958	0.593669	-0.152914	4.73043	3.90814
-0.263521	-0.887226	-0.345176	-0.778265	1.5033	0.753067
1.01933	0.70971	-0.236138	-0.586659	0.916463	0.582078
0.761554	0.473929	-3.1957	-3.46763	3.13746	2.19405
3.50247	2.30945	-2.17196	-2.74381	2.04242	1.41417
3.51503	2.32804	-2.3172	-2.96646	0.7574	0.0405915
0.334692	0.31851	-3.56315	-3.75877	1.2887	0.375558
1.64645	0.320175	-2.71942	-3.12195	-1.08687	-1.3656
-0.171445	-0.456663	-0.57303	-0.535441	0.403812	-0.462494
3.31809	2.45313	-0.92523	-1.33276	3.1298	2.64443
3.21859	2.43668	1.79618	1.16937	3.33335	3.01549
3.87661	2.80389	1.16744	0.58387	0.937663	0.538806
2.45877	1.695	-1.52539	-1.87535	2.70497	2.00422
1.91793	1.47073	0.931476	0.218923	0.161829	-0.39277
0.347958	-0.0601807	-1.96754	-2.19028	-0.15617	-0.595182
1.90902	0.975962	0.675416	0.244771	-0.304082	-0.245003
3.22982	2.51431	-1.55979	-2.07398	-0.0889011	-0.355662
3.71521	2.9606	1.95238	1.33947	4.31333	3.45902
1.68978	0.897293	0.242054	-0.470759	1.42463	0.357986
0.213152	-0.28147	-0.625571	-0.953	1.29315	0.735761
0.0654761	0.201572	0.592677	0.167214	1.2418	0.814806
2.28187	1.5377	-1.31582	-1.94992	2.94373	2.2713
4.803	4.04278	1.19395	0.66603	3.0668	2.88421
1.89447	0.750622	-1.16485	-1.80133	1.83179	0.671966
-0.468935	-0.2729	-0.168541	-0.168434	0.948851	0.681921
-0.0978157	-0.0550633	0.00982541	-0.439673	1.75027	0.890515
3.17779	2.27678	2.50509	1.90481	1.35612	0.393756
4.05322	3.13741	1.70302	0.890092	1.27666	0.22729
2.12418	1.22496	1.66448	1.28162	2.29925	2.29925
2.23002	1.60542	-0.763578	-0.879804	-0.0765399	-0.524604
2.81783	1.93822	-3.19753	-3.56515	-1.49	-1.47604
2.93457	2.29464	1.05491	0.588335	1.70925	1.37462
1.9646	1.40465	1.35727	0.700838	3.17465	2.55164
4.67343	3.88944	1.72171	1.3077	-0.858172	-0.739867
-0.579342	-0.280748	-3.1289	-3.11341	0.133536	-0.463103
4.75412	3.51398	3.66412	2.76908	2.48922	1.94692
-0.700159	-0.661406	-2.15786	-2.29484	-0.684251	-0.869081
4.768	3.92046	1.76594	0.940479	-1.78897	-2.1914
-0.836134	-1.16809	-3.09667	-3.36216	0.636253	0.581283
2.68582	1.70967	0.822831	0.22014	-1.41387	-1.22328
-0.832106	-1.16809	-2.47086	-3.04779	0.558482	-0.410749
-0.468951	-0.281714	-1.61112	-1.67941	0.0137754	-0.441101
0.819262	0.147807	-0.119002	-0.380877	0.90753	0.0417353
2.91813	2.00426	0.644286	0.0503161	0.220108	-0.500819
3.92355	3.27279	0.318025	-0.0453737	-0.758939	-1.72122
-0.580339	-0.195516	-2.96739	-3.23254	-0.305604	-0.807068
1.49997	0.973245	-1.90328	-2.13752	-0.484061	-0.322541
-0.835118	-1.32813	-2.39519	-2.958	-0.799307	-0.636477
3.12192	2.19023	-0.523883	-0.906007	-0.8523	-1.27732
2.58746	1.58576	-1.5061	-1.88388	-1.69999	-1.34919
4.36955	3.44911	-0.570404	-1.13011	5.31717	5.31717
4.62911	3.73028	0.407245	0.052783	-0.025227	-1.11674
2.06946	1.49509	1.46416	0.59456	0.590673	0.407575
-0.703136	-1.32813	-2.53875	-2.85785	0.966057	-0.0393443
-0.469936	0.0154216	-0.186321	-0.784146	-1.67518	-1.54996
3.99528	3.13929	-0.303344	-0.967464	1.36208	-0.237417
4.8605	3.89365	-1.2391	-1.59529	0.279607	-0.460647
-0.982589	-0.557034	-2.21465	-2.56956	-1.18208	-1.37216
0.135663	-0.198939	-2.3808	-2.63221	0.0247111	-0.31141
-0.577377	-0.456293	-0.779645	-1.69687	-1.54608	-1.99798
-0.467961	-0.279265	-0.591947	-1.37679	-0.442899	-0.886578
2.91689	2.34961	-1.49513	-1.60007	-1.19929	-1.47731
2.11294	1.14166	-0.230316	-0.64418	-0.85957	-1.36231
0.987872	0.62268	0.354313	-0.0141779	-1.36588	-1.27661
-1.32813	-0.890475	-2.21566	-2.56705	2.90351	1.77281
-1.14554	-1.32813	-2.98018	-2.99145	0.0944474	-0.575796
6.19681	5.42681	1.3912	0.792655	-1.36918	-1.34119
-0.466992	-0.892558	-0.779191	-0.962856	1.6289	0.764355
2.33286	1.37263	-1.25644	-1.81493	-0.0208089	-0.794857
2.04419	1.41295	0.47068	0.0487017	1.40272	1.21417
2.34239	1.74767	-1.29744	-1.86346	3.19935	3.01446
0.762285	-0.360506	-1.33936	-1.63701	1.03507	0.244739
2.88652	1.93552	0.529865	0.0676274	2.43693	1.24827
3.51727	1.9324	-2.48812	-3.01524	0.862179	0.0337375
0.941275	0.484184	0.455707	-0.0272036	-0.0577161	-0.116318
-0.703136	-1.16769	-0.256145	-0.876118	-0.387133	-1.41651
0.943559	0.423119	-0.147754	-0.698838	1.53168	1.07106
1.42182	0.979138	-0.114516	-0.535018	2.59076	1.80797
-0.701153	-0.767761	-2.78256	-2.81163	-0.964304	-0.722423
0.966888	0.713986	0.109372	0.00731444	-1.20796	-1.48081
3.87366	2.91901	1.01964	0.266543	0.292634	0.0942829
-0.362723	-1.16477	-2.28601	-2.42244	-1.21014	-1.01393
-0.26357	-0.282075	-1.98129	-1.80309	0.388602	-0.0665285
0.663555	0.573682	0.478611	0.209099	0.191543	-0.296044
3.75924	2.70678	0.585514	-0.258558	0.543579	-0.501854
0.272169	-0.276686	-2.24588	-2.49614	-0.883982	-1.15035
0.34175	0.269609	-0.448155	-0.480478	2.71971	2.13984
-0.583281	-1.02203	-4.13495	-4.26457	0.268494	-0.0979782
2.60659	1.76246	2.7531	1.78441	1.35654	0.856608
-1.32813	-1.021	-3.4328	-3.33062	-0.380116	-0.818559
1.57975	0.697055	0.152424	-0.373844	1.52276	1.03177
1.80709	1.06663	0.522722	-0.237473	-0.410985	-1.07016
-0.981589	-1.021	-2.32651	-2.42672	2.19873	1.07894
-0.703153	-0.553142	-2.22283	-1.71815	0.335016	-0.0086555
1.58975	0.746299	-0.510696	-0.9011	-1.05424	-1.10911
2.65507	1.83575	2.41938	1.49598	4.68171	5.80759
4.57592	3.55381	-0.760362	-1.33073	2.9355	2.17515
3.68737	2.72752	-1.98372	-2.41318	0.903025	0.194908
0.898851	0.0220226	-0.426365	-0.750044	1.12908	1.07898
2.82356	1.9301	2.33677	1.52527	1.34584	0.258966
2.60452	1.66279	1.52775	1.14948	1.06301	0.479487
3.3346	2.27202	-0.932853	-1.39871	2.13799	1.83144
-0.837138	-0.651863	-3.26259	-3.49054	0.509876	0.0274126
2.68069	1.84791	-1.08729	-1.66007	0.187869	-0.345993
-0.583264	-1.02203	-2.06421	-2.64522	-0.809228	-1.00541
3.65896	2.81043	2.38971	1.75734	-1.83455	-2.16409
4.12261	3.09113	1.63415	0.69166	-1.21138	-1.2181
-0.367524	-0.770974	0.597107	0.308642	1.15699	1.04911
-1.14657	-1.021	-1.19104	-1.58064	-1.09345	-1.55039
4.88307	4.18249	3.65366	3.07177	1.3814	0.735971
2.26963	1.50536	2.07759	1.27992	0.371788	-0.283948
0.984062	0.714919	0.332116	0.0218309	2.4784	1.56361
1.61505	1.11005	-0.0433084	-0.0075603	-0.295561	-0.894312
3.00934	1.71394	-0.779868	-1.37288	-1.16462	-1.53535
3.98798	3.01595	-0.238144	-0.616258	-0.227096	-0.730694
-0.269271	-0.454529	-1.15059	-1.61795	-1.57471	-1.11899
-0.838153	-0.553142	-1.71744	-2.27418	-1.15192	-1.86309
5.8827	4.99758	2.58745	1.92763	-0.142532	-0.745835
-0.366568	-1.16809	-2.11302	-2.69488	-1.98189	-1.64934
-0.701136	-0.652866	-2.58132	-2.45844	-0.993905	-1.2333
1.77917	1.51558	1.16571	0.650973	-0.336578	-0.475804
-0.581322	-0.773417	0.0539643	-0.0789928	-0.923475	-0.903706
-0.83413	-1.32813	-1.80941	-2.09871	0.655292	-0.257597
-0.0894414	-0.557822	-2.18319	-2.35135	-1.22942	-1.4758
1.09115	0.567538	-0.285855	-1.15026	-1.51724	-1.70146
1.2985	1.06981	-0.656194	-0.872686	-1.29407	-1.00939
0.720367	0.974953	0.1505	-0.0014492	-0.819312	-1.23444
-0.46992	-0.456127	-2.45144	-1.90246	2.44628	2.34584
-0.361765	-0.552523	0.488434	-0.105594	0.990897	0.434314
2.97361	1.97813	0.669574	-0.0001986	-2.10038	-2.2897
3.77636	2.8076	1.17926	0.453615	2.64344	2.26486
1.73387	0.970519	0.523879	-0.0070443	4.0601	3.32068
3.70638	2.74878	2.26997	1.50589	-0.631532	-0.76603
4.38292	3.50978	1.35689	0.500347	-0.194656	-0.336628
3.20067	2.55443	3.0344	2.14746	-0.223368	-0.933997
0.556955	0.25599	-1.54125	-2.08984	3.43861	2.72129
1.87187	1.45363	0.741503	0.131014	1.21945	0.373395
2.45192	1.65322	-1.76641	-2.60351	0.669173	-0.113579
-1.14349	-0.357411	-2.75953	-1.82543	-0.0210285	-0.386022
2.96156	2.07997	0.464969	-0.259443	-1.15366	-1.81832
1.84706	0.854367	-1.35249	-1.57673	-0.601208	-1.04856
0.45205	0.0884562	-3.20523	-3.26015	-1.24369	-1.67083
3.78946	3.27515	2.56086	2.02887	-1.65217	-2.33307
0.138356	-0.198582	-2.56751	-2.92682	-0.54412	-0.790778
-0.698139	-1.16477	-3.62106	-3.89665	0.73959	0.421006
1.83201	1.20493	-2.83037	-3.19182	4.75837	4.03921
1.92414	0.32128	-0.549494	-1.24258	0.306063	0.0614577
0.333906	0.0851033	-0.701952	-0.907601	-0.772273	-0.0687779
2.6429	1.81209	-0.916521	-1.23955	3.57895	2.78828
2.80922	2.07619	-1.48827	-2.00138	-1.0472	-1.30804
-0.0093996	-0.553889	-0.781728	-0.797681	-0.769821	-1.69962
-0.836134	-0.276569	-1.4348	-1.61597	0.210192	-0.35379
1.09034	0.939038	-1.8247	-1.96483	-1.4692	-1.45729
-0.171461	-0.202919	-0.716554	-1.06968	-0.295272	-0.610076
0.0627152	0.148273	-2.41837	-2.70052	1.18188	0.158718
1.30947	0.973337	-0.0238316	-0.597763	0.923143	-0.354125
1.73193	0.890931	-1.77088	-2.21506	-1.34293	-1.26833
-0.467008	-0.769015	-1.73439	-1.75525	-2.01529	-1.58708
3.07495	1.84107	0.444913	-0.173159	-1.93498	-1.55545
-0.981572	-1.32813	-1.38954	-1.93128	-1.9636	-1.63911
2.19371	1.35457	1.86936	1.22176	-1.23357	-2.06819
0.0718498	-0.770974	-1.39693	-1.64709	1.07664	0.241476
-0.698139	-0.657229	-1.71218	-1.95361	-1.85874	-1.71367
0.802213	0.203055	-0.957251	-1.24114	-1.25416	-0.846064
-0.363705	-0.770974	-1.67981	-2.10512	0.331639	-0.264776
3.05369	2.01079	1.32729	0.72608	0.460454	-0.503921
2.22038	1.58509	-3.36812	-3.47502	-1.41796	-1.61826
3.58519	2.44199	-1.58567	-2.12841	-0.491957	-0.858279
-1.14554	-1.02164	-1.67719	-1.9568	-0.580724	-1.1103
0.134746	-0.557822	1.90587	0.983184	-1.30301	-1.9339
5.23099	4.24429	1.92799	1.08227	0.977017	0.0672087
1.42396	0.576152	0.916617	0.63212	-0.425009	-0.708291
-0.581305	-1.02203	-2.26328	-2.81568	1.3246	0.253036
4.52398	3.71047	0.668565	0.120337	3.53023	2.82475
5.10546	4.35815	0.579846	0.0870221	1.07288	0.255823
2.69774	1.70713	-0.519539	-0.859193	0.32427	-0.138567
0.759148	0.31925	0.653581	0.181255	1.91088	1.72272
2.92172	2.21797	4.32362	3.37237	-1.14176	-1.90407
3.37539	2.6017	1.21857	0.658016	3.94593	4.01436
2.27018	1.31085	0.697393	-0.153726	3.0802	2.20182
3.62286	3.18176	3.65775	2.93478	2.175	1.69255
2.76964	2.11837	2.39239	1.60012	2.60595	1.8069
0.0718884	-0.454159	-0.172075	-0.732119	0.563434	0.0739354
2.89148	2.23604	0.301104	0.0786431	-1.70339	-1.88714
2.67348	1.58485	0.454567	-0.13368	-0.732371	-1.05208
4.32534	3.48949	2.04465	1.35507	-0.60816	-0.997339
-0.834147	-1.02061	-1.50618	-2.10667	2.43046	1.91269
-0.365603	-1.01874	-0.468685	-1.23817	-1.2628	-1.36523
4.86809	3.85544	1.65869	1.0191	-0.313455	-1.45265
2.64335	1.66286	-0.151369	-1.01554	-0.485192	-1.2779
-1.14657	-0.65823	-1.75113	-1.25012	0.258646	-0.35991
0.805374	-0.65823	-0.332675	-1.40605	0.218869	-0.0949462
0.676827	0.736293	0.712617	0.276195	-0.259221	-0.31295
-0.360773	-1.02164	-0.609138	-0.963462	1.13247	0.307481
-0.701136	-1.02389	-1.95522	-1.94817	-0.788808	-1.05065
-0.979545	-0.767378	0.256488	-0.364981	-1.47778	-0.030793
-0.577377	-0.552523	-2.1544	-2.40366	-1.00588	-1.55317
3.81348	3.34816	1.94955	1.36069	1.80417	1.30818
3.14154	2.71201	0.161232	-0.283536	-1.89409	-1.64828
1.45393	0.962856	0.217325	-0.0242814	1.61223	1.03164
0.0636485	-1.02203	-2.43111	-2.53411	1.89809	1.09141
0.453776	-0.273625	-2.43318	-2.65174	1.72315	1.52988
1.7938	0.947538	0.779465	-0.168838	0.199713	-0.0937168
0.712956	0.378433	-0.834746	-1.14735	0.132314	-0.395937
2.68469	1.39642	-2.50449	-2.77797	-1.47017	-1.45479
-0.982589	-1.16809	-2.30009	-2.55001	-1.28929	-1.55876
-0.834113	-0.887859	-2.94843	-3.29299	-2.35727	-1.88991
0.618296	0.086538	-1.511	-1.91583	-2.23757	-2.11604
-0.979545	-1.02428	-0.441706	-0.854677	-1.73719	-2.19976
2.71431	1.97731	-0.701117	-1.45096	0.308509	-0.396383
2.3598	1.25861	-3.64413	-4.02518	-1.73232	-2.19895
2.96144	1.81072	-1.49431	-1.89743	-1.37053	-1.48422
3.15878	2.32698	-0.0805278	-0.633482	-0.724339	-0.729097
4.33596	3.42653	-0.699125	-1.28307	0.0692877	-0.422404
2.7366	1.93014	2.02642	1.51898	1.00869	0.33901
0.724468	0.313328	-1.48146	-1.87283	1.01069	0.537554
-0.579375	-0.368425	-1.49734	-1.67457	-0.420243	-1.35689
4.40614	3.50657	3.43229	2.77687	0.721526	0.0881863
2.79272	1.91953	1.49849	1.04765	3.3379	2.82665
1.50824	0.739645	0.99137	0.530304	1.22895	0.304749
4.69174	3.94962	1.07553	0.502831	0.206354	-0.261163
3.09602	2.21346	1.92596	1.36309	-0.792385	-0.620959
-0.834113	-1.01874	-2.39744	-2.34776	0.316097	-0.982686
-0.467961	-1.16769	-0.876124	-1.21169	2.28724	1.93866
-0.835135	-1.16809	-1.10416	-0.847674	-0.773663	-1.62859
-0.462112	-0.764359	-1.99993	-2.63781	2.64964	1.98613
-0.979545	-1.16581	-1.11756	-1.45125	0.309166	-0.78265
3.87123	3.15304	3.53914	2.72092	1.21165	0.870704
2.44292	1.61553	0.758031	-0.188436	-0.382638	-0.732622
2.79033	1.73745	0.213189	-0.25968	-0.740239	-0.528699
1.78381	1.76161	1.18407	0.646214	-1.0665	-1.42834
0.618296	0.071986	-2.99472	-3.29739	3.21284	3.21284
-1.14349	-1.02061	-1.53983	-2.532	0.370105	0.0417154
-0.706109	-0.376316	-3.10012	-3.43421	0.343362	-0.323289
0.136571	0.468274	-0.628517	-0.824964	0.474145	0.0374921
4.39064	3.56687	3.32556	2.33681	0.699882	0.607019
3.0103	1.7399	0.440656	-0.399083	1.8312	1.11492
2.76957	1.70033	-0.790904	-1.27756	2.77536	1.91322
0.452056	-0.0511602	-1.49737	-1.85012	3.02763	2.26088
-0.839157	-0.883971	2.20248	1.26071	-0.464458	-0.901482
3.21737	2.45945	4.25317	3.45823	0.0837165	-0.156975
-0.58132	-0.36323	0.949334	0.348244	0.769442	0.400578
0.903637	-0.280592	-1.28302	-1.35644	-0.79025	-1.2574
-0.35695	-0.654426	-1.12884	-1.42875	1.45706	0.51006
1.53293	0.738304	0.885517	0.194512	-0.0061476	-0.360938
0.271311	-0.460389	0.0865686	-0.212848	-0.613161	-1.72627
2.71337	1.59064	-2.4642	-3.07552	0.747581	-0.113872
3.71964	2.95811	2.69693	1.35903	1.33009	0.223436
4.50666	3.87759	1.42012	0.632588	1.04799	0.191225
-0.265443	-0.456127	0.240842	-0.0559858	1.03863	0.263353
3.61297	2.70761	-0.433016	-1.03014	0.172353	-0.442726
3.89334	3.00857	-0.0642526	-0.561281	2.83996	2.85996
2.47311	1.3375	2.79932	1.64342	0.68776	-0.0968807
3.45035	2.4373	-0.345196	-1.10548	-0.957306	-1.60714
3.86178	3.00357	1.98262	1.06635	-0.387122	-0.712014
3.63939	2.86935	2.32466	1.36116	-1.38657	-1.57365
2.09628	1.05507	-1.43482	-2.26347	-1.14188	-1.2797
2.99145	2.25253	3.09253	2.58352	-1.66938	-1.54595
4.13652	3.43294	2.56039	1.76782	3.14561	2.58804
2.91398	1.90847	4.05981	3.22304	3.46917	3.77669
1.16538	-0.203275	4.22442	3.17828	-0.568337	-1.27382
4.92763	3.95492	1.02199	0.501127	-1.53733	-1.12553
3.84998	3.09905	1.73387	1.2036	-1.62292	-1.40681
-0.361781	-0.459407	-1.07632	-1.5144	-1.48536	-1.67373
0.451969	0.199665	-2.47276	-2.89409	-1.49196	-1.29866
-1.32813	-1.32813	-1.40801	-1.07749	-1.08596	-1.55846
4.04625	3.25308	0.113563	-0.674986	2.9488	2.55131
3.4813	2.62233	2.62756	1.83808	0.672385	0.0702402
0.987805	0.822894	1.05965	0.79125	0.0248238	-0.438692
4.04632	3.22623	0.0604773	-0.575191	1.91581	1.598
3.52728	2.32176	-1.88749	-2.43947	1.56692	1.21582
4.82597	4.14477	1.60722	0.97182	-0.198065	-1.07313
2.17546	1.03163	1.18179	0.45173	-1.18016	-1.55557
-0.0866804	-0.887859	-3.36512	-3.7539	0.632696	0.0310791
3.21406	2.4111	-2.53891	-2.9306	-0.157116	-0.585827
-1.14554	-1.32813	-3.9329	-4.02132	-1.35044	-1.44694
-0.579342	-0.765555	-3.4415	-3.4387	0.926661	-0.0671929
-1.32813	-1.01874	-3.79902	-3.44609	0.249342	-1.02281
-0.274014	0.0216769	-3.28176	-3.54908	-1.70539	-2.01699
-0.365612	-0.451408	-3.42609	-3.61524	0.0599656	-0.419296
0.0793047	-0.456663	-2.50912	-3.03678	-0.263172	-1.1201
-0.272111	-0.552149	-1.25481	-1.67803	-1.5806	-1.7727
1.29418	1.09138	-1.53288	-1.47816	-0.667497	-1.35168
3.37801	2.38691	-2.37226	-2.99941	-0.965505	-1.84396
-1.32813	-1.02428	-3.95922	-3.58219	3.60848	2.65119
-0.26639	-0.7716	-3.40447	-3.58621	-0.487757	-1.275
-0.361748	-0.557407	-1.02578	-1.3764	1.67683	1.11873
-0.267336	-0.769781	-1.25248	-1.43982	-1.47211	-1.55772
0.456364	-0.197228	-0.980809	-1.23847	-1.00776	-1.28344
-0.581286	-0.365586	-1.23926	-1.70403	0.701827	0.190861
2.3083	0.827247	-0.943661	-1.34494	3.05414	3.05414
-0.0112265	-0.127387	-3.22977	-3.18662	-0.941452	-1.05853
1.48233	0.706744	0.663458	-0.0170284	-1.50362	-1.42083
2.43853	1.58882	-0.0571752	-0.576062	0.681421	0.391721
0.809511	0.259171	0.687708	0.0188483	1.37932	0.295185
-1.14347	-1.32813	-2.27823	-2.65896	-0.701644	-1.14209
3.26643	2.39691	-0.512188	-1.16599	-1.36104	-1.05671
1.65857	0.628032	-1.87087	-2.4748	0.0278167	-0.639442
4.332	3.51716	0.926749	0.361712	-0.273807	-0.567413
-0.702144	-0.659651	-2.25638	-2.59015	-0.843695	-1.12344
-0.47281	-0.887859	1.01425	-0.0139362	-0.434678	0.00373466
0.612448	-0.0519998	0.275127	-0.123949	-0.662814	-0.917569
2.13278	1.33623	2.05278	1.22676	-1.5796	-1.45828
4.46478	3.55425	2.93388	2.1316	0.505944	-0.457266
0.571383	0.266778	-1.60452	-2.19539	-0.935097	-0.916127
4.13855	3.29055	3.1658	2.34215	-0.739351	-0.560998
0.608275	0.0923686	0.850246	0.485196	0.178579	-0.786225
4.72625	3.7795	1.29644	0.82965	0.480363	-0.428277
3.96893	3.10798	4.46716	3.70568	-0.926485	-1.19651
1.2044	0.633366	-1.65616	-2.01568	2.54038	2.20191
0.208704	-0.888247	-0.639067	-0.90884	-0.788775	-0.856961
2.11581	1.47079	-1.02465	-1.29345	-1.29398	-0.726351
-0.581336	-1.021	-1.54824	-1.92952	1.17967	1.17967
-0.579342	-1.16769	-1.00108	-1.48081	1.32699	0.419597
-0.701136	-1.02389	-2.35777	-2.23413	-1.04613	-1.07311
-0.979528	-1.32813	-2.27237	-2.47877	0.509553	-0.43456
-0.838142	-0.651239	-2.25062	-2.76961	-0.99791	-1.44268
0.141102	0.267529	0.294541	-0.174866	0.109851	0.366332
-0.703136	-1.16809	-2.27551	-2.75478	-0.793178	-0.922683
1.30434	0.704459	0.86388	0.527657	-0.82646	-0.973945
3.26655	2.26444	0.884798	0.0663603	-1.4653	-1.76767
-0.700176	-1.02203	-2.73441	-3.03252	0.358329	0.518762
2.32417	1.80992	-1.17398	-1.72274	2.61572	2.04632
1.57276	0.788701	2.65061	2.04278	0.133114	-0.198585
1.88419	1.03167	2.37812	1.79142	-0.887926	-1.01574
-0.981572	-0.364976	-3.15212	-3.15304	-0.551615	-1.11439
3.64288	2.62663	-0.0115133	-0.523321	0.307413	-1.24779
2.62691	1.66096	-0.0063466	-0.932277	-0.109215	-0.433027
-1.14554	-0.772653	-2.5771	-2.47051	1.26663	0.379088
-0.700159	-1.16581	-2.91603	-2.61712	-1.29639	-1.14728
0.571413	0.26744	0.285569	-0.0318711	-1.52895	-1.52367
1.45179	0.712064	-1.17447	-1.75162	-0.534173	-1.00766
-0.371401	-0.654047	-1.58629	-1.84854	-1.17925	-1.3645
2.43858	1.19217	2.37213	1.40025	-0.653985	-1.12448
1.85651	0.865272	1.96818	1.49253	-1.09273	-0.928191
2.91277	2.39463	-1.05483	-1.57994	-0.888784	-0.740131
-0.979528	-0.553516	-2.41411	-2.44608	-0.0417788	-0.154839
-0.364663	-0.766994	-2.24506	-2.50219	-0.857268	-0.736383
-0.469887	-0.656851	-2.63141	-3.09605	2.8492	2.15731
0.205957	-0.557034	-2.70933	-3.12238	0.864313	1.64547
-1.14657	-1.02428	-2.14606	-2.79016	-0.928287	-0.78766
4.64574	3.83177	0.846584	0.402236	3.04033	2.50621
2.19917	0.971388	0.505986	-0.281467	3.38366	2.54063
0.936552	0.432609	0.528987	-0.234584	1.58218	0.222779
2.56153	1.8415	1.01389	0.337674	-1.40482	-0.724795
0.144736	0.477107	-1.06544	-1.21912	0.23267	-0.538048
1.69494	1.07177	1.56972	0.710383	1.69659	1.8589
-0.362706	-0.361278	-1.27908	-1.66428	0.061208	-1.11763
1.12084	0.610044	0.436357	-0.398703	-0.741699	-0.865938
-0.177105	-0.282679	0.463528	0.0502154	1.03395	0.609603
1.68374	1.28789	1.13742	0.568864	2.42965	2.42965
3.28199	2.49738	0.683255	0.0946044	1.09668	0.69503
0.52178	-0.359162	1.34621	0.615091	3.60236	2.80501
2.57295	1.31066	-0.833417	-1.54653	1.58768	1.54987
-0.362731	-0.553516	-1.86048	-2.58134	2.25781	2.0032
2.95397	2.11078	0.00570227	-0.301164	2.04607	0.901632
0.666017	0.0819182	-0.530787	-0.65035	0.660847	-0.273976
-0.469908	-1.32813	-1.96533	-2.76857	2.19037	1.58881
0.339941	-0.459241	-0.619186	-0.842359	1.98979	0.619198
4.28489	3.556	0.549109	0.0840161	2.81982	2.217
2.10373	1.59871	0.377172	-0.0945683	0.711732	0.732305
2.45432	1.77091	-1.74919	-2.1095	2.48081	2.29925
2.69631	1.87567	-1.178	-1.65412	-0.585375	-0.462424
0.21405	0.317492	-1.33721	-1.66907	2.59168	2.52781
-0.365644	-0.656051	0.928313	-0.260495	3.98214	3.31422
2.42751	1.83806	-0.556922	-1.15787	-1.57611	-1.50592
5.46762	4.61388	1.82411	1.00193	-1.48721	-1.60288
1.7372	1.47128	-1.47945	-1.84702	-1.77295	-2.44035
3.44887	2.03405	0.256483	-0.309	-1.6124	-1.52232
-0.470888	-0.368264	-1.26757	-1.39727	0.0345342	-0.765752
-0.180899	-0.660029	-0.0376981	0.224463	-1.08968	-1.12163
1.68117	0.746685	-2.82025	-3.09999	-1.32174	-1.70144
0.406802	-0.0449787	-1.23854	-1.58969	-1.11226	-1.68775
-0.266406	-0.36806	-1.3738	-1.54832	-0.681251	-1.51911
-0.979528	-1.0235	-1.78578	-1.95085	-2.23666	-2.1107
0.567981	-0.279782	-1.1253	-1.7675	-1.693	-2.01151
-0.834113	-0.773417	-0.494325	-0.721169	-1.67846	-2.22024
1.58698	1.17239	-0.809867	-1.28229	-2.14482	-2.02092
0.666003	0.151367	0.85943	-0.0291373	-2.00981	-1.98434
-0.366601	-0.560216	-2.58254	-3.10674	-1.36684	-1.65889
0.33994	-0.280348	-1.5542	-1.73862	-0.966577	-1.40284
1.23743	0.751071	0.144076	-0.0964969	1.59438	0.930148
1.29718	0.695705	-1.98294	-2.14125	-1.15835	-1.34344
0.209587	0.207517	-0.229344	-0.995731	0.090862	-0.333171
-0.0121236	-0.55074	-1.23848	-1.54448	-0.0207691	-0.138532
-0.581303	-1.32813	-1.53887	-2.13809	0.22525	-0.100037
-0.585257	-1.02203	-1.73336	-2.04515	-1.34591	-1.31062
0.951496	0.314547	-0.0498812	-0.679163	2.28602	1.38418
-0.0969101	0.143638	-1.43485	-1.25326	1.97223	1.3981
0.331148	0.0220226	-0.564556	-0.9707	3.28016	2.51594
-0.26448	-0.199145	-1.23636	-1.47372	0.258839	0.243573
-1.14347	-1.16769	-2.13826	-2.16299	-0.615523	-0.998263
-0.985645	-1.0235	-1.77001	-1.82415	-0.467306	-1.17862
-1.32813	-1.16809	-1.5023	-1.5804	3.69923	3.79358
2.66075	1.69741	0.423849	-0.379759	1.85443	0.949317
1.62796	0.525209	0.693004	0.0594137	-0.582321	-0.838398
1.76378	0.673246	1.03711	0.379216	0.426885	0.551467
1.19485	0.374118	-0.144926	-0.725194	-1.13457	-1.23303
3.41869	2.08685	-0.689169	-1.03488	-1.12503	-1.00109
4.00949	2.67603	-1.76602	-2.0897	-1.56538	-1.1508
1.65976	1.07392	1.8556	1.01423	-1.17306	-1.65427
2.79383	2.1771	2.07837	1.27104	-0.858177	-0.79998
4.5673	3.64522	2.40759	1.78226	0.552282	0.196112
0.564631	0.661675	-1.85171	-1.96884	3.25827	2.1906
-0.979562	-1.16809	-1.94374	-2.47324	1.52579	0.495973
0.67186	-0.123933	-1.33864	-1.56245	0.0369926	-0.767674
2.23813	1.44178	-1.48032	-2.12628	2.00039	1.44349
-0.979545	-0.766567	-2.72428	-2.57035	0.237258	-0.440146
3.23478	2.02532	-0.62199	-1.38393	0.19661	-0.40978
3.43047	2.27733	1.07478	0.33603	0.410296	0.0842112
-0.700143	-0.887226	-1.06898	-1.49662	-0.561406	-1.05324
2.66451	1.36976	1.11281	0.347687	-0.135814	-1.08013
4.25783	3.36697	2.18024	1.50596	1.18025	0.754191
4.23552	3.16222	2.85213	2.21715	-1.1381	-1.32907
0.569694	-0.196871	-0.0789875	-0.542767	0.30734	-0.309497
3.74213	2.98159	0.588938	-0.0544266	-0.0631014	-0.839057
0.458042	-0.557822	-2.53059	-2.99655	-0.933819	-0.98479
1.09727	0.900237	-1.01602	-1.21216	2.06435	1.91138
1.8089	0.929109	-2.14108	-2.63737	-0.51078	-0.76315
2.96889	2.16112	2.04849	1.23048	0.708732	-0.19973
3.18113	2.40868	0.361167	-0.378615	0.334792	0.245053
1.48574	0.432259	-0.868545	-1.25986	-0.135598	-0.584349
2.03853	0.526124	-0.910492	-1.23772	-0.566285	-0.394456
2.68155	1.77773	-1.18796	-1.66904	-0.582135	-0.780279
-0.0057013	-0.12369	1.06013	0.264567	-1.52672	-1.48061
1.22942	0.939704	-0.921956	-1.28215	-0.461856	-1.15168
0.207789	-0.655428	-1.15999	-1.2303	1.08519	0.158591
2.62058	1.81187	0.449074	0.161348	-1.98087	-1.36426
4.18068	3.09121	0.0595011	-0.618012	-1.42631	-1.70802
3.83918	2.99827	3.34746	2.52831	3.00028	2.81035
4.01339	3.22796	2.55646	1.94028	1.2719	1.78344
1.50959	0.480259	1.9842	1.74862	-1.36295	-1.45319
3.54913	2.69642	0.514479	0.0157415	0.517496	-0.233911
-0.0103132	0.082877	0.404217	-0.0932002	-0.224272	-0.873156
-0.981589	-0.891107	-1.86207	-2.23284	-1.0953	-1.45578
1.93092	1.27977	0.761379	-0.0354981	-0.927422	-1.45483
2.52001	1.58464	-0.712514	-1.15971	3.02555	2.05552
0.13383	-0.050917	-1.45558	-1.94968	1.32454	1.00371
0.396343	0.0161463	2.52877	1.71674	1.13235	0.732598
2.09049	1.36167	1.38527	0.736902	0.771912	0.338173
0.854461	0.267109	-1.95004	-2.24544	-0.929384	-1.04564
4.49198	3.49759	2.80997	1.92488	4.46917	4.46917
1.16101	0.474563	-0.578006	-1.0641	-0.242934	-0.93314
1.23973	0.203755	0.550155	-0.0816161	0.743583	-0.253034
0.499609	0.708189	-0.771927	-0.84233	-1.24838	-1.64493
1.56541	1.13559	0.987843	0.990263	3.08451	3.08451
4.69651	3.82167	1.72839	1.14101	3.83174	3.83174
-0.832106	-0.655049	-0.755942	-0.884443	-0.131398	-0.493346
-0.579342	-1.32813	-1.73868	-2.43276	-0.794787	-1.09086
4.03646	2.61659	0.294311	-0.324833	2.50982	2.50982
2.23649	1.22338	0.483985	-0.30875	0.420193	-0.62948
0.620843	0.262927	-0.003012	-0.0021877	-1.16109	-1.34993
0.445118	0.215182	-0.0707468	-0.241218	-1.09527	-1.20656
2.82746	2.27714	-1.90648	-2.24382	0.0650835	-0.399985
0.461466	-0.553516	-0.982423	-1.64991	-0.0779397	-0.471271
-1.14349	-1.16769	-2.43505	-2.69951	-0.594226	-0.79152
-0.837138	-0.886015	-1.86502	-2.95427	0.737727	0.556628
-0.365595	-0.455883	-0.686634	-1.29811	1.78469	0.88803
3.58365	2.76305	3.39482	2.59316	-0.065969	-0.585062
-0.364663	-0.45711	1.00148	0.578958	-0.737483	-1.23227
2.66516	1.71301	1.52246	0.989635	-1.4686	-0.990143
1.57828	0.524971	-3.66936	-3.87672	-0.252527	-1.00508
2.80829	1.76511	-2.4406	-3.10479	-0.611367	-1.15142
-0.834147	-0.458628	-1.89063	-0.972145	-1.36101	-1.55238
2.09736	1.58257	2.09217	1.25276	2.55319	1.19222
0.401543	-0.547961	-1.77088	-2.00963	4.16071	3.09515
2.76997	1.5101	-2.36159	-2.70381	-0.596463	-0.512564
0.349726	-0.0494847	-1.05361	-1.34492	-1.83137	-2.16509
2.30974	1.65504	1.1365	0.45147	-1.08041	-1.33065
2.24951	1.22808	0.899229	0.433187	-2.12972	-1.18845
0.945832	0.1983	1.86821	1.33965	-0.335738	-0.580535
0.0736995	-0.205936	-1.19343	-1.57563	-0.777811	-0.839322
1.85759	1.34516	-1.13936	-1.69435	-0.636708	-1.18213
4.52661	3.63438	1.20422	0.290944	-0.225783	-1.34998
-0.0913232	-0.655428	-0.10201	-0.954784	-1.43882	-1.05584
-0.0997233	-0.769398	-1.78845	-2.7163	-0.860294	-0.902917
2.63038	1.67033	-1.01694	-1.77575	0.426924	-0.114796
-0.0904151	0.0227141	0.997727	0.781717	-0.712165	-0.563529
-0.700143	-0.556044	0.531315	-0.201599	1.58403	0.932799
-0.174269	-0.455143	1.53888	0.837148	2.38354	1.21094
-0.363673	-0.661029	-0.784848	-1.21707	1.2436	0.249786
3.10607	2.14317	0.576016	0.22091	-0.75784	-1.08513
4.3171	3.18468	-1.43052	-2.0782	2.60733	1.67879
2.04121	1.06637	-1.57709	-1.99775	1.65664	1.05093
2.63772	1.71611	3.75786	2.75402	0.699	0.456286
-0.979545	-1.16477	-1.69779	-1.74201	-0.14345	-0.7519
1.20223	0.430946	-0.213694	-0.412021	0.590801	0.104452
-0.361765	-1.01771	-1.87772	-2.69315	0.930792	0.267923
1.41707	0.621448	-0.166722	-0.561825	2.57855	2.39249
0.51488	-0.281353	-2.03725	-2.3885	-1.25233	-1.71041
4.28647	3.39758	0.627683	-0.154252	-0.745204	-0.730541
-0.267364	-0.2838	-0.306244	-0.183527	-0.288775	-0.421066
3.11377	1.97033	0.965399	0.611389	0.702108	-0.147193
3.08462	2.25808	2.23435	1.33126	-0.147285	-0.346595
2.40899	1.1388	1.0945	0.306582	-0.521238	-0.421011
4.20392	3.46428	3.28499	2.42626	2.32732	1.58111
5.21156	4.49544	1.87258	1.17412	1.55	0.731074
3.47634	2.34559	0.0999572	-0.256766	-0.297969	-0.645635
4.72154	3.91694	2.21113	1.43946	1.22198	0.217213
1.80819	0.856051	3.1652	2.40764	0.123885	-0.827735
2.81007	2.00122	2.64902	1.86603	0.123865	-0.655586
-0.0894574	-0.653668	-2.64847	-2.89696	-0.238566	-0.843521
2.08184	0.822976	-1.86373	-2.91043	0.218254	-0.803578
2.32678	1.81039	-2.84113	-3.30904	-0.28216	-1.11888
4.24617	3.17587	-2.12062	-2.37445	-0.341594	-1.2422
-0.0076188	-1.02061	-3.41958	-3.52223	0.080804	-0.670058
0.903619	0.415094	-3.07902	-3.3046	-0.284112	-0.737008
0.0673522	0.140088	-3.66136	-3.77675	0.241358	-0.668706
-0.704127	-0.890088	-1.89268	-2.10404	0.885049	0.864777
2.44147	1.69496	1.10072	0.579962	0.0393127	-0.302294
-0.182734	-0.454899	-0.118496	-0.488149	1.77844	1.54577
-0.170508	-1.021	-2.04771	-2.19975	0.233639	-0.453721
0.931792	0.319694	-2.62286	-2.85166	-0.338085	-1.02395
1.05229	0.147322	-0.30998	-1.02322	-1.08684	-1.04971
1.55589	0.935022	-0.0977237	-0.53065	-0.639926	-0.293515
-0.467025	-1.02164	-0.708332	-1.4787	-0.803966	-0.998849
-0.580323	-0.558066	-3.34113	-3.55291	-1.06164	-1.16868
2.18354	1.37187	-3.4491	-3.62971	4.75897	3.79104
2.43036	2.14266	1.20931	0.484402	0.556236	-0.0655446
0.817558	0.423148	-0.627705	-0.705173	1.01076	0.215814
4.65095	3.92131	1.30588	0.714404	-0.322505	-0.41015
4.97733	4.18849	2.52973	1.51917	0.274792	0.252241
-0.469903	-0.457646	-3.0575	-3.31534	1.52683	0.363897
0.0691827	-0.365342	-0.346799	-0.583358	0.49263	-0.104504
-0.361748	-1.021	-1.24569	-1.55471	2.1413	1.30844
1.83153	1.07152	2.02859	1.29315	0.558602	0.864633
-0.0047701	-0.891107	-0.369858	-1.54345	4.80354	3.70851
-0.57736	-0.451408	-1.3767	-1.10823	-0.440628	-1.08774
3.80025	2.99205	1.2881	0.702827	0.916684	-0.208211
1.39079	0.42277	1.91627	1.15297	-0.938103	-1.60351
2.28767	1.60957	1.44795	1.25137	-0.0369556	-0.971091
0.147448	-0.196513	-1.17167	-1.81446	-0.665089	-0.303854
-0.979562	-0.766183	-1.53593	-1.83525	-1.11465	-1.68211
-0.832123	-1.32813	-1.67028	-1.9677	-0.135213	-0.269909
0.668495	0.272112	-1.94587	-2.66897	-1.5721	-1.76188
2.12249	1.03643	1.57995	0.795018	3.8148	2.85304
-0.580323	-0.766183	-0.895331	-0.879045	1.34674	0.638435
-0.367549	-0.203162	-1.43513	-1.707	2.26246	1.44297
-0.0103174	-0.121644	-1.0315	-1.22429	0.725646	0.017165
3.38233	2.57206	2.19519	1.4065	1.3083	0.335241
0.0663635	0.0868797	-1.42242	-1.78471	-1.18397	-1.79708
-0.265427	-0.282318	-0.101369	-0.376153	-1.92046	-1.97645
2.65852	1.86816	2.06032	1.46262	-0.550569	-0.9234
0.56964	-0.0496264	0.238778	-0.716544	-0.3728	-0.777779
-0.838142	-0.886015	-1.26298	-1.51597	-1.26567	-1.55747
2.58419	1.79642	0.987795	0.175455	4.02619	3.14148
1.97706	1.13794	0.373159	-0.142631	0.133631	-0.813369
4.36879	3.48083	0.803596	0.285097	-0.035046	-0.708235
3.61257	2.80307	2.52026	1.87062	0.741453	0.130825
4.29455	3.349	0.779685	0.237138	-1.50986	-0.653808
1.56466	1.49766	1.54911	0.867658	-0.80502	-1.22351
4.19892	3.1917	-1.34465	-1.75204	-1.77129	-2.0969
3.31362	2.336	1.31372	0.790873	-0.662478	-0.917809
4.2689	3.52262	0.830608	0.236289	-0.553597	-0.808749
0.61992	0.206575	0.724815	0.140929	-0.247553	-0.806073
-1.14554	-0.768388	-0.725911	-1.4325	-1.09064	-1.28268
0.943614	0.743088	-0.173475	-0.309671	-1.07796	-1.17985
-0.178054	-0.553889	-1.23478	-1.50962	-0.918553	-1.29043
-0.698122	-0.661406	-2.09716	-2.33464	-1.49089	-1.24497
-0.468935	-0.890475	-0.908214	-1.2779	2.84773	1.82592
-0.0904151	-0.890088	0.136003	-0.124629	1.77306	0.969383
0.132939	0.325542	2.18846	1.74639	-1.0157	-1.84036
2.86668	1.75674	-1.65784	-2.14382	-0.206133	-0.528896
2.97358	1.98424	-1.64753	-2.5107	-0.700692	-1.83647
2.54978	1.66943	-1.91752	-2.38566	-1.16408	-1.52524
4.42008	3.55488	1.28349	0.718871	2.48746	2.07563
-0.832123	-1.01771	-1.86197	-2.00941	1.41917	0.474984
-0.835118	-1.02203	-1.74638	-2.08524	0.947189	-0.122352
-0.834113	-0.886015	-1.49387	-2.07231	0.539736	0.0696365
-0.366584	-0.763347	-1.13794	-1.32681	1.17441	-0.0258185
-0.267352	-0.556044	-1.13392	-1.57329	-0.93381	-1.20109
-1.14554	-1.02164	-2.05002	-1.92436	0.181121	-0.622571
-0.364646	-0.371383	-1.07153	-1.49897	2.81039	1.94589
-0.273055	-1.16769	-2.13015	-2.12633	0.386047	-0.628042
1.05541	0.933785	1.62214	0.908275	2.21598	1.55963
2.63695	1.75123	4.42657	3.63495	0.18554	-0.295131
3.42022	2.62223	3.04492	2.42788	-1.82183	-1.69932
-0.362706	-0.196118	-1.67319	-1.76843	2.88361	2.27691
0.621662	-0.0485426	-0.35983	-0.869093	0.522425	0.17148
1.50272	0.855448	1.21021	0.878204	0.695655	-0.411553
0.0664644	0.0193257	-0.0870563	-0.500394	-0.292397	-1.01657
1.93101	0.777637	1.33068	0.0187823	3.71249	4.13647
-0.263505	-0.364245	-1.16328	-1.42627	-0.0496154	-1.19775
2.35931	1.77182	1.73278	0.867525	-1.23506	-0.994092
4.89063	3.9687	3.76453	2.79271	0.778462	0.182777
4.84933	4.10474	3.2741	2.37791	0.0903649	-0.102696
2.89797	1.81622	3.40487	2.60173	-0.421242	-0.612937
-0.698156	-0.545595	-0.815797	-0.927234	0.0778085	-0.501476
-0.834147	-1.02164	-1.37181	-1.63622	-0.682335	-1.37589
0.466665	0.145505	-0.634393	-1.15978	0.242786	0.174946
-0.979528	-0.65467	-1.92852	-2.2103	1.37666	1.18729
5.05562	4.11724	0.27699	-0.165083	-0.86243	-0.746831
0.44599	0.0913073	-0.777277	-1.0345	2.08451	2.08451
0.0691443	-0.287207	-1.00069	-1.0262	0.941105	0.261601
-0.583281	-0.656051	-0.846522	-0.86388	0.590661	0.119374
-0.467008	-0.547961	-1.74367	-2.11339	3.85738	3.43838
0.614086	-0.0384301	-0.0504619	-1.0135	2.23727	2.30465
0.21134	0.574881	-0.0858036	-0.577867	0.636811	0.758463
-0.466022	-1.01771	-0.894632	-1.02465	4.91684	4.73221
1.72697	1.13184	0.64864	-0.0577776	-1.06412	-1.52607
1.26921	0.428191	-0.0449751	-0.381757	3.59683	2.52404
0.673457	0.425199	-0.0605449	-0.486815	1.79807	1.22751
1.45797	0.904328	0.625241	0.0472076	-1.04457	-1.30725
0.13654	-0.204981	1.29864	0.327427	-0.0103965	-0.660264
0.140167	-0.200648	-1.58603	-1.39305	0.441442	-0.324832
0.386764	0.147807	-1.10688	-1.09273	-1.83443	-1.76767
1.39014	0.574854	0.177337	-0.776124	4.67151	4.2389
-0.26732	0.425468	-2.3481	-2.53522	5.6391	5.6391
4.74986	3.90099	3.65538	2.46211	-1.36586	-1.77011
5.17137	4.22361	1.22815	0.542231	2.09129	1.50752
1.94437	0.904959	2.2784	1.38197	-1.01323	-1.08367
2.46597	1.91771	0.334647	-0.135533	-1.80648	-1.86283
1.80326	1.1411	1.30374	0.510351	-0.829111	-0.237352
-0.008454	-0.199897	-1.85676	-2.04436	-0.53195	-0.719689
-1.14554	-1.02428	-1.95692	-2.05982	2.00563	1.63782
-0.837138	-1.32813	-1.75568	-2.02379	0.137425	-0.462142
-1.14554	-0.891494	-2.75906	-2.91165	-0.291781	-1.0318
4.29817	3.14214	1.55934	0.547359	-0.337694	-1.04616
4.44638	3.54236	1.6783	1.11037	-0.216948	-0.656967
-0.370422	-0.205936	-0.72826	-0.854932	-1.36353	-1.83463
2.72437	2.1769	-0.0507864	-1.06867	-0.911479	-1.10565
-0.0112623	-0.130969	0.664769	0.201309	-2.14277	-1.65215
0.141071	-0.454529	0.510589	0.252677	0.124018	-0.333939
-0.365628	0.146518	0.342948	-0.65662	0.0669227	-0.38576
-0.981572	-1.16809	-1.93549	-1.2628	-0.81944	-0.951625
-0.985645	-1.16809	-1.37574	-1.56022	-1.68697	-1.74284
-0.577377	-1.01771	-1.74865	-1.84199	-0.864548	-1.55101
2.77215	2.20612	0.817594	0.00919727	-0.931907	-1.13436
0.275707	-0.127314	0.229724	-0.0895891	-2.31691	-1.70996
4.35748	3.24567	1.14622	0.472331	0.320352	-0.192358
-0.363689	-1.02389	-1.3003	-1.35521	0.0368138	-0.100744
-0.26448	-0.650057	-2.28578	-2.75926	0.711272	0.0753493
-0.698172	-0.768005	-3.68953	-3.81082	0.965471	0.707576
0.0627777	-0.556044	-0.737742	-1.14475	1.33663	1.42934
1.26693	0.017079	0.162935	-0.442311	7.6391	7.79953
1.47958	0.858418	0.516676	0.237215	2.44609	1.73064
-0.360806	-0.458997	1.33544	0.223858	-0.265616	-1.34039
5.20843	4.50187	0.821745	-0.0099564	-0.724491	-1.37107
3.67971	2.85212	1.63704	1.10145	0.377224	-0.220965
3.66385	2.69705	1.55279	0.86836	-1.02015	-0.960102
2.13561	1.84706	0.888121	0.440602	-1.01383	-1.01823
0.398086	0.204998	-1.3055	-1.32109	2.92459	2.27222
3.47775	2.54257	2.44199	1.72774	0.728802	-0.0382291
-1.14349	-1.16769	-1.69539	-2.16231	0.648296	-0.369763
3.40412	2.4683	2.0616	1.46428	0.157499	-0.299756
3.8401	2.87958	0.156622	-0.324832	0.400695	0.560731
2.29855	1.67843	-0.38301	-0.955969	0.529113	0.651606
2.35709	1.32194	0.544919	-0.315636	1.81746	0.897714
3.73019	2.977	0.240584	-0.404733	1.75092	1.00936
-0.838142	-0.891494	-2.2845	-2.17142	1.15306	0.454081
-0.702144	-0.764359	-3.87731	-4.28681	-0.255811	-1.22349
3.89522	2.93463	-0.219769	-0.631002	0.0854786	-1.09386
3.03337	2.44383	3.5838	2.89322	0.24985	-0.40093
-0.0960042	-0.365951	-0.649105	-1.06139	0.137373	-0.449131
1.63531	0.936268	-1.12497	-1.37444	-1.5796	-1.26984
3.17277	2.483	4.12222	3.45465	-0.855708	-1.38327
-0.979562	-0.554263	-1.55635	-1.74507	0.57339	0.0693506
2.85856	2.28099	0.829722	0.440057	-0.300517	-1.07826
0.814415	0.523476	-0.0284688	-0.310485	1.34903	1.56183
3.91797	3.0858	2.48515	1.57596	1.74259	0.88645
1.23824	0.622442	-1.93096	-1.96222	-0.925557	-1.28613
1.53424	0.896893	0.238441	-0.351957	-0.27559	-0.615329
0.279388	0.37196	-0.324907	-0.449375	-0.719952	-1.65613
0.275753	0.266778	1.24587	-0.0063748	-1.05645	-1.15987
-0.835135	-0.657474	-0.788981	-1.23133	2.68564	1.94356
3.25879	2.24846	0.00140702	-0.474822	1.09765	0.605677
-0.364646	0.311783	-1.06797	-1.4452	-0.7227	-1.52409
3.82583	3.12999	4.25684	3.45555	0.282301	-0.293186
-0.47186	-0.655049	-1.30998	-0.926052	0.587891	-0.379727
-0.17617	-0.551905	-1.93739	-2.28098	1.19614	0.278483
0.214006	0.0832183	-3.1994	-3.45001	-0.880172	-0.928721
2.86438	1.93406	1.80764	1.28185	0.947902	0.402908
4.67306	3.89313	2.05999	1.55687	-0.536301	-0.573307
2	0.900681	0.0487342	-0.710889	-0.0038244	-0.780663
2.54223	1.79842	-1.55491	-2.17486	0.295025	0.2407
3.68654	2.84543	1.3954	0.75171	3.39749	3.21284
1.69017	1.0213	-0.312812	-0.641173	1.80107	0.982077
-0.36079	-0.773417	0.424833	-0.407896	0.350345	-0.297052
2.8346	1.54068	2.86789	1.96818	-1.03304	-1.60066
2.79713	1.97914	0.931216	0.327806	-1.93928	-2.00451
4.28774	3.28289	-0.372812	-0.814923	0.974248	0.165714
2.67363	1.442	0.119607	-0.555483	0.853667	0.0750371
4.38985	3.3738	0.00654026	-0.400531	-1.26664	-1.66806
3.40769	2.90419	4.88041	4.14202	-0.721732	-1.45578
2.55039	1.48306	4.86502	4.05042	0.93543	0.611801
4.12766	3.30299	-1.29208	-1.83245	-0.850237	-0.691314
-0.0960042	-0.36014	-0.396289	-0.905657	0.726425	0.362202
2.54745	1.77732	0.544934	0.120442	-0.426225	-0.908215
4.96947	3.93222	1.28045	0.684776	-2.54274	-2.52299
3.7321	3.1406	3.1272	2.42205	2.91011	2.41527
-0.835152	-0.889267	-2.39325	-2.66855	0.566023	0.036634
1.99573	1.6035	1.69368	1.26033	-0.198147	-0.727864
4.45268	3.17607	2.61608	1.57407	2.83003	2.20666
4.61014	3.34437	2.05375	0.992814	1.59819	1.06449
4.56834	3.32335	2.65777	1.44901	-0.802811	-0.926677
2.65664	1.55739	2.09968	1.52296	0.365561	-0.118459
2.3781	1.47099	2.20493	1.1539	4.05228	3.23758
1.94437	0.958767	1.04486	0.301054	2.83528	1.80089
2.07741	1.30966	0.824951	0.404355	1.29261	0.706254
-0.359773	-0.658608	-2.636	-3.03529	2.76708	2.00645
-0.580339	-0.663203	1.75995	0.831713	0.415343	-0.0282054
4.01959	2.91211	-0.51042	-1.30307	1.9954	1.18958
4.94649	4.0395	0.621422	0.329168	4.54466	3.68034
2.36628	1.54464	1.53152	0.927103	0.66179	-0.739657
2.76373	1.73946	-0.45992	-1.32839	-0.030654	-0.901093
1.01469	0.699426	1.62317	0.775956	1.70768	0.823818
-0.575409	-0.554263	-1.78	-2.32216	2.57901	1.88033
[truncated: 18,114 more rows]

## Sheet: Figure 1Q
		Kat6b+/+	Kat6b–/–
		0.30753274	0.30753274
-1 kb	-1	0.16667	0.113039
		0.168155	0.114005
		0.169414	0.114674
		0.170664	0.115227
		0.17007	0.114728
		0.170497	0.115393
		0.170447	0.115892
		0.171654	0.117082
		0.172131	0.117357
		0.171528	0.116877
		0.170624	0.116542
		0.169821	0.116305
		0.169723	0.116483
		0.168719	0.115687
		0.167957	0.114971
		0.167077	0.114094
		0.167724	0.114263
		0.168612	0.114808
		0.170058	0.115209
		0.17087	0.115163
		0.171169	0.114754
		0.17071	0.114011
		0.16995	0.112926
		0.170022	0.112473
		0.170506	0.112929
		0.170921	0.113588
		0.170142	0.113657
		0.169438	0.113631
		0.169583	0.114364
		0.17049	0.115544
		0.171153	0.116702
		0.171007	0.117069
		0.170699	0.117035
		0.171583	0.117835
		0.172846	0.118991
		0.173379	0.119935
		0.173037	0.119901
		0.173424	0.120204
		0.175562	0.121362
		0.177474	0.122587
		0.177831	0.122645
		0.176436	0.121129
		0.17451	0.119162
		0.174795	0.118545
		0.175728	0.118916
		0.176353	0.119082
		0.174583	0.117658
		0.173085	0.115925
		0.173578	0.115317
		0.175207	0.115862
		0.176711	0.116523
		0.176675	0.116906
		0.176254	0.117358
		0.176288	0.118526
		0.177242	0.119955
		0.17919	0.121974
		0.18001	0.123276
		0.180753	0.124439
		0.181559	0.125332
		0.182668	0.125773
		0.184027	0.126331
		0.184377	0.126116
		0.183726	0.126121
		0.181127	0.124807
		0.178564	0.123437
		0.177175	0.122549
		0.176976	0.122742
		0.176659	0.122915
		0.175112	0.12209
		0.172955	0.120332
		0.171827	0.11875
		0.172646	0.118092
		0.174535	0.118059
		0.175494	0.11771
		0.175406	0.116946
		0.175137	0.116549
		0.176082	0.117157
		0.178114	0.118815
		0.180254	0.120905
		0.181621	0.122768
		0.181969	0.123839
		0.182157	0.124159
		0.182471	0.124355
		0.183521	0.124913
		0.185165	0.126161
		0.186521	0.126864
		0.186915	0.126487
		0.186725	0.125616
		0.186993	0.125454
		0.18771	0.125919
		0.188422	0.126178
		0.188851	0.126085
		0.188559	0.125696
		0.188423	0.1257
		0.188674	0.126075
		0.188612	0.126078
		0.188205	0.126054
		0.187039	0.125786
-0.5 kb	-0.5	0.187649	0.127413
		0.188531	0.129205
		0.189839	0.130909
		0.190745	0.131645
		0.191564	0.131996
		0.193566	0.133018
		0.195628	0.133559
		0.197618	0.133618
		0.199185	0.133443
		0.20113	0.134055
		0.203163	0.135224
		0.204727	0.136338
		0.206298	0.137603
		0.208036	0.139067
		0.211195	0.141601
		0.214153	0.144025
		0.21569	0.144947
		0.214571	0.143836
		0.21371	0.143236
		0.214076	0.143962
		0.215487	0.145323
		0.215988	0.14558
		0.214626	0.144334
		0.213033	0.14308
		0.212881	0.142984
		0.214972	0.144358
		0.216702	0.145114
		0.217045	0.144781
		0.217054	0.1447
		0.216722	0.144504
		0.215938	0.144148
		0.214953	0.143513
		0.214181	0.143196
		0.214363	0.143297
		0.214685	0.143215
		0.215231	0.143179
		0.216322	0.143698
		0.217913	0.144811
		0.221092	0.147065
		0.22456	0.149464
		0.228365	0.152029
		0.231315	0.154076
		0.233765	0.155679
		0.235704	0.15687
		0.237415	0.157866
		0.238768	0.158516
		0.239887	0.158908
		0.240816	0.158827
		0.241427	0.158521
		0.241694	0.158068
		0.242108	0.158145
		0.242259	0.158234
		0.242158	0.158389
		0.242449	0.158973
		0.242972	0.159717
		0.244434	0.161022
		0.245569	0.161903
		0.247043	0.163017
		0.248999	0.164463
		0.251606	0.166652
		0.25518	0.169376
		0.258557	0.171205
		0.261598	0.172691
		0.263989	0.173818
		0.266245	0.175556
		0.267982	0.176932
		0.269305	0.177619
		0.270981	0.178483
		0.272278	0.178961
		0.273733	0.180425
		0.274554	0.181549
		0.275154	0.182478
		0.275764	0.183174
		0.276703	0.183723
		0.278574	0.18442
		0.280934	0.184794
		0.283982	0.185441
		0.287007	0.186569
		0.289313	0.187894
		0.290991	0.189102
		0.293338	0.19035
		0.296771	0.192069
		0.30035	0.194047
		0.303227	0.196285
		0.305697	0.19859
		0.308275	0.201134
		0.312053	0.204148
		0.316095	0.206998
		0.319476	0.209233
		0.32254	0.211143
		0.324652	0.212768
		0.327001	0.214516
		0.328202	0.215547
		0.328683	0.215987
		0.329908	0.217232
		0.33218	0.219345
		0.335821	0.221936
		0.337176	0.222923
		0.339149	0.22412
		0.341945	0.225608
TSS	0	0.347002	0.228327
		0.351789	0.230489
		0.35414	0.231155
		0.355648	0.231663
		0.356627	0.232164
		0.358621	0.234017
		0.359301	0.234598
		0.358375	0.234583
		0.356936	0.233741
		0.355315	0.232918
		0.354101	0.231636
		0.352797	0.230348
		0.351138	0.229001
		0.348444	0.2276
		0.345097	0.225674
		0.340941	0.222893
		0.337171	0.220532
		0.332451	0.217745
		0.328121	0.215756
		0.323769	0.213
		0.319317	0.210105
		0.315945	0.207419
		0.312581	0.205293
		0.309951	0.20358
		0.305814	0.201284
		0.300409	0.198095
		0.295565	0.195404
		0.292129	0.193359
		0.289693	0.191627
		0.286745	0.189949
		0.284252	0.188056
		0.283118	0.187158
		0.284024	0.186416
		0.286839	0.187535
		0.29078	0.189268
		0.294771	0.192071
		0.298422	0.194439
		0.301041	0.196186
		0.304627	0.198609
		0.308724	0.2012
		0.313568	0.204407
		0.317767	0.206578
		0.320115	0.207944
		0.322989	0.209308
		0.326001	0.210446
		0.330394	0.211692
		0.333434	0.21223
		0.334166	0.212224
		0.333189	0.211774
		0.330918	0.210707
		0.329863	0.21071
		0.328086	0.210058
		0.325486	0.208765
		0.320955	0.205836
		0.315899	0.202893
		0.312248	0.201425
		0.309022	0.200386
		0.306278	0.199308
		0.302323	0.19698
		0.299129	0.195033
		0.296956	0.194324
		0.295437	0.194326
		0.293667	0.193853
		0.290724	0.19166
		0.288403	0.18949
		0.287863	0.188344
		0.288107	0.188307
		0.288127	0.188403
		0.287366	0.188447
		0.288518	0.189318
		0.292056	0.191693
		0.297486	0.195354
		0.303691	0.199093
		0.308492	0.20192
		0.313601	0.20426
		0.318204	0.206518
		0.323873	0.20873
		0.327785	0.210521
		0.330405	0.211998
		0.330542	0.212416
		0.329462	0.211658
		0.327507	0.209996
		0.325309	0.208105
		0.323049	0.206288
		0.320326	0.204786
		0.317316	0.202791
		0.313807	0.200334
		0.310911	0.198089
		0.308628	0.197266
		0.307138	0.197229
		0.30607	0.197536
		0.304452	0.196668
		0.302212	0.195128
		0.299572	0.193357
		0.297778	0.192405
		0.297268	0.192273
		0.296087	0.191179
		0.29362	0.189333
		0.289133	0.18631
		0.2856	0.184347
+0.5 kb	0.5	0.284418	0.183803
		0.28508	0.184199
		0.284531	0.183708
		0.281616	0.181742
		0.278482	0.180034
		0.27754	0.17957
		0.278858	0.180525
		0.280272	0.181028
		0.279592	0.180353
		0.278051	0.179025
		0.277518	0.178896
		0.279265	0.180267
		0.282241	0.182066
		0.283643	0.183198
		0.2838	0.183659
		0.283419	0.18462
		0.284248	0.185908
		0.285936	0.187737
		0.287181	0.188594
		0.287118	0.188814
		0.28612	0.188136
		0.285858	0.187565
		0.28659	0.187055
		0.28681	0.18604
		0.285331	0.184524
		0.28223	0.182126
		0.279275	0.180422
		0.276584	0.178717
		0.27546	0.178781
		0.273886	0.178694
		0.272452	0.17845
		0.270209	0.177243
		0.268318	0.175878
		0.267216	0.175123
		0.267299	0.174916
		0.267948	0.174783
		0.267085	0.173641
		0.265123	0.171395
		0.262925	0.169523
		0.262008	0.169102
		0.261462	0.169741
		0.260612	0.17016
		0.259554	0.16996
		0.258823	0.169743
		0.260141	0.170407
		0.262704	0.172087
		0.265473	0.173904
		0.267472	0.175546
		0.269522	0.176989
		0.271415	0.178042
		0.272355	0.178135
		0.272063	0.177705
		0.270454	0.176403
		0.269503	0.175709
		0.268208	0.174482
		0.268027	0.173738
		0.267053	0.172294
		0.266432	0.171569
		0.266041	0.171527
		0.265927	0.171835
		0.266255	0.172561
		0.265717	0.17225
		0.265444	0.171697
		0.265247	0.170932
		0.265762	0.171029
		0.265776	0.171202
		0.265287	0.171233
		0.26395	0.170812
		0.262368	0.170419
		0.26007	0.169923
		0.257965	0.169898
		0.255743	0.169773
		0.254183	0.170046
		0.252862	0.169885
		0.251776	0.169675
		0.250363	0.168377
		0.249895	0.167345
		0.250886	0.166877
		0.252802	0.167194
		0.253505	0.16703
		0.252348	0.165751
		0.250682	0.164018
		0.248763	0.162408
		0.248912	0.162417
		0.24826	0.16207
		0.247236	0.161365
		0.244563	0.159312
		0.242828	0.157547
		0.242619	0.1567
		0.242407	0.156465
		0.242478	0.156598
		0.241458	0.156205
		0.241123	0.155849
		0.240495	0.155065
		0.240936	0.154832
		0.242407	0.155983
		0.244207	0.158303
		0.24678	0.161175
		0.248174	0.163028
		0.249335	0.164625
+1 kb	1	0.250326	0.16674
		0.251788	0.169824

## Sheet: Figure 1R
Kat6b+/+	Kat6b–/–	Kat6b+/+	Kat6b–/–	Kat6b+/+	Kat6b–/–
0.545954	0.552939	-1.64538	-2.20477	-0.513927	-1.21241
-0.69359	-0.389082	-1.6614	-2.21339	0.310068	-0.133539
0.700933	0.347358	0.0988226	-0.712383	0.348299	-0.206619
0.365433	-0.144424	-1.3562	-1.71935	-0.613293	-0.740576
0.647046	-0.145994	-1.07047	-1.54077	-0.627561	-1.68092
0.659229	0.399949	-1.1899	-1.95874	0.720701	0.0660443
-0.159757	-0.300579	-1.83605	-2.64624	4.18273	4.15283
-0.254659	-0.668837	-1.25025	-2.07713	-0.44725	-0.653031
0.878282	0.349383	-0.61998	-1.27957	4.23885	4.04179
0.239594	0.115285	-0.283751	-0.635262	-0.335265	-1.13545
0.759299	0.296946	-1.36676	-2.1182	0.351074	-0.555492
1.12553	0.45498	-1.16657	-1.82044	-0.409752	-1.36241
-0.24967	-0.387358	-1.39757	-1.93838	-0.979961	-0.823322
0.790107	0.667048	-1.14301	-2.02006	-0.640066	-0.76509
0.0991498	-0.0059973	-1.61488	-2.15102	2.33785	2.2597
0.30212	-0.303992	0.63293	0.0105174	0.262145	-0.580761
-0.152749	-0.784829	-1.14379	-2.01703	2.82687	2.62608
-0.692808	-0.47471	-0.998661	-1.67874	-0.0993043	-0.652356
1.33443	0.59474	-1.76558	-2.27549	0.787341	0.978423
0.803549	0.0606061	-1.32023	-1.8572	7.99761	7.6391
0.370937	-0.29889	-0.818951	-1.50737	-0.704437	-0.788127
0.790878	0.237542	-0.872178	-1.46195	2.04832	2.28692
0.701026	-0.0077164	-0.709817	-1.76793	-1.03998	-1.35625
-0.0691285	-0.226348	-1.19919	-1.92241	-0.0132568	-1.02409
1.194	0.54891	-0.948205	-1.55138	-0.354631	-1.1224
0.598197	-0.0016112	-1.64144	-2.25265	2.23481	1.84459
0.482598	-0.384466	-1.56518	-2.14092	0.410281	0.410281
0.546441	-0.0109816	-1.36747	-1.96342	-0.457427	-1.01604
0.358853	-0.299334	-1.56283	-2.06083	-0.303223	-0.653379
-0.0607441	-0.571507	-1.26252	-1.74881	3.95096	4.02445
-0.245305	-0.145109	-1.28288	-1.96022	-1.00726	-1.4262
0.234964	-0.216704	-1.13568	-1.59777	-0.755535	-0.255853
1.02516	0.125469	-1.00705	-1.68172	-0.79626	-1.21706
-0.975729	-0.901436	-0.87019	-1.39417	-1.12777	-1.3635
-0.566371	-0.474167	-1.33195	-1.8279	-0.688713	-0.502591
-0.686838	-0.780659	-1.74797	-2.51371	-1.29605	-1.46819
-0.149771	-0.38673	-1.62898	-1.98886	-0.881596	-0.915567
0.0998327	-0.0065186	0.0539803	-0.235264	-0.903645	-1.56719
0.63895	-0.0132028	-1.33474	-1.9082	1.4435	0.34068
0.654123	0.345815	-1.37701	-1.91486	-1.82992	-1.47991
0.435331	0.240262	-1.42526	-1.94321	-1.56036	-1.67175
0.552701	0.0656244	-1.24827	-1.77966	-0.686237	-1.47222
0.496233	-0.0769099	-0.76617	-1.52929	-1.54301	-1.15579
0.893976	0.0638355	-1.03702	-1.63192	-0.957223	-1.20244
0.0192597	-0.572054	-1.42064	-2.1004	0.665905	0.63681
0.546399	-0.0729252	-1.08091	-1.68624	-0.497547	-0.303317
-0.0607171	-0.570196	-0.627114	-1.31607	-1.81828	-1.78299
-0.561874	-0.0757011	-0.769439	-1.14413	-1.1513	-1.6748
0.437477	0.18237	-1.32599	-1.74433	0.951427	0.834659
-0.149948	-0.387358	-1.39772	-2.0875	0.248937	0.153439
-0.443777	-0.570743	-1.46101	-2.04149	-1.44231	-1.46667
-0.688406	-0.899608	-1.3775	-2.0847	-0.705596	-1.1401
0.0185382	-0.222375	-1.29758	-1.7739	3.02233	2.83174
-0.825036	-0.781872	-1.90881	-2.10614	-1.0357	-2.00158
-0.450401	-0.783678	-0.794292	-1.00174	-0.374296	-0.680442
-0.976532	-1.02837	-1.86789	-2.29719	0.784191	0.273092
-0.0719164	-0.673674	-1.99249	-2.5197	-0.567949	-1.24325
-0.975729	-1.16997	-1.04507	-1.37743	-1.1438	-1.46898
-0.561084	-0.476521	-1.55486	-2.04093	-0.583921	-1.3502
0.095696	0.126564	-1.30845	-1.35067	-1.12107	-1.53824
-0.688406	-0.572054	-0.986084	-1.39264	-1.37479	-1.69948
0.0158905	-0.144336	-0.432313	-0.820422	-1.3421	-1.14806
0.545997	0.120663	-1.03151	-1.57443	-0.264271	-0.447378
-0.564809	-0.671273	-1.72635	-2.22628	-0.720029	-0.504503
0.491029	0.351006	-0.991929	-1.59754	-0.223445	-0.626104
-0.561068	-0.670134	-0.945214	-1.38508	-1.16628	-1.11211
-0.561084	-0.473982	-1.0179	-1.30692	0.509964	0.137771
-0.24967	-0.303973	-0.125471	-0.700535	-0.987046	-1.3021
-0.0615017	-0.0723963	-0.56793	-0.797809	-0.746551	-0.984287
-0.0699098	-0.473532	-0.439814	-0.425977	-1.41137	-1.64732
0.603601	0.122431	-1.54998	-2.06954	-1.07041	-1.55694
0.491697	0.397295	-1.4065	-1.80525	0.218657	0.327733
-0.443777	-0.783678	-0.656184	-1.21867	1.76856	1.18145
0.0936097	-0.0065964	-0.853257	-1.32843	1.43658	1.28958
-0.151986	-0.474618	-1.46296	-1.95649	-0.157305	-0.72853
0.0101933	-0.217762	-1.55059	-2.1485	-0.71386	-0.73798
0.162682	0.240758	-0.950712	-1.13099	-0.80111	-0.908824
-0.144825	0.059582	-1.62102	-2.06761	-0.739665	-1.12149
-0.244736	-0.390246	-1.67859	-2.2952	1.16353	1.27285
0.164715	-0.302268	-1.80716	-2.27478	0.742799	0.832009
-0.244559	-0.471784	-1.55874	-2.17022	-0.10781	-0.500163
-0.146917	-0.380941	-2.29242	-2.85961	0.567871	0.446293
-0.0607171	-0.0723865	-1.34905	-2.26837	-0.461269	-0.485453
-0.1448	-0.669391	-0.962105	-1.67534	0.36262	-0.118288
0.756373	0.343627	-1.26596	-1.82137	-0.902073	-1.2252
-0.452551	-0.141953	-0.593602	-1.00585	-0.606042	-0.986979
0.925117	0.935558	-1.56258	-1.99254	-0.513736	-0.37959
-0.560487	-0.567882	-0.965026	-1.321	-1.6861	-1.57188
0.238445	-0.574364	-1.01473	-1.61499	3.14725	3.14725
-0.349361	-0.301042	-1.02977	-1.36252	-0.569157	-1.29986
1.4348	0.716843	-0.680317	-1.07547	-0.874471	-1.12462
-0.684625	-0.901999	-1.21282	-1.70745	-0.147824	-0.177733
-0.147094	-0.150016	-1.56654	-2.09694	-1.2888	-1.52235
-0.23516	-0.780659	-1.6215	-2.19552	-1.10826	-1.80044
-0.0627585	-0.569648	-1.91294	-2.16493	-1.23735	-1.78053
-0.34127	-0.782466	-1.15274	-1.97232	0.722094	0.256433
0.0220588	-0.383277	-1.30558	-2.00823	0.156076	-0.449546
-0.445916	-0.572601	-0.464413	-0.772331	-0.692779	-0.837893
0.1714	0.0590678	-0.596735	-1.28762	-1.56115	-1.67175
-0.973484	-1.03155	-0.382655	-0.956543	-1.34499	-1.29931
-0.064299	-0.475795	-1.27295	-1.3215	-0.758953	-1.22564
0.30191	-0.143188	-1.42768	-1.77644	-0.722112	-0.684584
0.429581	0.502838	-0.83993	-1.17398	-1.94189	-1.05165
0.0164931	-0.474735	-0.552317	-1.00048	0.0870055	-0.511381
-0.559681	-0.781254	-1.42436	-1.77582	-1.21821	-1.30474
-0.821225	-0.478832	-0.846586	-1.47664	-0.962331	-1.62629
-0.68384	-0.781254	-1.44871	-2.09577	-1.53976	-1.48822
-0.149948	-0.571413	-1.16022	-1.74916	0.230605	-0.268554
-0.447501	-1.17054	-1.28073	-1.88228	-0.839326	-1.39422
-1.13754	-1.0278	-1.44063	-2.03375	-2.07164	-1.91791
-0.818193	-0.673122	-1.36054	-1.99992	-0.601571	-1.14583
-0.82202	-0.673122	-1.61924	-2.26086	-0.923953	-1.33216
0.0116314	-0.900212	-1.35599	-1.75494	-1.0835	-1.46233
-0.559681	-0.482947	-1.69348	-2.18554	-1.33711	-1.46402
-0.822824	-1.17122	-1.2015	-2.07878	-1.45259	-1.66821
-0.559681	-0.383837	-2.17043	-1.98519	-1.8213	-1.57076
-0.246843	-0.900212	-1.17906	-1.89154	-1.56385	-1.67338
-0.688419	-0.47582	-2.02383	-2.51086	-1.2	-1.43203
-0.560293	-1.17122	-1.07319	-1.23408	-1.84825	-1.6024
-0.564824	-0.780563	-1.52042	-1.97793	-1.69622	-1.43346
-0.158437	-0.567882	-1.68969	-2.2695	-0.669938	-1.13827
0.371657	-0.668837	-1.71111	-2.25666	-0.0532986	-0.453743
-0.237299	-0.785482	-2.35177	-2.8808	-1.79567	-2.32628
-1.14145	-0.901339	-2.4058	-2.78424	0.579153	0.502225
-0.822029	-0.898285	-1.54435	-2.05177	-0.482423	-1.69873
0.172138	-0.0695404	-2.30742	-2.23225	-0.536516	-1.06223
-0.690602	0.0650251	-2.39993	-2.65686	-0.229681	-0.752534
-0.14559	-0.5691	-2.10148	-2.42395	-0.483532	-0.504801
-0.449619	-1.02723	-1.89313	-2.4669	1.14711	0.95962
-0.342782	-0.388545	-2.3038	-2.58676	-1.44775	-1.88652
-1.14064	-0.780696	-1.91993	-2.55575	-1.01342	-1.40805
0.247901	-0.478265	-1.44462	-2.17993	-0.868185	-1.09196
-0.338359	-0.782466	-2.04198	-2.30007	-1.80899	-1.55781
0.0949212	-0.780659	-1.18369	-2.35468	-1.24021	-1.07063
-0.561859	-0.778887	-1.97061	-2.17211	-0.852465	-0.493138
-0.457003	-0.0762955	-1.83094	-2.20827	-0.976698	-1.28557
0.163979	0.181951	-3.04461	-2.72867	-0.767755	-1.38139
0.240989	-0.77935	-2.0923	-2.66614	-1.52767	-1.74721
-0.148446	-0.781908	-1.98136	-2.54978	0.0378736	0.00877927
-0.147094	-0.781314	-1.98527	-2.40064	-0.833828	-1.21704
-1.13754	-0.382669	-1.5316	-1.90963	-1.1163	-0.817472
-0.968807	-0.898947	-1.7189	-2.36351	-0.540836	-0.598816
0.425095	-0.0730115	-0.982763	-1.31368	2.15644	1.96667
0.241058	-0.482381	-1.47037	-2.13248	3.14725	3.14725
-0.0655813	-0.150552	-0.266587	-0.99368	0.922523	0.154547
-0.148446	-0.483488	-1.33547	-1.93777	-0.137083	-0.562062
-0.0655813	-0.474735	-1.44972	-1.77466	-0.842738	-1.15598
0.010941	-0.145471	-1.18447	-1.87491	-1.72421	-1.9429
-0.248947	-0.472896	-1.41372	-1.79405	0.325516	0.169896
-0.68384	-1.02837	-1.63351	-1.98286	-0.703675	-1.15279
0.164012	0.127151	-0.6094	-1.05075	-0.863415	-1.25396
-0.0648788	-0.569007	-1.67569	-2.27372	-0.296193	-1.06684
0.017993	-0.218395	-1.68687	-2.02972	-1.05795	-1.01249
-0.564049	-0.572025	-1.90706	-2.35471	-1.06716	-1.08012
-0.348607	-0.671921	-1.62261	-1.93109	-0.616021	-0.609604
-0.0734235	-0.301754	-1.44892	-1.72308	-0.764244	-1.38375
-0.246843	-0.068587	-1.5421	-1.95666	-1.03001	-1.35339
-0.564049	-1.0278	-1.30267	-1.74487	-0.875778	-0.613534
1.06253	0.585873	-1.54026	-1.99546	-0.733109	-1.05086
-0.0607441	-0.470061	-1.45157	-1.70132	-0.807052	-1.3696
-0.440046	-0.781908	-1.79147	-2.16901	-0.299524	-0.743553
-0.245328	0.0536325	-0.744936	-0.894973	-0.772866	-0.607206
0.548335	-0.142577	-0.842739	-1.29708	-0.44492	-1.11098
0.79439	-0.0036774	-1.55884	-1.9362	-0.232449	-0.867745
0.896538	-0.0039328	-1.86638	-1.7045	0.655816	0.114791
0.661785	0.120499	-0.977206	-1.47566	-1.36441	-0.992549
0.0999262	-0.299976	-1.32878	-1.99895	-1.82353	-1.56716
-0.154096	-0.385004	-1.30543	-1.85076	-0.503112	-0.806486
-0.821225	-0.672536	-2.7332	-2.82864	-1.26924	-1.71547
0.430295	0.184037	-0.972505	-1.41945	-0.472505	-1.154
0.359569	0.299974	-1.7232	-2.19506	0.865749	-0.0240917
0.168126	-0.476547	-0.749672	-1.31078	0.077758	-0.657741
-0.240339	-0.382761	-2.15522	-2.4289	-1.47656	-1.716
0.0101933	-0.0735205	-1.57065	-1.84957	0.0915895	0.0585896
0.89481	-0.476997	-1.17339	-1.88404	-0.500141	-1.09
0.894758	-0.384375	-1.49843	-1.83361	2.2376	1.22687
0.0957269	0.0562649	-1.46645	-2.08537	-0.585884	-0.678023
0.0157147	0.120748	-1.02018	-1.71508	-0.71308	-0.846898
0.546399	-0.383837	-1.53927	-2.14767	-0.890903	-1.02728
-0.563439	-0.900833	-1.68717	-2.16661	-1.18889	-1.1474
0.53735	-0.303992	-1.55058	-2.14577	-1.06738	-2.11852
-0.445329	-0.672474	-1.31448	-1.67752	-1.40363	-1.3458
1.24984	0.291057	-1.23226	-1.57675	-0.80022	-1.92909
0.435464	-0.1438	-1.40605	-1.80409	-1.50666	-2.09045
-0.0592552	-0.476455	-1.56245	-2.00679	-0.95876	-1.00808
-0.566371	-0.388432	-1.14591	-1.79789	-1.35977	-2.01426
1.42398	0.590198	-1.48711	-2.0587	-1.40036	-1.2211
-0.344932	-0.304524	-1.31427	-1.79819	-1.84954	-1.77203
0.546441	0.398437	-1.10006	-2.08319	-1.762	-2.31939
0.481357	-0.224589	-0.922017	-1.48558	-1.71562	-2.11668
-0.346442	-0.782466	-1.72452	-2.38368	-1.84382	-2.27812
0.549484	-0.222903	-0.672689	-1.30713	-1.20798	-1.13992
0.494986	-0.0706561	-1.25967	-1.77534	-1.5442	-2.14747
0.309396	-0.671921	-1.0315	-1.52632	-0.741121	-1.55266
0.0976912	-0.668379	-1.31906	-1.82044	-0.533696	-1.33366
0.534235	-0.0762194	-1.05474	-1.64098	-1.54308	-1.36078
0.739515	-0.0016963	-0.753953	-1.04198	-1.26352	-1.3439
0.648256	0.300128	-1.01574	-1.52807	0.998545	0.339189
0.426057	-0.217233	-1.34569	-1.04561	0.0645231	-0.288678
1.299	1.27244	-0.464003	-0.938127	-1.45925	-1.65972
1.05201	0.970944	-1.3091	-1.57675	-0.504526	-1.43542
-0.0614747	-0.382109	-1.16989	-1.88684	-0.823547	-1.24923
-0.350114	-0.471877	-0.610348	-0.52617	1.30886	0.952599
-0.350114	-0.471877	-1.19362	-1.09266	0.137333	0.205364
-0.337602	-0.476521	-1.46238	-1.89006	0.289704	0.399599
0.70786	0.292607	-1.14198	-1.69707	-1.10083	-1.17078
0.362944	-0.148971	-1.28548	-1.75353	3.6391	3.6391
-0.450383	-1.02904	-1.15436	-1.61727	6.60098	5.98865
0.429542	-0.0744817	-1.57417	-2.04613	-0.292771	-0.82444
-0.149185	-0.0120075	-1.63494	-2.212	3.30929	3.23168
0.245106	-0.008751	-1.4732	-2.05466	0.620083	-0.252141
0.232948	-0.222463	-2.24884	-2.56168	0.176037	-0.398321
0.100433	-0.144935	-0.677118	-1.19906	-0.476268	-0.776328
0.482728	0.182871	-0.645467	-0.951107	-0.170803	-0.762661
0.167564	-0.471241	-1.07271	-1.22981	0.731633	0.672639
0.298746	-0.225366	-1.35626	-1.77527	-0.601906	-0.871554
0.691579	-0.152293	-0.832006	-1.35538	-1.43355	-1.37015
-0.0741501	-0.297001	0.298521	-0.445145	-0.195392	-1.00485
-0.449636	-0.383277	-1.79184	-2.40984	0.909904	0.348406
-0.342823	-0.143263	-1.59577	-2.20326	-1.10475	-1.99853
-0.059201	-0.385004	-0.180628	-0.799656	-0.423149	-0.836368
0.841682	-0.145471	-1.11676	-1.67049	-1.13557	-1.15646
-0.240932	-0.784272	-2.00274	-2.15694	2.17649	1.33853
-0.152798	-0.0011031	-1.83068	-2.62613	0.00315363	-0.55378
0.231524	0.0634091	-1.33383	-1.81708	-0.757381	-1.22126
-0.82202	-0.569554	-1.61709	-1.79888	0.376738	0.29679
-0.448249	-0.472353	-1.91327	-2.39432	-0.829006	-1.06839
0.241756	-0.475345	-1.52866	-2.03968	-0.315646	-1.14654
-0.824242	-0.778887	-1.43014	-1.90374	-0.926191	-1.1251
-0.443759	-0.898383	-1.52059	-1.75139	-0.532211	-0.895609
0.488583	-0.224589	-1.72764	-2.11413	0.367908	0.0141629
0.239072	-0.382647	-1.42225	-1.92752	0.133459	-0.221987
-0.337581	-0.299442	-1.99773	-1.76867	-0.595868	-0.488928
-0.155619	-0.901339	-1.41325	-1.39957	-0.504724	-1.01578
0.294791	0.547371	-2.0326	-1.77807	-0.840066	-0.763306
0.304635	-0.300509	-1.61134	-2.05779	-0.830623	-1.30318
-0.246096	-0.383928	-2.40937	-2.62758	1.59367	1.3958
-0.341448	-0.779446	-2.14179	-2.5671	0.704193	0.629488
-1.13754	-1.16997	-1.52464	-1.86037	-0.212921	-0.883668
0.247167	-0.898383	-1.82077	-2.00074	-0.760242	-1.30157
-0.684625	-0.0087437	-2.08363	-2.35453	0.0630625	-0.452632
-0.344334	-0.308552	-1.85335	-2.3316	0.0126155	-0.367081
0.172346	0.116374	-1.77477	-2.17098	1.92541	1.57301
-0.339914	-0.303992	-2.03892	-2.30063	3.02439	3.02439
0.430929	-0.477698	-1.72169	-2.43397	-0.941974	-1.27988
0.659738	0.184703	-1.48896	-1.82333	2.67993	2.48935
-0.968807	-0.568552	-1.41653	-1.7051	-0.972136	-1.66499
0.0157724	-0.298248	-2.05598	-2.33057	2.03919	2.03919
-0.241132	-0.387358	-0.302298	-0.730828	-0.492169	-1.05196
0.419116	-0.386639	-1.95455	-2.26654	-0.42009	-1.07195
-0.686838	-1.0334	-1.7397	-2.28858	-1.29771	-1.05845
0.0207324	0.299969	-2.03448	-2.43044	-0.353741	-0.8226
-0.340691	-0.143712	-1.94141	-2.32264	-1.14501	-1.57819
-0.827264	-0.898383	-1.81795	-2.15936	0.556579	-0.113612
-0.34129	-0.573882	-1.8836	-2.30603	-0.54756	-1.60838
-0.692808	-0.575643	-2.32772	-2.35763	-1.01622	-1.2158
0.381516	0.578635	-2.08854	-2.44048	-0.304067	-0.944855
-0.076206	-0.145022	-1.72557	-1.90081	-0.561895	-1.01369
0.164748	-0.300509	-1.95728	-2.31232	3.82017	3.33782
-0.332546	0.350992	-1.9126	-2.27303	-0.868947	-1.53787
-0.342803	-0.222286	-1.92907	-2.11351	3.24678	3.24678
-0.448071	-1.0278	-1.27992	-1.66395	-0.900343	-1.78038
-1.13754	-1.17122	-1.76061	-2.21144	-0.433147	-1.48978
0.300599	-0.388008	-1.94269	-2.35982	-0.978087	-1.28333
0.930005	0.243981	-1.68779	-2.15875	-1.03286	-1.70077
0.168831	-0.571413	-1.47989	-1.78629	-0.256057	-0.697192
-0.456224	-0.305146	-1.85992	-1.75085	-0.530983	-1.09903
-1.13836	-0.671921	-2.34572	-2.96163	-0.657068	-1.11131
-1.13754	-0.903262	-2.49957	-2.75245	-0.750644	-1.47161
-0.161276	-0.388454	-2.41325	-2.81123	0.479842	0.441596
-0.0578882	-0.30049	-1.88287	-2.19416	1.32984	1.43891
-0.561859	-0.572601	-2.10548	-2.51577	2.93866	2.93866
-0.973484	-1.02847	-2.61238	-2.86413	-0.368399	-1.2759
-0.973484	-0.780005	-1.99956	-2.40911	-0.301555	-0.598681
-0.244736	-0.147751	-1.51246	-2.04019	-0.655263	-1.58909
0.374721	0.243484	-1.58544	-2.27527	-0.944752	-1.78628
-0.0607441	-0.571507	-0.821976	-1.09536	-1.21108	-1.10939
0.239002	0.543439	-0.901717	-1.41224	0.116267	-0.276017
0.602771	0.00062036	-0.518665	-0.92064	-0.178239	-0.391488
0.0150231	-0.220158	-1.57542	-2.11073	-0.758977	-1.47874
-0.345687	-0.898849	-1.6536	-2.45697	-0.57302	-0.947532
0.237783	-0.0829766	-0.578533	-1.09397	-0.0545293	-0.150265
-0.561084	-0.674259	-0.833287	-1.06221	1.05398	0.350351
-0.243989	-0.568552	-1.25326	-0.885756	0.198265	-0.100269
-0.68384	-0.898285	-0.612121	-1.05469	0.154342	-0.209688
-0.687622	-1.16997	-1.02796	-1.51307	-0.298654	-0.343005
0.0934344	-0.073963	-1.70929	-2.17289	0.0956472	-0.696857
0.362772	0.346381	-1.39301	-1.87855	-0.176534	-0.638389
0.247831	-0.472896	-1.29098	-1.84651	1.95387	1.46634
0.588887	0.123865	0.39306	-0.540676	0.393022	-0.0783435
0.706674	0.293109	-1.35432	-1.91825	1.3339	0.868533
-0.56716	-0.567362	-1.8912	-2.52862	0.0593696	-0.409537
0.435544	-0.671921	-0.792524	-1.32927	2.08978	2.10856
0.168159	-0.005313	-1.72929	-2.1674	-0.550633	-0.587492
0.0243147	-0.781254	-1.37024	-1.98954	-0.170004	-0.636783
-0.822029	-1.17309	-1.6391	-2.24122	0.528185	0.194174
0.156516	0.0547335	-0.651208	-1.33756	-0.472125	-0.992078
-0.339894	-0.901999	-1.65422	-2.03939	4.24678	4.24678
-0.24245	0.238613	-1.68293	-2.16602	-0.137623	-0.619244
-0.34127	-0.0724062	-0.998397	-1.62047	0.0106099	-0.462911
-0.248202	-0.300046	-1.50553	-2.03629	-0.398548	-0.668865
-0.14847	-0.674259	-1.29744	-1.83495	0.568199	0.0311434
0.167422	-0.385655	-1.18886	-1.54906	1.14272	0.686893
0.0144786	-0.221215	-1.51176	-1.98531	0.484694	0.0110343
0.232983	-0.0043622	-1.08416	-1.39755	-1.1514	-1.27508
0.304048	0.0562695	-1.54503	-1.93578	-0.861428	-1.26393
-0.0705149	0.12521	-1.00184	-1.83962	-1.40424	-1.10346
-0.680836	-0.674906	-2.02315	-2.09212	-0.606567	-1.47873
-0.336244	-0.674906	-1.86275	-2.45673	-0.544612	-0.243854
-0.82042	-0.56843	-1.9444	-2.44173	-0.89836	-1.26571
-0.973484	-0.900775	-1.62779	-2.15937	-0.879834	-1.75101
-0.561084	-0.223519	-1.6368	-2.02377	-0.907675	-1.45206
0.0157435	-0.472989	-2.25049	-2.82978	-0.685076	-1.30041
-0.451787	-0.901436	-0.222678	-0.366975	-1.60784	-1.83599
0.306666	-0.385004	-0.624097	-1.13689	-1.12438	-1.35668
-0.566996	-0.671921	-2.04447	-2.21081	-0.991787	-2.08715
-0.346462	-0.898383	-0.547014	-0.75124	0.457152	-0.706582
-0.06069	-0.673674	-1.83229	-2.46611	-0.870179	-1.52476
-0.06069	-0.783024	-1.83203	-2.33379	-0.564139	-0.917627
0.0901332	-0.0065964	-1.46125	-2.30955	-0.13753	-0.881473
-0.558098	-0.671826	-1.36598	-1.95338	-0.141108	-1.38375
0.0199523	-0.900833	-1.1596	-1.71323	-0.895819	-1.12585
0.243046	-0.221319	-0.444194	-0.695916	2.15644	2.12426
-0.141964	-0.383368	-1.61176	-1.99045	0.639857	0.449275
0.10064	-0.295933	-1.31602	-1.52918	-1.06933	-1.21313
-0.339117	-0.572025	-0.802798	-1.1126	-1.54462	-1.2133
-1.14064	-1.32813	-1.44705	-2.04252	0.814549	0.627873
-0.825036	-1.16997	-1.5438	-2.09675	-0.93585	-1.70157
-0.342224	-1.0278	-1.19104	-1.42515	-1.72931	-1.72975
-0.974925	-1.16997	-1.67053	-2.1924	-1.14772	-1.22157
0.232948	0.350022	-1.97393	-2.38317	-1.06355	-1.39359
-0.0706109	-0.781908	-1.873	-2.68048	-0.229042	-0.740831
-0.144084	-1.0278	-2.23252	-2.69974	-0.701213	-1.20129
0.2342	-0.218291	-1.51079	-1.70549	0.247419	-0.316964
-0.564034	-0.4716	-1.93129	-2.18952	2.05534	1.72665
-1.13836	-0.38157	-1.58711	-2.17585	0.0524936	-0.416992
-0.972673	-0.567882	-2.27796	-2.58318	0.0461506	-0.819247
-0.970432	-1.0334	-1.98517	-2.20541	-0.502294	-0.611704
-0.564034	0.0611116	-1.56013	-2.14158	-0.432325	-0.813133
-0.691397	-0.899608	-1.2754	-1.93635	-0.123663	-0.746499
-0.238071	-0.671921	-1.51665	-2.0155	0.241801	-0.380043
0.0907311	-0.674354	-1.22683	-1.90694	0.148227	0.399345
0.304048	-0.780005	-1.27857	-1.50492	-0.504878	-0.702986
-0.561263	-0.670134	-1.52985	-1.23494	0.679529	0.650044
-0.33778	-0.67072	-1.65832	-2.2579	0.295663	-0.330638
-0.972673	-0.781812	-1.38537	-1.81295	-0.147021	-0.763309
0.24179	-0.21963	-1.22591	-1.32802	-0.317617	-0.66945
-0.821215	-1.03155	-1.8157	-2.32073	-0.246435	-0.671146
-0.688419	-0.477631	-1.16472	-1.46836	0.25472	-0.0164099
0.162649	-0.297001	-1.25758	-1.56233	-0.517963	-0.820577
-0.347059	-0.568458	-1.42714	-1.84535	0.284004	-0.0640601
-0.239568	-0.901999	-1.63714	-1.57812	2.78447	2.59471
-0.152035	-0.572695	-2.04227	-2.22116	0.604716	0.323849
-0.0650284	-0.147751	-1.65051	-1.98557	-0.74888	-1.46715
0.0199814	-0.298267	-2.19369	-2.21657	0.241431	0.0166291
-0.447466	-0.47537	-1.65738	-2.32684	-0.147554	-0.347972
-0.446682	-0.897721	-1.77172	-2.16355	0.0896566	-0.251307
0.176864	-0.781254	-0.622961	-1.52198	0.481496	-0.374039
-0.818999	-1.03032	-1.52672	-2.3402	0.147285	-0.52236
0.31085	-0.476455	-1.53606	-2.1011	-0.480022	-0.463497
-1.14064	-0.668284	-1.45709	-2.00156	0.0431668	-0.398364
0.0839052	-0.67004	-1.35432	-1.82193	-0.552084	-0.814424
0.372127	-0.29711	-1.28241	-2.17861	-0.512662	-1.22636
-0.446682	-0.901436	-1.38888	-1.83149	-1.19386	-1.08632
-0.687635	-1.17054	-1.55659	-1.98116	-0.239443	-0.398589
0.243046	-0.474075	-0.470691	-1.04658	1.65042	1.65042
-0.0648788	-0.571507	-0.523449	-1.45322	-0.0210913	-0.415489
0.16609	-0.783714	-0.859739	-1.74797	-0.771541	-0.935485
0.643385	-0.0678845	-0.401203	-0.402843	1.64617	1.43706
0.300121	-0.217233	-1.29875	-1.79637	-1.14275	-1.29168
-0.442974	-0.780696	-1.31729	-1.60326	-0.0819967	-0.579702
-0.24168	-0.781254	-1.47369	-1.70961	0.931741	0.931741
0.369497	-0.0773418	-1.83379	-2.3396	-0.305548	-0.496986
-0.236705	-0.215468	-1.64837	-2.14631	-0.301456	-0.665774
0.0109696	0.124961	-1.28725	-1.84422	-0.514775	-1.14317
0.538708	0.180367	-1.0711	-1.64229	0.483118	-0.314042
-0.443759	-0.390268	-1.17151	-1.83577	0.503047	-0.579263
0.751287	0.182033	0.0096981	-0.459238	-0.219164	-0.74775
0.751287	0.182033	-0.765526	-1.13932	-0.496309	-0.738738
-0.162594	-0.673122	-0.475168	-1.05626	0.348812	-0.256617
-0.680836	-0.899511	-1.85192	-2.10016	-0.444465	-0.414925
0.704832	0.0623043	-1.73249	-2.16798	-0.233571	-1.01116
-0.0678481	-0.567239	-0.882266	-1.42432	-0.131869	-0.325862
-0.246096	-0.897721	-1.5951	-1.94235	-0.239936	-1.5694
0.749974	0.400036	-1.06368	-1.48734	0.797774	0.545919
-0.342046	-0.576219	-1.60692	-2.03988	0.406368	-0.202101
0.240989	-0.673769	-1.47688	-2.16174	0.513628	0.308832
1.27624	0.625386	-1.71218	-2.18682	0.15394	-0.837197
-0.560293	-0.901436	-1.6293	-2.09568	0.0746262	-0.43371
0.311366	0.124876	-0.83646	-1.32503	0.345866	0.155284
0.246398	-0.481182	-1.04807	-1.51583	-0.663903	-1.03995
1.17919	0.832059	-0.92765	-1.49857	-0.684816	-1.14495
1.1438	0.906711	-1.13038	-1.66685	-0.284631	-0.754326
-0.684625	-0.671826	-0.945411	-1.58704	-0.603125	-1.51718
-0.691385	-0.569648	-1.12459	-1.81005	-0.316277	-0.910682
-0.0620283	-0.669486	-0.77361	-1.35638	-0.183434	-0.0756867
0.494772	0.059582	-0.907636	-1.45991	-0.5222	-0.504145
-0.446682	-0.0819325	-0.436589	-0.294971	0.258898	0.21718
0.0283916	-0.474075	-0.602396	-1.02154	2.86308	2.63953
0.59576	-0.0088214	-0.961356	-1.52122	1.72816	1.65043
0.799325	0.937104	-0.919602	-1.44658	-0.493007	-0.471974
0.427654	0.352056	-1.31524	-1.86668	-0.398887	-0.76959
-0.684638	-0.901339	-1.34993	-1.99886	-0.712659	-1.29566
0.238897	-0.300598	-1.03257	-1.57273	0.348569	0.503878
-0.14916	-0.0745679	-1.76735	-2.29243	-0.696791	-1.37206
0.802366	0.355142	-0.892318	-1.6798	-1.02438	-1.14043
0.701149	-0.1439	0.00616183	-0.737221	-0.672894	-0.983616
1.62192	1.04139	-0.117339	-0.785854	-0.28961	-0.832851
0.886036	-0.221654	-0.875976	-1.48733	-0.193073	-0.458246
0.697256	-0.30049	-0.733205	-1.55315	-0.988192	-1.07489
-0.240932	-0.381479	-1.04601	-1.28976	-1.18425	-0.943491
-0.155619	-0.897721	-1.93449	-2.52661	-1.5328	-1.45292
-0.443759	-0.783714	-1.7297	-2.2874	-1.0887	-1.086
0.637539	-0.0708287	-1.61564	-2.27242	-0.874617	-1.13706
-0.246096	-0.671241	-1.54165	-2.11	-0.386816	-1.29336
0.307944	-0.0042842	-1.30746	-1.90861	-0.885896	-1.28805
0.236878	-0.302729	-0.418327	-0.948857	0.283946	-0.126531
0.9288	0.719087	-2.02974	-2.28659	-0.991065	-0.974351
-0.975729	-0.780005	-1.15817	-1.40619	-0.0646346	-0.198188
-0.339157	-0.476547	-0.761824	-0.597768	1.53514	0.928477
0.236356	-0.382647	-0.658453	-1.40217	1.28229	1.46072
0.0929283	-0.573242	-2.9517	-2.98828	-0.0683212	-0.36357
-0.561859	-0.786135	-2.0999	-2.69576	-0.354702	-1.00793
-0.447466	-0.669391	-1.34663	-1.54813	-0.0418916	-0.657085
-0.55889	-0.570837	-1.9739	-2.56556	0.524176	-0.110006
-0.238249	-0.387358	-0.93093	-1.05706	-0.157614	-0.060332
0.23834	-0.570289	-1.24107	-0.983744	-0.454718	-0.711228
-0.245328	-0.899608	-0.865444	-0.898595	-0.979269	-1.14921
-0.0650284	0.121168	-1.20316	-1.48073	0.482302	-0.262912
0.244442	-0.474167	-1.4667	-1.8954	-0.18038	-0.382748
-0.558098	-0.897721	-1.12396	-1.80432	-0.233137	-0.954341
0.490493	-0.0059973	-0.433661	-0.814853	3.93866	4.09682
-0.448267	-0.47344	-1.85173	-2.30734	0.428739	0.470514
0.0983738	-0.673707	-1.66162	-2.44034	-0.659369	-0.964369
-1.14145	-1.02904	-2.37231	-3.04318	-0.834694	-0.85121
-0.821225	-1.03032	-2.06852	-2.70175	0.507565	0.449608
-0.563424	-0.670688	-0.805311	-1.30628	-0.493763	-1.04815
-0.0586468	-0.784272	-1.97125	-2.60014	-0.950355	-1.21225
-0.244559	-1.02723	-1.75215	-2.44816	-0.0321251	-0.842516
-0.340493	-0.388614	-1.68161	-2.33398	-0.795579	-1.3387
-0.565598	-0.903825	-1.97221	-2.53523	-0.961083	-1.52214
-0.565598	-0.475979	-1.90928	-2.67746	5.12842	5.23647
-0.0612979	-0.671984	-1.58915	-2.08792	0.544078	0.0352808
-0.682435	-0.779446	-2.49853	-2.80804	-0.259172	-0.563175
0.0950657	-0.218997	-1.73153	-2.34415	2.74723	2.09994
0.170837	-0.670134	-1.74175	-2.32071	0.169228	-0.37291
-0.152035	-1.17309	-1.73355	-2.3146	1.31474	-0.0514896
-0.0642721	-0.380941	-1.64933	-2.26684	0.528623	-0.763743
-0.345687	-0.901339	-1.68926	-2.2947	0.960559	0.317442
-0.254637	-0.385542	-1.45183	-2.08706	-1.08223	-1.60474
-0.0620283	-0.900212	-1.17111	-1.76674	-0.138818	-0.733719
-0.454858	-0.470061	-0.206609	-0.791392	-0.310586	-0.709764
-0.0627855	-0.305677	-0.0899705	-0.328645	-0.130789	-0.219972
0.0074661	-0.301716	0.622127	0.103627	-0.85839	-1.30169
1.19433	0.939924	1.76169	1.19096	-0.778021	-1.37639
0.374251	0.348973	1.06323	0.664831	0.288109	-0.276616
0.975681	0.29588	-1.71353	-2.21865	0.0500417	-0.17132
-0.244559	-0.66773	-2.05748	-2.50792	0.458201	0.294216
-1.14145	-0.677335	-2.58905	-2.30532	4.68578	4.83523
-0.338359	-0.300046	-0.678265	-0.97146	-0.0271876	-0.37883
-0.818193	-0.385542	-1.90868	-2.2354	3.37679	3.02439
0.0102506	-0.298267	-1.52376	-2.13321	-1.22943	-1.31147
-0.685423	-0.385542	-0.621441	-1.56641	-1.3402	-1.36446
-0.691397	-0.780005	-2.14286	-2.67155	1.9712	1.40927
-0.82202	-1.17054	-1.97449	-2.55749	0.286129	-0.0389468
-0.689819	-0.781254	-2.11707	-2.57816	1.87539	1.799
-0.971869	-0.897721	-2.8809	-3.24676	-0.295757	-1.23041
-0.447501	-0.67072	-1.65158	-2.4962	-1.05906	-0.64188
-0.453314	-0.781254	-2.31109	-2.64022	3.46917	3.46917
-0.144059	-0.783678	-0.895786	-1.14423	-0.699178	-1.34055
-0.563424	-1.03089	-1.74221	-2.30718	-0.442521	-0.913131
1.10165	0.126222	-1.13725	-1.6431	-1.04559	-0.718466
-0.44515	-0.903825	-2.057	-3.06265	-0.999508	-1.31439
0.301432	-0.146082	-1.73195	-2.4051	0.573111	0.543341
0.170131	-0.385655	-1.06408	-1.91233	-1.06431	-1.56947
0.311504	-0.778791	-1.78056	-2.38285	1.87336	1.52016
0.491112	-0.0674508	-1.1457	-1.88459	1.11804	0.687376
-0.244559	-0.567333	-1.04994	-1.84901	0.0636834	-1.05114
-0.817387	-0.782466	-1.32257	-1.53927	-0.697992	-0.939009
-0.240161	-0.47537	-1.74776	-2.24978	-0.576409	-1.13739
-0.151248	-0.295843	-0.907553	-0.945182	-0.787372	-1.09984
-0.561859	-0.899511	-1.94312	-2.84028	-0.884921	-1.40142
0.310602	-0.226363	-1.5118	-1.89769	-0.792098	-1.23593
0.239803	-0.0108893	-1.47621	-2.00107	-0.567154	-0.967228
-0.247434	-0.219452	-1.56252	-2.28195	-0.454199	-0.881388
-0.243834	-0.472353	-1.58009	-2.18111	-0.289293	0.293881
-0.348567	-0.778887	-2.41335	-3.06732	0.704928	0.235899
-0.241132	-0.218306	0.334524	0.217876	-0.710685	-1.4274
0.303874	-0.5691	-0.0559117	-0.371475	-0.785088	-1.02786
0.243709	-0.47537	-1.22203	-1.49005	2.47131	2.28155
-0.240932	-0.380402	-0.673342	-0.683095	3.06e-05	-0.32047
0.659967	-0.0053909	0.218769	-0.52016	0.236405	0.204225
0.664297	-0.14942	0.485871	-0.180505	-0.885875	-1.28791
-0.152035	-0.475913	-0.298078	-0.0256092	-1.45807	-2.11473
0.370043	0.241833	0.210945	0.182313	-0.679942	-1.03926
-0.14559	-0.147128	-1.33719	-1.32903	-0.611074	-0.943255
-0.973484	-1.17309	-0.872725	-1.3713	-0.390585	-0.94653
-0.685423	-0.471784	-1.40334	-2.02215	2.18016	1.69865
-0.448249	-1.03089	-1.15326	-2.07541	0.17688	-0.409971
-0.149209	-1.0278	-0.944018	-0.855303	-0.949644	-1.43685
0.312268	-0.383299	-1.20309	-1.69862	-0.758116	-1.30221
-0.683827	-0.780659	-1.7182	-2.37099	-0.576662	-0.627597
-0.564213	-0.220069	-1.55469	-2.00728	-1.4829	-1.88051
0.304809	-0.382109	-0.752906	-1.62634	-2.31684	-2.10771
0.305425	-0.573817	-1.68835	-2.21896	-1.24175	-1.3021
0.374798	-0.783714	-0.469357	-1.20017	-0.979213	-1.0868
0.746888	0.12555	-0.443913	-0.870733	-0.531724	-1.01136
0.236356	0.0589839	-1.34341	-2.02928	-0.752747	-1.12569
0.0901947	-0.0723199	-1.08515	-1.91898	7.6391	7.6391
-0.821225	-1.02837	-1.67255	-2.61207	-0.747545	-1.66443
0.0143029	-0.302197	-1.60634	-2.23293	-1.10887	-1.42671
0.0143029	-0.476455	-1.71889	-2.28076	0.846544	0.335787
0.377433	-0.472989	-0.571981	-1.2589	-0.343085	-0.923247
0.977482	0.837366	-1.70769	-2.35883	-1.03572	-1.44233
0.547144	0.441152	-1.28242	-2.11763	0.2439	0.355033
0.296063	-0.383837	-1.17614	-1.7522	0.45172	0.242185
0.23834	-0.470061	-0.658523	-1.60771	-0.836242	-0.708574
0.0151989	0.121594	-0.46617	-1.12843	-1.12736	-1.25296
1.57428	0.71848	-1.16889	-1.96562	-0.88563	-1.20208
0.85345	-0.218306	-0.851601	-1.45041	-0.497027	-1.53141
-0.449636	-0.384466	-1.01155	-1.36171	-1.00136	-0.826967
0.373318	-0.570289	-0.965633	-1.64453	-1.04677	-1.83463
0.892146	0.179785	-1.41554	-2.26219	-1.12364	-1.62563
-0.156356	-0.472235	-0.42643	-1.1187	-0.920011	-0.779716
0.491566	0.0589044	-0.734498	-1.28957	-1.28734	-0.684646
0.161244	-0.0011031	-0.518569	-1.21729	-1.75789	-1.94977
0.243186	0.244059	0.044923	-0.783739	-1.11121	-1.11953
0.304773	-0.145545	-0.441487	-1.04046	-1.25305	-1.7712
0.661091	0.494308	-0.120254	-0.883355	-1.382	-1.63516
1.55328	0.94073	-1.22792	-1.67215	-0.399558	-1.21662
1.74955	1.13149	-0.716724	-1.19023	-1.55379	-1.68639
-0.339914	-0.476429	-1.00609	-1.48888	-0.723767	-1.28146
0.604083	0.122854	-0.057805	-0.718967	-2.16062	-2.04485
1.6075	0.976211	-0.665889	-1.17043	-0.891273	-1.1456
1.16805	0.443921	-0.575718	-1.12949	-1.57616	-1.64016
0.854457	0.0513481	-0.708236	-1.3042	-1.14166	-1.20023
-0.247456	-0.0080601	-0.988208	-1.42534	-1.09189	-1.44995
-0.689819	-0.572695	-1.3408	-1.88638	-0.798041	-1.47691
0.818016	0.240181	-0.743315	-1.61241	-1.5646	-1.85406
1.4404	1.07463	-0.535554	-1.18525	-0.524956	-1.01444
1.43289	0.59009	-1.15119	-1.74948	-1.61157	-2.1465
1.7572	1.01065	-1.28017	-1.90638	-1.07427	-1.30811
0.0928974	0.120075	-0.833607	-1.37804	0.0614106	-0.606736
1.01081	0.400502	-0.137832	-0.842351	-0.61828	-0.637309
0.834961	-0.0043622	-0.717349	-1.40364	0.344965	-0.420625
0.851317	0.236881	-0.480014	-1.15383	-0.693266	-1.56707
0.544549	0.344122	-0.555647	-1.24521	-0.625661	-0.982942
0.170131	-0.382109	-1.16651	-1.79877	2.55164	2.85196
0.162507	-0.301112	-1.28004	-1.88755	1.12549	1.11844
0.36827	0.172879	-0.494669	-1.1581	-0.439525	-1.52087
0.0964091	-0.304595	-0.5102	-1.0974	0.292093	-0.279739
0.017935	-0.674354	-0.574517	-1.10387	-1.02841	-1.17182
0.375442	-0.389619	-0.72388	-1.42724	-1.21796	-1.02542
-0.238819	-0.143887	-0.799069	-1.43107	-0.337884	-1.21147
0.160541	-0.387358	-1.00629	-1.11847	-0.205337	-1.17935
0.0185382	0.0617101	-0.711502	-1.17303	-0.334711	-0.827797
-0.154096	-0.571507	-1.11878	-1.76191	-1.03	-1.35141
-0.148421	-0.471692	-1.13102	-1.79824	0.486316	0.0875775
-0.152773	-0.225293	-1.00329	-1.67597	-0.828443	-1.07506
-0.0563701	-0.299513	-1.2425	-1.75966	0.0246804	-0.412862
-0.0670928	-0.223534	-1.57202	-2.00514	-0.0522481	-0.773849
-0.683827	-0.670688	-1.26741	-1.71421	0.102829	-0.633951
0.697817	0.578833	-0.64279	-1.24263	-1.17484	-0.835871
-0.453332	-1.0278	-1.41923	-1.95857	-1.20276	-1.2995
-0.450401	-1.03155	-1.84023	-2.58067	-0.430165	-0.832682
-0.687622	-0.781908	-0.997518	-1.82392	-1.17016	-1.33133
-0.146917	-0.566691	-0.951599	-1.70038	-0.504495	-1.28785
0.709969	-0.0059901	-0.771342	-1.64905	-0.858206	-1.25108
-0.246096	0.116882	-1.13979	-1.9275	-0.950843	-1.69053
-0.14916	-0.0011031	-0.89354	-1.8517	-0.302768	-1.37441
-0.147706	0.242903	-1.00128	-1.41491	-0.97103	-1.08964
0.790156	-0.218924	-0.661993	-1.71714	1.35889	0.704507
0.0192597	-0.778791	-1.33928	-2.1201	0.853212	0.366321
0.372847	-0.306228	-1.91881	-2.72812	0.834509	1.19096
-0.0635693	-0.779446	-0.224643	-0.806457	0.474193	0.629228
-0.236705	-1.0278	-1.08888	-1.84059	-0.831153	-1.22448
0.239037	-0.22415	-1.17741	-2.08235	0.663147	0.0789085
0.54957	-0.385633	-0.774426	-1.36598	-1.58051	-1.59331
-0.563424	-0.669486	-0.49184	-1.41431	-1.26836	-1.3147
0.29926	-0.477089	-0.796951	-1.70573	-1.03984	-1.43005
0.0909062	-0.476997	-0.351473	-1.0264	-0.487189	-0.803257
-0.153359	-0.143712	-0.482689	-1.3782	-0.629216	-1.07014
-0.0558697	-0.0724924	0.0813177	-0.758381	-0.858248	-1.3414
0.0915871	-0.301023	-0.213284	-0.97927	-1.17708	-1.69905
0.0929591	-0.476455	-0.664919	-1.41316	-0.662769	-0.972906
-0.24322	-0.47242	-0.731487	-1.48081	-1.05462	-1.1017
0.0144209	-1.03089	-1.70125	-2.21038	-1.46312	-1.16131
-0.348607	-1.16997	-1.04765	-1.64359	0.681007	0.479844
-0.0556651	-0.005398	-0.504911	-1.27416	-1.01134	-1.19183
-0.248157	-0.0762955	-1.19063	-1.66718	1.92279	1.73221
1.05662	-0.0734343	-1.18242	-1.83547	0.311516	-0.151924
0.308917	0.296288	-0.999725	-1.81765	4.31717	4.31717
-0.824242	-0.669486	-1.38467	-2.08211	1.06407	0.729837
0.653952	0.12395	-1.253	-1.90416	3.65894	3.46917
0.977428	0.179785	-0.75821	-1.39804	4.36634	4.17967
-0.451005	-0.671368	-0.930971	-1.66168	0.516825	-0.0643284
0.382026	0.237701	-0.34546	-1.17008	-0.515392	-1.0761
0.428908	0.121255	-1.29265	-1.70977	1.5508	1.35119
-0.246096	-0.300579	-1.5028	-2.08031	-0.501194	-0.731705
0.597677	0.0572831	-1.51311	-2.1267	-0.867574	-0.959874
0.750655	-0.0027403	-0.831333	-1.44504	-1.11999	-1.85589
-0.246074	-0.383837	-1.23141	-2.08785	-0.513285	-0.934982
-0.253915	-0.0685773	-0.717939	-1.37121	-0.39672	-0.957662
0.173583	-0.0790675	-0.708448	-1.32401	-0.220311	-0.640617
-0.339914	-0.787937	-1.92836	-2.25658	-0.825663	-1.67061
-0.0656081	-0.671921	-0.285731	-0.869744	2.46173	1.9526
1.43757	0.720533	-1.17973	-1.81902	-0.860142	-1.32434
0.43769	-0.386798	-1.28717	-1.7539	-0.422725	-1.08837
0.2973	-0.221831	-0.645099	-1.29214	-0.732561	-1.16901
-0.345687	-0.901999	-1.42424	-2.02804	-0.630463	-0.881895
0.16465	-0.5655	-0.96572	-1.79523	-1.22981	-1.65177
0.0157724	-0.898947	-0.807806	-1.39551	-0.3438	-0.931906
0.167247	-0.301754	-0.846828	-1.59396	-0.159414	-1.52396
0.700295	-0.218997	-0.336603	-1.17612	-1.91528	-1.67481
-0.441618	-0.570289	-0.468301	-1.16048	1.44928	1.44928
0.0248613	-0.0054903	-0.673917	-1.56996	-0.920348	-1.29234
0.00743755	-0.575004	-1.11654	-1.66739	-1.0554	-1.45273
0.550848	-0.470061	-0.197683	-0.929941	-1.46998	-1.84424
-0.150711	-0.221319	-0.0520873	-0.916181	-0.787132	-0.934901
-0.236728	-0.571478	-0.624084	-1.44863	-1.16547	-1.41429
0.170837	-0.146082	-0.674661	-1.31582	-0.989314	-1.50004
-0.0564245	-0.477723	-0.490124	-1.35524	-0.696609	-1.21945
0.0242562	-0.14486	-1.00718	-1.83443	-1.07679	-1.07248
-0.239591	-0.670167	-1.84819	-2.18117	-1.5011	-1.44011
0.498405	-0.299957	-0.864532	-1.69539	3.04832	2.85774
-0.0612709	-0.469969	-1.00594	-1.94737	-1.24748	-1.66877
1.23742	0.790072	-0.574124	-1.09389	-2.06851	-1.07361
1.0901	0.667916	-1.26502	-1.85547	-1.08068	-2.04281
-0.0584697	-0.672474	-1.30299	-1.86204	-1.30313	-0.93673
-0.246865	-1.17054	-1.75103	-2.39423	5.17967	5.17967
0.491202	-0.382761	-1.45133	-2.24489	0.412148	0.653386
-0.148421	-0.385004	-1.40888	-2.23295	-0.352713	-0.242968
-0.451166	-0.567882	-1.46179	-2.03663	-0.368354	-0.0118988
0.492405	-0.566785	-0.917446	-1.41153	-0.650282	-1.81133
-0.968807	-1.02837	-1.7934	-1.89958	-0.378786	-0.946894
-0.561084	-1.17054	-2.07626	-2.49025	2.80621	2.96125
-0.14559	-0.569648	-0.888273	-1.59544	-0.633576	-0.756868
0.247936	-0.671273	-1.21659	-2.06627	1.99524	2.1534
0.106674	-0.144424	-1.33049	-2.02549	0.834037	0.00484383
-0.564839	-0.781812	-1.71002	-2.47709	-0.585135	-1.36087
-0.239591	-0.780659	-1.91925	-2.81557	0.0317695	0.189926
0.0130099	0.0573671	-0.921558	-1.86418	-0.0908212	-1.47055
-0.453314	-0.781254	-1.90199	-2.62976	-0.964839	-1.13934
0.240501	-0.569742	-1.18591	-2.13183	-0.105136	-1.14264
0.0991498	-0.779446	-1.72697	-2.39935	-1.45431	-2.09181
-0.343579	-1.02723	-2.28081	-2.84622	0.103694	0.155683
-0.682435	-1.03155	-1.71644	-2.0495	-0.115443	0.0593427
0.0185382	-0.47471	-1.2723	-1.77626	-0.86028	-1.19332
-0.23902	-0.780005	-1.50816	-2.09579	-0.392869	-0.244591
0.245909	-0.38738	-1.66243	-2.29577	2.02151	1.98933
-0.685435	-0.575643	-2.0736	-2.7895	-0.83475	-1.55062
-0.339137	-0.572601	-1.55381	-2.1431	-0.274471	-0.339723
0.36104	-0.670134	-0.144294	-0.547949	0.437407	0.529089
-0.148396	-0.386798	-1.5302	-2.16242	-0.25913	-0.465716
-0.564824	-0.780659	-1.62167	-2.33708	2.18879	1.84249
0.0207615	-0.0060824	-0.574063	-0.969904	-0.441336	-1.0777
-0.0650284	-0.0734442	-1.31585	-1.65892	-0.215092	-0.942267
-0.246074	-0.898947	-1.25072	-1.79831	-0.950469	-0.50016
-0.245328	-0.898849	-1.08516	-1.95451	1.29925	1.45741
-0.344972	-0.569648	-1.86869	-2.55493	-0.66416	-0.851349
-1.32813	-0.783678	-2.19683	-2.71524	2.00449	1.66796
-1.32813	-1.03155	-2.19791	-2.70586	0.701655	0.514978
-0.348567	-1.17309	-2.0982	-2.45872	-0.772601	-1.32947
-0.245328	-0.67724	-2.15495	-2.83891	-0.314251	-0.969664
-0.687622	-0.674321	-1.7137	-2.62604	-0.257389	-0.876343
-0.449619	-0.385095	-2.16472	-2.83959	-0.21397	-0.733145
-0.690602	-0.900775	-2.01892	-2.41906	0.890961	0.396501
-0.451022	-0.568458	-0.928179	-1.80612	-1.06232	-1.57528
-0.821215	-0.780659	-2.26328	-2.68803	0.641616	-0.274359
-0.448071	-0.898285	-2.12712	-2.31422	-1.25489	-1.41358
-0.565598	-0.900212	-1.16701	-1.98284	-0.971523	-1.46851
-0.0678213	-0.224062	-1.72813	-2.29184	1.93177	1.74428
-0.686838	-1.0278	-0.794011	-1.56807	-0.373748	-0.0709787
-0.247434	-0.780563	-1.82381	-2.48123	1.47786	1.5907
-0.346462	-0.900775	-2.3104	-2.37696	-0.18541	-0.303361
-0.972673	-0.898383	-1.02472	-1.61419	-0.973627	-1.04227
-0.448088	-0.385004	-1.44733	-1.56724	-0.848951	-1.38673
-0.247456	-0.783024	-1.79445	-2.21609	-0.143379	-0.621267
-0.821225	-0.226363	-2.54872	-2.81358	1.06068	1.02595
-0.24245	-0.671921	-1.64087	-2.08033	0.31208	0.210255
-0.818193	-0.567239	-1.64393	-2.49386	4.36943	4.47876
0.174355	-0.0746541	-2.10966	-2.6777	4.36716	4.17967
-0.562649	-0.472896	-1.55007	-2.14934	-0.861869	-1.2561
-0.142731	-0.570196	-1.97714	-2.66351	-0.946551	-1.26349
-0.826471	-0.226275	-2.04598	-2.56389	-0.721306	-0.614226
-0.562634	-1.16997	-1.75925	-2.31796	2.61673	2.61673
-0.346442	-0.780005	-1.93177	-2.1892	-0.51091	-0.76017
0.237678	-1.0278	-1.59946	-2.3229	-0.418455	-0.443557
-0.149948	-0.568523	-0.954258	-1.56191	-0.184317	-0.337186
-0.974925	-1.03032	-1.72431	-2.05961	-0.393939	-0.853489
-0.560293	-0.781218	-1.24526	-1.61563	-1.2314	-1.54924
0.0991187	-0.672474	-2.01016	-2.57385	-0.567293	-1.43774
-0.451183	-0.667176	-1.89784	-2.10449	-1.35667	-1.05886
-0.0684271	-0.668284	-1.73618	-2.49131	-1.79063	-1.63779
-0.0669165	0.34995	-0.534242	-0.908054	-0.934516	-1.74403
0.100402	-0.671889	-1.72825	-2.38945	-0.296741	-0.713438
-0.154833	-1.02904	-1.74167	-2.41326	1.4837	1.55677
-0.974925	-1.02847	-2.20354	-2.4101	1.02529	0.69903
1.12768	-0.378693	0.510349	-0.155716	-0.788127	-1.57291
-0.337022	-0.897721	-1.61641	-2.30468	-2.1116	-1.37596
-0.24322	-0.300579	-0.929476	-1.63011	-1.43341	-2.37054
-0.682435	-0.382738	-1.68217	-2.35455	-0.234105	-0.421596
0.166685	0.49818	-1.29109	-1.92741	0.866097	0.755357
-0.240362	-0.387895	-1.34641	-1.97758	-1.24463	-0.873731
-0.339935	-0.145458	-1.69394	-2.0125	-0.321265	-0.794369
0.0192597	-0.570837	-0.815573	-1.47282	-0.34088	-1.24103
-0.680836	-1.02904	-1.55285	-2.13078	-0.858068	-1.19462
0.0192307	-0.673674	-1.63297	-1.88839	0.542802	0.236588
-0.561844	-0.674354	-1.63556	-2.32321	0.23384	0.0376502
-0.344932	-0.471149	-1.21675	-1.878	-1.13455	-1.66684
0.0874029	-0.47537	-0.504408	-0.771933	2.19635	1.58496
0.312747	-0.216704	-1.14889	-1.65911	-0.132293	-0.793244
-0.345687	-0.383299	-1.33155	-2.09908	0.147837	-0.480228
-0.449636	-0.901999	-1.64466	-2.18128	0.195274	-0.227759
0.374836	-0.38673	-0.675836	-1.5847	-0.129598	-0.155496
-0.0629621	-0.302729	-1.26873	-1.72655	0.164491	-0.804143
0.364131	-0.304082	-1.46459	-1.96074	-0.374596	-0.0719647
0.428288	-0.385542	-0.907605	-1.24819	0.10485	-0.123977
0.485836	-0.078032	-0.635221	-1.32001	2.67107	2.16337
1.26332	0.298499	-0.686808	-1.48412	1.07805	1.09322
1.13418	0.240264	-0.735374	-1.31003	-1.06564	-0.874826
-0.337581	-1.0278	-1.09868	-1.70838	0.00619243	-0.251462
0.243919	0.404206	-0.775755	-1.28692	-0.728445	-0.723932
0.646402	0.243978	-0.541732	-1.00825	0.723777	0.0717679
0.743152	-0.222991	-0.784894	-1.23864	1.00215	0.794768
-0.0706641	-0.305748	-1.0207	-1.54246	-0.260646	-0.613057
0.58746	0.543852	-1.07558	-1.59102	-0.148781	-0.955283
0.293419	0.0568625	-1.15853	-1.79327	-0.638532	-1.02527
0.237609	0.180868	-0.735865	-1.34702	-0.356997	-1.19289
0.102432	-0.0768237	-1.08489	-1.63659	0.186375	-0.0627651
1.26439	0.349871	-1.05653	-1.54692	0.52727	0.00240676
0.654123	-0.47471	-0.41269	-1.15205	-0.272023	-0.991569
-0.153383	-0.219452	-1.01839	-1.66594	0.124038	-0.443754
0.37158	-0.302819	-0.264846	-0.875851	3.87239	3.84181
0.49436	0.4444	-0.864251	-1.45372	1.76166	0.768508
1.81068	1.07912	-0.532395	-1.05613	0.855983	0.506663
0.970227	0.488124	-0.0263359	-0.857232	0.913617	0.4733
-0.244581	-0.483554	-0.903922	-1.59001	3.39117	3.39117
-0.245305	-0.22123	-1.0149	-1.2126	-1.36053	-1.50037
0.368135	-0.0043693	-0.88913	-1.48047	0.756607	0.429441
-0.691397	-1.03089	-1.21692	-1.62934	-0.0266536	-0.413972
0.649762	0.63811	-1.47195	-2.02833	0.446187	0.251419
0.369497	0.0617101	-0.676031	-1.31664	-0.272599	-0.869363
1.22977	0.905178	-0.824077	-0.775673	0.782509	0.279292
0.594495	0.0606901	-0.728231	-1.60107	-0.367271	-0.42832
-0.0584969	-0.299957	-1.38851	-1.95396	-0.989802	-1.3932
0.551294	0.180868	-1.41166	-1.91979	-0.57741	-0.584395
-0.350114	-0.898285	-0.720967	-1.1612	0.561774	0.484589
0.482063	-0.22123	-1.07997	-1.67717	0.199434	-0.343004
0.484463	0.497793	-0.738823	-1.31456	1.2454	1.36066
1.32933	0.39745	-1.21823	-1.87546	3.53129	3.5707
1.63575	0.671409	-1.4882	-2.15583	-0.380852	-0.634755
0.751919	0.351977	-0.738478	-1.30838	1.3537	1.3537
0.979015	0.296866	-1.25253	-1.90413	-0.804457	-0.893643
1.0147	0.23919	-1.09122	-1.85174	0.35974	0.22101
0.241756	-0.668837	-0.958133	-1.82014	0.467775	0.0799024
0.855481	-0.150016	-1.49177	-1.98017	1.15955	0.604029
-0.446682	-0.482922	-1.31198	-2.00751	-0.0482204	-0.671666
-0.155619	-0.676104	-1.25145	-2.23342	0.399102	-0.102099
0.372674	-0.472963	-1.45947	-2.05015	0.374533	-0.291006
-0.148421	-0.480574	-1.9291	-2.60799	0.473286	0.14591
-0.349957	-0.781908	-2.30352	-2.83603	-0.404001	-0.505662
-0.55889	-0.142664	-2.11169	-2.82378	-0.346756	-0.900166
-0.245328	-0.383277	-1.78274	-2.50051	0.079967	-1.04978
-0.0579425	-0.303992	-1.57285	-2.16247	-0.511649	-1.46209
0.0144498	-0.781314	-1.70263	-2.6608	-0.896942	-1.14021
-0.818193	-0.898285	-2.00269	-2.58402	0.188849	-0.940412
-0.448854	-1.02723	-2.09984	-2.68516	-0.639629	-1.34874
-0.0657845	-0.671273	-2.32665	-2.58346	0.211529	-0.0524398
-0.452551	-0.566142	-1.34798	-2.10696	-0.159343	-1.21667
-0.345687	-0.575643	-1.95069	-2.25308	-0.46354	-1.05176
-0.442974	-0.480033	-1.7881	-2.60698	4.34684	4.29614
-0.342006	-1.03155	-0.876553	-0.798566	0.767142	0.421642
-0.238819	-0.898947	-1.40556	-1.56518	0.453203	0.365463
0.0915871	-0.673674	-0.112358	-1.30785	-0.225244	-0.272737
-0.154096	-0.778791	-0.795056	-1.38153	1.05079	0.567188
-0.243789	-0.0712618	-0.899724	-1.53206	0.584229	0.170895
-0.155595	-0.222375	-1.42825	-1.99672	-0.307091	-0.985904
-0.348607	-0.566142	0.0169764	-0.663314	0.965288	0.617347
-0.248179	-0.576219	-1.84781	-2.30328	-0.269082	-0.897557
0.170131	-0.0847739	-1.09165	-1.73408	0.676908	0.613611
0.375557	-0.0696267	-1.11811	-1.90627	1.63776	1.0592
-0.444544	-0.383724	-1.60724	-2.28852	3.17585	2.67445
-0.145565	-1.02847	-1.63881	-2.33144	-2.01919	-1.77048
0.0941777	-0.219012	-1.16983	-1.83666	-0.933116	-1.52104
0.0942086	-0.0691933	-1.25834	-1.62213	-0.486913	-0.100967
0.604693	-0.29889	-1.72175	-2.34831	-1.53347	-1.74129
-0.451183	-0.898947	-1.65189	-1.8625	-1.44443	-1.56893
-0.561874	-0.569007	-1.86286	-2.28331	-0.932553	-1.7341
0.557333	0.399474	-1.54165	-2.31736	-1.52045	-1.54792
-0.342803	-0.570837	-1.55992	-2.07367	-0.212649	-0.0544925
0.161914	-0.476455	-1.55687	-1.72861	4.83174	4.83174
-0.449636	-0.898285	-1.87882	-2.2679	3.08451	3.08451
0.239072	-0.225748	-1.59255	-1.97543	-0.463491	-0.47451
-0.147119	-0.383906	-1.22005	-1.73077	0.947812	0.81485
0.302772	-0.150029	-1.04449	-1.55396	3.73221	3.88979
0.0263376	-0.782466	-1.41544	-1.76468	-0.295239	-1.20523
-0.452533	-0.476429	-1.90786	-2.45809	0.344479	0.501386
0.299911	-0.305056	-1.86313	-2.36266	1.61646	1.26406
-0.345707	-0.900172	-1.1653	-2.42698	-1.00419	-1.54337
0.436762	0.248285	-1.55788	-2.04241	0.70556	0.670014
-0.150534	-0.297181	-1.35636	-1.8953	-0.830416	-0.877436
-0.971869	-1.16997	-1.63643	-2.32207	-0.823535	-0.884105
0.368308	0.0586422	-1.21999	-1.66574	-1.32048	-1.71971
-0.567769	-0.899511	-1.31478	-1.93006	-0.8659	-1.30974
-0.685423	-0.898947	-1.1364	-1.59295	-0.829853	-1.21759
0.602206	0.172298	-1.51669	-2.00144	-0.319105	-0.681468
-0.687635	-0.570196	-1.5081	-1.97928	-1.38549	-2.05218
0.300635	0.177539	-0.901318	-1.41049	3.70117	3.36479
0.43151	-0.0796812	-1.51886	-1.27829	1.96861	1.78112
0.425595	0.393782	-0.694118	-0.892111	-1.13142	-0.789126
0.167422	0.0632453	-0.616362	-0.768454	1.51289	1.75417
0.593193	0.115287	-1.46594	-1.85485	-0.158434	-0.546847
1.01108	-0.0088287	-1.4616	-1.9888	-0.632447	-1.07169
-0.14633	-0.147826	-0.743171	-1.13575	-0.758251	-1.55797
1.2296	0.0572878	-0.840616	-1.43495	-0.585432	-1.26363
0.174289	0.115368	-0.660114	-0.778624	-0.693781	-1.29977
0.848281	0.49228	-1.16814	-1.52709	-0.186648	-0.866339
-0.349361	-0.676751	-1.2009	-1.53379	-1.20497	-1.3771
0.0152277	-0.143712	-1.2075	-1.3939	-1.41576	-2.09782
-0.254637	-0.471149	-0.552925	-0.553728	-2.15807	-1.85684
0.430122	-0.67072	-0.570411	-1.03828	-1.44899	-1.45141
-0.565613	-0.571413	-1.6604	-2.06968	-0.594401	-1.30501
0.169536	-0.299405	-1.63074	-2.35954	-0.520729	-0.953256
0.016522	-0.148971	-0.72423	-0.835924	-1.58164	-1.64232
0.23566	-0.141079	-1.50026	-1.97023	-1.28699	-1.61579
0.242418	-0.29871	-0.47131	-0.654517	-0.365998	-1.00672
0.528943	0.0578764	-1.38931	-1.90863	-0.774981	-1.25027
-0.062205	-0.385633	-0.861782	-1.24942	-0.698488	-1.31162
0.375481	-0.008836	-1.12794	-1.54938	6.31717	6.47533
0.547016	-0.305216	-0.696864	-1.06329	0.207118	-0.520082
0.423592	0.443844	-0.463461	-0.94816	2.70836	2.70836
0.168798	-0.225805	-0.96382	-1.51786	2.50982	2.50982
-0.338558	-0.0762094	-1.18371	-1.554	-1.10198	-1.04263
-0.0656081	-0.48412	-1.26106	-1.74677	-1.67702	-1.50267
-0.0684271	-0.223534	-0.946951	-1.42118	-0.53792	-0.493903
-0.347079	-0.149581	-0.765502	-1.10554	-1.58365	-1.80843
0.973168	0.710419	-0.898768	-1.35497	-1.42892	-1.6574
0.313301	0.10556	-0.889567	-1.39186	-0.108427	-0.791324
1.08537	0.236962	-0.604189	-1.14962	-0.178389	-0.831648
1.14146	0.18237	-0.252077	-0.934853	-1.42199	-1.6587
0.796364	-0.0098555	-0.726701	-1.22395	-1.16697	-1.66608
1.05678	0.454018	-0.71853	-1.21816	-1.23083	-1.47284
0.491779	-0.0774279	-0.336049	-0.781655	-1.34131	-1.77873
0.896985	0.633275	-0.267003	-0.221985	-1.35006	-1.57379
0.897036	0.676175	-0.622965	-1.12391	-0.62017	-1.30293
0.428234	0.180868	-0.586589	-0.854878	0.59386	-0.323493
-0.254659	-0.145471	-0.608854	-1.00158	-0.516656	-0.609226
0.655937	0.180704	-0.506119	-0.960396	-1.21267	-1.41143
1.30558	0.794042	-0.576167	-1.26124	-1.96971	-2.16925
0.753696	0.235479	-0.0928836	-0.484697	-1.56722	-1.89949
-0.558308	-0.386192	-0.980784	-1.04818	-1.1494	-1.30939
1.13914	0.184119	-0.755993	-1.23308	-0.639005	-1.00636
0.751287	0.240342	-1.13266	-1.71376	-1.57049	-1.26541
0.641488	0.179203	-0.526411	-1.27434	0.0201092	-0.340034
0.930015	0.293671	-0.76786	-1.14918	-0.541425	-0.743566
0.702774	-0.0077164	-0.784625	-0.920162	4.93866	4.93866
-0.0620013	-0.219541	-0.666481	-1.38654	-0.825453	-1.14838
0.967448	0.449887	-0.116001	-0.671102	-0.272835	-0.688708
0.606787	-0.0108893	-0.822648	-1.28202	-0.536729	-1.16055
0.79569	-0.0070253	-0.406784	-1.08791	-0.445581	-1.27121
1.09835	0.545495	-0.671755	-1.28205	-0.814687	-1.12372
1.06689	0.58926	-1.33575	-1.99131	1.53485	0.98138
0.239072	-0.478807	-1.02542	-1.52254	-0.294258	-1.11584
1.17059	-0.0004174	-0.441466	-0.997732	0.0232197	-0.825643
0.701619	-0.475887	-0.678334	-1.2981	-0.60996	-1.45128
0.0157435	-0.78312	-0.850544	-1.79451	1.53424	1.64481
0.0144498	-0.900212	-0.762171	-1.41093	-0.0207754	-0.171498
0.0144498	-0.382109	-1.23936	-1.76438	-0.902944	-1.4615
0.241756	0.291628	-0.720112	-1.37138	-1.19918	-1.01247
-0.156332	-0.388523	-0.782819	-1.64095	-0.119805	-0.620484
-0.686041	-0.783024	-1.42227	-2.16511	-1.47634	-1.61115
0.0164931	-0.385095	-1.25696	-2.09634	-0.781354	-1.38355
-0.555138	-0.568523	-0.775842	-1.26677	-1.46193	-1.39407
0.0921854	0.238694	-0.535862	-0.90278	-1.44695	-1.32719
0.00962118	0.118561	-0.262853	-0.76468	-1.18591	-1.59958
0.0172139	-0.384466	-0.385208	-1.09487	-0.831163	-0.984352
0.738885	-0.0038406	-0.0079565	-0.656259	-1.12634	-1.09875
0.29469	0.0562649	-1.25944	-1.70315	-1.13318	-1.62633
0.30605	-0.305786	-0.768552	-1.35107	-1.5151	-1.97509
-0.062232	-0.56843	-0.319234	-0.954622	-0.977796	-1.38547
1.36297	0.593166	0.123314	-0.629868	1.79361	1.79361
1.02337	0.633721	-0.342885	-0.947146	-1.39147	-2.17353
0.901266	0.238278	-0.327036	-0.87481	-0.980536	-1.38664
0.499612	0.125467	-0.607578	-1.24171	1.07479	1.43224
-0.568557	-0.899511	-1.52783	-1.90652	-0.554296	-1.02006
1.24206	0.761049	-0.345392	-0.93815	1.3292	1.44043
0.585463	0.173959	0.122828	-0.524356	0.143943	-0.272033
-0.14559	-0.387986	-0.865795	-1.50273	-0.302671	-1.58181
0.746914	1.06858	-0.888559	-1.2777	-0.24266	-0.702498
0.372847	-0.310323	-0.492634	-1.02937	-1.20528	-1.16855
0.497397	0.057881	-0.659225	-1.2963	-0.302818	-0.756269
-0.342823	-0.5691	-1.10212	-1.64167	0.322128	-0.0333255
0.707437	0.0563534	-0.621052	-1.20004	-1.49472	-1.31335
-0.0655813	0.0600917	-0.686983	-1.20499	-0.912587	-1.22334
-0.688406	-0.388454	-0.312874	-0.373955	-0.485864	-0.606828
0.713832	-0.387267	-0.93936	-1.5417	1.35898	1.32908
0.365606	0.120077	-0.553062	-0.993254	-0.558485	-0.787365
-0.238071	-0.900775	-1.03107	-1.57871	-0.665116	-0.91494
-0.446682	-0.897721	-1.10788	-1.99182	-0.349454	-0.272674
0.650328	0.298499	-0.567244	-0.775941	1.81892	1.81892
0.700587	0.0606016	-0.653992	-1.01904	-0.640076	-0.971163
0.750607	0.0583904	-0.575657	-1.19346	0.210858	-0.215755
0.166123	-0.149407	-0.909826	-1.34525	3.87549	3.9858
1.43493	0.794848	-0.634629	-1.29051	1.27119	1.24267
-0.154833	-0.38673	-1.27404	-1.73335	-0.103161	-0.504312
0.495696	-0.143263	-0.506889	-1.10994	-0.99139	-1.29228
0.179052	-0.471149	-1.69296	-2.25368	-0.247134	-0.279559
0.427482	-0.0723101	-0.522732	-1.07421	-0.739981	-1.05083
0.0934652	-0.900833	-0.268426	-0.943498	1.01523	0.794904
-0.975729	-0.392058	-1.13865	-1.63182	-0.497647	-1.0653
-0.152035	-0.571413	-1.35495	-1.81718	-0.0574093	-0.319338
-0.236705	-1.02723	-0.71106	-1.08991	-0.943149	-1.10217
-0.067066	-0.0741453	-1.61503	-2.48234	-0.683488	-1.89928
-0.569329	-1.03155	-1.13777	-1.56598	-1.08703	-1.23577
0.247936	-0.781908	-1.3321	-1.52081	2.52281	2.33532
-0.442992	-0.477631	-0.936929	-1.12035	1.49637	1.4154
-0.565598	-0.570289	-1.9842	-1.94976	-1.08304	-1.31471
-0.82042	-0.573242	-2.08258	-2.3323	1.73661	1.38729
0.362227	-0.383746	-0.822062	-1.22681	-0.9648	-1.57329
0.017788	-0.671921	-1.13116	-1.70803	0.783288	0.850908
0.644503	0.289507	-0.641492	-1.09208	1.31717	1.31717
-0.685423	-1.0278	-1.38038	-1.70647	-1.61067	-2.19554
0.493651	-0.672474	-0.484462	-1.10194	-1.1291	-1.53786
0.237052	0.296288	-0.536739	-1.06667	-0.869363	-1.48248
-0.565583	-1.0278	-1.16853	-1.54553	-0.343894	0.0846244
-0.340671	-0.302268	0.143305	-0.165761	-1.66161	-1.66424
0.302047	0.117386	-0.783146	-1.62285	1.34448	1.34448
-0.449636	-0.780659	0.405762	-0.819754	-1.07102	-1.7121
-0.347833	-0.673707	-0.822331	-1.29412	-1.63699	-1.53782
1.04965	-0.0066036	-0.329038	-0.901547	-0.829711	-1.56716
0.540554	-0.384488	-0.0589465	-0.842421	0.0816149	-0.443529
0.300772	-0.0087437	-0.117795	-0.699531	-0.834597	-0.768004
0.0934652	0.0572924	-0.959408	-1.41747	-0.819342	-1.82847
0.539895	-0.310323	0.299717	0.336811	-1.9689	-1.56829
-0.562634	-0.779446	-0.307398	-0.997867	0.592471	-0.0212833
1.57166	0.297927	-0.557129	-1.31941	-0.259517	-0.0978821
0.708001	-0.570837	-0.450155	-1.09787	-0.287152	-0.317735
0.0901639	0.058993	-0.0397506	-0.844438	-0.339664	-0.31697
1.12437	0.242333	0.371526	-0.656642	-1.01247	-0.820461
0.024832	-0.673707	-1.34981	-1.94767	-0.144422	-0.767838
0.707144	0.18095	-1.29707	-1.74739	0.00432839	-0.31554
-0.443759	-0.386261	-1.59285	-1.7635	2.3053	2.11554
0.167389	0.126479	-0.887197	-1.43108	-0.551128	-0.608856
0.165419	-0.221847	-0.240463	-0.824708	4.83174	4.83174
0.60033	-0.301754	-0.607842	-1.1959	2.03919	2.03919
0.367551	-0.383277	-1.25743	-2.01305	0.559628	1.1428
0.095696	-0.780696	-0.930904	-1.49907	-0.487571	-0.833399
0.168831	-0.470605	0.0585479	-0.822915	-0.145552	0.0956548
0.360943	0.0638399	-0.749368	-1.55937	-0.19379	-0.19379
0.369535	-0.567333	-0.745742	-1.42796	1.43865	1.35909
0.368097	0.126728	-0.0169597	-0.603857	0.272625	-0.742477
0.9001	0.449899	-0.314563	-0.44594	0.485644	0.134904
0.50095	-0.141092	-0.145942	-0.88774	-1.32317	-1.54846
0.792008	-0.142652	0.146264	-0.58648	-0.815373	-1.28627
-0.448088	0.295143	-0.734716	-1.47676	-1.45337	-1.22165
0.809324	-0.148797	0.24315	-0.595766	-0.963684	-0.996016
0.495737	0.240761	0.0263315	-0.535629	-1.0882	-1.33263
0.748831	0.177039	0.16824	-0.663984	4.6391	4.6391
0.37086	-0.573817	0.145367	-0.715727	3.53736	3.17967
0.239037	-0.220158	0.556004	0.260152	-0.835479	-1.22982
1.08877	0.544932	1.21082	0.807422	-0.697804	-1.19277
0.60033	0.291136	0.633949	0.273555	-1.2539	-1.40049
0.0887109	-0.299957	-0.434992	-0.803988	-1.33852	-1.48196
0.0129524	0.0612841	1.04383	0.631086	0.508874	0.0761823
0.089422	0.0628146	0.783062	0.719713	4.83174	4.83174
0.647736	-0.0099405	1.40177	1.02289	2.88421	3.04179
0.795037	-0.305677	0.139882	-0.482722	-0.794461	-1.01666
-0.344912	-0.221758	0.724924	-0.12773	-0.915255	-1.33594
-0.159046	-0.47516	-0.0927341	-0.415072	0.128044	-0.753659
0.375519	-0.383208	0.652647	-0.348815	-1.08453	-1.68516
1.30014	1.20151	-0.248382	-0.880614	-0.639255	-1.12174
-0.345707	-0.389173	-0.485029	-1.16188	0.252751	-0.383099
0.304048	0.180285	-0.479466	-1.08155	0.242143	-0.267791
-0.342026	-0.784829	-0.901175	-1.17008	-1.56281	-1.6775
0.230206	-0.217144	-0.839765	-1.29851	-1.06511	-1.50979
-0.352236	-0.899511	-0.668954	-1.38858	-1.31183	-1.26841
0.588843	-0.673027	-0.517181	-1.10503	-1.16307	-1.34644
1.01395	-0.389151	-0.807011	-1.37159	-0.531691	-1.85953
0.748225	0.399058	-0.800897	-1.20136	-1.29513	-1.23426
0.699826	0.776429	-0.669069	-1.17074	-1.22235	-1.13526
1.33373	0.710513	-0.924834	-1.56165	-1.33129	-2.01783
1.04477	0.440128	-0.551627	-1.10853	-0.796542	-1.27888
0.161244	-0.217322	-0.983717	-1.42894	-1.09288	-1.50576
1.13064	0.491652	-1.09932	-1.50915	1.90708	1.55164
0.594369	0.28836	1.15672	0.589353	-0.135904	-0.98402
0.243186	0.127319	1.20898	0.809523	-1.29476	-1.62271
0.537436	0.113102	1.03258	0.256089	-0.903582	-1.84272
0.094353	-0.298871	1.05584	0.326455	0.728635	0.26095
0.0929591	-0.898285	0.675247	-0.000476	-0.544823	-1.13187
0.746282	0.231275	0.424874	0.101242	-0.0583509	-0.410749
0.358928	-0.229173	0.506677	-0.221545	-1.51485	-1.30699
-0.454698	-0.15228	0.736991	0.222189	-0.719425	-0.712482
0.640844	-0.301112	0.98685	0.567828	1.23524	0.877549
0.789961	0.494183	-0.699575	-1.14946	-0.686663	-1.58579
0.60225	0.231275	1.50523	0.50263	-0.57635	-1.11441
0.0172139	-0.672569	0.278906	-0.53672	-1.89055	-1.36948
1.02516	0.492128	1.20098	0.698459	-0.865747	-1.49218
0.486371	-0.569648	1.3623	0.78281	-0.683666	-1.00215
0.593319	0.396898	0.809833	0.467412	-0.568223	-0.789373
0.651573	0.179121	0.926962	0.614821	-1.3654	-1.7581
0.889909	-0.471241	-0.496488	-1.22363	-0.905071	-1.57547
0.741311	0.59125	-0.113273	-0.6334	-0.404357	-1.1219
1.16282	0.587089	-0.704564	-1.2522	-1.20218	-1.24342
0.433902	-0.0769099	-0.217222	-0.830573	-0.840987	-1.7268
0.36687	0.0518561	-0.270989	-0.954073	-1.16059	-1.67832
1.5417	0.785037	-0.0526896	-0.949121	-1.68461	-2.10875
1.5417	0.785037	-0.309515	-0.963225	-1.14691	-1.03156
0.649547	-0.0718673	-0.169359	-0.849961	-1.02066	-1.35921
0.546399	0.11688	-0.564582	-1.03887	-1.7695	-1.81343
0.544464	-0.382669	0.712685	0.360204	-1.64445	-1.33951
1.68784	1.07993	-0.486378	-1.10594	-1.05412	-1.20513
1.69814	0.871346	-0.837291	-1.50278	0.430042	-0.0544925
1.95586	1.16985	-0.910698	-1.52554	-0.69899	-0.939179
0.485877	0.241414	-1.58228	-2.02297	-1.42655	-0.970224
0.650973	0.293751	-0.357252	-1.13419	-1.6752	-1.49396
0.619131	0.49377	-0.671845	-1.44945	-0.911766	-1.79594
-0.156179	-0.78237	-0.976499	-1.42893	1.8524	1.66182
0.0144498	-0.47582	-1.16806	-1.64915	-0.301283	-0.490954
0.380109	-0.302819	-1.56025	-2.29583	3.99524	3.99524
0.698456	-0.0023035	0.0417487	-0.42618	0.803917	1.10613
0.235591	-0.222903	-0.875139	-1.20285	-0.486399	-0.953336
0.170837	-0.297091	-1.01295	-1.67694	0.188617	0.157012
0.425556	-0.473532	-0.728867	-1.27806	-0.12158	-0.328029
0.0901332	-0.38157	-1.08804	-1.54893	-0.596785	-0.846636
1.5159	0.587147	-0.521777	-1.0769	-0.75829	-1.29995
1.40139	0.593109	-0.996182	-1.6461	0.260386	-0.899452
0.650883	-0.152902	-0.818723	-1.36476	-0.268581	-0.887203
-0.561068	-0.780005	-1.18337	-1.63078	-1.18248	-1.9404
-0.825036	-0.90266	-1.49402	-1.84203	-0.635245	-1.78053
-0.241702	-0.897721	-1.53395	-1.9642	3.59471	3.59471
-0.449619	-0.668932	-0.332059	-0.880831	-0.18164	-0.732529
0.300085	-0.382738	-0.704537	-1.2523	-0.816772	-1.72498
-0.688406	-0.780659	-0.856817	-1.41125	1.69013	1.49955
-0.687622	-0.564951	-1.17543	-1.71242	-1.14699	-1.47218
-0.561859	-0.573242	-1.37134	-1.74239	-1.19811	-1.27227
0.245699	-0.219541	-1.62011	-2.11295	-0.0867182	-0.569066
0.839056	-0.387427	-0.830508	-1.65099	3.31717	3.31717
0.799762	0.121253	-1.60998	-1.99262	-1.20647	-1.53412
0.796196	-0.001533	-1.43645	-2.12045	2.48756	2.13131
-0.149948	-0.475887	-1.97312	-2.5833	-1.68528	-1.47552
0.604166	0.115954	0.00701726	-0.915209	-0.909822	-1.23429
0.0971223	-0.298177	-0.693165	-1.69064	-1.34975	-1.77292
-0.14633	-0.476547	-0.703096	-0.741858	0.244241	-0.479498
1.12553	0.295218	-1.43823	-2.47741	-0.150322	-0.248931
0.164617	-0.66773	-1.4945	-1.99883	-0.445126	-0.755379
-0.14847	-0.67072	-2.08817	-2.76765	-0.736608	-1.16392
0.426401	-0.0691835	-2.37275	-2.89357	0.396074	0.173771
-0.146152	-0.569554	-1.41268	-2.07099	-0.984459	-1.31751
1.50852	0.765448	-1.68676	-2.44786	5.6391	5.79414
-0.34129	-0.476547	-1.81933	-2.45037	0.825056	0.268605
-0.564809	-0.899511	-0.932192	-1.89007	4.93866	4.93866
0.232324	-0.780696	-1.9375	-2.59655	-1.10552	-1.91046
0.0964091	0.235477	-1.17127	-1.86552	-0.185766	-0.234803
0.241058	0.183955	-1.68822	-2.33221	1.56184	1.35323
-0.818193	-0.90266	-1.78309	-2.11632	-0.806583	-1.7612
-0.448854	-1.03032	-0.225538	-0.662951	-1.14716	-1.29861
-0.243242	-0.901999	-0.962977	-2.01801	-1.4383	-1.23991
-0.683827	-0.383299	-1.03996	-1.53608	1.06899	0.707095
-0.24168	-0.219452	-1.14329	-1.73203	-0.236309	-0.825217
0.163243	-0.475913	-1.26966	-1.78539	-0.886537	-1.05849
-0.0614747	-0.781812	-1.33676	-1.95403	0.169393	-0.590503
-0.821215	-0.782466	-0.290225	-1.04249	-0.372737	-0.989792
0.241756	0.28902	-1.50662	-2.06677	0.841208	-0.115661
0.36213	-0.0734343	-1.50121	-2.10406	-0.991212	-0.770695
-0.448854	-0.670688	-1.15618	-1.64942	-0.933456	-1.24754
0.430796	-0.143712	-0.879591	-1.79581	-0.326702	-0.749259
0.842184	0.126647	-1.47923	-2.17837	-0.408226	-1.11759
0.601553	-0.0070325	-1.26025	-1.74081	-0.633793	-1.06727
-0.68384	-0.778791	-0.898239	-1.5296	-0.339454	-1.04442
0.435042	0.236056	-0.817807	-1.48312	2.3188	2.13131
1.66239	0.537536	-0.353085	-0.984727	-0.481704	-1.1376
0.964834	-0.0053909	-0.0011375	-0.120392	-0.586648	-0.282812
0.3788	-0.569648	-1.12072	-1.68771	0.794234	0.0146134
-0.444365	-0.0778598	-0.381107	-1.01003	-0.87528	-1.04958
-0.350114	-0.0108044	-0.558596	-1.14594	-1.05778	-1.47161
0.792438	-0.148361	-0.874338	-1.3535	-1.42453	-1.87122
0.239699	-0.388991	-1.09539	-1.49218	-0.723342	-1.46824
0.165386	-0.223534	-0.912029	-1.30661	1.40607	0.92074
0.244477	-0.214498	-1.3991	-1.77958	-1.36476	-1.5979
0.549613	0.393367	-0.608585	-1.00018	0.154817	-0.363708
0.303874	0.11848	-0.7555	-1.30262	0.877756	0.683514
0.767646	0.241752	-0.676019	-1.23333	2.06924	2.06924
0.375481	0.296373	-0.156056	-0.643618	1.72774	1.96968
0.164682	-0.144847	-0.168272	-0.84887	1.08766	0.732209
0.844645	-0.475913	0.00424842	-0.524882	-0.456219	-1.22341
1.30127	0.717229	-0.557463	-1.11981	0.329587	-0.243702
0.00962118	-0.147651	-0.539337	-1.09593	-0.53474	-1.1203
0.540024	0.49606	-0.644678	-1.18123	-0.436576	-1.16297
0.303496	-0.388432	-0.332799	-0.758655	-0.204891	-0.391567
0.805431	0.67056	-0.934091	-1.48317	-0.479898	-0.354122
1.12949	0.797335	-1.27882	-1.6381	0.352195	-0.337042
0.302598	0.127235	-0.324615	-0.918787	-1.40033	-1.82986
0.0205561	0.238613	-0.297251	-0.801069	-1.33793	-1.86076
-0.0650015	-0.385564	-0.568908	-1.29517	-0.0581564	-0.704475
1.01638	0.405255	-0.187446	-0.818786	-0.941174	-1.54396
0.241686	0.12395	-1.09691	-1.86162	-1.60348	-1.56036
0.498859	-0.0100255	-0.975434	-1.50055	3.78529	3.75286
0.757567	0.185122	-0.919969	-1.6136	-0.572027	-1.2843
0.0970913	-0.78312	-0.694973	-1.43266	1.14725	1.3054
0.492488	-0.669391	-1.73075	-2.12127	-0.247482	-0.934998
-0.239613	-0.571961	-0.206353	-0.78563	1.25592	1.61746
-0.247434	-0.471692	-0.627526	-1.23504	-1.39688	-1.42465
-0.34125	-0.668932	-1.14169	-1.30312	1.39117	1.54875
-0.246074	-0.216175	-0.866862	-1.55903	-0.617664	-1.33284
0.30536	-0.571413	-0.982918	-1.3905	-1.39142	-1.756
-0.33838	-0.571413	-0.48272	-1.2934	-0.284877	-0.357985
1.12489	-0.302819	-0.961552	-1.5523	3.04832	2.85774
0.367551	0.0600917	-1.07816	-1.73256	-0.900067	-1.21767
0.487957	-0.226363	-0.937352	-1.82116	-1.2428	-1.39421
0.715462	0.0562649	-0.617707	-1.41095	-1.13881	-1.6181
0.304221	-0.218924	-1.11039	-1.84489	0.466265	0.26978
0.924729	0.395853	-0.0079678	-0.886374	-1.12324	-1.52868
0.659796	0.0633206	-0.554938	-1.39557	0.864313	1.02247
0.179052	-0.782466	-0.35326	-1.15653	-0.903614	-1.47345
1.07189	0.586284	-0.866858	-1.48248	4.31717	4.31717
-0.0614747	0.240761	0.00983371	-0.708488	-1.44892	-1.7842
0.648947	0.543379	-0.393426	-0.994885	1.48095	1.7165
0.234374	-0.567239	-0.506686	-1.61669	-1.12621	-1.45591
0.30212	-0.148349	-0.3979	-1.07723	-0.904327	-1.89889
0.356348	-0.5691	-0.430215	-1.24426	-0.963614	-1.8832
0.543804	0.117974	0.0834846	-0.773758	-0.755535	-1.56783
0.434287	0.18504	-0.423855	-1.18321	-1.22061	-1.76038
0.966522	-0.22343	-0.734025	-1.65073	2.33783	2.3054
-0.566371	-0.903262	1.2686	0.5963	-1.20359	-1.58177
0.367589	-0.0087437	-0.671767	-1.38553	-0.275871	-0.614788
-0.691397	-0.573882	-0.704627	-1.28937	1.02109	0.672561
0.374077	-0.385004	-1.00008	-1.75058	0.515046	0.16665
1.23079	0.29588	-0.95159	-1.73578	-1.25354	-1.10762
1.53854	1.00922	-1.16767	-1.67292	3.39951	3.21284
0.311366	-0.146692	-0.449189	-0.949909	-1.01626	-1.97496
-0.066364	0.396907	-0.867325	-1.23212	-1.32512	-1.88356
-0.686825	-0.78237	-1.10578	-1.89638	-1.66536	-1.23187
-0.684638	-0.903825	-0.551202	-1.25604	6.31717	6.31717
0.167422	-0.778791	-1.36106	-2.00865	1.07479	0.884212
-0.689819	-0.475345	-1.53783	-2.07388	-0.909524	-1.27728
-0.565598	-1.17054	-1.88954	-2.44392	-1.22598	-1.55814
-0.251049	-0.900212	-1.83164	-2.24785	-0.224408	-0.568938
-0.238842	-0.567882	-1.46074	-2.14359	-2.20191	-2.05742
0.648992	0.672739	-1.11391	-1.66878	-0.0474007	-0.0474007
0.307465	-0.218924	-1.49227	-2.01603	-0.895568	-0.963116
-0.342803	-1.03089	-0.864362	-1.43936	0.0877138	0.0288644
0.236391	-0.671336	-1.42749	-2.11368	1.3394	1.28055
-0.567769	-0.673027	-1.56564	-2.08225	0.216247	0.0153221
0.366832	-0.387267	-1.60505	-2.14698	-1.67362	-1.82305
-0.339894	-0.898947	-1.28823	-1.86622	-0.839377	-1.08072
-0.683827	-1.16997	-1.80018	-1.79777	0.741032	0.682038
0.238306	0.182288	-0.395082	-1.02662	-0.743474	-1.30802
0.595716	0.0551585	-1.23156	-1.50955	0.831745	1.13264
0.755522	0.397469	-1.34432	-1.82594	0.380325	0.0311351
0.365606	-0.477089	-1.46605	-1.99484	1.84018	1.65042
-0.454698	-0.567239	-1.42198	-1.9396	1.11321	1.0585
0.496901	-0.145558	-0.890551	-1.343	-0.977796	-1.22554
-0.152798	-0.668379	-1.32781	-1.80967	-0.244172	-0.813656
-0.067066	-0.388523	-1.17506	-1.74862	-0.0961903	-0.598453
-0.557321	-0.67072	-1.7216	-1.93959	-0.183179	-0.913752
0.798122	-0.299405	-1.52912	-1.98075	0.302413	-0.16772
1.16673	0.300553	-1.52211	-1.84602	-0.0879016	-0.891053
0.01517	-0.676689	-1.13839	-1.61125	-0.899697	-1.46322
-0.0635424	-0.385542	-1.17029	-1.4158	-0.0255151	-0.495772
-0.442974	-0.671826	-2.42495	-2.34725	-0.292403	-0.119151
0.541382	0.502285	-1.18168	-1.74619	-0.015088	-0.784873
0.754962	-0.30337	-1.56315	-2.00286	-0.529462	-1.09027
0.0192597	-0.38673	-1.81835	-2.3023	-0.42921	-0.933741
0.544506	0.184037	-1.62686	-2.15869	-0.980995	-1.05085
-0.448249	-0.900172	-1.41588	-1.9072	-0.532139	-1.43422
-0.14633	-0.478198	-1.20658	-1.54653	-0.235921	-0.820548
0.598937	-0.15351	-1.55475	-1.99783	-0.907788	-1.27639
0.167422	-0.677886	-0.674494	-1.13715	0.438981	-0.540048
-0.0706109	-0.385004	-1.59609	-2.02654	-0.570524	-0.950653
0.234374	-0.386192	-1.37786	-1.86689	0.807578	-0.254171
0.789988	0.122266	-1.16089	-1.72036	-0.488291	-1.18604
0.239769	-0.0773418	-1.30876	-1.88817	-0.464434	-1.15579
0.167422	0.119655	-1.34583	-1.86225	-0.513446	-1.08163
0.171608	-0.29871	-1.18208	-1.79816	-0.575779	-1.13478
-0.156381	-0.783714	0.542305	0.298693	-0.242084	-0.834516
-0.566386	-0.300509	-1.00965	-1.53076	1.20454	1.01705
-0.24245	-0.476363	-1.07868	-1.68115	-0.907572	-1.39514
-0.690615	-0.673707	-1.43217	-1.449	-0.843975	-1.61442
0.59193	0.0557559	-1.31735	-1.63979	-0.835191	-0.895097
-0.561859	-0.228735	-0.956565	-1.19656	0.0952318	-0.548223
-0.561859	-0.668284	-1.8715	-2.16198	-0.663717	-1.03788
0.0971534	-0.0757872	-1.39888	-1.77305	-0.75663	-1.26023
0.172346	-0.0769099	-1.37197	-1.80903	0.0885409	-0.0949422
0.234408	-0.385655	-1.30108	-1.71175	0.384393	-0.327033
1.1759	0.499659	-1.41631	-1.81696	2.44077	2.24209
-0.969619	-0.785482	-1.23889	-1.77478	-0.699122	-1.57364
-0.14559	0.121677	-1.45645	-1.97487	0.336642	-0.562083
-0.14559	0.121677	-1.05953	-1.67191	0.380267	-0.0005844
0.380032	0.398109	-1.07749	-1.20229	0.349587	-0.20099
-0.247434	-0.147738	-0.44486	-0.790377	-1.05434	-0.835341
-0.245328	-0.217144	-1.35189	-1.88924	0.95868	0.417788
-0.447466	-0.784331	-1.35238	-1.982	-0.564095	-1.22861
-0.561859	-0.567333	-0.947693	-1.44622	-0.900098	-1.14421
0.167422	-0.222375	-1.12883	-1.65972	-0.0488267	-0.961451
-0.0627855	-0.302197	-1.51609	-2.00486	2.69731	2.81014
-0.558113	-0.671921	-0.911951	-1.48357	-0.845548	-1.387
0.238306	-0.474075	-0.95648	-1.46152	0.156695	-0.0571994
-0.151248	-0.5655	-1.14794	-1.6257	0.0974395	-0.548252
0.543274	-0.145545	-1.68111	-2.20806	-0.4518	-1.17401
0.545782	0.450925	-1.35951	-1.80705	-1.02138	-1.46643
-0.449601	-0.897721	-1.22505	-1.77194	0.400695	0.400695
-0.339914	-1.02723	-0.677167	-1.34706	-0.312816	-0.639327
0.0235332	0.124538	-1.22511	-1.83201	-1.4413	-1.48218
-1.13836	-0.567333	-1.6634	-2.44742	-0.213202	-0.381823
-0.151297	-0.473414	-1.74171	-2.29219	-1.11519	-1.62404
0.615671	-0.47537	-0.318428	-0.262916	-0.740576	-1.29335
-1.32813	-1.32813	-1.79945	-2.18034	-0.857223	-1.40442
0.317459	-0.67072	-1.96912	-2.40338	-1.45375	-1.67707
-0.685423	-0.778887	-1.70556	-2.1492	-1.55209	-1.48627
-0.823448	-0.899511	-0.211846	-0.412772	-0.0399302	-0.39067
0.0928974	0.400045	-1.9492	-2.30376	-0.689846	-1.00915
-0.0584697	-0.572054	-1.78819	-2.19344	-0.576029	-1.31581
0.551337	-0.390805	-1.90923	-2.36561	-0.577124	-0.998622
-0.683827	-0.470697	-1.87818	-2.24333	-1.08076	-1.77789
-0.342006	-0.385564	-1.81268	-2.39433	-1.38498	-1.12317
-0.445898	-0.898947	-1.50826	-1.96802	-1.09319	-1.61504
0.0192888	0.117469	-1.91574	-2.03798	2.93866	2.93866
-0.445916	-0.78312	-2.12199	-2.66751	-0.0993556	-1.13874
-0.0642452	-0.780696	-0.971543	-1.29665	-0.530695	-1.84892
-0.154096	-0.47344	-2.26461	-2.58489	-0.856808	-1.17083
-0.241702	-0.390782	-1.43092	-1.58636	-0.134163	-0.144736
0.553449	-0.0159416	-2.12857	-2.39489	-0.941736	-1.95549
0.370937	-0.898947	-1.55915	-1.94828	-1.32791	-0.892498
0.309396	-0.218379	-0.842022	-1.27597	-0.110962	-0.825762
-0.148421	-0.569007	-0.832351	-1.6684	-1.32022	-1.28122
0.442024	0.349383	-1.64952	-1.96192	6.6391	6.6391
-0.455478	-0.674321	-1.11099	-1.35024	1.16762	0.52233
0.742689	0.28902	-1.63647	-2.10297	0.945613	0.945613
-0.562649	-0.901436	-1.83646	-2.3809	0.224888	-0.660264
-0.97268	-0.570866	-1.50186	-1.88672	-0.621891	-1.11757
-0.438473	-0.778791	-0.235957	-0.139242	-0.487841	-0.929799
0.237818	0.122935	-1.4929	-1.4708	0.631754	0.530682
-1.14064	-0.668932	-0.385271	-0.715274	0.219702	-0.388194
-0.969619	-0.303992	-0.402706	-0.285901	1.43943	1.59758
-1.13754	-1.02837	-0.0869893	-0.236393	1.17852	1.39324
-0.153334	-0.782466	-0.498281	-0.837193	-0.125772	0.174554
-0.973484	-1.02837	-0.349543	-0.104355	0.312468	0.236165
-0.690602	-0.301112	0.259176	-0.251047	1.77986	1.44451
-0.561859	-0.675458	-0.446069	-0.116635	-0.257422	-0.0714802
-0.246843	-0.387895	0.325894	-0.577929	-0.757652	-0.74808
-0.974925	-0.575004	-0.0898038	-0.25446	-0.618256	-1.00592
-0.682435	-0.900172	-0.386548	-0.270004	6.01688	5.89196
-0.818193	-1.02837	0.605764	-0.429759	-2.57472	-2.22837
-0.969619	-0.784331	0.0877738	-0.0855971	1.40164	1.06828
-0.825036	-0.90266	-0.216067	-0.734401	1.39117	1.54933
-0.566386	-0.67004	-1.33227	-1.79111	-0.929193	-1.2409
-0.354355	-0.385542	-1.79088	-2.21975	0.256035	0.723412
-0.160516	-0.898383	-0.676732	-0.899554	-0.454381	-1.32902
0.168126	-0.47874	-1.92115	-2.39866	1.74022	1.53675
-0.237477	-0.0678845	-2.04066	-2.27853	-0.638754	-1.18859
-0.353603	-0.567239	-2.35842	-2.54466	-0.579381	-0.824525
-0.448836	-0.903262	-1.37552	-2.04518	-0.898107	-0.988942
-0.342782	-0.901436	-1.78726	-2.30403	-1.28075	-1.37516
-0.149185	-0.47582	-1.41071	-1.86249	-1.24436	-1.17992
-0.452551	-0.77935	-1.50277	-1.60418	-0.133041	-1.06166
-0.447484	-0.5691	-1.70822	-1.90903	-0.201206	-0.601819
-0.828056	-0.901339	-1.57754	-2.05808	-0.780485	-1.01866
0.854305	0.063325	-1.57781	-1.99769	-0.419087	-0.851841
-0.339914	-0.384375	-1.33434	-1.80981	0.349594	0.13616
0.889193	0.441316	-1.3981	-1.88261	-0.220129	-0.778243
0.367551	-0.0790776	-1.38003	-1.92055	-0.991842	-1.77695
0.0215128	-0.306299	-1.48036	-1.95718	-1.09156	-1.33171
0.312093	-0.219981	-1.53928	-2.05767	-1.98411	-1.81185
0.0922162	-0.472896	-1.5418	-2.21722	-0.839326	-1.14542
-0.34127	-0.221215	-0.646156	-1.24864	-0.51679	-1.42411
-0.146892	-0.382556	-1.25364	-1.61365	-0.554981	-0.584976
0.370217	-0.0785498	-0.658647	-1.08164	-1.26743	-0.962954
0.0165509	-0.474075	-1.56518	-1.9454	-1.20814	-0.987307
0.303359	-0.296647	-2.07394	-2.47268	5.31717	5.31717
0.177073	-0.300509	-1.2122	-1.76128	0.224593	-0.408632
0.170869	-0.218468	-1.27013	-1.9205	0.475802	0.26757
-0.149185	-0.379863	-1.2269	-1.61566	-0.991577	-1.39394
0.234374	-0.302909	0.253849	-0.534768	-0.782072	-1.1003
0.0914427	-0.30346	-1.26993	-1.90174	0.847667	0.41814
0.977648	0.290972	-0.933392	-1.5915	-0.981446	-1.45893
0.373568	0.301609	-1.59279	-2.07101	-1.05921	-1.3889
-0.243265	-0.897721	-1.75082	-2.16173	-0.512853	-1.49633
0.702088	0.39963	-1.46722	-1.89979	-1.11383	-1.76173
-0.690602	-0.780659	-1.88209	-2.39646	-0.33975	-0.90793
0.174322	-0.47242	-1.17867	-1.78463	-0.663919	-0.909652
-0.445916	-0.781872	-1.466	-2.10968	-0.58059	-1.03205
0.489696	0.0556767	-1.55497	-2.17315	-1.24535	-1.47215
0.0129811	0.118563	-0.942026	-1.42209	-1.33659	-1.39752
-0.685423	-1.02847	-1.33395	-1.94643	-1.23864	-1.81164
-0.828848	-0.570289	-1.17461	-1.669	-1.33186	-1.92942
-0.33778	-0.225189	-0.681404	-1.20423	0.133753	-0.369329
0.101956	0.290073	-0.0764963	-0.339954	-0.768484	-1.30549
0.969679	0.588626	-1.03562	-1.6284	1.05414	1.05414
-0.561068	-0.676137	0.126101	-0.530568	2.89812	3.1382
-0.969619	-0.898383	0.111475	-0.326659	-1.36427	-1.69233
-0.688419	-1.03089	-0.586015	-1.32921	-0.312425	0.523474
-0.154121	-0.781254	-1.16262	-1.71969	-0.763854	-1.00704
0.0941777	-0.475278	-1.61144	-2.00864	-0.550725	-0.550725
-0.156916	-1.02723	-0.789051	-1.33336	-1.39975	-1.02494
-0.240932	-0.310234	-1.49385	-2.02903	-1.29722	-1.75053
0.936125	0.586769	-1.70464	-2.24634	-1.48214	-1.24157
-0.148446	-0.784925	-1.1005	-1.43465	-1.79334	-1.31898
-0.976532	-1.32813	-0.751494	-1.47828	-0.947451	-1.50899
-0.157117	-0.386821	-1.86388	-2.30477	-0.764369	-1.13737
-1.13754	-0.901436	-2.30962	-2.55744	-1.27602	-1.93622
-0.818193	-1.02904	-2.71968	-2.77574	-1.68251	-1.07064
-0.0599863	-1.02723	-1.8562	-2.11754	-0.938659	-1.6698
0.245176	0.296288	-0.8317	-1.25635	-0.814344	-1.85426
-0.563424	-0.385655	-1.54298	-2.30834	-0.854753	-1.25246
0.102432	-0.570866	-2.18764	-2.79424	-0.224438	-0.44878
-0.684625	-0.898285	-1.47352	-1.91626	-1.24039	-1.37905
0.166717	-0.569648	-2.35792	-2.59509	-0.64833	-1.9919
-0.345687	-0.898285	-2.09036	-2.61698	-1.13753	-0.507035
-0.442974	-0.671273	-1.88718	-2.30228	1.21926	1.18868
-0.82202	-1.32813	-1.8073	-2.30874	-1.32491	-1.55887
-0.821215	-0.780101	-2.33883	-2.87066	-1.16927	-1.39239
0.363489	-0.472963	-1.07528	-1.7877	-0.974601	-1.36385
-0.566386	-1.02837	-1.85551	-2.32056	-1.24966	-1.92833
-0.691397	-0.782466	-2.36054	-2.7666	2.37783	2.3001
-1.13754	-0.898285	-2.07082	-2.27971	-0.434122	-0.793442
-0.0634885	-0.0752688	-2.01837	-2.55246	0.317172	0.317172
0.791503	0.117467	-1.62047	-2.25416	-1.38238	-1.2274
0.883204	-0.146618	-1.96171	-2.32659	-1.47573	-1.70583
-0.691385	-0.897157	-0.899514	-1.42902	-0.691693	-0.875808
-0.684625	-0.897157	-2.43639	-2.88879	-0.569759	-0.76629
-0.4467	-1.16997	-1.72774	-2.27095	0.428729	0.354034
0.172844	-0.670688	-1.21573	-1.90361	-0.904389	-0.878612
-0.0655813	-0.001533	-1.1455	-1.60035	-1.16365	-1.49582
0.482022	-0.0745679	-2.03103	-2.89386	0.138513	-0.59671
-0.159781	-1.03032	-0.497004	-0.944778	0.273762	-0.326177
-0.14559	0.0611071	-0.826512	-1.45424	-0.517428	-0.719463
-0.561859	-1.17309	-2.1413	-2.64612	-0.51091	-1.00511
-0.240362	-0.471149	-1.97146	-2.5706	-0.411776	-0.941824
-0.146355	-0.472328	-2.76597	-2.91909	-0.178806	-1.04744
-0.336224	-1.03089	-2.25726	-2.81304	-0.991066	-1.21537
0.240466	-0.217233	-1.37269	-2.04915	-0.295697	-1.07671
-0.969619	-1.02723	-2.33164	-2.95974	-1.47138	-1.93702
-0.824242	-1.03032	-1.40095	-2.23901	-0.144407	-0.365731
0.653431	0.185123	-1.48006	-1.7259	0.459135	0.00558165
-0.0655813	-0.779446	-1.86702	-2.57018	-0.730999	-1.19443
0.016522	-0.303883	-1.99866	-2.50754	0.07561	-0.875128
-0.558905	-0.899608	-2.23145	-2.8116	-0.0720543	-0.52471
0.31472	-0.779446	-2.06872	-2.45255	-0.724275	-0.962469
0.304048	-0.570289	-2.04589	-2.40057	0.358448	-0.451237
0.104703	-0.14204	-1.16115	-1.6547	-1.98973	-1.97814
-0.55889	-0.669945	-1.47218	-1.74849	1.06177	0.451981
0.49748	-0.785482	-0.893394	-1.67573	1.47241	0.825261
-0.248947	-0.222375	-1.36283	-1.86169	-0.922947	-0.710551
-0.0755065	-0.299405	-1.93869	-1.96999	-0.735127	-1.26366
0.103925	-0.382018	-1.98813	-2.41641	-0.843688	-1.49661
0.540639	-0.220158	-1.27036	-1.97222	1.19764	0.690733
0.302011	0.055672	-1.64714	-2.14277	-0.893875	-1.48394
0.751312	-0.382761	-0.760612	-1.28811	-0.590602	-0.93933
-0.24682	-0.669486	-1.38426	-1.76791	-0.677978	-0.829248
0.481398	0.175457	-1.34518	-1.97827	-1.61488	-1.84127
-0.446718	-0.898285	-1.7836	-2.50848	-0.974994	-0.93536
-0.342803	-0.570837	-1.43358	-2.00784	-1.73831	-1.63814
-0.0613249	-0.0758634	-1.69695	-2.23029	-2.01037	-1.63997
0.55411	-0.47242	-1.63899	-2.19476	-1.13853	-1.3032
0.973221	-0.0740492	-1.53043	-2.1488	0.470943	0.111623
0.0214836	-0.674354	-0.0608531	-0.848007	-0.175367	-0.398317
-0.244581	-0.303973	-0.0624338	-0.91536	-0.776247	-1.38266
1.09766	0.490936	-0.461892	-0.871163	-0.628775	-0.6082
-0.246688	-0.39141	-0.960032	-1.57768	0.880165	0.0861332
1.39427	0.755008	-1.14822	-1.62786	-1.33982	-1.78074
0.434114	-0.219452	-0.0555943	-0.56562	-1.4452	-1.77928
-0.343579	-0.224166	-1.31232	-1.82311	-1.34885	-1.71881
0.753745	0.184037	-1.03709	-1.60542	-0.772422	-1.32853
0.364752	-0.0065964	-0.922241	-1.49705	-1.37913	-1.35956
0.0942086	-0.0695404	-1.03615	-1.4586	-0.730982	-1.13256
0.641363	0.238036	-0.621237	-1.23594	-0.789636	-1.41802
0.0888858	-0.677335	-1.52824	-2.11477	-1.54446	-1.57254
0.089422	-0.219012	-1.46656	-1.69957	0.406552	-0.496343
0.0927222	0.233831	-1.41633	-1.98796	0.301951	-0.36343
-0.156941	-0.0718772	-0.389045	-0.825617	-0.345243	-0.595634
-0.558905	-0.569648	-1.19904	-1.63174	0.133517	-0.508102
0.438869	0.124878	-0.975019	-1.64017	-0.812473	-1.17553
0.48725	-0.471877	-1.01743	-1.54765	-1.12602	-0.876089
-0.682435	-0.475278	-1.18284	-1.02404	0.0359899	-0.279359
-0.0599592	-0.302909	-1.48752	-1.98273	-1.04514	-1.45382
-0.245328	-0.573882	-1.04763	-1.66119	-0.999107	-1.75281
-0.149948	-0.671273	-0.953364	-1.62087	-1.28118	-1.53665
-0.156179	-0.668379	-1.36524	-2.17997	-0.54047	-0.902223
-0.0643258	-0.145022	-1.60755	-2.26844	-0.679784	-0.452207
-0.451166	-0.379863	-1.02352	-1.31512	2.0475	1.85774
-0.152011	-0.387358	-1.43433	-1.91016	-1.40519	-1.23008
0.425016	0.124959	-1.71046	-2.30731	-1.06893	-1.38993
0.493865	0.675952	-1.13092	-1.75464	1.91854	1.71987
-0.0600133	-0.668379	-1.98513	-2.82829	-1.29016	-0.836656
-0.242427	-0.299513	-2.0468	-2.63494	3.39334	2.88421
-0.447466	-1.03089	-1.72518	-2.42719	-1.13321	-1.46138
0.169361	-0.220702	-1.72831	-2.34445	-0.0954493	-0.098507
-0.245305	-0.298248	-1.00794	-1.45628	-0.0263841	-0.493116
0.359472	0.0578856	-2.02722	-2.65216	-0.875405	-1.1947
0.104641	-0.382109	-1.76346	-2.25196	-1.34787	-1.22457
0.378703	-0.008836	-1.87706	-2.70476	-1.25107	-1.57124
-0.561084	-0.67724	-2.00962	-2.11825	-1.57707	-1.68042
0.304874	-0.0729154	-1.93507	-2.66998	0.284942	0.0886476
-0.24111	-0.782466	-2.1342	-2.6698	-1.23523	-1.29405
-0.822824	-1.02904	-1.71102	-2.25915	-0.714697	-0.845208
0.374115	-0.0785599	-0.460806	-0.880993	-0.509453	-0.700865
-0.339914	-0.669486	-1.98745	-2.51793	-0.321509	-0.918789
0.162649	-0.220069	-1.83412	-2.32033	-0.0604083	-0.464315
-0.567769	-0.903262	-1.73757	-2.36841	0.119448	0.269853
-0.239568	-0.0711853	-1.55973	-1.98459	-0.267094	-0.873493
-0.688419	-0.566048	-1.46456	-1.92599	-0.568443	-0.556536
-0.442974	-0.779446	-1.99625	-2.51812	0.192417	-0.0484484
-0.688406	-0.570196	-1.73047	-2.30286	-1.06204	-1.67895
-0.82202	-1.0278	-1.95476	-2.43248	1.95247	1.73431
-0.971869	-1.32813	-1.67936	-2.41751	-1.42768	-1.74763
-0.69218	-0.899511	-1.02755	-1.64927	0.383182	0.273154
-0.449636	-0.22123	-1.79468	-2.55781	-1.39316	-1.22022
-0.558098	-0.898383	-1.67052	-1.97506	0.755337	0.698503
-0.14633	-0.566142	-2.22701	-2.62334	-0.610803	-1.0826
-0.339157	-0.567975	-1.96747	-2.18585	-0.283381	-0.863687
-0.249692	-1.03155	-1.73143	-2.34002	-1.44596	-0.819494
-0.337602	-0.778791	-1.6724	-2.12265	-1.17588	-0.900922
-0.684625	-0.897157	-1.24105	-1.76601	-1.59103	-1.52316
-0.450383	-0.472328	-1.86859	-2.21235	-2.10707	-1.80293
-0.818193	-0.570289	-1.8279	-2.60962	-1.28023	-1.50852
-0.0691552	-0.475278	-2.16223	-2.59621	-0.417526	-0.785493
0.498149	-0.300046	-2.37709	-2.58831	-1.01769	-1.51181
-0.681636	-0.900212	-1.76736	-1.91585	-1.10901	-1.68122
-0.688406	-0.783714	-1.43372	-2.26291	-0.753335	-1.29764
-0.561084	-0.778791	-2.12212	-2.71544	-2.02711	-1.59006
-0.149746	-1.32813	-1.54432	-2.03228	-0.949731	-1.19943
-0.689203	-0.674811	-1.05846	-1.37285	-1.20879	-1.39027
-0.237477	-0.0718673	-0.982812	-1.41258	-0.93384	-1.46145
-0.446682	-0.472963	-1.69871	-2.03157	-1.35178	-2.09791
-0.141964	-0.570196	-1.82598	-2.22537	-0.369221	-0.897467
0.0144786	-0.474234	-1.91253	-2.44476	-1.09163	-1.53054
0.0194068	-0.567239	-1.59616	-2.23634	-0.0653382	-0.263439
-0.684625	-0.572025	-2.91861	-3.23484	-0.754837	-1.30898
0.239037	-0.900775	-1.83488	-2.29279	-1.75956	-2.09675
-0.682435	-0.140991	-1.81924	-2.15152	1.93866	2.0937
0.0854162	-0.670134	-1.72	-1.93488	-0.120479	-0.0068948
0.439451	-0.145633	-1.51019	-2.05124	-0.836454	-1.71384
-0.247456	-0.302838	-2.0303	-2.46803	-1.23887	-1.21831
-0.248179	-0.778791	-1.65715	-2.25983	-0.324118	-0.659077
-0.0614747	-1.02723	-2.2299	-2.6842	-1.59762	-1.9017
0.242523	-0.216793	-1.52811	-2.06052	3.21284	3.21284
0.0831957	-0.67004	-1.99079	-2.35027	-0.50498	-1.00617
0.306739	-0.900775	-1.69335	-2.17397	-0.736053	-0.860925
-0.0620553	-0.898383	-1.47008	-2.00655	-0.95599	-1.33189
0.59593	-0.301042	-1.31271	-2.21982	-1.19299	-2.18181
-0.0628124	-0.147826	-0.635145	-1.57034	-1.44605	-1.62173
-0.151986	-0.573788	-1.51902	-1.86558	-0.74021	-1.24786
-0.348607	-1.32813	0.268161	-0.580334	-0.765661	-1.26853
-0.690602	-0.149494	-1.45332	-2.1033	-1.2757	-2.12783
0.00944596	-0.382222	-1.73757	-2.36092	-1.37284	-2.11761
0.804176	-0.305127	-1.29059	-1.71211	0.800248	-0.172378
-0.155034	-0.383299	-1.5738	-2.54431	-1.59717	-2.12608
-0.343579	-0.67004	-1.4823	-2.03263	-0.718778	-1.1781
-0.565598	-0.476521	-1.56442	-2.23082	-1.4183	-1.63348
0.480823	-0.067278	-1.2299	-1.97855	-1.2098	-1.73237
0.239769	-0.147751	-1.10462	-1.81209	-0.935161	-1.05257
-0.975729	-0.897721	-0.656077	-1.46312	-1.30956	-1.76619
-0.444544	-0.384375	-0.828089	-1.42702	-0.771335	-1.26353
0.239072	-0.387895	0.0740357	-0.480364	-0.243293	-0.550352
-0.0628394	-0.57619	-1.5533	-2.03015	-1.77965	-1.71024
-0.341468	-0.217233	-1.88862	-2.23149	1.62244	1.66543
-0.688406	-0.567239	-1.57813	-2.10038	0.679366	0.465485
-0.690615	-0.47582	-1.66885	-2.10195	-0.373019	-0.714691
0.239769	0.123948	-1.79013	-2.34417	-0.195859	-0.187685
-0.347813	-0.150552	-1.55904	-2.16352	2.637	2.4397
-0.824251	-0.571384	-0.498323	-0.815655	3.46917	3.46917
-0.688406	-0.901339	-1.79369	-2.31534	-0.719527	-0.852361
0.157842	-0.0004957	-1.43691	-2.01805	-0.221301	-0.622519
-0.824242	-0.784272	-1.58918	-2.01224	0.323086	-0.0680929
0.594583	0.0655402	-1.81683	-2.34901	-0.562538	-0.441178
0.168093	-0.0746541	-1.8082	-2.55088	0.21932	-0.615644
-0.0677946	-0.3004	-1.7768	-2.5185	-0.90287	-0.764218
0.0192888	-0.901436	-1.79545	-2.38543	2.3873	2.82743
0.49436	0.0666464	-1.62743	-2.00846	3.57053	3.21284
0.169393	-0.387917	-0.821186	-1.48173	-0.353807	-0.464803
0.759395	-0.22123	-0.721506	-1.16436	-1.21773	-1.36125
0.368232	0.35092	-0.52312	-1.14277	-0.456686	-0.864646
-0.561844	-0.677335	-1.6013	-1.95327	0.937767	-0.332444
-0.0627855	-0.477631	-1.28063	-1.8343	-0.705481	-1.31021
0.237818	-0.222814	-0.464992	-1.07866	-1.03482	-1.43695
-0.342046	-0.669486	-0.735828	-1.37001	-0.496725	-0.863209
-0.443759	-0.671241	-1.31196	-1.994	-0.824551	-1.2753
0.432978	-0.571413	-1.06372	-1.67863	-1.03323	-2.19038
0.306702	-0.386821	-1.48005	-2.01613	-0.773744	-0.931727
0.0950966	-0.297715	-0.988258	-1.65244	-0.624692	-0.826717
0.0186853	-0.299424	-2.19677	-2.7473	-0.763428	-0.921716
0.547589	-0.0779559	-2.23062	-2.50196	-1.2279	-1.45486
-0.456224	-0.784272	-1.0278	-1.80847	-0.348314	-1.02532
0.546227	0.0594935	-1.77124	-1.93994	-0.19537	-0.699116
-0.154121	-0.671273	-1.24591	-1.72363	0.0312334	-0.550091
-0.33838	-0.778887	-1.55612	-2.50502	-0.247816	-0.0583178
-0.448249	-0.566142	-1.19756	-1.63127	0.495643	1.08581
-0.334686	-0.673674	-1.48607	-2.11835	0.345907	-0.0048932
-0.690602	-0.898285	-0.716175	-1.31529	0.0113705	-0.410579
-0.339935	-0.572666	-1.43189	-1.76436	-0.801943	-0.818116
-0.0656618	-0.566048	-1.24382	-1.82378	0.0641147	-0.495175
-0.969619	-1.32813	-1.797	-2.21625	-0.536017	-1.05294
-0.822824	-0.672474	-1.3575	-1.36201	0.470887	0.250415
-0.455461	-0.673154	0.416761	-0.272276	0.0295643	-0.0964185
-0.555138	-0.669486	-0.844168	-1.64106	0.793195	0.137377
0.159278	-0.149394	-1.3032	-2.01272	-0.88722	-1.20558
-0.344932	-0.898947	-0.737091	-1.53635	0.197312	-0.81975
0.168126	-0.904485	-0.860558	-1.40543	-0.491222	-1.28398
0.0984359	0.0611956	0.27182	-0.195563	-0.864049	-1.17982
-0.565583	-0.674906	-2.028	-2.43494	0.410982	-0.130529
-0.564824	-0.897157	-2.36392	-2.987	3.42965	3.42965
-0.0726967	-0.30346	-1.84941	-2.26902	-0.759291	-1.40232
0.172346	-0.674321	-1.86154	-2.71161	-0.382365	-1.15561
-0.240362	-0.670134	-1.31931	-2.19149	-0.384364	-0.863689
-0.0599592	-0.386192	-1.67172	-2.19956	0.245629	-0.251608
0.302707	-0.296023	-2.18531	-2.76599	-0.459213	-1.14931
-0.453314	-0.898947	-2.46175	-2.8455	0.189168	-0.29561
-0.568557	-0.780563	-1.81694	-2.57834	-0.319596	-0.761659
0.163276	0.186207	-1.44869	-1.78482	-0.0108381	0.135529
-0.14559	-0.140379	-0.88387	-1.5225	0.0886528	-0.54772
-0.351463	-0.38617	-1.12568	-1.8298	0.0314953	-0.579174
-0.558905	0.120665	-0.864815	-1.52805	0.618579	-0.380029
-0.345687	-0.384466	-1.17506	-1.38572	0.226748	-0.0954063
0.101925	-0.303992	-1.74762	-2.26123	0.163366	1.01434
-0.68384	-0.668837	-1.35751	-2.21314	-0.615468	-1.43929
-0.82202	-0.668837	-1.85838	-2.34345	0.00228435	-0.616531
0.095665	-0.570289	-1.50834	-1.97134	1.10761	0.324149
-0.449619	-0.47471	-1.47336	-2.0313	0.731864	0.0476422
-0.345707	-0.217233	-1.53658	-2.02711	-0.135759	-1.31042
-0.563424	-0.573242	-1.2075	-1.65683	0.67427	0.544907
-0.149796	-0.77935	-1.16189	-1.54782	-0.707988	-1.89949
-0.68761	-0.671921	-1.82017	-2.0877	-0.83463	-0.93425
-0.968807	-0.781908	-1.47828	-1.97802	0.247193	-0.440872
0.804803	0.291633	-1.34976	-1.77881	-0.60038	-0.642154
-0.825045	-1.03032	-0.560487	0.00381573	-0.686553	-1.29736
-0.558113	-0.297091	0.400837	0.0761072	-0.76706	-1.38193
0.0978048	-0.670134	0.280949	-0.259248	-0.977322	-1.38044
-0.558098	-0.142664	-0.219549	-1.1786	0.733796	0.0787247
-0.55889	-0.566142	-1.35667	-2.0168	2.89585	2.86652
-0.451183	-0.784272	-1.38139	-1.47651	0.856464	0.410632
-0.55889	-1.16997	-1.4915	-2.00341	-0.0154753	-0.607698
-0.149771	-0.900212	-1.57249	-2.55151	-0.397067	-0.769063
-0.569329	-1.17122	-1.13892	-1.73299	-0.284352	-1.15486
-0.0635424	-0.0774279	-1.22361	-1.49784	-1.17091	-2.18856
-0.456241	-0.383928	-2.00145	-2.59175	-1.00347	-1.63707
-0.443759	-0.670688	-2.04507	-2.36502	0.233163	-0.585316
0.0984048	-0.216704	-1.22454	-1.83952	0.575795	0.00814527
0.699234	-0.568458	-1.10502	-1.70989	0.333944	-0.116068
-0.686825	-0.477631	-1.56998	-2.27932	0.162655	-0.299107
-0.448854	-0.384466	-0.739384	-0.839794	0.84584	0.00880919
0.173052	0.0667306	-0.777055	-1.18273	3.07397	3.04112
0.0881136	-0.220085	-0.678483	-1.15228	-0.160762	-0.593414
-0.337002	-0.673707	-0.964587	-1.79154	0.727535	0.103627
0.155956	-0.387358	-0.731836	-1.23172	0.656945	-0.0576875
-0.0706109	-0.385004	-0.924257	-1.87875	1.04753	0.900304
-0.972673	-0.0017104	-1.80827	-2.02846	-0.227506	-1.2701
-0.566386	-0.568336	-1.40895	-1.44951	2.80838	2.59834
0.55945	0.0573763	-1.31974	-1.97352	0.4498	-0.312065
-0.340691	-0.674259	0.598979	-0.517407	0.322033	-0.39533
0.247167	-0.387449	-0.595766	-1.14603	1.31908	0.792394
0.304084	-0.0705796	0.174385	-0.0076477	2.55164	2.55164
-0.824242	-1.0278	0.802549	0.77531	0.174427	-0.546212
0.304773	-0.30692	-0.839571	-1.55558	-0.305782	-1.28678
0.16065	-0.0010109	-0.691728	-1.15394	0.398356	-0.153345
-0.342782	-0.674259	0.661933	0.181082	0.378138	-0.493637
-0.34127	-1.32813	-0.0880766	-1.0098	-0.3035	-0.637524
-0.346442	-0.673674	-1.69844	-2.1366	1.12932	0.798897
-0.342026	-0.299957	-1.55899	-2.09687	-0.120884	-0.389586
0.0921237	-0.786135	-1.49501	-2.10102	0.129377	-0.415936
0.359607	-0.149507	-1.75438	-2.38591	-0.0871912	-0.289418
0.0971223	-0.301112	-0.749283	-0.890604	0.672618	0.317172
0.307944	-0.144336	-0.549429	-1.08588	-0.583774	-0.705487
0.236322	0.241255	-0.493598	-0.995567	-0.873451	-1.28138
-0.243812	-0.567333	-0.559465	-1.19457	-0.983507	-1.57133
0.0978048	-0.29871	-0.85882	-1.39477	-0.896639	-1.56893
0.430082	-0.224134	-0.640057	-1.21677	-0.990405	-0.938673
-0.563439	-0.672569	-0.708933	-1.49452	-0.300665	-0.558397
-0.688406	-1.02723	-1.5712	-1.86242	-0.962567	-1.21519
-0.690615	-0.219981	-1.94751	-1.87276	-0.861757	-0.992957
-1.14064	-0.568552	-1.70742	-2.29791	-0.414274	-0.725995
-0.243812	-0.5691	-0.430455	-0.804307	-0.82841	-1.0722
-0.0657576	-0.220085	-1.06581	-1.53027	-1.17853	-1.03148
-0.556724	-1.02837	-2.40674	-2.70379	-0.70586	-1.51555
-0.450383	-0.472896	-1.10333	-1.26997	-0.613669	-0.80453
-0.0637189	-0.898383	-0.743449	-1.20573	-1.29268	-1.12572
-0.451769	-0.469517	-1.48518	-1.58839	-0.34122	-1.14204
-0.685423	-0.220069	-1.80887	-1.80412	1.57246	1.35187
-0.567769	-0.900775	-1.87689	-2.35559	2.33633	2.27998
0.0157435	-0.566597	-1.44523	-1.94721	-1.14909	-1.22732
-0.566371	-0.783024	-1.16045	-1.82351	-0.690168	-1.08031
0.167422	-0.475913	-1.90724	-2.17366	-0.83478	-1.14574
-0.339137	-0.566691	-0.702026	-1.40847	1.69659	1.69659
-0.968807	-1.02847	-1.61297	-1.39895	-1.2895	-1.09087
-0.686838	-0.778887	-1.29195	-0.78299	-0.579006	-1.35845
-0.564213	-1.02837	-2.4539	-2.35009	-0.922448	-1.24962
0.171608	-0.219028	-0.971784	-1.5718	2.61941	2.72622
0.24179	-0.471877	-1.35028	-1.9443	0.249297	-0.351198
-0.971869	-0.898947	-1.76553	-2.21772	2.4829	2.13131
-0.969619	-1.17054	-2.01233	-2.28121	1.33399	0.653355
0.243919	-0.074664	-0.805241	-1.51754	-0.835835	-0.335077
-0.680836	-0.783024	-1.46326	-1.85878	-1.39793	-2.38188
-0.562649	-1.03155	-1.70597	-1.53396	-1.50061	-1.52396
-0.560472	-1.32813	-1.0525	-1.8784	-1.20554	-0.805179
0.237052	-0.219101	-0.891231	-1.37972	-0.0578677	-0.0578677
-0.688406	-1.17054	-1.09271	-1.76435	-0.156677	-0.472815
-0.0655813	-0.473532	-1.302	-1.80794	-0.249508	-0.0594921
-0.147681	-1.32813	-1.27889	-1.78305	2.29925	2.29925
-0.345109	-0.297715	-0.855102	-1.62912	-0.666252	-1.26086
-0.148396	0.125975	-1.08269	-1.5126	1.96667	1.96667
-0.824242	-0.671273	-1.16739	-1.48226	0.116486	-0.202176
-0.151273	-0.296467	-0.751475	-1.27197	-1.70681	-1.51797
0.372809	-0.0707522	-1.82027	-2.36961	-1.45132	-1.84474
-0.561844	-0.782466	-1.46594	-1.68988	-1.55735	-1.99683
-0.24322	-0.572601	-1.21685	-2.03053	-0.974405	-1.5316
-0.336224	-0.479466	-1.42404	-2.0406	-1.59872	-2.17057
-0.568542	-0.783024	-1.47447	-2.47172	-0.628381	-1.22333
0.095696	-0.221319	-1.27923	-1.11556	-0.713578	-0.965065
-0.153535	-0.671921	-1.23825	-1.69133	-1.88624	-1.8336
-0.681636	-0.478173	-0.318093	-0.893115	-1.17292	-1.33887
0.0283916	-0.147751	-1.12964	-1.37033	-0.990194	-1.87255
-0.344932	-0.898285	-0.92813	-1.53928	-1.2287	-1.5584
-0.15051	-0.780005	-1.20718	-1.21074	-1.5915	-2.1463
0.0283622	-0.386283	-1.34966	-1.64302	-1.34133	-1.6712
0.105958	-0.0779459	-0.135096	-0.986849	-1.57948	-1.81953
0.0164931	-0.302838	-1.09348	-1.61042	-1.15624	-2.02775
0.545208	-0.478198	-1.50676	-1.76213	-0.730883	-0.914093
0.430082	-0.566597	-0.842854	-1.48261	-0.536047	-0.941615
-0.55889	-0.897721	-1.55437	-2.05959	-0.968612	-1.05552
-0.453332	-0.90266	-1.40683	-2.05856	-1.06276	-0.676936
-0.560472	-1.17309	-1.24139	-1.7677	-0.0289461	-0.550887
-0.561874	-0.38157	-1.61801	-1.78487	-0.548264	-1.42161
-0.0726701	-1.02723	-0.974216	-1.1815	-0.841241	-1.71295
-0.24245	-0.898383	-0.595363	-1.09964	0.119407	-0.3519
-0.686838	-0.470605	-1.54738	-1.74728	-0.459546	-0.774096
-0.686838	-0.470605	-1.9759	-2.19882	-0.89607	-0.72532
-0.146917	-0.473624	-0.901766	-1.08073	-0.294716	-0.504087
-0.342803	-0.781314	-0.886369	-1.50514	-0.525747	-1.03751
0.230206	-0.577404	-0.739263	-1.35873	-0.880706	-1.28125
0.176124	-0.385633	-0.88183	-1.42657	3.3537	3.3537
0.173408	-0.385633	-1.61026	-1.97291	-0.309939	-0.447455
0.0157724	-0.302909	-1.58884	-2.03073	-0.371675	-0.576752
-0.0693045	-0.667176	-1.19804	-1.65698	0.0337401	-0.165867
-0.822824	-0.0796913	-1.28885	-1.79426	-0.783778	-1.03144
-0.825838	-0.47537	-0.953636	-0.934629	-0.774887	-1.72981
-0.558098	-0.78237	-0.639467	-1.29428	-0.630158	-0.810975
-0.0706109	-0.471149	-0.373538	-1.41567	-0.980741	-1.30103
-0.447501	-0.474075	-0.458692	-1.33797	-1.86952	-1.96097
0.0922162	-0.380941	-1.13664	-1.45728	-0.515413	-1.16979
-0.561874	-0.572025	-0.994718	-1.59297	-0.799856	-1.6592
0.106706	-0.78312	-1.40817	-1.55705	-1.24081	-1.28859
-0.447466	-0.149494	-1.12816	-1.73623	1.49165	1.43958
-0.241702	-0.898383	-1.16824	-0.419676	-0.477805	-0.352992
-0.561859	-0.777673	-1.30889	-1.90569	-1.09103	-0.785967
-0.82042	-0.783678	-0.985605	-0.95568	-0.981527	-1.37538
-0.561859	-0.473532	-1.83012	-2.45233	-1.25563	-1.34558
-0.153383	-0.567333	-0.492294	-1.15944	-1.19371	-1.8268
-0.566386	-1.32813	-1.89141	-2.5404	-1.40196	-1.60292
-1.14145	-1.02723	-1.83557	-2.1124	-1.31134	-0.853872
-0.561859	-0.303441	-1.62322	-2.24983	-0.985034	-1.22405
-0.0747274	-0.0702327	-1.12246	-1.53632	0.692772	0.522057
-0.238842	-0.47471	-1.65903	-2.00182	-1.12203	-1.75286
-0.334885	-0.386192	-0.983236	-1.5432	-1.4497	-1.6712
-0.566386	-0.778232	-1.1698	-1.45091	-1.35701	-1.82353
-0.817387	-1.32813	-0.676906	-1.41827	-1.12	-1.43184
-0.150534	-0.575004	-1.35133	-1.97889	-1.39777	-1.71755
-0.342026	-0.781812	-0.679979	-1.00437	-0.49912	-1.07982
-0.348607	-0.778791	-1.45205	-2.1894	-1.17682	-1.00688
-0.344334	-0.78312	-0.886352	-1.70828	-0.758346	-1.19156
0.30936	-0.21672	-1.20016	-1.6548	2.5598	2.52735
-1.32813	-0.901999	-1.37818	-0.908556	0.177994	-0.169778
-1.14064	-0.781812	-1.32116	-1.79488	-1.23676	-1.07219
-0.562634	-0.898383	-1.42945	-2.09773	0.0950127	-0.386388
-0.151986	-0.567975	-0.985645	-1.60984	-1.10068	-1.51646
0.357458	-0.385633	-1.65537	-2.05812	-0.982757	-1.47281
-0.345687	-0.77935	-0.386973	-1.07305	-0.904214	-1.0734
-0.149185	-0.674259	-1.53794	-2.21389	-0.75174	-0.886321
-0.561263	-0.782466	-1.16223	-1.78858	1.20349	1.1245
0.0199814	-0.304524	-0.737344	-1.21229	-1.1078	-1.56371
0.170629	-0.0027332	-0.0013452	-0.551044	-0.266836	-0.198653
-0.160492	-0.221758	-0.886921	-1.27954	-1.04965	-1.28127
0.0901947	-0.383277	-1.15677	-1.42262	4.46917	4.46917
0.605346	0.0605176	-0.450114	-1.01717	-0.871289	-0.884389
0.177571	-0.219012	-1.99919	-2.19991	-1.39399	-1.64049
-0.447305	-0.474802	-0.824291	-1.26006	-1.32102	-1.88787
-0.240362	-0.476997	-1.2889	-1.29889	3.08451	3.08451
0.244477	-0.148361	-0.598797	-0.85582	3.83174	3.83174
0.493823	-0.0021332	-1.03591	-1.70105	-1.46187	-1.54182
0.296678	-0.386821	-0.271178	-0.666795	-1.92288	-1.61183
0.372127	-0.668379	-0.572442	-0.748661	2.50982	2.50982
-0.0670928	-0.299334	-1.64718	-2.08795	-0.559651	-0.819188
-0.238842	-0.477089	-1.56527	-2.07008	-2.11869	-1.45283
-0.155619	-0.673027	-0.435571	-1.06248	-1.44675	-1.47875
-0.155619	-0.570196	-1.48635	-2.03382	-0.612464	-1.8875
-0.344156	-1.02723	-3.3544	-4.40168	-0.83321	-1.25705
-0.565613	-0.787285	-3.17987	-4.12797	-1.06151	-1.3844
-0.238249	-0.672569	-3.0975	-3.4063	-0.035171	-0.24931
-0.689203	-0.780005	-3.03259	-4.02684	-0.0197003	-0.229235
0.0929283	-0.571961	-3.3035	-4.12806	-0.941064	-1.25934
0.0150231	-0.0747403	-2.95435	-2.89703	-1.64995	-1.8757
-0.144825	-0.672474	-0.769641	-1.21034	-1.24741	-1.78541
0.550144	0.542922	-1.20243	-1.40172	-1.30102	-1.45088
-0.0698831	-0.143363	-1.31396	-2.00406	-1.05124	-1.61249
-0.342046	-0.784331	-1.41622	-1.96501	-0.27197	-0.962681
-0.236705	-1.02837	-0.834655	-1.50775	1.2933	1.0937
-0.0741236	-0.673122	-0.988421	-1.706	-1.81648	-1.76908
-0.0599592	-0.144336	0.32213	-0.766445	-1.68612	-1.90254
-0.067066	-0.0801228	-1.22012	-1.88761	-1.74406	-1.63257
-0.562649	-0.671921	-1.64258	-2.27222	-1.04471	-1.28737
0.0929283	-0.301131	-0.628646	-1.13422	-1.50057	-1.72225
0.248635	-0.387895	-1.86153	-2.26798	-0.985787	-1.48109
-0.34127	-1.16997	-1.9429	-2.4626	-2.13094	-1.56935
0.305977	0.122266	-0.950992	-1.44079	-1.2871	-1.50063
1.19121	-0.0054903	-1.60756	-2.13496	-1.66235	-1.59863
0.594495	-0.473599	-0.746934	-1.45404	-1.64822	-1.98893
0.0921854	-0.297625	-1.29125	-1.98754	-0.561047	-1.23277
-0.448267	-0.784272	-1.32343	-2.24219	0.618229	0.414757
-0.147859	-0.571413	-0.977938	-1.55319	-0.835704	-1.20837
0.308292	-0.221743	-1.31475	-1.75956	-0.725836	-1.56087
0.595672	-0.5655	-1.73003	-2.31995	-1.64965	-2.13258
1.05431	-0.0751727	-0.976696	-1.95533	1.04864	0.525288
-0.561859	-0.469425	-1.96222	-2.38382	-0.326388	-0.796521
0.17228	-0.780101	-1.58678	-2.33888	-1.21719	-1.17805
-0.450401	-0.573148	-1.39524	-1.98021	-1.20078	-1.71433
0.0928974	-0.899511	-1.70133	-2.13417	0.0744878	-0.406117
-0.0594051	-0.380941	-1.33434	-1.63352	-1.36135	-1.8009
-0.827264	-1.03155	-0.629764	-0.925864	1.83174	1.83174
-0.687622	-0.572601	-0.873523	-1.30398	-0.989781	-1.66623
-0.0642721	-0.301112	-1.34918	-1.81576	-0.323375	-0.815056
0.547804	0.176539	-1.11406	-1.57388	-0.761635	-1.22457
-0.071365	-0.385723	-1.26534	-1.79435	-0.628949	-1.00871
-0.449619	-0.570837	-1.43844	-1.93467	-0.342821	-0.812069
0.438655	0.180285	-1.40327	-2.01319	-0.311727	-0.733723
0.0991187	-0.150016	-0.800433	-1.3757	0.601815	0.541584
0.699855	-0.0807262	-1.2236	-1.87815	-0.371703	-0.364918
0.710016	0.716341	-1.01604	-1.5247	-1.30989	-1.26695
0.30002	-0.146069	-0.798808	-1.05041	-0.953678	-1.15715
0.172105	-0.901436	-0.871557	-1.42497	-1.23648	-1.22415
0.172844	0.0589839	-1.3752	-1.74611	-1.42254	-1.63596
-0.24671	-0.67072	-0.721087	-0.858052	-1.23869	-1.57243
0.843255	0.494245	-1.29098	-1.33252	-1.317	-1.55449
0.239037	0.34372	-1.10047	-1.48835	-0.834597	-1.22051
0.301359	-0.387986	-0.808667	-1.28031	-1.64163	-1.8615
0.0881136	-0.0120075	-1.31131	-1.8835	-1.54673	-1.73274
-0.451947	-0.478291	-0.5989	-1.17238	-1.91671	-1.98338
-0.682435	-0.150004	-1.63467	-1.93285	-1.43729	-1.31955
0.0144498	-0.386079	-0.908682	-1.31006	1.21159	0.860044
0.017964	-0.220686	-1.19514	-1.57798	-0.929194	-1.54642
-0.0627585	0.0633206	-0.500389	-1.12449	-0.347738	-0.241081
0.310123	-0.146156	-0.872961	-1.53113	-0.868753	-0.935419
-0.235183	-0.473532	-0.580408	-1.03137	-1.96725	-1.58368
0.714303	0.44173	-0.541402	-1.00339	-1.05982	-1.66821
1.17821	0.631752	-0.652074	-1.2198	-0.738841	-1.70768
0.239037	-0.298267	-0.824364	-1.25686	-1.40004	-1.29856
0.0978669	-0.142664	-0.905476	-1.50172	-1.56915	-1.91232
1.36658	0.596767	-0.773977	-1.20758	-0.417376	-0.55755
1.41666	0.636174	-0.341516	-1.03664	-0.203427	-0.687134
-0.0635424	-0.143188	-0.893456	-1.42381	0.41543	0.0758092
-0.246074	-0.47344	-0.347678	-0.889181	-1.28081	-1.32243
1.26955	0.797355	-1.14587	-1.71545	0.281968	0.0922053
1.20588	0.939451	-0.626482	-1.31914	-0.64059	-0.892793
1.23079	0.71092	-1.4326	-1.98495	-1.17387	-1.8291
0.166827	0.183955	-0.295626	-0.752672	-1.13084	-1.08365
0.534064	-0.670688	-0.61556	-1.10184	-0.184267	0.240597
0.800606	0.396898	-0.583011	-1.19313	0.269797	-0.330908
-0.969619	-1.0278	-0.975145	-1.66471	-0.345925	-1.19436
0.166123	-0.385542	-1.0411	-1.67228	-1.17113	-1.4896
0.545825	0.247709	-0.860473	-1.58512	-1.59918	-1.71737
-0.24245	-0.572054	-1.40337	-1.65312	-1.242	-1.56141
-0.0563973	-0.222463	-1.34128	-1.94287	-0.719383	-1.13939
0.241756	-0.146156	-1.58685	-2.07549	-1.47479	-2.05301
-0.14633	-0.145022	-1.41433	-2.16419	0.600961	0.041035
-0.24168	-0.782466	-1.09575	-1.49738	-0.936767	-0.94245
0.652785	0.441393	-1.61678	-2.13027	1.18901	0.741188
-0.561068	-1.03032	-1.86072	-2.56813	-0.709768	-1.51704
-0.824242	-0.901999	-1.32177	-1.88993	-1.05432	-1.54695
0.552213	-0.385564	-1.44624	-2.07148	-2.06634	-2.61499
-0.238048	-0.781254	-1.60032	-2.1511	-2.06187	-1.98429
-0.145565	-0.382222	-1.84029	-2.28933	-0.773285	-1.244
-0.684638	-0.572054	-1.86663	-2.32577	-0.827608	-0.676674
-0.067066	-0.1439	-1.63678	-2.1355	-1.14981	-1.67
1.3461	0.912882	-1.69183	-2.17704	2.36634	2.17967
0.0971534	-0.671368	-1.45521	-2.06362	-1.1068	-1.03215
-0.685423	-1.03089	-1.67831	-2.15105	-0.654419	-0.634138
-0.334106	-1.02904	-0.714993	-1.74269	-1.21589	-1.94869
-0.567769	-0.472989	-1.82353	-2.5288	-0.923162	-1.15456
0.602948	-0.299424	-0.715977	-1.45062	-0.857677	-1.85787
0.555649	0.346303	0.0336686	-0.591501	-1.27706	-1.23836
1.36505	0.491101	-1.18933	-1.73615	-1.06781	-1.89844
0.842016	-0.144935	-0.248614	-1.12188	-0.888644	-1.39317
0.233678	-0.570196	-0.768835	-1.22628	-1.46625	-1.39579
0.294756	0.0524433	-1.41288	-1.42482	-1.06282	-1.21998
0.017935	-0.300579	-0.224827	-0.545819	-0.806616	-1.20249
0.240989	0.176539	-0.979754	-1.38102	-1.19049	-1.79303
0.372165	-0.077514	-0.242118	-0.840045	0.0180086	0.166086
0.649671	0.395369	-0.577447	-1.10693	-0.501829	-0.953128
0.827038	-0.305677	-0.59606	-1.12227	-1.05225	-1.93301
1.10112	-0.0114946	-0.92128	-1.27624	-0.96231	-1.21591
1.33205	0.502209	0.695383	-0.0505471	-0.912416	-1.22634
0.0192888	-0.66773	0.480041	-0.113207	1.52016	1.52016
1.2372	0.395465	-0.27604	-0.992462	0.0600501	-0.145903
1.5517	1.1368	-0.698015	-1.17001	-0.67826	-1.25362
1.52027	1.04191	-0.562114	-1.13603	-0.119239	-0.78444
-0.0599592	-0.668284	-0.902173	-1.2025	-0.716532	-1.09032
-0.0691552	-0.676137	-0.900137	-1.34106	-0.11328	-1.12241
0.095696	0.11688	-1.05186	-1.47649	1.44516	1.55505
0.609105	-0.145458	-0.691721	-1.31341	-1.20593	-1.43842
0.249089	-0.67004	-1.71237	-2.15141	-1.31199	-2.01923
0.375519	0.235396	-0.768474	-1.20357	0.849565	0.252447
0.648901	0.54656	-1.04486	-1.47269	-0.248119	-1.19993
0.971642	-0.215468	-0.76668	-1.32499	-0.214026	-0.241268
-0.336244	-0.222375	-1.83864	-1.71557	-1.40224	-1.50549
-0.236728	0.0612796	-0.762467	-1.39759	3.27509	3.08451
0.799712	0.345169	-0.727902	-1.27059	-0.237927	-1.50716
0.659058	0.241336	-0.677222	-1.21487	-0.390949	-0.690616
1.05372	0.633685	-0.486811	-1.09772	-0.9696	-1.27989
0.418406	0.501179	0.674762	-0.254258	-0.34671	-0.45482
0.431589	0.348815	0.856767	0.599077	-1.43587	-1.23694
-0.0620553	-0.301735	-0.567719	-1.06079	-0.227469	-0.769254
0.299397	0.180786	-0.798347	-1.36314	-0.765242	-1.12132
1.16558	0.2922	-0.56563	-1.26945	1.07883	0.441761
0.974424	0.542435	-0.215907	-0.82024	0.597772	0.410281
-0.0579153	-0.384375	1.00762	0.189659	-0.723904	-1.26268
2.00051	1.41148	-0.612896	-1.15546	2.272	2.08451
-0.151273	-0.144847	-0.97211	-1.38191	-0.0876535	-0.25665
0.439914	0.0568625	-0.665249	-0.998289	0.0709011	-0.899241
1.01925	0.400667	-0.246437	-1.06533	3.18501	3.15283
1.42865	0.750927	-0.525182	-1.11651	2.10054	2.04152
0.838203	-0.147738	-0.610492	-1.15024	0.811919	0.753882
0.381478	-0.221319	-0.29141	-0.594675	5.23529	4.73221
0.539237	-0.477723	-0.374727	-0.852453	0.461216	-0.152389
-0.248202	-0.295933	0.342915	-0.481247	1.19686	0.41125
-0.145565	-1.02847	-1.24163	-1.65649	0.390115	-0.185998
-0.446682	-0.223446	-0.837386	-1.02075	-0.47835	-0.634458
-0.246096	-0.781812	-1.28231	-1.58358	-0.816119	-0.904204
0.550891	0.063325	-0.914745	-1.5348	0.112722	-0.632159
-0.235955	-0.671273	-1.53605	-2.43264	-0.159505	-0.702338
-0.24535	-0.673122	-1.04384	-1.73679	4.15849	3.70768
1.08532	0.504243	-0.677702	-1.24878	5.6391	5.6391
1.06366	0.123278	0.314782	-0.289398	-0.350333	-0.815825
1.3171	0.841927	-0.790429	-1.27479	0.293321	-0.416768
-0.689203	-0.898947	-0.258055	-0.987417	0.0827906	-0.399128
1.00805	0.295228	-0.0996681	-0.914726	-0.951046	-0.85278
0.743104	0.245633	0.218264	-0.659928	0.619669	0.166194
1.62407	0.627224	-0.429288	-0.96976	-0.267263	-0.852572
1.43462	0.764326	-0.889649	-1.50574	0.119653	-0.30043
1.80061	0.980914	-0.273482	-0.951699	-0.570029	-0.886792
0.759517	0.449964	-1.17759	-1.8736	-1.49922	-0.950947
-0.251794	-0.568978	-0.848009	-1.26212	-0.519628	-0.198118
0.373394	-0.66773	-0.811206	-1.40704	0.116987	-0.302173
0.894706	0.342179	-0.320349	-0.630252	-0.718797	-1.18728
0.645927	0.675931	-1.28168	-1.89085	-0.227525	-0.535652
-0.146355	0.0617941	-1.72135	-2.32532	-0.458725	-0.763803
1.06941	0.404119	-0.765786	-1.40299	0.0404231	-0.357831
-0.686825	-0.903825	-0.651242	-1.27276	0.471526	0.443763
-0.342803	-0.781812	-0.70686	-1.17751	-0.491828	-0.860066
1.13501	0.442264	-0.825985	-1.23566	-0.551454	-0.882162
0.0200105	-0.897157	0.866497	-0.271876	-0.515269	-0.941314
-0.684625	-0.780659	-1.00918	-1.69493	-0.65874	-1.29837
-0.564809	-0.387895	-0.510355	-1.1035	-0.187034	-1.38945
-0.565598	-0.572054	-1.21723	-1.7876	-0.472973	-0.91647
0.101686	-0.0071103	-0.53967	-1.40575	-0.245937	-0.650448
0.442237	0.122266	-0.0386764	-0.443963	-0.116408	-0.125628
-0.339914	-0.676689	-0.139345	-0.708287	1.17781	1.14563
-0.149185	-0.388523	-1.39541	-2.14275	7.82659	7.93819
0.930508	0.295796	-1.33733	-1.84057	1.93167	1.29037
0.092753	-0.392058	-1.33657	-2.0054	-0.233005	-0.818072
-0.0571836	-0.302268	-0.0486739	-0.736232	0.550943	-0.0963905
0.854004	0.455538	-0.640117	-1.26209	-0.0359183	-0.99141
0.887314	0.185705	-0.41568	-1.15889	-0.339582	-1.09461
0.541829	-0.149494	-0.370737	-1.04913	-0.727672	-1.23
-0.152011	0.0524529	-0.176632	-0.555592	1.64234	1.68738
0.743199	0.287307	-0.417357	-0.716686	0.130633	-0.638749
0.29194	-0.222375	-0.598063	-0.754003	-0.605037	-1.30625
0.888579	-0.143188	-0.383573	-1.20346	0.0257387	-0.77921
0.0893606	-0.0087437	-0.714996	-1.32823	1.16477	0.829875
1.00876	0.057451	-1.40604	-1.93247	0.700737	0.502061
0.366151	0.0579649	-1.1759	-1.50034	-0.612143	-0.708194
-0.344912	-0.777673	-1.21171	-1.78219	0.562623	-0.0189136
-0.694372	-0.569648	-1.42353	-2.08421	-1.09993	-1.53823
0.234269	0.122185	-0.420816	-1.37247	-1.87313	-1.52242
0.752335	0.494645	-1.23922	-1.99823	-1.13283	-2.00755
-0.0563973	-0.778887	-1.61817	-2.28321	-0.37194	-0.631075
0.0984359	-0.385564	-1.0987	-1.66807	-1.3465	-1.5731
-0.342803	-0.780005	-2.05823	-2.53232	-1.51254	-1.69643
-0.565583	-0.47471	-1.47617	-2.05912	-1.36232	-1.68723
0.247132	0.121762	-0.414342	-1.15945	-1.50545	-1.54098
0.30867	0.119575	0.181426	-0.449159	1.9878	1.43039
0.597847	0.681761	-0.488145	-1.01272	-0.62893	-1.38942
0.095696	-0.224062	-1.00918	-1.43302	-0.686495	-1.38256
0.79569	-0.150552	-0.764656	-1.30245	-0.85587	-1.16091
0.432303	0.0605971	-0.916662	-1.55281	-1.24671	-2.32741
1.06092	0.674351	-1.74198	-2.3997	-0.453523	-0.64406
0.095665	-0.078032	0.00109404	-0.667905	-0.984115	-1.75137
1.10823	0.582671	-0.684175	-1.37653	-0.831328	-0.814658
0.368194	-0.900833	-0.838139	-1.52856	0.697016	0.618294
1.13471	-0.0032479	-0.273097	-0.84911	0.936972	0.47239
-0.447466	-0.90266	-0.602917	-1.14145	-1.11916	-1.68686
1.09287	0.341198	-0.437689	-0.876523	-1.06204	-1.30039
0.607441	0.397944	-0.333607	-0.918612	-0.996824	-1.35485
-0.243967	-0.673707	-1.62095	-2.27472	-0.479581	-0.525614
0.425595	-0.470697	-0.260678	-0.890605	-0.551478	-0.643984
-0.68622	-0.384466	-0.227329	-0.739784	-0.820879	-1.58782
-0.687622	-0.784829	-1.15762	-1.54785	-0.869627	-1.33894
-0.248179	-0.386192	-0.76268	-1.22699	-1.3465	-1.77863
-0.152035	-0.384375	-0.681358	-1.17614	0.374761	-0.407091
0.555519	0.293104	0.602143	0.148143	-1.17149	-1.19655
0.172844	-0.383837	-0.411652	-1.03719	-0.690609	-1.29806
0.668201	-0.301735	-0.326661	-0.588465	-0.978826	-1.08095
0.544994	-0.567239	-0.368582	-1.12266	-0.774825	-1.43192
0.0963781	-0.778232	-0.537698	-1.44372	0.755894	0.0931289
-0.570725	-0.674259	-1.07835	-1.76036	-0.14588	-0.409493
-0.248202	-0.781908	-0.841346	-1.01332	-0.786389	-0.574197
0.0214836	-0.298158	-0.720127	-1.53595	0.279494	-0.505199
-0.0706109	-0.897721	-0.527912	-0.92855	-0.293808	-0.370424
-0.24322	-0.225732	-1.11024	-1.54549	-0.782394	-1.19855
0.364207	-0.472328	-0.949663	-1.415	3.05414	3.05414
-0.245328	-0.671273	-0.560684	-1.22152	0.204051	-0.0901095
0.233088	-0.673154	-0.592781	-1.5403	-0.0437285	-0.550828
-0.14633	-0.668284	-0.535644	-1.3769	0.375701	0.0431398
0.761298	-0.219012	-0.992473	-1.41335	-0.0029685	0.0393757
-0.156204	-1.17054	-1.58757	-2.04491	-0.719928	-0.608595
-0.153334	-0.474075	-0.0529347	-1.10902	-0.255376	-0.546616
-0.451787	-0.0757011	-0.616195	-1.44146	-0.211452	-0.617034
-0.149185	-0.141004	-0.856674	-0.990012	-0.998972	-1.10053
-0.454095	-0.474802	-0.977826	-1.84523	-1.73171	-1.32718
0.374874	-0.778791	-1.1771	-1.86045	0.00888174	-0.552327
0.016522	-0.673674	-0.710167	-1.92609	-0.984801	-1.14081
-0.149185	-0.898947	0.190675	-0.642813	-0.758256	-1.47462
-0.342803	-1.17054	-0.663104	-1.53791	-0.827181	-0.945048
0.363489	0.240262	-0.649906	-1.21162	-0.445667	-0.872875
0.318881	1.27e-05	-1.23555	-1.85461	-0.574851	-0.782617
0.164715	-0.5691	-0.636918	-1.46446	-0.8283	-1.37399
0.660352	0.24299	0.13773	-0.693624	0.0468307	-0.415147
-0.342803	-0.574364	-1.29986	-2.14177	0.0900727	-0.323452
-0.062205	-0.673707	-0.676534	-1.46449	1.66889	0.585857
-0.343599	-0.572695	-0.265469	-1.09214	-0.474452	-0.950469
-0.446113	-0.67072	-0.83787	-1.79778	-0.424179	-0.913307
-0.562634	-0.475252	-0.70921	-0.595157	1.68737	1.93337
-0.0642721	-0.383746	-0.842729	-1.53821	-0.461521	-0.463696
0.0928974	-0.38157	-1.39812	-1.75766	-0.930338	-1.25489
0.315448	-0.476455	-0.784961	-1.37485	-0.666377	-0.910332
0.657843	-0.0097779	-0.522204	-1.33422	-0.289398	-0.805584
0.550848	0.116963	-0.926192	-1.51959	0.284551	0.226101
0.645882	-0.471784	-0.674578	-1.13196	-0.83077	-1.43682
-0.250282	-0.0103761	-1.06699	-1.47363	-0.970163	-1.60092
-0.339914	-0.781254	-1.80878	-2.26406	-0.898069	-1.77863
-1.14145	-1.03089	-1.45933	-2.56091	0.869069	0.358329
0.017788	-0.900212	-0.51924	-1.00098	-0.110685	-0.957122
0.0144209	0.18504	-0.979664	-1.73273	-0.171138	-0.0605741
0.605175	-0.221319	-0.951329	-1.48344	-0.678466	-1.39997
0.491779	-0.295399	-1.07708	-1.7909	-0.675597	-1.1394
-0.0642721	-0.569648	-1.13632	-1.91119	-0.623342	-0.86496
0.31154	-0.385095	-0.744201	-1.25878	-0.332123	-0.781813
-0.972673	-0.781254	-1.06875	-1.21578	-0.432022	-1.01707
0.17852	-0.469969	-0.725348	-1.30027	-0.937674	-1.03742
-0.238048	-0.5655	-1.59078	-1.75387	-0.993849	-0.769719
-0.239591	-0.472328	-0.166573	-0.82577	-1.16789	-1.68579
-0.24245	-0.220142	-0.408769	-0.761937	-0.567228	-0.933144
0.0220588	0.0628943	-1.80719	-2.38425	-0.69716	-1.0728
0.0213364	-0.145558	-0.584934	-0.664572	0.542238	0.149452
-0.562634	-0.669486	-1.21586	-1.73054	-1.03062	-0.885349
-0.24245	-0.672569	-0.777657	-1.33501	0.43406	0.0897195
0.489868	-0.143887	-1.07911	-1.67358	-0.114748	-0.507716
0.0207615	-0.475278	-0.810064	-1.69037	0.0352806	-0.219191
-0.0599863	0.351984	-0.41687	-1.01756	1.0518	0.864313
-0.0685764	-0.305056	-0.0252209	-0.486279	-0.906943	-0.982046
0.596368	0.186207	-1.02589	-1.75795	-0.905639	-1.00202
0.699732	0.186207	-0.886572	-1.5792	-0.508208	-1.21767
-0.249692	-1.02971	-1.53732	-2.55105	0.686605	0.145187
-0.0620553	-0.898285	-0.754288	-0.964187	-0.495516	-0.950357
0.017964	-0.470605	-0.674342	-1.37414	-0.831537	-0.703999
0.497157	0.063325	-0.838846	-1.44713	-1.09918	-1.10736
0.171433	-0.478198	-1.26698	-1.66292	-0.778468	-0.810074
-0.684625	-0.898383	-0.142708	-0.65155	0.386574	-0.093445
0.747057	0.591176	-0.578644	-1.22537	2.10271	1.37806
0.370005	-0.216175	-0.441017	-1.13856	-0.0064163	-1.02229
-0.0635424	-0.898285	0.0285876	-1.28265	0.497699	0.456147
0.0213073	-0.570289	-0.558896	-1.21945	-0.697884	-1.07385
0.746498	-0.0769099	-0.326429	-1.28906	4.31717	4.31717
0.645802	0.0594935	-0.958327	-1.56603	-0.220378	-0.540539
0.232253	-0.146692	-0.802625	-1.38279	-1.42906	-1.66191
0.0164931	-0.223607	-0.29422	-1.40167	-1.12531	-1.60752
0.491202	-0.672474	-0.894381	-1.7838	2.80649	2.91706
0.378193	-0.0038477	-0.696153	-1.45169	3.73221	3.73221
0.17355	-0.570837	-0.165176	-1.13564	-1.51858	-1.75077
0.600242	-0.0680573	-0.1946	-0.675656	-0.4518	-0.810045
0.650883	-0.140555	-1.07767	-1.84894	1.50437	1.54514
-0.0677946	-0.388523	-1.41177	-2.26223	1.21319	1.0159
0.529683	-0.0786359	-1.2975	-2.11828	-0.669744	-1.4741
0.170837	-1.03155	-0.7335	-1.05253	1.66489	1.45413
-0.347833	-0.674354	0.113735	-0.387653	-1.18378	-1.23317
0.738885	0.762772	-0.574306	-1.00441	-1.97156	-1.59386
0.0109123	-1.02847	-0.024125	-1.05227	-2.44784	-1.88144
1.15936	0.120243	-0.180488	-1.01843	-1.71879	-1.71475
0.442874	0.0561856	0.00182342	-0.889614	-1.15754	-1.39976
0.426229	-0.0093422	0.509856	-0.178997	-1.27461	-1.66511
0.550187	-0.299334	0.767139	0.23017	-1.8221	-1.56893
1.24258	0.585759	0.904212	0.979204	-1.32491	-1.38583
1.27235	0.905285	1.0863	0.742406	-0.884196	-1.43461
0.923361	0.342509	0.262376	0.148431	-1.3463	-1.49513
0.244477	-0.150016	1.36725	0.676377	-0.747032	-0.920662
-0.336244	-0.385542	0.334645	0.0245515	-1.2554	-1.21296
0.549441	0.11848	0.873169	0.51727	-1.24039	-1.07403
0.883919	0.12075	1.0521	0.626897	-1.14484	-1.57255
0.545696	0.181869	1.42895	0.959324	-1.54547	-1.76958
-0.344932	-0.570902	0.322519	-0.69268	-1.62801	-1.16372
-0.561859	-0.669486	0.845478	0.273532	-1.59809	-1.68409
-0.566386	-0.671921	0.887092	0.0232341	-1.05492	-0.999775
[truncated: 18,114 more rows]

[truncated: 2 more sheets: Figure 1S, Figure 1T]
