# Supplementary material for: KAT6B is required for histone 3 lysine 9 acetylation and SOX gene expression in the developing brain
Source: Life Sci Alliance. 2024 Nov 13;8(2):e202402969. doi: 10.26508/lsa.202402969 (PMC11561263; doi:10.26508/lsa.202402969)
Supplement: Supplementary file 4 [file LSA-2024-02969_TableS1.xlsx]

## Sheet: Read me
	Supplementary Table 1: Effects of loss of KAT6B on histone acetylation levels, POLR2A occupancy and DNA accessibility
	Samples Kat6b–/– vs. Kat6b+/+ neural stem and progenitor cells
	CUT&Tag differentially occupied (DO) gene lists for
		H3K9ac at promoter, gene body and H3K4me3+/H3K27ac+ regions
			Kat6b–/– vs. Kat6b+/+ NSPCs			Supplementary Table 1a: Effects of loss of KAT6B on H3K9ac levels
		H3K23ac at promoter, gene body and H3K4me3+/H3K27ac+ regions
			Kat6b–/– vs. Kat6b+/+ NSPCs			Supplementary Table 1b: Effects of loss of KAT6B on H3K23ac levels
		POLR2A at TSS and H3K4me3+/H3K27ac+ regions
			Kat6b–/– vs. Kat6b+/+ NSPCs			Supplementary Table 1c: Effects of loss of KAT6B on POLR2A occupancy
		H3K14ac at promoter, gene body and H3K4me3+/H3K27ac+ regions
			Kat6b–/– vs. Kat6b+/+ NSPCs			Supplementary Table 1d: Effects of loss of KAT6B on H3K14ac levels
	ATAC-seq differentially accessible (DA) gene lists (promoters) for
		Kat6b–/– vs. Kat6b+/+ NSPCs				Supplementary Table 1e: Effects of loss of KAT6B on DNA accessibility

## Sheet: Suppl. Table 1a
	Supplementary Table 1a: Effects of loss of KAT6B on H3K9ac levels
	Promoters								Gene bodies								H3K4me3+ H3K27ac+ regions (active enhancers; promoters excluded)
	Symbol	description	logFC	logCPM	F	PValue	FDR		Symbol	description	logFC	logCPM	F	PValue	FDR		GeneID	Chr	Start	End	logFC	logCPM	F	PValue	FDR
	Nxph1	neurexophilin 1	-1.03643	6.84391	28.0011	1.21686e-07	0.00117098		Kat6b	K(lysine) acetyltransferase 6B	-1.02285	7.0262	61.1043	5.46662e-15	8.91004e-11		chr9_3022852_mm9	chr9	3021190	3024515	1.84017	8.84088	41.747	1.44696e-10	2.52784e-07
	Odc1	ornithine decarboxylase, structural 1	-1.06459	6.49915	24.3202	8.18069e-07	0.00393614		Nkx2-2	NK2 homeobox 2	-1.36551	4.19614	49.0536	2.50657e-12	2.04273e-08		chr2_98504851_mm9	chr2	98491963	98498116	1.44236	15.5339	28.4812	9.66707e-08	8.44419e-05
	Pbx3	pre B cell leukemia homeobox 3	-0.931001	6.8464	22.9749	1.64538e-06	0.00450385		Tagln2	transgelin 2	-1.01034	5.7056	46.944	7.34741e-12	3.99185e-08		chr9_3036040_mm9	chr9	3035039	3037041	1.72013	8.28899	26.2266	5.86407e-07	0.000341484
	Ddit4	DNA-damage-inducible transcript 4	-0.636115	8.37687	21.8158	3.00788e-06	0.00450385		Cdc42ep1	CDC42 effector protein (Rho GTPase binding) 1	-0.837772	6.26125	37.2216	1.05835e-09	4.03436e-06		chr7_37481299_mm9	chr7	36395107	36396543	-1.2797	8.79556	19.7533	8.9014e-06	0.00388769
	Ago4	argonaute RISC catalytic subunit 4	-1.69501	5.10117	21.5685	3.4217e-06	0.00450385		Sox1	SRY (sex determining region Y)-box 1	-0.925215	5.42392	36.9163	1.23761e-09	4.03436e-06		chr11_79525190_mm9	chr11	79601514	79603247	-1.17704	9.06301	19.2348	1.16712e-05	0.00407792
	Kpna3	karyopherin (importin) alpha 3	-1.1525	6.03741	21.4183	3.70041e-06	0.00450385		Exo5	exonuclease 5	-1.13593	4.27314	36.2996	1.69802e-09	4.61268e-06		chr11_98601965_mm9	chr11	98630143	98631611	-1.34556	8.53017	18.6955	1.5476e-05	0.0045061
	Ugcg	UDP-glucose ceramide glucosyltransferase	-0.841004	7.06143	21.2625	4.01342e-06	0.00450385		Lor	loricrin cornified envelope precursor protein	-1.1217	4.2708	35.476	2.59088e-09	6.03268e-06		chr14_62845854_mm9	chr14	62462557	62465928	-1.24759	8.55323	16.4798	4.95273e-05	0.0123606
	Eya4	EYA transcriptional coactivator and phosphatase 4	-0.996604	6.4722	21.2015	4.14324e-06	0.00450385		Brd3os	bromodomain containing 3, opposite strand	-1.04598	4.43224	33.4996	7.14965e-09	1.28485e-05		chr17_5490872_mm9	chr17	5540473	5541875	-0.913259	9.62134	14.6535	0.000129944	0.0233568
	Tshz3	teashirt zinc finger family member 3	-1.08742	6.1994	21.1698	4.21227e-06	0.00450385		Dbi	diazepam binding inhibitor	-0.811978	6.04125	33.4167	7.46059e-09	1.28485e-05		chr7_51686991_mm9	chr7	44079808	44080657	-1.26421	8.27192	14.6217	0.000132155	0.0233568
	Jak2	Janus kinase 2	-0.794247	7.23244	20.7476	5.25043e-06	0.00505249		Rps10	ribosomal protein S10	-0.885893	5.34434	33.3096	7.88299e-09	1.28485e-05		chr7_80760948_mm9	chr7	73265012	73267856	-0.74401	11.0364	14.5998	0.000133697	0.0233568
	Agtpbp1	ATP/GTP binding protein 1	-1.59172	5.1631	20.5054	5.95826e-06	0.0052124		Kcna2	potassium voltage-gated channel, shaker-related subfamily, member 2	-0.853162	5.53564	32.5193	1.18354e-08	1.75368e-05		chr13_46831659_mm9	chr13	46888612	46890830	-0.888376	9.73331	14.3446	0.000153064	0.0243094
	Psat1	phosphoserine aminotransferase 1	-0.630947	8.21975	20.3112	6.59426e-06	0.00528805		Tmem229a	transmembrane protein 229A	-0.849463	5.5274	32.1858	1.40505e-08	1.90841e-05		chr8_86400099_mm9	chr8	84601552	84602966	-0.947433	9.26281	14.1665	0.000168236	0.0244923
	Nkain1	Na+/K+ transporting ATPase interacting 1	-1.17979	5.82078	19.6364	9.38409e-06	0.00694639		Adrb1	adrenergic receptor, beta 1	-0.775786	6.18673	31.5669	1.93212e-08	2.36644e-05		chr15_76354883_mm9	chr15	76407476	76408743	-0.893941	9.55676	13.8515	0.000198876	0.0267258
	Scaf11	SR-related CTD-associated factor 11	-0.629196	8.07593	19.0893	1.24956e-05	0.00857801		Car2	carbonic anhydrase 2	-0.808828	5.8093	31.3957	2.11009e-08	2.36644e-05		chr11_101001798_mm9	chr11	101030236	101032236	-1.22438	8.25094	13.663	0.000219839	0.0274328
	Stxbp5	syntaxin binding protein 5 (tomosyn)	-0.967411	6.37442	18.9601	1.33711e-05	0.00857801		Cd93	CD93 antigen	-0.79929	5.89278	31.3343	2.17784e-08	2.36644e-05		chr3_28123967_mm9	chr3	28278587	28280702	-1.20845	8.19014	13.0172	0.000310086	0.0355344
	Wee1	WEE 1 homolog 1 (S. pombe)	-0.72689	7.30897	18.2182	1.97306e-05	0.0118667		Zcchc3	zinc finger, CCHC domain containing 3	-0.799395	5.86769	31.1578	2.38514e-08	2.42971e-05		chr2_77011325_mm9	chr2	77001979	77006022	-0.817557	9.92231	12.9212	0.000326375	0.0355344
	Sarm1	sterile alpha and HEAT/Armadillo motif containing 1	-1.35666	5.33833	18.0374	2.1694e-05	0.0122801		Thap1	THAP domain containing, apoptosis associated protein 1	-0.830968	5.54079	30.9807	2.61292e-08	2.50517e-05		chr4_88942023_mm9	chr4	89213856	89214415	-0.822693	9.85005	12.8129	0.000345785	0.0355344
	Inava	innate immunity activator	-0.932453	6.38789	17.8746	2.36316e-05	0.0126337		Arrdc3	arrestin domain containing 3	-0.707192	7.23693	30.3444	3.62658e-08	3.22893e-05		chr9_101764887_mm9	chr9	101738272	101741240	-0.786716	10.0966	12.6526	0.000376699	0.0365608
	Pip4k2a	phosphatidylinositol-5-phosphate 4-kinase, type II, alpha	-0.862225	6.62285	17.6014	2.72792e-05	0.0130657		Ppm1a	protein phosphatase 1A, magnesium dependent, alpha isoform	-0.762865	6.14353	30.2722	3.76402e-08	3.22893e-05		chrX_139917611_mm9	chrX	142265063	142267066	1.10062	8.30584	12.4919	0.000410484	0.0368702
	Ckap4	cytoskeleton-associated protein 4	-0.835385	6.73005	17.5558	2.79417e-05	0.0130657		Fzd1	frizzled class receptor 1	-0.841962	5.32353	30.0024	4.32569e-08	3.52522e-05		chr1_42741991_mm9	chr1	42722628	42726210	-0.660788	11.3652	12.4397	0.000422097	0.0368702
	Got1	glutamic-oxaloacetic transaminase 1, soluble	-0.765298	7.03091	17.445	2.96179e-05	0.0130657		Uqcc6	ubiquinol-cytochrome c reductase complex assembly factor 6	-0.908474	4.7705	29.4716	5.68763e-08	4.41441e-05		chr7_106509084_mm9	chr7	99008165	99011415	-0.893621	9.20424	12.3462	0.000443749	0.0369157
	H2ac15	H2A clustered histone 15	-0.782585	6.92836	17.298	3.19992e-05	0.0130657		Mycn	v-myc avian myelocytomatosis viral related oncogene, neuroblastoma derived	-0.907946	4.75016	29.2037	6.5308e-08	4.83843e-05		chr3_88043756_mm9	chr3	88147054	88149181	-1.06926	8.53284	12.1583	0.000491588	0.038602
	Sgpp1	sphingosine-1-phosphate phosphatase 1	-1.33238	5.32556	17.2918	3.21038e-05	0.0130657		Lratd1	LRAT domain containing 1	-0.767801	5.90268	29.0612	7.02907e-08	4.84855e-05		chr3_96218360_mm9	chr3	96320815	96322795	-1.05066	8.54833	12.0743	0.00051328	0.038602
	Mib1	MIB E3 ubiquitin protein ligase 1	-0.850778	6.63563	17.2634	3.25863e-05	0.0130657		Gcnt4	glucosaminyl (N-acetyl) transferase 4, core 2 (beta-1,6-N-acetylglucosaminyltransferase)	-0.759567	5.98651	29.031	7.13941e-08	4.84855e-05		chr19_44388922_mm9	chr19	44301895	44303942	-0.84107	9.44576	12.0134	0.000530307	0.038602
	Nsun4	NOL1/NOP2/Sun domain family, member 4	-1.0942	5.79018	16.8409	4.07038e-05	0.0156677		Tmsb10	thymosin beta 10	-0.807618	5.4835	28.8597	7.79922e-08	5.08478e-05		chr16_34571922_mm9	chr16	34392640	34393602	-0.837175	9.43514	11.8423	0.00058126	0.0403528
	Gigyf1	GRB10 interacting GYF protein 1	-1.02652	5.95616	16.5484	4.74869e-05	0.0175756		Hmgn2	high mobility group nucleosomal binding domain 2	-0.893056	4.7332	28.1059	1.15102e-07	7.21557e-05		chr15_85483004_mm9	chr15	85536979	85537883	-0.767748	10.0044	11.7269	0.000618375	0.0403528
	Pard3	par-3 family cell polarity regulator	-0.615267	7.79089	16.3724	5.21039e-05	0.0185702		Gpr135	G protein-coupled receptor 135	-1.11219	3.83625	27.7842	1.35919e-07	8.20501e-05		chr5_112153931_mm9	chr5	111871087	111874579	-0.932647	8.92644	11.6319	0.000650736	0.0403528
	Lrrc8d	leucine rich repeat containing 8D	-0.886652	6.38075	16.1697	5.79872e-05	0.019929		H2bc15	H2B clustered histone 15	-1.12455	3.76921	27.4211	1.63972e-07	9.54493e-05		chr13_15851235_mm9	chr13	15933183	15935191	-1.00405	8.62579	11.5589	0.000676776	0.0403528
	Tbc1d16	TBC1 domain family, member 16	-1.22019	5.43379	16.0898	6.0484e-05	0.0200703		Pura	purine rich element binding protein A	-0.692383	6.57647	27.036	2.00098e-07	0.000107568		chr8_12127299_mm9	chr8	12176947	12179004	-0.996461	8.6478	11.5568	0.000677546	0.0403528
	Pm20d2	peptidase M20 domain containing 2	-0.828968	6.55206	15.7411	7.2715e-05	0.0224405		Tlcd1	TLC domain containing 1	-0.836325	4.98764	27.021	2.01663e-07	0.000107568		chr6_72463092_mm9	chr6	72488633	72489624	-1.06679	8.43393	11.5149	0.000692951	0.0403528
	Mns1	meiosis-specific nuclear structural protein 1	-1.00029	5.93664	15.6073	7.80447e-05	0.0224405		Hspe1	heat shock protein 1 (chaperonin 10)	-0.85568	4.85002	26.9931	2.0459e-07	0.000107568		chr5_34161544_mm9	chr5	33976222	33977698	-0.722322	10.2918	11.3217	0.000768818	0.0418775
	Zfp777	zinc finger protein 777	-0.777128	6.76341	15.5885	7.88258e-05	0.0224405		Stmn1	stathmin 1	-0.847199	4.88396	26.7992	2.26171e-07	0.000115199		chr3_95907080_mm9	chr3	96009169	96010839	-1.0666	8.39053	11.2559	0.00079651	0.0418775
	Alg8	asparagine-linked glycosylation 8 (alpha-1,3-glucosyltransferase)	-1.07692	5.71934	15.5802	7.91707e-05	0.0224405		Rab3a	RAB3A, member RAS oncogene family	-0.808704	5.15155	26.5429	2.58255e-07	0.000127554		chr2_29109002_mm9	chr2	29142458	29144285	-0.666298	10.8491	11.202	0.000819945	0.0418775
	Drap1	Dr1 associated protein 1 (negative cofactor 2 alpha)	-0.632222	7.54227	15.5543	8.02643e-05	0.0224405		AI837181	expressed sequence AI837181	-0.850267	4.80032	26.2818	2.95622e-07	0.000141716		chr8_113585609_mm9	chr8	111787761	111789572	-0.804687	9.48104	11.093	0.000869535	0.0418775
	Cntrl	centriolin	-0.883552	6.31708	15.4811	8.34296e-05	0.0224405		Fads1	fatty acid desaturase 1	-0.719743	5.98789	26.1418	3.17845e-07	0.000148016		chr16_29894122_mm9	chr16	29711863	29713928	-0.890503	8.99296	11.0467	0.000891496	0.0418775
	Fam193b	family with sequence similarity 193, member B	-0.856609	6.41323	15.4626	8.42507e-05	0.0224405		Zbed3	zinc finger, BED type containing 3	-0.698772	6.23508	25.9821	3.45245e-07	0.000155162		chr15_24956452_mm9	chr15	25026222	25028323	-1.04563	8.41515	10.9904	0.000918968	0.0418775
	Arl8a	ADP-ribosylation factor-like 8A	-0.74226	6.8983	15.4176	8.62827e-05	0.0224405		Naa38	N(alpha)-acetyltransferase 38, NatC auxiliary subunit	-0.785768	5.27464	25.9434	3.5223e-07	0.000155162		chr9_71980912_mm9	chr9	72039384	72041476	-0.756931	9.86027	10.9693	0.000929448	0.0418775
	Nckap1	NCK-associated protein 1	-0.785762	6.69426	15.3627	8.88248e-05	0.0224937		Slc3a2	solute carrier family 3 (activators of dibasic and neutral amino acid transport), member 2	-0.660782	6.96953	25.8865	3.62766e-07	0.000155598		chr15_32710105_mm9	chr15	32779496	32780380	-0.957956	8.68806	10.9355	0.000946589	0.0418775
	Map4k3	mitogen-activated protein kinase kinase kinase kinase 3	-0.924918	6.1342	15.1431	9.97743e-05	0.0246187		Cspg5	chondroitin sulfate proteoglycan 5	-0.775255	5.34826	25.7681	3.85697e-07	0.000161192		chr7_26037110_mm9	chr7	24951522	24952221	-0.895156	8.94883	10.9154	0.000956877	0.0418775
	Hoxa1	homeobox A1	-1.12321	5.53255	14.8497	0.000116554	0.0280399		Dpy30	dpy-30, histone methyltransferase complex regulatory subunit	-0.691704	6.28732	25.6873	4.02191e-07	0.000163883		chr9_117781995_mm9	chr9	117700672	117702729	-0.880426	9.01204	10.9116	0.000958843	0.0418775
	Donson	downstream neighbor of SON	-0.724129	6.90143	14.7095	0.000125544	0.0294662		Pcna	proliferating cell nuclear antigen	-0.786919	5.21207	25.6038	4.19974e-07	0.000166955		chr10_12643484_mm9	chr10	12798384	12800477	-0.735523	9.99023	10.6981	0.00107592	0.0453468
	Zfp579	zinc finger protein 579	-0.733206	6.83473	14.5288	0.000138178	0.0300626		Rest	RE1-silencing transcription factor	-0.686999	6.33099	25.5567	4.30345e-07	0.000167005		chr18_70630211_mm9	chr18	70603935	70604525	-1.2817	7.84403	10.6312	0.00111551	0.0453468
	Usp46	ubiquitin specific peptidase 46	-0.596924	7.64577	14.5012	0.000140212	0.0300626		Brd2	bromodomain containing 2	-0.649122	7.17004	25.4705	4.50013e-07	0.000170576		chr18_38544785_mm9	chr18	38516855	38519011	-0.899142	8.88549	10.6301	0.00111615	0.0453468
	Hmgn1	high mobility group nucleosomal binding domain 1	-0.595605	7.65123	14.4984	0.000140426	0.0300626		Psat1	phosphoserine aminotransferase 1	-0.665711	6.68013	25.4118	4.63893e-07	0.000171841		chr11_112641565_mm9	chr11	112671232	112672036	-0.827273	9.18433	10.4974	0.00119914	0.0476114
	Erf	Ets2 repressor factor	-0.575785	7.80043	14.4588	0.000143406	0.0300626		Zbtb39	zinc finger and BTB domain containing 39	-0.770516	5.33364	25.3575	4.77135e-07	0.000172818		chr9_102593296_mm9	chr9	102567089	102569170	-1.09295	8.11162	10.3924	0.00126919	0.0482816
	Phf10	PHD finger protein 10	-0.716137	6.90595	14.4549	0.000143706	0.0300626		Hexim1	hexamethylene bis-acetamide inducible 1	-0.727739	5.75365	25.1988	5.18063e-07	0.000183563		chr9_72488206_mm9	chr9	72546741	72548833	-0.773476	9.51448	10.3894	0.00127129	0.0482816
	Dnmt3a	DNA methyltransferase 3A	-0.813023	6.45912	14.3812	0.000149437	0.0303153		Chst3	carbohydrate sulfotransferase 3	-0.659603	6.70927	25.0529	5.58744e-07	0.000193765		chr17_8700106_mm9	chr17	8723791	8728626	-0.774307	9.46712	10.3003	0.00133407	0.0488515
	Mertk	MER proto-oncogene tyrosine kinase	-0.70955	6.93246	14.3574	0.000151336	0.0303153		Sf3b5	splicing factor 3b, subunit 5	-0.890429	4.46472	24.9815	5.79821e-07	0.000196886		chr11_90279487_mm9	chr11	90307955	90310301	-1.15038	7.99187	10.2891	0.00134223	0.0488515
	Col11a1	collagen, type XI, alpha 1	-1.01869	5.74478	14.3201	0.000154365	0.0303153		Nck1	non-catalytic region of tyrosine kinase adaptor protein 1	-0.723477	5.727	24.7616	6.49866e-07	0.000206372		chr11_109209995_mm9	chr11	109237302	109239167	-1.11826	8.03485	10.1631	0.00143699	0.0512332
	Ifitm7	interferon induced transmembrane protein 7	-0.917253	6.05883	14.2729	0.000158283	0.0304631		Bdnf	brain derived neurotrophic factor	-0.710499	5.86636	24.7482	6.54419e-07	0.000206372		chr4_32338347_mm9	chr4	32249761	32251902	-0.68014	10.3061	10.081	0.00150237	0.0515209
	Zfp740	zinc finger protein 740	-0.605491	7.53217	14.2193	0.000162856	0.0307287		Rab6a	RAB6A, member RAS oncogene family	-0.656347	6.68688	24.736	6.5855e-07	0.000206372		chr15_36868432_mm9	chr15	36937816	36939975	-0.769322	9.44415	10.079	0.00150405	0.0515209
	Chrm4	cholinergic receptor, muscarinic 4	-1.15609	5.3926	14.1694	0.00016723	0.0309294		Ube2a	ubiquitin-conjugating enzyme E2A	-0.820062	4.82588	24.6729	6.80458e-07	0.000206372		chr9_50910793_mm9	chr9	51014378	51015562	-0.957946	8.50393	9.84765	0.0017052	0.057184
	Hmgb1	high mobility group box 1	-0.610541	7.48138	14.1346	0.000170348	0.0309294		Zbtb14	zinc finger and BTB domain containing 14	-0.759029	5.3395	24.6585	6.85565e-07	0.000206372		chr4_155405686_mm9	chr4	156115070	156117534	-0.706708	9.97008	9.81593	0.00173483	0.057184
	Rhno1	RAD9-HUS1-RAD1 interacting nuclear orphan 1	-0.678396	7.05604	14.0677	0.000176522	0.0313413		Sox12	SRY (sex determining region Y)-box 12	-0.726503	5.67598	24.6297	6.95881e-07	0.000206372		chr9_66123857_mm9	chr9	66181488	66183951	-0.98228	8.41451	9.7758	0.00177308	0.0573623
	Mdga1	MAM domain containing glycosylphosphatidylinositol anchor 1	-0.808411	6.43476	14.0401	0.00017913	0.0313413		Rhno1	RAD9-HUS1-RAD1 interacting nuclear orphan 1	-0.732635	5.60104	24.5616	7.20912e-07	0.000206372		chr3_30992240_mm9	chr3	31146947	31148259	-0.918692	8.62369	9.70666	0.00184097	0.0584759
	St3gal2	ST3 beta-galactoside alpha-2,3-sialyltransferase 2	-0.777575	6.55112	13.9261	0.000190321	0.0322747		Hmgb1	high mobility group box 1	-0.722456	5.70099	24.5548	7.23483e-07	0.000206372		chr16_11064615_mm9	chr16	10880477	10882530	-0.909874	8.62435	9.61364	0.0019365	0.0596495
	Zfp428	zinc finger protein 428	-0.783569	6.52519	13.9093	0.00019203	0.0322747		Siva1	SIVA1, apoptosis-inducing factor	-0.708568	5.85183	24.5408	7.28741e-07	0.000206372		chr1_135389352_mm9	chr1	133419503	133421597	-0.88471	8.71731	9.58724	0.00196451	0.0596495
	Gli3	GLI-Kruppel family member GLI3	-0.678745	7.02888	13.8594	0.000197195	0.0322747		Fmc1	formation of mitochondrial complex V assembly factor 1	-0.781574	5.1064	24.526	7.34375e-07	0.000206372		chr9_78350736_mm9	chr9	78408413	78412671	-0.758636	9.32193	9.51995	0.0020378	0.0596495
	Hacd1	3-hydroxyacyl-CoA dehydratase 1	-1.0891	5.51172	13.8521	0.000197963	0.0322747		Vsig8	V-set and immunoglobulin domain containing 8	-0.846614	4.64049	24.4543	7.62205e-07	0.000206694		chr3_123209682_mm9	chr3	123301251	123301892	-0.682078	10.0811	9.51011	0.00204874	0.0596495
	Bbip1	BBSome interacting protein 1	-0.596417	7.53654	13.8213	0.000201235	0.0322747		Rrp8	ribosomal RNA processing 8	-0.649145	6.75853	24.427	7.73074e-07	0.000206694		chr16_21400101_mm9	chr16	21216519	21218685	-0.927312	8.54082	9.50274	0.00205698	0.0596495
	Slc25a36	solute carrier family 25, member 36	-0.587801	7.59457	13.7748	0.000206279	0.032422		C2cd4b	C2 calcium-dependent domain containing 4B	-1.01596	3.90199	24.3874	7.89138e-07	0.000206694		chr19_7342103_mm9	chr19	7241765	7243759	-0.883628	8.72023	9.47985	0.00208278	0.0596495
	Rps6ka5	ribosomal protein S6 kinase, polypeptide 5	-1.0303	5.65202	13.7484	0.000209193	0.032422		Pigf	phosphatidylinositol glycan anchor biosynthesis, class F	-0.716811	5.7369	24.3443	8.06955e-07	0.000206694		chr8_33994902_mm9	chr8	33373389	33375512	-1.00303	8.23986	9.44057	0.00212782	0.0596645
	B4galt1	UDP-Gal:betaGlcNAc beta 1,4- galactosyltransferase, polypeptide 1	-0.79384	6.44963	13.6588	0.000219409	0.032422		Olig2	oligodendrocyte transcription factor 2	-0.679137	6.18866	24.3369	8.10053e-07	0.000206694		chr11_84456235_mm9	chr11	84532429	84534516	-0.827002	8.9611	9.42016	0.00215161	0.0596645
	Cit	citron	-0.657369	7.11593	13.6461	0.000220902	0.032422		H2-D1	histocompatibility 2, D region locus 1	-1.04131	3.81394	24.3333	8.11607e-07	0.000206694		chr19_44322218_mm9	chr19	44235572	44237840	-0.845502	8.85145	9.29296	0.0023061	0.0629492
	Atp1b3	ATPase, Na+/K+ transporting, beta 3 polypeptide	-0.760596	6.58969	13.6253	0.000223359	0.032422		Cdkn2d	cyclin dependent kinase inhibitor 2D	-0.824367	4.72571	24.0418	9.44168e-07	0.000233331		chr6_17121379_mm9	chr6	17169468	17173790	-0.740037	9.38588	9.2469	0.00236476	0.0635086
	Sfr1	SWI5 dependent recombination repair 1	-0.678554	6.99532	13.6131	0.000224821	0.032422		Mkrn3	makorin, ring finger protein, 3	-1.00205	3.92732	24.0405	9.44835e-07	0.000233331		chr6_124869596_mm9	chr6	124895909	124898278	-0.885821	8.64367	9.22034	0.00239929	0.0635086
	Cacna2d3	calcium channel, voltage-dependent, alpha2/delta subunit 3	-0.881461	6.10651	13.6054	0.000225738	0.032422		Bbc3	BCL2 binding component 3	-0.64815	6.63139	23.9684	9.80861e-07	0.000238613		chr13_48648112_mm9	chr13	48705096	48707403	-0.707875	9.68576	9.16874	0.00246783	0.0640913
	Arnt2	aryl hydrocarbon receptor nuclear translocator 2	-0.582914	7.58057	13.4903	0.000240012	0.0339652		Slc35b1	solute carrier family 35, member B1	-0.736811	5.44291	23.9083	1.01193e-06	0.000240158		chr8_124471917_mm9	chr8	122673612	122676231	-0.67078	10.0623	9.12216	0.00253141	0.0640913
	Zfp444	zinc finger protein 444	-0.755743	6.58283	13.4327	0.0002475	0.0345173		Dusp8	dual specificity phosphatase 8	-0.67723	6.1304	23.8993	1.01668e-06	0.000240158		chr4_97988803_mm9	chr4	98208912	98211149	-1.00532	8.15384	9.11696	0.0025386	0.0640913
	Stard6	StAR-related lipid transfer (START) domain containing 6	-0.65136	7.11363	13.3834	0.000254084	0.0345863		Tmem240	transmembrane protein 240	-0.706916	5.7511	23.8146	1.06243e-06	0.000243963		chr4_130421706_mm9	chr4	130591568	130594777	-1.24146	7.76415	9.09584	0.00256805	0.0640913
	Ints11	integrator complex subunit 11	-0.654422	7.09374	13.3753	0.000255183	0.0345863		Pik3r2	phosphoinositide-3-kinase regulatory subunit 2	-0.640516	6.75936	23.7994	1.07082e-06	0.000243963		chr3_37485479_mm9	chr3	37639737	37641780	-0.940197	8.42863	9.05576	0.0026249	0.0645874
	Socs5	suppressor of cytokine signaling 5	-0.596657	7.45653	13.3339	0.000260875	0.0348667		Inhbb	inhibin beta-B	-0.727301	5.5286	23.7871	1.07769e-06	0.000243963		chr7_31004970_mm9	chr7	29918346	29920280	-1.04066	8.03861	8.92138	0.00282504	0.06773
	Hmgn2	high mobility group nucleosomal binding domain 2	-0.573965	7.61312	13.264	0.000270786	0.0356955		Mad2l2	MAD2 mitotic arrest deficient-like 2	-0.72184	5.57709	23.7406	1.10406e-06	0.000246508		chr11_106863318_mm9	chr11	106891351	106894059	-1.04046	8.03847	8.91807	0.00283016	0.06773
	Trappc2l	trafficking protein particle complex 2L	-0.687523	6.8823	13.1624	0.000285874	0.036431		Tssc4	tumor-suppressing subchromosomal transferable fragment 4	-0.715407	5.64132	23.6976	1.129e-06	0.00024867		chr6_85857350_mm9	chr6	85882920	85885995	-1.0608	7.99157	8.85616	0.00292767	0.0681701
	Tmem229b	transmembrane protein 229B	-0.868464	6.09382	13.1542	0.000287118	0.036431		H2ac10	H2A clustered histone 10	-1.34683	2.96865	23.6553	1.15405e-06	0.000250797		chr1_153938396_mm9	chr1	151965951	151967355	-0.626323	10.4195	8.84342	0.00294817	0.0681701
	Plcb4	phospholipase C, beta 4	-0.60242	7.37399	13.1044	0.00029485	0.036431		Zfp638	zinc finger protein 638	-0.636705	6.78561	23.5884	1.19489e-06	0.000256256		chr5_24129566_mm9	chr5	24828268	24829830	-0.944135	8.34652	8.80991	0.00300276	0.0681701
	Neo1	neogenin	-0.558729	7.70574	13.0864	0.000297694	0.036431		Mcl1	myeloid cell leukemia sequence 1	-0.660735	6.23307	23.2423	1.43035e-06	0.00029992		chr5_44199679_mm9	chr5	43964738	43966579	-0.859137	8.65331	8.749	0.00310464	0.0681701
	Vamp4	vesicle-associated membrane protein 4	-0.764976	6.49489	13.0783	0.000298987	0.036431		Mgat4b	mannoside acetylglucosaminyltransferase 4, isoenzyme B	-0.671003	6.07532	23.2278	1.44118e-06	0.00029992		chr6_73264641_mm9	chr6	73290992	73292701	-0.925461	8.41454	8.74254	0.00311564	0.0681701
	Dnaaf9	dynein axonemal assembly factor 9	-0.641093	7.12617	13.0777	0.00029908	0.036431		Mad2l1	MAD2 mitotic arrest deficient-like 1	-0.732449	5.37475	23.2112	1.45369e-06	0.00029992		chr5_116297149_mm9	chr5	115981745	115982715	-0.985488	8.14224	8.72895	0.00313894	0.0681701
	Mef2a	myocyte enhancer factor 2A	-0.603162	7.35583	13.0277	0.000307182	0.0369502		Sox2	SRY (sex determining region Y)-box 2	-0.671903	6.03537	23.0746	1.5607e-06	0.000317973		chr6_51220287_mm9	chr6	51246517	51248428	-0.733048	9.27482	8.69415	0.00319938	0.0681701
	Zbtb16	zinc finger and BTB domain containing 16	-0.823603	6.24013	12.9518	0.000319884	0.038003		Ckap4	cytoskeleton-associated protein 4	-0.784119	4.86885	22.9951	1.62654e-06	0.00032592		chr5_150328907_mm9	chr5	149446837	149451144	-0.837841	8.7399	8.68118	0.00322221	0.0681701
	Ramp2	receptor (calcitonin) activity modifying protein 2	-0.982962	5.68833	12.9133	0.000326531	0.0381706		Ptma	prothymosin alpha	-0.643192	6.46261	22.9796	1.6397e-06	0.00032592		chr2_84582865_mm9	chr2	84571628	84574765	-0.590614	10.7677	8.67984	0.00322458	0.0681701
	Cdc42ep1	CDC42 effector protein (Rho GTPase binding) 1	-0.747634	6.5453	12.8979	0.000329228	0.0381706		Fv1	Friend virus susceptibility 1	-1.10758	3.50369	22.9052	1.7044e-06	0.000334699		chr16_42189682_mm9	chr16	42009685	42010984	-0.936718	8.35874	8.64467	0.00328736	0.0681701
	Naa30	N(alpha)-acetyltransferase 30, NatC catalytic subunit	-0.824529	6.22184	12.8383	0.00033987	0.0388154		Cptp	ceramide-1-phosphate transfer protein	-0.764145	5.01049	22.842	1.76135e-06	0.000341764		chr1_87941633_mm9	chr1	85972767	85973780	-0.705039	9.48012	8.60417	0.00336121	0.0681701
	Dpp9	dipeptidylpeptidase 9	-0.73577	6.58268	12.7744	0.000351677	0.0388154		Tmem254	transmembrane protein 254	-0.66093	6.11842	22.7491	1.84859e-06	0.000354472		chr7_109661285_mm9	chr7	102161175	102162978	-0.764926	9.07961	8.58716	0.00339272	0.0681701
	Ddx6	DEAD (Asp-Glu-Ala-Asp) box polypeptide 6	-0.538702	7.81925	12.7744	0.000351689	0.0388154		Glipr2	GLI pathogenesis-related 2	-0.761687	5.00874	22.6864	1.9099e-06	0.000358721		chr9_114493852_mm9	chr9	114412671	114413942	-0.901529	8.46299	8.58052	0.0034051	0.0681701
	Dzip1l	DAZ interacting protein 1-like	-0.928021	5.83295	12.7672	0.000353046	0.0388154		Ncdn	neurochondrin	-0.665941	6.03587	22.6744	1.9218e-06	0.000358721		chr1_182242853_mm9	chr1	180139534	180141330	-1.02643	8.02055	8.57659	0.00341245	0.0681701
	Ercc4	excision repair cross-complementing rodent repair deficiency, complementation group 4	-0.699078	6.76094	12.7416	0.000357898	0.0388154		Med22	mediator complex subunit 22	-0.670758	5.97183	22.6595	1.93677e-06	0.000358721		chr10_96777069_mm9	chr10	97149128	97150459	-0.838178	8.71291	8.55623	0.0034508	0.0681701
	Celf1	CUGBP, Elav-like family member 1	-0.906283	5.90054	12.7359	0.000358991	0.0388154		Pcbp1	poly(rC) binding protein 1	-0.716233	5.44163	22.6158	1.98134e-06	0.000361493		chr14_60796292_mm9	chr14	60413840	60415936	-0.698054	9.52714	8.5446	0.00347289	0.0681701
	Pde3b	phosphodiesterase 3B, cGMP-inhibited	-0.653232	6.99994	12.6854	0.000368816	0.0391702		Gria2	glutamate receptor, ionotropic, AMPA2 (alpha 2)	-0.711517	5.49137	22.6015	1.9961e-06	0.000361493		chr18_81348955_mm9	chr18	81194007	81196856	-0.89009	8.48153	8.49164	0.00357535	0.0694016
	Dtd2	D-tyrosyl-tRNA deacylase 2	-1.23851	5.10335	12.6773	0.000370414	0.0391702		Ccnd1	cyclin D1	-0.646494	6.29253	22.5577	2.04212e-06	0.000365764		chr18_76321010_mm9	chr18	76293427	76295333	-0.823082	8.73756	8.42578	0.0037071	0.0696354
	Cep170	centrosomal protein 170	-0.454699	8.69262	12.5104	0.00040502	0.0423642		Ndufb10	NADH:ubiquinone oxidoreductase subunit B10	-0.676204	5.8744	22.4803	2.12608e-06	0.000374305		chr17_17967542_mm9	chr17	18048867	18050237	-0.674366	9.72972	8.42413	0.00371045	0.0696354
	Aldh18a1	aldehyde dehydrogenase 18 family, member A1	-0.597984	7.30151	12.482	0.000411216	0.0425498		Amotl2	angiomotin-like 2	-0.663269	6.02975	22.4653	2.14277e-06	0.000374305		chr11_82202426_mm9	chr11	82277573	82278744	-0.941187	8.23716	8.39482	0.00377071	0.0696354
	Chmp7	charged multivesicular body protein 7	-0.557128	7.5989	12.4546	0.000417288	0.0427187		Tmem263	transmembrane protein 263	-0.674355	5.89279	22.451	2.1587e-06	0.000374305		chr12_56566201_mm9	chr12	55510069	55512268	-0.968662	8.12506	8.38923	0.00378231	0.0696354
	Rims2	regulating synaptic membrane exocytosis 2	-0.644534	7.00921	12.4022	0.000429149	0.0431115		Adamts1	a disintegrin-like and metallopeptidase (reprolysin type) with thrombospondin type 1 motif, 1	-0.628857	6.58123	22.3944	2.22327e-06	0.00037555		chr2_166890621_mm9	chr2	166905943	166906600	-0.908057	8.40794	8.38712	0.0037867	0.0696354
	Taf15	TATA-box binding protein associated factor 15	-0.535023	7.77884	12.3982	0.000430084	0.0431115		B2m	beta-2 microglobulin	-0.739768	5.15626	22.3862	2.23283e-06	0.00037555		chr12_16539761_mm9	chr12	16581871	16584007	-0.634485	10.1061	8.31027	0.00395016	0.0718847
	Marchf6	membrane associated ring-CH-type finger 6	-0.696295	6.71998	12.3631	0.00043825	0.0434771		Tnfrsf12a	tumor necrosis factor receptor superfamily, member 12a	-0.884795	4.25183	22.3687	2.25325e-06	0.00037555		chr13_55796185_mm9	chr13	55841233	55842312	-0.558421	11.0269	8.28572	0.00400387	0.072111
	Sgk3	serum/glucocorticoid regulated kinase 3	-0.744529	6.48536	12.3434	0.000442894	0.0434895		Spc25	SPC25, NDC80 kinetochore complex component, homolog (S. cerevisiae)	-0.724364	5.31091	22.3487	2.27684e-06	0.00037555		chr16_13446544_mm9	chr16	13264342	13266038	-0.643583	9.96967	8.2305	0.00412744	0.073578
	Cyp2j9	cytochrome P450, family 2, subfamily j, polypeptide 9	-0.783865	6.3144	12.3165	0.000449305	0.0436734		Cfl2	cofilin 2, muscle	-0.678311	5.81734	22.3395	2.2877e-06	0.00037555		chr4_81374302_mm9	chr4	81644146	81647303	-0.796024	8.82597	8.17618	0.00425278	0.0750465
	Shisa4	shisa family member 4	-0.693416	6.72145	12.26	0.000463117	0.0442394		Hspd1	heat shock protein 1 (chaperonin)	-0.659422	6.05471	22.3258	2.30413e-06	0.00037555		chr7_118266005_mm9	chr7	110720691	110722770	-0.534775	11.3247	8.13558	0.00434899	0.0752985
	Kctd15	potassium channel tetramerisation domain containing 15	-1.03267	5.47357	12.2552	0.000464323	0.0442394		Hmgn1	high mobility group nucleosomal binding domain 1	-0.744851	5.09007	22.2907	2.34667e-06	0.000378697		chr4_63069847_mm9	chr4	63326044	63328244	-0.568629	10.803	8.1338	0.00435326	0.0752985
	Mthfd2l	methylenetetrahydrofolate dehydrogenase (NADP+ dependent) 2-like	-0.717913	6.59098	12.2178	0.000473715	0.0446918		Lfng	LFNG O-fucosylpeptide 3-beta-N-acetylglucosaminyltransferase	-0.62173	6.65905	22.1568	2.51603e-06	0.000398322		chr1_180299275_mm9	chr1	178195614	178197690	-0.740545	9.07635	8.07941	0.00448576	0.0762127
	Tmco3	transmembrane and coiled-coil domains 3	-0.461017	8.51795	12.1767	0.000484256	0.0452427		Sall1	spalt like transcription factor 1	-0.600002	7.3384	22.1456	2.53073e-06	0.000398322		chr6_8904048_mm9	chr6	8948361	8949019	-0.846337	8.56701	8.07633	0.00449337	0.0762127
	Usf2	upstream transcription factor 2	-0.567475	7.46402	12.1521	0.000490677	0.0453292		Hnrnpdl	heterogeneous nuclear ribonucleoprotein D-like	-0.651377	6.13641	22.1374	2.5416e-06	0.000398322		chr3_27762018_mm9	chr3	27915627	27918508	-0.727125	9.13581	8.0473	0.0045659	0.0766983
	Zbtb10	zinc finger and BTB domain containing 10	-0.767162	6.35695	12.1373	0.000494603	0.0453292		Lgalsl	galectin like	-0.688717	5.65686	22.0768	2.62313e-06	0.000407185		chr13_34225074_mm9	chr13	34315337	34318937	-0.536742	11.2282	8.02805	0.00461463	0.0767787
	Ptrhd1	peptidyl-tRNA hydrolase domain containing 1	-0.580164	7.354	12.0799	0.000510061	0.0463049		Med28	mediator complex subunit 28	-0.714384	5.35642	22.0343	2.68189e-06	0.000412378		chr9_21970003_mm9	chr9	22075855	22077444	-0.699321	9.2944	7.99006	0.00471277	0.0769476
	Acsbg1	acyl-CoA synthetase bubblegum family member 1	-1.13025	5.23691	12.0409	0.00052083	0.0467919		H2ac25	H2A clustered histone 25	-0.832626	4.46289	21.9652	2.78006e-06	0.00042111		chr13_23391405_mm9	chr13	23482877	23484954	-0.711648	9.20535	7.98684	0.00472077	0.0769476
	Ttc9	tetratricopeptide repeat domain 9	-0.918286	5.76725	12.0235	0.000525724	0.0467919		Ccdc142	coiled-coil domain containing 142	-0.633172	6.37728	21.9582	2.79034e-06	0.00042111		chr14_55676720_mm9	chr14	55290997	55294456	-0.569417	10.7053	7.95407	0.00480693	0.0769476
	Adcy9	adenylate cyclase 9	-0.701627	6.6363	12.0083	0.000530014	0.0467919		Rpl41	ribosomal protein L41	-0.874183	4.24966	21.8745	2.91459e-06	0.000435825		chr8_111773713_mm9	chr8	109973848	109979145	-0.532726	11.2379	7.91783	0.00490412	0.0769476
	Mpzl1	myelin protein zero-like 1	-0.703523	6.6255	11.9843	0.000536888	0.0467984		Ndufa6	NADH:ubiquinone oxidoreductase subunit A6	-0.704565	5.42181	21.806	3.02061e-06	0.000447571		chr2_166555157_mm9	chr2	166569756	166573110	-0.819668	8.64083	7.91487	0.00491212	0.0769476
	Lrp12	low density lipoprotein-related protein 12	-0.622781	7.06245	11.9742	0.000539813	0.0467984		Med18	mediator complex subunit 18	-0.745714	5.00448	21.7564	3.09966e-06	0.000455148		chr1_34722353_mm9	chr1	34702919	34707093	-0.746698	9.0025	7.91201	0.00491992	0.0769476
	Zfp609	zinc finger protein 609	-0.800263	6.18685	11.8844	0.000566466	0.0486705		Tmem121	transmembrane protein 121	-0.756518	4.90291	21.6888	3.21076e-06	0.000461913		chr6_50757359_mm9	chr6	50783149	50785531	-0.739785	9.03133	7.90716	0.00493311	0.0769476
	Pld1	phospholipase D1	-0.783364	6.23406	11.7443	0.000610708	0.051979		Bambi	BMP and activin membrane-bound inhibitor	-0.860885	4.29166	21.6798	3.22589e-06	0.000461913		chr4_135660536_mm9	chr4	135831121	135833272	-0.991086	7.99018	7.81966	0.0051775	0.077527
	Serbp1	serpine1 mRNA binding protein 1	-0.549747	7.52402	11.7196	0.000618885	0.051979		Tmem121b	transmembrane protein 121B	-0.852547	4.33443	21.6694	3.24337e-06	0.000461913		chr2_93816792_mm9	chr2	93806149	93808294	-0.725821	9.09123	7.8165	0.00518656	0.077527
	Ppfia1	protein tyrosine phosphatase, receptor type, f polypeptide (PTPRF), interacting protein (liprin), alpha 1	-0.729802	6.45883	11.7127	0.000621177	0.051979		Insm1	insulinoma-associated 1	-1.03553	3.62511	21.6601	3.2591e-06	0.000461913		chr10_17441215_mm9	chr10	17597352	17597976	-0.826696	8.58518	7.80844	0.00520972	0.077527
	Sox13	SRY (sex determining region Y)-box 13	-0.852058	5.94411	11.6427	0.000644983	0.0535058		Rab28	RAB28, member RAS oncogene family	-0.639333	6.19435	21.6374	3.29791e-06	0.000463385		chr17_3077838_mm9	chr17	3127082	3129177	0.847226	8.41178	7.80749	0.00521245	0.077527
	Gpbp1	GC-rich promoter binding protein 1	-0.570174	7.34358	11.611	0.000656067	0.0539601		Htra2	HtrA serine peptidase 2	-0.688968	5.56482	21.6085	3.3481e-06	0.000466415		chr2_125558533_mm9	chr2	125573661	125575483	-0.690699	9.2781	7.79974	0.00523484	0.077527
	Ep300	E1A binding protein p300	-0.435888	8.70302	11.5635	0.000673038	0.0540534		Tmem35a	transmembrane protein 35A	-0.765705	4.81991	21.5706	3.41478e-06	0.000471673		chr16_21247238_mm9	chr16	21064467	21066836	-0.692175	9.2775	7.79917	0.00523651	0.077527
	Rad23b	RAD23 homolog B, nucleotide excision repair protein	-0.564672	7.37714	11.5631	0.000673204	0.0540534		Mrfap1	Morf4 family associated protein 1	-0.872186	4.22991	21.5496	3.45237e-06	0.000472859		chr11_77438383_mm9	chr11	77514032	77517079	-0.596924	10.2942	7.77524	0.00530626	0.077886
	Mcm4	minichromosome maintenance complex component 4	-0.488164	8.05423	11.554	0.000676506	0.0540534		Cops6	COP9 signalosome subunit 6	-0.757479	4.876	21.521	3.5042e-06	0.000475958		chr9_44691402_mm9	chr9	44793587	44794638	-0.669299	9.46796	7.76043	0.00534993	0.077886
	H2ac24	H2A clustered histone 24	-0.597784	7.14793	11.5453	0.000679669	0.0540534		Rab31	RAB31, member RAS oncogene family	-0.61119	6.68704	21.5022	3.53879e-06	0.000476683		chr8_124375555_mm9	chr8	122577394	122579000	-0.605871	10.1661	7.73343	0.00543044	0.0784048
	Dact1	dishevelled-binding antagonist of beta-catenin 1	-0.885715	5.80109	11.4937	0.000698799	0.0550204		Set	SET nuclear oncogene	-0.62401	6.4082	21.4598	3.61782e-06	0.000483334		chr18_73782384_mm9	chr18	73755221	73757221	-0.850562	8.46365	7.68941	0.00556438	0.0789043
	Znrf3	zinc and ring finger 3	-0.97151	5.54269	11.4818	0.000703264	0.0550204		Zfp219	zinc finger protein 219	-0.596802	7.08885	21.4165	3.70041e-06	0.000490349		chr5_24112057_mm9	chr5	24810147	24811379	-0.737091	8.98661	7.67519	0.00560839	0.0789043
	Orm2	orosomucoid 2	1.22502	4.82176	11.4625	0.000710605	0.0551464		Garem2	GRB2 associated regulator of MAPK1 subtype 2	-0.615266	6.56068	21.3892	3.75349e-06	0.000493372		chr6_88959255_mm9	chr6	88984561	88986833	-0.879019	8.35843	7.67318	0.00561463	0.0789043
	Kremen1	kringle containing transmembrane protein 1	-0.614255	7.02384	11.3835	0.000741473	0.0564646		Vldlr	very low density lipoprotein receptor	-0.599783	6.95236	21.3498	3.8315e-06	0.000498812		chr6_128711382_mm9	chr6	128737327	128738680	-0.674349	9.35503	7.66321	0.0056457	0.0789043
	Pfkp	phosphofructokinase, platelet	-0.920773	5.67798	11.38	0.000742875	0.0564646		Hmgn5	high-mobility group nucleosome binding domain 5	-0.886053	4.14741	21.3375	3.85609e-06	0.000498812		chr16_91963332_mm9	chr16	91758148	91761740	-0.870696	8.37173	7.6261	0.00576299	0.0799043
	Hspd1	heat shock protein 1 (chaperonin)	-0.592007	7.15839	11.366	0.000748517	0.0564646		Pigv	phosphatidylinositol glycan anchor biosynthesis, class V	-0.699105	5.39226	21.3006	3.93114e-06	0.000504517		chr6_91297066_mm9	chr6	91321618	91326295	-0.810521	8.60058	7.60233	0.00583939	0.0800688
	Ccdc40	coiled-coil domain containing 40	-0.806663	6.08077	11.3539	0.000753381	0.0564646		H2az1	H2A.Z variant histone 1	-0.71671	5.18671	21.1822	4.18146e-06	0.000520956		chr18_80906935_mm9	chr18	80757286	80759814	-0.604157	10.1218	7.59377	0.00586716	0.0800688
	Ncor1	nuclear receptor co-repressor 1	-0.499215	7.89757	11.3452	0.00075693	0.0564646		Ccdc71l	coiled-coil domain containing 71 like	-0.752178	4.86684	21.1758	4.19538e-06	0.000520956		chr4_147311148_mm9	chr4	148023768	148025447	-0.803283	8.63069	7.57993	0.00591235	0.0800688
	Nfatc1	nuclear factor of activated T cells, cytoplasmic, calcineurin dependent 1	-0.597521	7.10894	11.3025	0.000774511	0.0573317		Otx2	orthodenticle homeobox 2	0.8052	4.4861	21.1698	4.20858e-06	0.000520956		chr8_12402701_mm9	chr8	12450844	12452410	-0.691639	9.20778	7.53054	0.00607649	0.0807727
	Usp7	ubiquitin specific peptidase 7	-0.599958	7.08296	11.2357	0.00080289	0.057951		Skida1	SKI/DACH domain containing 1	-0.666752	5.73875	21.1605	4.22916e-06	0.000520956		chr10_86910338_mm9	chr10	87282048	87285143	-0.754582	8.84906	7.52205	0.00610519	0.0807727
	Zcwpw2	zinc finger, CW type with PWWP domain 2	-0.524718	7.63339	11.2173	0.000810896	0.057951		Thap2	THAP domain containing, apoptosis associated protein 2	-0.651538	5.91862	21.1537	4.24416e-06	0.000520956		chr5_103806250_mm9	chr5	103523937	103526137	-0.840818	8.46443	7.51406	0.0061323	0.0807727
	Afmid	arylformamidase	-0.812156	6.03539	11.215	0.000811928	0.057951		Rpl13a	ribosomal protein L13A	-0.702218	5.33583	21.1506	4.25101e-06	0.000520956		chr1_174238553_mm9	chr1	172136539	172138123	-0.690741	9.20293	7.50908	0.00614927	0.0807727
	Zfp763	zinc finger protein 763	-0.689627	6.57165	11.2035	0.000816932	0.057951		Amd1	S-adenosylmethionine decarboxylase 1	-0.674574	5.64254	21.1255	4.30692e-06	0.000523869		chr4_151371744_mm9	chr4	152081636	152082401	-0.920278	8.10474	7.48109	0.00624552	0.0814248
	Appl2	adaptor protein, phosphotyrosine interaction, PH domain and leucine zipper containing 2	-0.658203	6.73429	11.1997	0.000818626	0.057951		Stmn3	stathmin-like 3	-0.906615	4.03999	21.1023	4.35948e-06	0.000526334		chr4_131908090_mm9	chr4	132079558	132080705	-0.568876	10.481	7.45663	0.00633087	0.0814365
	Gli2	GLI-Kruppel family member GLI2	-0.714538	6.44531	11.1692	0.000832171	0.057951		Rpl7a	ribosomal protein L7A	-0.657632	5.83227	21.0773	4.4166e-06	0.000527928		chr16_91223949_mm9	chr16	91019592	91021438	-0.527622	11.0517	7.45414	0.00633964	0.0814365
	Caskin2	CASK-interacting protein 2	-0.753011	6.27315	11.1554	0.00083841	0.057951		Rnf19b	ring finger protein 19B	-0.703491	5.29966	21.0683	4.43746e-06	0.000527928		chr14_61950138_mm9	chr14	61567609	61569764	-0.813221	8.54587	7.40105	0.00652935	0.0831155
	Styxl1	serine/threonine/tyrosine interacting-like 1	-0.43727	8.56641	11.142	0.000844472	0.057951		AI593442	expressed sequence AI593442	-0.891388	4.08774	20.9648	4.68378e-06	0.000553195		chr12_114188742_mm9	chr12	112912773	112914835	-0.723678	8.97917	7.3818	0.00659954	0.0831155
	Ahsa1	AHA1, activator of heat shock protein ATPase 1	-0.422707	8.78199	11.1376	0.000846487	0.057951		Zic5	zinc finger protein of the cerebellum 5	-0.638895	6.03526	20.9085	4.82347e-06	0.000565595		chr19_44342350_mm9	chr19	44255299	44256838	-0.783304	8.65993	7.3738	0.00662894	0.0831155
	Nrxn2	neurexin II	-0.948465	5.56295	11.1265	0.000851554	0.057951		Gfer	growth factor, augmenter of liver regeneration	-0.857113	4.22943	20.8468	4.98127e-06	0.000575089		chr17_87360528_mm9	chr17	87267332	87269539	-0.625431	9.76533	7.35559	0.00669638	0.0831155
	Tatdn3	TatD DNase domain containing 3	-0.56865	7.27216	11.1258	0.000851907	0.057951		Tmem126a	transmembrane protein 126A	-0.930534	3.91992	20.8213	5.04791e-06	0.000575089		chr2_123211427_mm9	chr2	123224612	123230402	-0.965542	7.97806	7.34624	0.00673125	0.0831155
	Myo19	myosin XIX	-0.615737	6.96542	11.1187	0.000855143	0.057951		Ogg1	8-oxoguanine DNA-glycosylase 1	-0.745166	4.86805	20.8002	5.10399e-06	0.000575089		chr2_94087291_mm9	chr2	94076614	94078726	-0.88273	8.20358	7.32931	0.00679489	0.0831155
	Sh3rf1	SH3 domain containing ring finger 1	-0.643285	6.79272	11.0468	0.000888938	0.0594279		Ilk	integrin linked kinase	-0.614704	6.39858	20.7983	5.10905e-06	0.000575089		chr1_137582361_mm9	chr1	135614113	135614676	-0.770645	8.72515	7.32707	0.00680339	0.0831155
	Btbd10	BTB (POZ) domain containing 10	-0.503598	7.78418	11.0461	0.000889288	0.0594279		Eif4g2	eukaryotic translation initiation factor 4, gamma 2	-0.625537	6.21106	20.7882	5.13612e-06	0.000575089		chr2_25988685_mm9	chr2	26022131	26024198	-0.667224	9.28399	7.30976	0.00686918	0.0833365
	Trerf1	transcriptional regulating factor 1	-0.684511	6.56788	11.0211	0.000901345	0.0596899		Fam181a	family with sequence similarity 181, member A	-0.734144	4.95251	20.7826	5.15098e-06	0.000575089		chr3_121997688_mm9	chr3	122087324	122088506	-0.633445	9.62565	7.24958	0.00710301	0.0843514
	Tbc1d9b	TBC1 domain family, member 9B	-0.509107	7.72474	11.0124	0.000905615	0.0596899		Ptp4a1	protein tyrosine phosphatase 4a1	-0.639872	5.99868	20.7825	5.15142e-06	0.000575089		chr9_40630197_mm9	chr9	40732251	40734173	-0.887427	8.14561	7.24845	0.00710752	0.0843514
	Chrd	chordin	-0.658931	6.69623	10.978	0.000922547	0.0603923		Rmi1	RecQ mediated genome instability 1	-0.618778	6.30016	20.7087	5.35364e-06	0.000593599		chr2_29675910_mm9	chr2	29709526	29711487	-0.748929	8.81079	7.24058	0.0071387	0.0843514
	Ip6k1	inositol hexaphosphate kinase 1	-0.59437	7.06466	10.9493	0.000936968	0.0607249		Tab2	TGF-beta activated kinase 1/MAP3K7 binding protein 2	-0.621053	6.25523	20.6709	5.46043e-06	0.000601349		chr6_124758303_mm9	chr6	124782506	124784640	-0.676524	9.20734	7.23875	0.00714597	0.0843514
	Ppp4r1	protein phosphatase 4, regulatory subunit 1	-0.593642	7.0743	10.9428	0.000940249	0.0607249		Rps19bp1	ribosomal protein S19 binding protein 1	-0.771915	4.65959	20.6409	5.54654e-06	0.00060334		chr5_34031348_mm9	chr5	33845341	33847742	-0.728133	8.90597	7.21128	0.00725609	0.0847753
	Glipr2	GLI pathogenesis-related 2	-0.801315	6.03011	10.8918	0.000966487	0.0617715		Serf2	small EDRK-rich factor 2	-0.628535	6.13211	20.6388	5.55255e-06	0.00060334		chr11_89991223_mm9	chr11	90019625	90021925	-0.779782	8.63558	7.20322	0.00728872	0.0847753
	Kitl	kit ligand	-0.716015	6.39671	10.8864	0.000969293	0.0617715		Chmp2a	charged multivesicular body protein 2A	-0.698988	5.2557	20.5662	5.76713e-06	0.000619266		chr7_16590198_mm9	chr7	15737576	15739654	0.855787	8.16903	7.1937	0.00732746	0.0847753
	Ube2q2	ubiquitin-conjugating enzyme E2Q family member 2	-0.770352	6.14272	10.7972	0.00101717	0.0642172		Prr7	proline rich 7 (synaptic)	-0.687853	5.37082	20.5562	5.7975e-06	0.000619266		chr16_91300590_mm9	chr16	91097313	91098254	-0.684826	9.1332	7.11188	0.00766925	0.0881459
	Pde7b	phosphodiesterase 7B	-1.00244	5.37466	10.7902	0.00102102	0.0642172		Cdk4	cyclin-dependent kinase 4	-0.668391	5.59868	20.5357	5.85992e-06	0.000619266		chr6_86534643_mm9	chr6	86560987	86563739	-0.693816	9.0511	7.07197	0.00784182	0.0884145
	Cisd1	CDGSH iron sulfur domain 1	-0.633678	6.7954	10.7616	0.00103688	0.064353		Has2	hyaluronan synthase 2	-0.699494	5.24357	20.5279	5.88382e-06	0.000619266		chr13_64445399_mm9	chr13	64490991	64493018	-0.849384	8.29545	7.07145	0.00784407	0.0884145
	Sik2	salt inducible kinase 2	-1.06092	5.23906	10.7508	0.00104299	0.064353		Rraga	Ras-related GTP binding A	-0.661334	5.68065	20.5262	5.88909e-06	0.000619266		chr1_59819452_mm9	chr1	59801447	59802438	-0.550039	10.5343	7.07137	0.00784444	0.0884145
	Arhgap33	Rho GTPase activating protein 33	-0.821687	5.92372	10.748	0.00104454	0.064353		Pou3f3	POU domain, class 3, transcription factor 3	-0.633551	6.02273	20.5008	5.96752e-06	0.000623491		chr9_72003702_mm9	chr9	72061985	72063985	-0.75637	8.7232	7.05651	0.00790975	0.088579
	Scd2	stearoyl-Coenzyme A desaturase 2	-1.07749	5.20395	10.7385	0.00104992	0.064353		Krcc1	lysine-rich coiled-coil 1	-0.635893	5.98238	20.4665	6.07549e-06	0.000630039		chr13_78343741_mm9	chr13	78351506	78352847	-0.578978	10.1451	7.0417	0.00797535	0.0887448
	Tmem229a	transmembrane protein 229A	-0.602364	6.9745	10.7238	0.00105831	0.0644563		S100a10	S100 calcium binding protein A10 (calpactin)	-0.683014	5.40893	20.4565	6.1075e-06	0.000630039		chr10_122424470_mm9	chr10	122821966	122822892	-0.680429	9.10554	6.97964	0.00825647	0.0908445
	Boc	biregional cell adhesion molecule-related/down-regulated by oncogenes (Cdon) binding protein	-0.949885	5.49418	10.6617	0.00109441	0.0662361		Rrs1	ribosome biogenesis regulator 1	-0.686682	5.36627	20.4201	6.22454e-06	0.000634541		chr4_132070050_mm9	chr4	132241386	132242502	-0.636308	9.43242	6.97713	0.00826804	0.0908445
	Slc7a5	solute carrier family 7 (cationic amino acid transporter, y+ system), member 5	-0.744671	6.22674	10.6366	0.00110933	0.0664293		Hap1	huntingtin-associated protein 1	-0.708514	5.13604	20.4187	6.229e-06	0.000634541		chr12_101528264_mm9	chr12	100256368	100257993	-0.755645	8.67891	6.93646	0.00845802	0.092351
	Dusp22	dual specificity phosphatase 22	-0.791547	6.02736	10.6254	0.00111606	0.0664293		Chst12	carbohydrate sulfotransferase 12	-0.731264	4.91501	20.3739	6.37679e-06	0.000642481		chr5_25006617_mm9	chr5	25704781	25705689	-0.558972	10.3325	6.91428	0.0085635	0.092529
	Bmpr1a	bone morphogenetic protein receptor, type 1A	-0.476465	7.96057	10.6217	0.00111831	0.0664293		Calr	calreticulin	-0.701765	5.18725	20.3712	6.38578e-06	0.000642481		chr1_153933864_mm9	chr1	151964325	151965141	-0.582427	10.0492	6.91078	0.00858025	0.092529
	H2al1m	H2A histone family member L1M	0.859902	5.60183	10.5965	0.0011337	0.066579		Ankrd9	ankyrin repeat domain 9	-0.727061	4.93927	20.3183	6.56456e-06	0.000656416		chr5_123441166_mm9	chr5	123128162	123129948	-0.542165	10.532	6.88475	0.00870602	0.0925335
	Fbxo11	F-box protein 11	-0.501997	7.69997	10.5949	0.00113467	0.066579		Slitrk5	SLIT and NTRK-like family, member 5	-0.672132	5.4819	20.1912	7.01547e-06	0.000697226		chr2_30576584_mm9	chr2	30605934	30614481	-0.520832	10.8223	6.86309	0.00881208	0.0925335
	Rpn2	ribophorin II	-0.520416	7.52805	10.5802	0.00114372	0.0667031		Tcf19	transcription factor 19	-0.835953	4.26306	20.1706	7.09154e-06	0.000700516		chr16_13438253_mm9	chr16	13255024	13256838	-0.63721	9.35553	6.85921	0.00883126	0.0925335
	Ttc39a	tetratricopeptide repeat domain 39A	-0.668728	6.5718	10.5677	0.00115148	0.066751		Shisa4	shisa family member 4	-0.70817	5.08936	20.1476	7.17716e-06	0.000704411		chr6_34949486_mm9	chr6	34975322	34977282	0.924754	7.93036	6.84892	0.00888222	0.0925335
	Tnfrsf25	tumor necrosis factor receptor superfamily, member 25	0.941487	5.33515	10.547	0.00116445	0.0670987		Hmgb3	high mobility group box 3	-0.731615	4.87783	20.1369	7.21741e-06	0.000704411		chr4_98789695_mm9	chr4	99010162	99012202	-0.718137	8.85501	6.84107	0.00892129	0.0925335
	Ptpn12	protein tyrosine phosphatase, non-receptor type 12	-0.554101	7.2583	10.5256	0.00117799	0.0671574		Pebp1	phosphatidylethanolamine binding protein 1	-0.690707	5.25736	20.1158	7.29767e-06	0.000705933		chr12_88143486_mm9	chr12	86846588	86850600	-0.629004	9.4573	6.83919	0.0089307	0.0925335
	Eif4e2	eukaryotic translation initiation factor 4E member 2	-0.540829	7.35776	10.5234	0.00117942	0.0671574		Tmem129	transmembrane protein 129	-0.668764	5.50246	20.11	7.31963e-06	0.000705933		chr6_38202273_mm9	chr6	38228688	38230865	-0.574695	10.103	6.83504	0.00895144	0.0925335
	Cdkn2a	cyclin dependent kinase inhibitor 2A	-0.503024	7.67044	10.4975	0.00119604	0.0677029		Sp3	trans-acting transcription factor 3	-0.630898	5.96714	20.079	7.43919e-06	0.000707422		chr15_8519866_mm9	chr15	8598295	8599680	-0.749686	8.67147	6.80866	0.00908456	0.0933572
	Slc39a13	solute carrier family 39 (metal ion transporter), member 13	-0.533199	7.40384	10.4743	0.00121115	0.0681571		Rps27	ribosomal protein S27	-0.819823	4.33111	20.0788	7.43992e-06	0.000707422		chr2_18611636_mm9	chr2	18693952	18695952	-0.594872	9.82114	6.77204	0.00927271	0.0945306
	Fam117b	family with sequence similarity 117, member B	-0.642307	6.69615	10.4605	0.00122021	0.0681601		Timm21	translocase of inner mitochondrial membrane 21	-0.687476	5.28877	20.0723	7.46528e-06	0.000707422		chr8_127474359_mm9	chr8	125677063	125677564	-0.670513	9.09895	6.76546	0.00930696	0.0945306
	Dlgap4	DLG associated protein 4	-0.800688	5.95741	10.4527	0.00122537	0.0681601		Mrps34	mitochondrial ribosomal protein S34	-0.715436	5.00882	20.0387	7.5978e-06	0.000715818		chr13_55273390_mm9	chr13	55318655	55320671	-0.754439	8.64362	6.74165	0.00943188	0.0951344
	Gnao1	guanine nucleotide binding protein, alpha O	-1.14267	5.04117	10.4128	0.00125211	0.0684973		Ap5s1	adaptor-related protein 5 complex, sigma 1 subunit	-0.705379	5.09187	20.0176	7.682e-06	0.000718973		chr14_69902702_mm9	chr14	69739193	69742258	-0.527818	10.6415	6.70642	0.00961991	0.0951344
	Itpka	inositol 1,4,5-trisphosphate 3-kinase A	-0.809191	5.91477	10.3964	0.00126334	0.0684973		Zfp62	zinc finger protein 62	-0.635935	5.8825	20.0083	7.71951e-06	0.000718973		chr2_93798222_mm9	chr2	93787009	93787903	-0.550026	10.3315	6.70417	0.00963205	0.0951344
	Ccdc141	coiled-coil domain containing 141	-0.860745	5.72901	10.3903	0.00126748	0.0684973		Odc1	ornithine decarboxylase, structural 1	-0.723096	4.91968	19.9433	7.98622e-06	0.000731072		chr11_32681469_mm9	chr11	32729690	32733360	-0.853765	8.14401	6.67583	0.00978632	0.0951344
	Ptges3l	prostaglandin E synthase 3 like	-0.60467	6.90113	10.3838	0.00127195	0.0684973		Pam16	presequence translocase-asssociated motor 16	-0.699836	5.13628	19.9429	7.98801e-06	0.000731072		chr19_45377392_mm9	chr19	45290277	45291737	-0.709088	8.85947	6.66978	0.00981959	0.0951344
	Usp24	ubiquitin specific peptidase 24	-0.494661	7.72191	10.3834	0.00127226	0.0684973		Hspa5	heat shock protein 5	-0.701435	5.11523	19.9372	8.01174e-06	0.000731072		chr4_32391761_mm9	chr4	32302443	32305569	-0.721089	8.77656	6.66837	0.0098273	0.0951344
	Smad3	SMAD family member 3	-0.619191	6.81033	10.3806	0.00127414	0.0684973		Fjx1	four jointed box 1	-0.622111	6.05452	19.9331	8.02883e-06	0.000731072		chr7_138505897_mm9	chr7	130962973	130965378	-0.498268	11.0601	6.66493	0.00984632	0.0951344
	Tulp4	tubby like protein 4	-0.818509	5.87019	10.3421	0.001301	0.0689313		Chst2	carbohydrate sulfotransferase 2	-0.642515	5.78292	19.8889	8.21681e-06	0.000744032		chr7_16629609_mm9	chr7	15779765	15780434	-0.74698	8.64561	6.66483	0.00984687	0.0951344
	Ube2ql1	ubiquitin-conjugating enzyme E2Q family-like 1	-0.747135	6.16987	10.3405	0.00130217	0.0689313		Pvr	poliovirus receptor	-0.695279	5.17169	19.8754	8.27491e-06	0.000745154		chr12_29975367_mm9	chr12	29339919	29341568	-0.676058	9.04817	6.66308	0.00985651	0.0951344
	Utp4	UTP4 small subunit processome component	-0.469583	7.96605	10.3383	0.0013037	0.0689313		Ppia	peptidylprolyl isomerase A	-0.711177	5.01127	19.8571	8.35428e-06	0.000748167		chr7_152297727_mm9	chr7	144663442	144667251	-0.609652	9.58274	6.65204	0.00991771	0.0951992
	Dek	DEK proto-oncogene (DNA binding)	-0.50834	7.57699	10.3161	0.00131945	0.0693829		Pfn2	profilin 2	-0.706965	5.0483	19.7987	8.6137e-06	0.000766126		chr3_34559847_mm9	chr3	34711210	34718939	-0.454374	12.7423	6.6009	0.0102064	0.0974351
	Rora	RAR-related orphan receptor alpha	-0.602534	6.90057	10.299	0.00133175	0.0696489		Svbp	small vasohibin binding protein	-0.759108	4.63467	19.7884	8.6601e-06	0.000766126		chr2_170112183_mm9	chr2	170127529	170129682	-0.676792	8.98533	6.51995	0.0106812	0.100986
	Gad1	glutamate decarboxylase 1	-1.00969	5.2952	10.284	0.00134262	0.0698382		Klhl23	kelch-like 23	-0.648378	5.68743	19.7805	8.69583e-06	0.000766126		chr2_34229145_mm9	chr2	34263057	34263619	-0.755007	8.56092	6.50065	0.0107976	0.100986
	Ccdc92	coiled-coil domain containing 92	-0.508894	7.55626	10.2409	0.00137437	0.071105		Capza2	capping actin protein of muscle Z-line subunit alpha 2	-0.655986	5.59538	19.762	8.78033e-06	0.000769412		chr6_128943480_mm9	chr6	128968784	128970784	-0.566125	10.0293	6.49938	0.0108053	0.100986
	Cript	cysteine-rich PDZ-binding protein	-0.507291	7.55579	10.1563	0.00143882	0.0734708		Zbtb12	zinc finger and BTB domain containing 12	-0.749006	4.6941	19.7315	8.92189e-06	0.000772847		chr19_5811131_mm9	chr19	5860445	5863029	-0.62157	9.33224	6.49867	0.0108096	0.100986
	Ssh2	slingshot protein phosphatase 2	-0.635053	6.68317	10.1513	0.00144275	0.0734708		Thpo	thrombopoietin	-0.682734	5.27769	19.7187	8.98186e-06	0.000772847		chr14_20805268_mm9	chr14	20034520	20037709	-0.742584	8.61133	6.47229	0.0109711	0.10195
	Copz1	coatomer protein complex, subunit zeta 1	-0.790085	5.95433	10.151	0.001443	0.0734708		Rab14	RAB14, member RAS oncogene family	-0.603989	6.29812	19.7134	9.0066e-06	0.000772847		chr6_52014551_mm9	chr6	52040316	52042385	-0.839823	8.12711	6.42842	0.0112453	0.103434
	Rpl7a	ribosomal protein L7A	-0.433876	8.32463	10.1196	0.00146781	0.074216		Rps2	ribosomal protein S2	-0.631658	5.88129	19.7129	9.0092e-06	0.000772847		chr4_129188119_mm9	chr4	129404253	129406374	-0.73847	8.62376	6.42074	0.011294	0.103434
	Samd1	sterile alpha motif domain containing 1	-0.723548	6.23541	10.1057	0.00147888	0.074216		Laptm4a	lysosomal-associated protein transmembrane 4A	-0.621011	6.02191	19.6884	9.12538e-06	0.000778715		chr5_113562142_mm9	chr5	113279926	113282051	-0.715968	8.73288	6.41846	0.0113085	0.103434
	Snapc3	small nuclear RNA activating complex, polypeptide 3	-0.638489	6.65358	10.1034	0.00148077	0.074216		C2cd4a	C2 calcium-dependent domain containing 4A	-1.17296	3.07152	19.6205	9.45526e-06	0.000798906		chr3_8768390_mm9	chr3	8831450	8833686	-0.84743	8.10871	6.40673	0.0113833	0.103577
	Nfu1	NFU1 iron-sulfur cluster scaffold	-0.798236	5.91086	10.0889	0.00149246	0.0744144		Fam83d	family with sequence similarity 83, member D	-0.611933	6.14074	19.6195	9.46001e-06	0.000798906		chr5_34044044_mm9	chr5	33860832	33864443	-0.781516	8.42881	6.3901	0.0114904	0.104009
	Frmpd1	FERM and PDZ domain containing 1	-0.802042	5.88637	10.0449	0.00152853	0.0753041		Dlx2	distal-less homeobox 2	-1.30669	2.76267	19.6004	9.55546e-06	0.000800555		chr11_76435778_mm9	chr11	76512834	76514597	-0.532044	10.3912	6.3791	0.0115618	0.104027
	Sp1	trans-acting transcription factor 1	-0.51535	7.4526	10.0317	0.00153951	0.0753041		Mrps12	mitochondrial ribosomal protein S12	-0.714276	4.94114	19.5959	9.57778e-06	0.000800555		chr4_155484137_mm9	chr4	156192897	156195810	-0.51745	10.5971	6.36959	0.0116239	0.104027
	Galnt10	polypeptide N-acetylgalactosaminyltransferase 10	-0.488171	7.69468	10.0187	0.00155037	0.0753041		Ramac	RNA guanine-7 methyltransferase activating subunit	-0.690576	5.15702	19.5586	9.76653e-06	0.000811978		chr11_115235922_mm9	chr11	115264083	115266211	-0.627121	9.24253	6.35978	0.0116883	0.104027
	Glrx5	glutaredoxin 5	-0.486384	7.71379	10.018	0.00155102	0.0753041		Marcksl1	MARCKS-like 1	-0.656174	5.54528	19.5493	9.81408e-06	0.000811978		chr11_95721498_mm9	chr11	95749934	95750927	-0.58142	9.74888	6.35336	0.0117306	0.104027
	Pafah1b2	platelet-activating factor acetylhydrolase, isoform 1b, subunit 2	-0.502616	7.56196	10.0131	0.00155515	0.0753041		Tmem88	transmembrane protein 88	-0.87613	4.01518	19.5354	9.88579e-06	0.00081378		chr11_118901872_mm9	chr11	118932739	118933483	-0.816283	8.20467	6.32037	0.0119507	0.105393
	Drc3	dynein regulatory complex subunit 3	-0.550332	7.18192	10.0024	0.00156419	0.0753041		Rcor2	REST corepressor 2	-0.619542	5.99872	19.5109	1.00136e-05	0.000816683		chr11_94021817_mm9	chr11	94049440	94052747	-0.679948	8.90276	6.31229	0.0120053	0.105393
	Chac1	ChaC, cation transport regulator 1	-0.539122	7.25608	9.97869	0.00158444	0.0753041		Ing2	inhibitor of growth family, member 2	-0.610803	6.13409	19.5069	1.00344e-05	0.000816683		chr2_94113086_mm9	chr2	94102590	94104274	-0.580905	9.71746	6.28068	0.0122211	0.106752
	Rbm15b	RNA binding motif protein 15B	-0.76874	6.01619	9.97421	0.0015883	0.0753041		Spata24	spermatogenesis associated 24	-0.888181	3.96285	19.4944	1.01001e-05	0.000816683		chr12_106269416_mm9	chr12	104996971	104997877	-0.567329	9.88409	6.25214	0.0124195	0.107945
	Oxct1	3-oxoacid CoA transferase 1	-0.742842	6.12712	9.97234	0.00158991	0.0753041		Sdf2l1	stromal cell-derived factor 2-like 1	-0.813917	4.29771	19.4904	1.01215e-05	0.000816683		chr9_56354463_mm9	chr9	56412924	56415216	-0.605627	9.34957	6.20584	0.0127483	0.110254
	Vps54	VPS54 GARP complex subunit	-0.636638	6.64086	9.97167	0.00159049	0.0753041		Dnaaf2	dynein, axonemal assembly factor 2	-0.582489	6.65811	19.4633	1.02659e-05	0.000824256		chr9_3005252_mm9	chr9	3003804	3006803	2.06265	10.2627	11.6932	0.013017	0.11121
	Adamts14	a disintegrin-like and metallopeptidase (reprolysin type) with thrombospondin type 1 motif, 14	-0.829471	5.77116	9.94802	0.00161105	0.0753041		Chac1	ChaC, cation transport regulator 1	-0.782915	4.45344	19.4437	1.0372e-05	0.00082865		chr4_135690894_mm9	chr4	135861089	135863834	-0.582549	9.62736	6.1645	0.0130494	0.11121
	Zdhhc17	zinc finger, DHHC domain containing 17	-0.427089	8.3675	9.94693	0.001612	0.0753041		Paqr4	progestin and adipoQ receptor family member IV	-0.642045	5.69576	19.4265	1.04657e-05	0.00082865		chr11_6426998_mm9	chr11	6477094	6478754	-0.489066	10.8879	6.16445	0.0130498	0.11121
	Mcm5	minichromosome maintenance complex component 5	-0.599375	6.85236	9.94689	0.00161204	0.0753041		B3gnt5	UDP-GlcNAc:betaGal beta-1,3-N-acetylglucosaminyltransferase 5	-0.616599	6.02339	19.4251	1.04731e-05	0.00082865		chr10_59405988_mm9	chr10	59778268	59780272	-0.714929	8.65522	6.15483	0.0131209	0.111273
	Thbs1	thrombospondin 1	-0.745811	6.1062	9.93785	0.00161997	0.0753092		Aurkb	aurora kinase B	-0.706786	4.97367	19.3914	1.06596e-05	0.000839326		chr15_98816233_mm9	chr15	98882501	98886346	-0.589875	9.51208	6.14503	0.0131938	0.111349
	Sdccag8	serologically defined colon cancer antigen 8	-0.398514	8.78295	9.9081	0.00164637	0.0754734		Utp14b	UTP14B small subunit processome component	-0.612632	6.06952	19.3819	1.07129e-05	0.000839466		chr14_26199132_mm9	chr14	25378914	25380322	-0.622455	9.21366	6.13652	0.0132574	0.111349
	Arfgef2	ADP-ribosylation factor guanine nucleotide-exchange factor 2 (brefeldin A-inhibited)	-0.952409	5.38161	9.8907	0.00166201	0.0754734		Gatm	glycine amidinotransferase (L-arginine:glycine amidinotransferase)	-0.716345	4.87933	19.3475	1.09076e-05	0.000850636		chr10_124825892_mm9	chr10	125224083	125225778	-0.673917	8.87657	6.11843	0.0133937	0.111534
	Usp54	ubiquitin specific peptidase 54	-0.49139	7.63471	9.8855	0.00166671	0.0754734		Irf2bpl	interferon regulatory factor 2 binding protein-like	-0.583926	6.55926	19.2856	1.12671e-05	0.000874487		chr11_95576625_mm9	chr11	95604153	95605448	-0.477647	11.0548	6.11705	0.0134071	0.111534
	Tsc22d1	TSC22 domain family, member 1	-0.573557	7.00088	9.87924	0.00167238	0.0754734		G0s2	G0/G1 switch gene 2	-0.738161	4.70154	19.2637	1.13969e-05	0.000880367		chr3_87806161_mm9	chr3	87909458	87910747	-0.678952	8.84186	6.08316	0.0136635	0.113129
	Hspa1b	heat shock protein 1B	-0.638053	6.61239	9.87005	0.00168076	0.0754734		Ndufc1	NADH:ubiquinone oxidoreductase subunit C1	-0.727291	4.77504	19.2379	1.1552e-05	0.000888141		chr3_4796662_mm9	chr3	4861126	4862864	-0.684914	8.7949	6.05491	0.0138837	0.113452
	Zbtb6	zinc finger and BTB domain containing 6	-0.577954	6.96668	9.86962	0.00168115	0.0754734		Camk2n1	calcium/calmodulin-dependent protein kinase II inhibitor 1	-0.989185	3.57056	19.2091	1.17274e-05	0.000891793		chr11_86285661_mm9	chr11	86362710	86364847	-0.817521	8.11787	6.05401	0.0138908	0.113452
	Hspa8	heat shock protein 8	-0.454971	8.00391	9.86118	0.00168888	0.0754734		Lin37	lin-37 DREAM MuvB core complex component	-0.768013	4.51324	19.2037	1.17606e-05	0.000891793		chr3_96081793_mm9	chr3	96184597	96186224	-0.626941	9.1497	6.05316	0.0138974	0.113452
	Fbxo31	F-box protein 31	-0.795528	5.88036	9.85691	0.00169281	0.0754734		Sfpq	splicing factor proline/glutamine rich (polypyrimidine tract binding protein associated)	-0.58833	6.43835	19.1944	1.1818e-05	0.000891793		chr10_110448375_mm9	chr10	110846927	110847350	-0.647997	9.00965	6.02336	0.0141339	0.114846
	Man1a2	mannosidase, alpha, class 1A, member 2	-0.512401	7.44048	9.85551	0.00169409	0.0754734		Camk2n2	calcium/calmodulin-dependent protein kinase II inhibitor 2	-0.878935	3.97398	19.1944	1.18184e-05	0.000891793		chr6_31039092_mm9	chr6	31064442	31066899	-0.697963	8.69573	6.00808	0.0142567	0.115308
	Cstf3	cleavage stimulation factor, 3' pre-RNA, subunit 3	-0.596702	6.84802	9.84673	0.0017022	0.0754849		Otx1	orthodenticle homeobox 1	-0.653032	5.50777	19.1827	1.18911e-05	0.000893149		chr6_144731200_mm9	chr6	144727406	144728580	-0.534818	10.1206	5.96628	0.0145984	0.117527
	Rcor3	REST corepressor 3	-0.488127	7.63993	9.77602	0.00176891	0.0780835		H2bc24	H2B clustered histone 24	-0.753026	4.59825	19.1576	1.2048e-05	0.000896848		chr12_3110474_mm9	chr12	3159032	3161031	1.57811	13.0285	10.7208	0.0149243	0.1196
	Zhx1	zinc fingers and homeoboxes 1	-0.50621	7.46919	9.7565	0.00178778	0.0781946		Gtpbp6	GTP binding protein 6 (putative)	-0.750514	4.6103	19.1458	1.21231e-05	0.000896848		chr7_84277450_mm9	chr7	76781540	76783665	-0.664871	8.85824	5.88691	0.0152706	0.121479
	Atf3	activating transcription factor 3	-0.809197	5.81126	9.74974	0.00179437	0.0781946		Znhit1	zinc finger, HIT domain containing 1	-0.662072	5.39272	19.1439	1.21347e-05	0.000896848		chr1_16082553_mm9	chr1	16162386	16164300	-0.682604	8.74466	5.87572	0.0153679	0.121479
	Syncrip	synaptotagmin binding, cytoplasmic RNA interacting protein	-0.526313	7.30233	9.73192	0.00181185	0.0781946		Cggbp1	CGG triplet repeat binding protein 1	-0.731703	4.72443	19.127	1.22429e-05	0.000896848		chr2_71467632_mm9	chr2	71458837	71460867	-0.656692	8.90512	5.87507	0.0153736	0.121479
	Dusp8	dual specificity phosphatase 8	-0.5157	7.38112	9.72548	0.0018182	0.0781946		Pax6	paired box 6	-0.579929	6.59108	19.1244	1.22598e-05	0.000896848		chr8_124805069_mm9	chr8	123007417	123007880	-0.843154	8.01195	5.85974	0.015508	0.121479
	Tab2	TGF-beta activated kinase 1/MAP3K7 binding protein 2	-0.422689	8.35954	9.72412	0.00181955	0.0781946		Kctd12b	potassium channel tetramerisation domain containing 12b	-0.866891	4.01575	19.1227	1.22705e-05	0.000896848		chr2_147020167_mm9	chr2	147034726	147037606	-0.555531	9.77558	5.84261	0.0156596	0.121479
	Otud7b	OTU domain containing 7B	-0.763635	5.98957	9.69963	0.00184395	0.0781946		Hnrnpf	heterogeneous nuclear ribonucleoprotein F	-0.554515	7.41364	19.077	1.25679e-05	0.000914485		chr19_44385865_mm9	chr19	44299013	44300891	-0.718254	8.54088	5.83798	0.0157008	0.121479
	Bclaf1	BCL2-associated transcription factor 1	-0.394706	8.77178	9.69591	0.00184769	0.0781946		Selenoh	selenoprotein H	-0.743986	4.63315	19.0144	1.29867e-05	0.000940759		chr9_88418432_mm9	chr9	88404647	88406498	-0.565015	9.66275	5.8376	0.0157041	0.121479
	Marcks	myristoylated alanine rich protein kinase C substrate	-0.574158	6.96156	9.69545	0.00184815	0.0781946		Cnot11	CCR4-NOT transcription complex, subunit 11	-0.640421	5.60175	18.8744	1.39756e-05	0.00100375		chr9_57351570_mm9	chr9	57408165	57410283	-0.743126	8.43943	5.83638	0.0157151	0.121479
	Mrpl48	mitochondrial ribosomal protein L48	-0.408203	8.55608	9.6934	0.00185021	0.0781946		Cnih4	cornichon family AMPA receptor auxiliary protein 4	-0.645597	5.52978	18.8738	1.39795e-05	0.00100375		chr4_124333637_mm9	chr4	124549767	124550439	-0.874712	7.94267	5.82768	0.015793	0.121543
	Map3k5	mitogen-activated protein kinase kinase kinase 5	-0.685007	6.34093	9.69095	0.00185268	0.0781946		Fndc4	fibronectin type III domain containing 4	-0.703353	4.91037	18.8527	1.41352e-05	0.00101048		chr8_4676800_mm9	chr8	4727213	4727886	-0.626367	9.05234	5.77152	0.0163052	0.122466
	Cnnm2	cyclin M2	-0.653825	6.49059	9.6645	0.00187954	0.0789817		Ngdn	neuroguidin, EIF4E binding protein	-0.688964	5.03641	18.8437	1.42019e-05	0.00101082		chr9_110684188_mm9	chr9	110609808	110611849	-0.584329	9.34348	5.7618	0.0163956	0.122466
	Ctnnal1	catenin (cadherin associated protein), alpha-like 1	-0.731087	6.12065	9.63649	0.00190842	0.0794623		Dpf1	double PHD fingers 1	-0.619174	5.85363	18.8348	1.42684e-05	0.00101097		chr13_64019167_mm9	chr13	64064304	64068336	-0.618477	9.09181	5.76132	0.0164001	0.122466
	Xpc	xeroderma pigmentosum, complementation group C	-0.455551	7.9358	9.63229	0.00191279	0.0794623		Cebpg	CCAAT/enhancer binding protein (C/EBP), gamma	-0.637683	5.62189	18.8268	1.43281e-05	0.00101097		chr14_62269160_mm9	chr14	61885832	61887125	-0.472531	10.8935	5.76119	0.0164013	0.122466
	Myb	myeloblastosis oncogene	-0.846424	5.66037	9.61852	0.00192717	0.0794623		Pin4	peptidyl-prolyl cis/trans isomerase, NIMA-interacting, 4 (parvulin)	-0.876602	3.93995	18.7974	1.45512e-05	0.00102228		chr3_17689045_mm9	chr3	17843668	17844258	-0.82286	8.03637	5.75177	0.0164895	0.122466
	Gpr137b	G protein-coupled receptor 137B	-0.641805	6.5462	9.60813	0.00193811	0.0794623		Rpl17	ribosomal protein L17	-0.629515	5.71141	18.7613	1.48293e-05	0.00103667		chr8_49927637_mm9	chr8	49295270	49296318	-0.535034	9.99191	5.75034	0.0165029	0.122466
	Elovl1	elongation of very long chain fatty acids (FEN1/Elo2, SUR4/Elo3, yeast)-like 1	-0.606541	6.74501	9.59753	0.00194933	0.0794623		Zfand5	zinc finger, AN1-type domain 5	-0.581688	6.42793	18.7482	1.49311e-05	0.00103667		chr6_86437011_mm9	chr6	86463662	86465829	-0.649663	8.89236	5.73505	0.0166471	0.122466
	Map3k7	mitogen-activated protein kinase kinase kinase 7	-0.419693	8.3616	9.59416	0.00195291	0.0794623		Rpl12	ribosomal protein L12	-0.63452	5.64067	18.7462	1.49467e-05	0.00103667		chr3_78965623_mm9	chr3	79067687	79070423	-0.531078	10.0342	5.73211	0.0166749	0.122466
	Crat	carnitine acetyltransferase	-0.476215	7.70575	9.58761	0.00195988	0.0794623		Foxc1	forkhead box C1	-0.60398	6.03933	18.7086	1.52446e-05	0.00105285		chr12_100878157_mm9	chr12	99605619	99607761	-0.787404	8.13837	5.73033	0.0166919	0.122466
	Mbd6	methyl-CpG binding domain protein 6	-0.589237	6.84045	9.57773	0.00197046	0.0794623		AY074887	cDNA sequence AY074887	-0.778147	4.39891	18.6993	1.53193e-05	0.00105354		chr13_34241123_mm9	chr13	34331251	34334694	-0.572685	9.46163	5.72907	0.0167038	0.122466
	Zfand3	zinc finger, AN1-type domain 3	-0.436811	8.13787	9.57751	0.0019707	0.0794623		Herpud1	homocysteine-inducible, endoplasmic reticulum stress-inducible, ubiquitin-like domain member 1	-0.587342	6.30224	18.6822	1.54573e-05	0.00105439		chr4_94774120_mm9	chr4	94993324	94995655	-0.623721	9.05284	5.72151	0.0167758	0.122466
	Crkl	v-crk avian sarcoma virus CT10 oncogene homolog-like	-0.553729	7.07189	9.57485	0.00197355	0.0794623		Tspyl4	TSPY-like 4	-0.763832	4.47373	18.6817	1.54611e-05	0.00105439		chr10_110857548_mm9	chr10	111254508	111256695	-0.66894	8.77159	5.70883	0.0168973	0.122466
	Pdzd11	PDZ domain containing 11	-0.697887	6.25882	9.56033	0.00198922	0.0797594		Atp5a1	ATP synthase, H+ transporting, mitochondrial F1 complex, alpha subunit 1	-0.60994	5.93996	18.6617	1.56241e-05	0.00106107		chr3_96067195_mm9	chr3	96171633	96171994	-0.740778	8.40574	5.69685	0.017013	0.122466
	Clspn	claspin	-0.677356	6.35226	9.55057	0.00199982	0.0798518		Slc7a6os	solute carrier family 7, member 6 opposite strand	-0.620389	5.80147	18.6512	1.571e-05	0.00106248		chr14_115442675_mm9	chr14	115279211	115280832	-0.55648	9.68255	5.69649	0.0170165	0.122466
	Brsk2	BR serine/threonine kinase 2	-0.690097	6.29141	9.5414	0.00200984	0.0799201		Tmem186	transmembrane protein 186	-0.622284	5.77443	18.6429	1.5779e-05	0.00106274		chr8_114793143_mm9	chr8	112994838	112996913	-0.73418	8.44248	5.69539	0.0170271	0.122466
	Chd4	chromodomain helicase DNA binding protein 4	-0.991861	5.23966	9.51277	0.00204143	0.0808424		Sec61g	SEC61, gamma subunit	-0.64135	5.53087	18.625	1.5928e-05	0.00106503		chr3_97102302_mm9	chr3	97204654	97206063	-0.465926	10.9608	5.69464	0.0170344	0.122466
	Tmeff2	transmembrane protein with EGF-like and two follistatin-like domains 2	-0.556844	7.03343	9.48767	0.00206954	0.0813346		Rnf103	ring finger protein 103	-0.56406	6.81717	18.6231	1.59438e-05	0.00106503		chr9_78374400_mm9	chr9	78433194	78435299	-0.7941	8.09958	5.67178	0.0172577	0.123562
	Srsf3	serine and arginine-rich splicing factor 3	-0.507389	7.39476	9.46872	0.00209103	0.0813346		Tmed10	transmembrane p24 trafficking protein 10	-0.588662	6.25214	18.6107	1.60472e-05	0.00106756		chr18_36034015_mm9	chr18	36006366	36008462	-0.50331	10.3241	5.63969	0.0175762	0.125246
	Cfl2	cofilin 2, muscle	-0.630619	6.57706	9.46808	0.00209176	0.0813346		Ino80b	INO80 complex subunit B	-0.662481	5.27043	18.5865	1.62525e-05	0.00107683		chr11_19818682_mm9	chr11	19869281	19870642	-0.530922	9.9555	5.6337	0.0176363	0.125246
	Rev1	REV1, DNA directed polymerase	-0.650367	6.47076	9.46515	0.00209511	0.0813346		Erf	Ets2 repressor factor	-0.551664	7.23234	18.5682	1.64096e-05	0.00107953		chr8_48499622_mm9	chr8	47866303	47867442	-0.509861	10.2365	5.62021	0.0177725	0.125703
	Maml2	mastermind like transcriptional coactivator 2	-0.560823	6.99963	9.46426	0.00209612	0.0813346		Agap2	ArfGAP with GTPase domain, ankyrin repeat and PH domain 2	-0.679959	5.08059	18.5663	1.64258e-05	0.00107953		chr14_73903016_mm9	chr14	73738653	73741942	-0.675735	8.68387	5.60064	0.017972	0.126172
	Rgs7	regulator of G protein signaling 7	-0.664879	6.39644	9.45436	0.00210747	0.0814463		Vps25	vacuolar protein sorting 25	-0.723302	4.70487	18.525	1.67854e-05	0.00109552		chr9_35112944_mm9	chr9	35215656	35217656	1.59395	13.377	9.80912	0.0180435	0.126172
	Cdk6	cyclin-dependent kinase 6	-0.785125	5.84924	9.43353	0.00213153	0.0820468		Tmem198b	transmembrane protein 198b	-0.615084	5.8434	18.5223	1.68089e-05	0.00109552		chr11_83105866_mm9	chr11	83181559	83183667	-0.455796	11.0504	5.59251	0.0180555	0.126172
	Pdzd2	PDZ domain containing 2	-1.01907	5.16737	9.41361	0.0021548	0.0822874		Gpr19	G protein-coupled receptor 19	-0.572815	6.5458	18.5153	1.68707e-05	0.00109552		chr19_18789690_mm9	chr19	18690961	18691979	-0.485371	10.5601	5.57445	0.0182426	0.126971
	Prkdc	protein kinase, DNA activated, catalytic polypeptide	-0.420999	8.28824	9.40964	0.00215948	0.0822874		Tmco6	transmembrane and coiled-coil domains 6	-0.731506	4.64404	18.4736	1.72442e-05	0.00111533		chr16_91192469_mm9	chr16	90987097	90990844	-0.677526	8.65105	5.5541	0.0184557	0.127945
	Rps18	ribosomal protein S18	-0.450163	7.93232	9.40579	0.00216401	0.0822874		Sox8	SRY (sex determining region Y)-box 8	-0.579271	6.37229	18.4245	1.76941e-05	0.0011399		chr14_48738832_mm9	chr14	48355549	48357326	-0.77474	8.12602	5.51589	0.018863	0.129539
	Tefm	transcription elongation factor, mitochondrial	-0.520014	7.27841	9.39905	0.00217198	0.0822874		Rnd3	Rho family GTPase 3	-0.592363	6.14427	18.4091	1.7838e-05	0.00114135		chr10_69558018_mm9	chr10	69930018	69931951	-0.612553	9.03375	5.49468	0.019093	0.129539
	Hsp90ab1	heat shock protein 90 alpha (cytosolic), class B member 1	-0.471027	7.71262	9.38366	0.00219028	0.082484		Acsl6	acyl-CoA synthetase long-chain family member 6	-0.62245	5.72106	18.4071	1.78565e-05	0.00114135		chr8_129188452_mm9	chr8	127391491	127395792	-0.516579	10.0664	5.49302	0.0191111	0.129539
	Camta1	calmodulin binding transcription activator 1	-0.544539	7.10115	9.38029	0.00219432	0.082484		Tgif2	TGFB-induced factor homeobox 2	-0.616886	5.78457	18.3923	1.79953e-05	0.00114572		chr11_109220714_mm9	chr11	109247505	109252620	-0.551356	9.59141	5.49268	0.0191149	0.129539
	Zfp869	zinc finger protein 869	-0.688035	6.27047	9.36955	0.00220721	0.0826459		Prr18	proline rich 18	-0.606893	5.91639	18.3768	1.81425e-05	0.00115017		chr4_141101041_mm9	chr4	141271785	141273452	-0.485065	10.5075	5.49248	0.019117	0.129539
	Sorcs1	sortilin-related VPS10 domain containing receptor 1	-0.606877	6.68902	9.34696	0.00223458	0.083008		Ppdpf	pancreatic progenitor cell differentiation and proliferation factor	-0.701599	4.84858	18.3701	1.82063e-05	0.00115017		chr7_38846082_mm9	chr7	37759812	37761488	-0.608335	9.06629	5.48309	0.0192199	0.129539
	Acvr1b	activin A receptor, type 1B	-0.806585	5.75284	9.34551	0.00223634	0.083008		Rhog	ras homolog family member G	-0.58023	6.33479	18.3378	1.85171e-05	0.00116529		chr1_179486026_mm9	chr1	177382473	177384551	-0.779845	8.10692	5.47377	0.0193227	0.129539
	Mier1	MEIR1 treanscription regulator	-0.467083	7.73811	9.34026	0.00224276	0.083008		Ugp2	UDP-glucose pyrophosphorylase 2	-0.608888	5.87546	18.327	1.86228e-05	0.00116743		chr15_102235498_mm9	chr15	102312676	102313751	-0.702742	8.50754	5.47016	0.0193626	0.129539
	Mlf2	myeloid leukemia factor 2	-0.58836	6.79349	9.30855	0.00228191	0.0841334		Cdr2l	cerebellar degeneration-related protein 2-like	-0.585586	6.22714	18.312	1.87696e-05	0.00117213		chr6_122247273_mm9	chr6	122273409	122275239	-0.755855	8.20497	5.46125	0.0194614	0.129539
	Dgkz	diacylglycerol kinase zeta	-0.849716	5.59888	9.29678	0.00229661	0.0842501		Lratd2	LRAT domain containing 1	-0.675518	5.06865	18.2932	1.89566e-05	0.00117587		chr5_25120278_mm9	chr5	25816539	25820815	-0.762666	8.16315	5.46076	0.0194669	0.129539
	Rps11	ribosomal protein S11	-0.597256	6.7381	9.29202	0.00230259	0.0842501		Cdc42	cell division cycle 42	-0.58233	6.28196	18.2914	1.89739e-05	0.00117587		chr13_56683215_mm9	chr13	56728532	56730688	-0.768758	8.14403	5.45767	0.0195013	0.129539
	Zfp787	zinc finger protein 787	-0.532255	7.16032	9.28327	0.0023136	0.0843326		Med29	mediator complex subunit 29	-0.675756	5.06511	18.2804	1.90841e-05	0.00117823		chr2_17948322_mm9	chr2	18030357	18033038	-0.487617	10.4235	5.43565	0.0197486	0.130685
	Elmo1	engulfment and cell motility 1	-0.74825	5.97531	9.27098	0.00232917	0.0845798		Hnrnpk	heterogeneous nuclear ribonucleoprotein K	-0.552087	7.02421	18.2509	1.93813e-05	0.00118989		chr16_34574603_mm9	chr16	34393788	34394976	-0.49907	10.2407	5.39287	0.0202382	0.132911
	Ssbp3	single-stranded DNA binding protein 3	-0.712931	6.13135	9.24638	0.00236067	0.0849881		Sox21	SRY (sex determining region Y)-box 21	-0.551774	7.04247	18.2421	1.94714e-05	0.00118989		chr14_45945178_mm9	chr14	45561608	45564404	-0.773354	8.10884	5.38232	0.0203609	0.132911
	Rfx7	regulatory factor X, 7	-0.581021	6.82523	9.24141	0.00236709	0.0849881		Zfp397	zinc finger protein 397	-0.611251	5.82227	18.2211	1.96877e-05	0.00118989		chr8_71795358_mm9	chr8	69722773	69724894	-0.731182	8.32835	5.37977	0.0203907	0.132911
	Tk1	thymidine kinase 1	-0.912529	5.39424	9.22153	0.00239292	0.0849881		Rxylt1	ribitol xylosyltransferase 1	-0.734563	4.59267	18.2199	1.96993e-05	0.00118989		chr8_124178130_mm9	chr8	122380645	122381430	-0.637077	8.84472	5.37761	0.0204159	0.132911
	Upp2	uridine phosphorylase 2	-0.546753	7.04761	9.22146	0.00239301	0.0849881		Dek	DEK proto-oncogene (DNA binding)	-0.583509	6.23642	18.2161	1.97385e-05	0.00118989		chr11_95719251_mm9	chr11	95748764	95749828	-0.559904	9.36468	5.3712	0.0204911	0.132911
	Tcf25	transcription factor 25 (basic helix-loop-helix)	-0.515951	7.27528	9.2211	0.00239348	0.0849881		Pagr1a	PAXIP1 associated glutamate rich protein 1A	-0.640824	5.44931	18.2155	1.97457e-05	0.00118989		chr11_68754121_mm9	chr11	68830445	68831905	-0.557126	9.41977	5.36201	0.0205992	0.132911
	Mapk4	mitogen-activated protein kinase 4	-0.648013	6.43851	9.21425	0.00240245	0.0849881		Stc2	stanniocalcin 2	-0.592734	6.08294	18.2096	1.98066e-05	0.00118989		chr9_20411132_mm9	chr9	20517685	20518984	-0.507741	10.0896	5.36046	0.0206175	0.132911
	Ggn	gametogenetin	-0.540843	7.0846	9.19792	0.00242397	0.0849881		Fxn	frataxin	-0.627086	5.61419	18.2047	1.9857e-05	0.00118989		chr11_120086045_mm9	chr11	120114310	120116613	-0.65714	8.70319	5.34914	0.0207518	0.133243
	LTO1	ABCE maturation factor	-0.59661	6.72115	9.19675	0.00242553	0.0849881		Siah1a	siah E3 ubiquitin protein ligase 1A	-0.625554	5.63732	18.1952	1.99568e-05	0.00119149		chr8_129120232_mm9	chr8	127321725	127324643	-0.479839	10.4829	5.34133	0.0208449	0.133243
	Hap1	huntingtin-associated protein 1	-0.50201	7.37638	9.19396	0.00242923	0.0849881		Fahd1	fumarylacetoacetate hydrolase domain containing 1	-0.647946	5.3468	18.1595	2.0334e-05	0.00120958		chr6_51562740_mm9	chr6	51588639	51590768	-0.761235	8.13278	5.32876	0.0209956	0.133243
	Slc44a1	solute carrier family 44, member 1	-0.735753	6.01313	9.18656	0.00243907	0.0849881		Zfp617	zinc finger protein 617	-0.651235	5.30849	18.1477	2.04604e-05	0.00121267		chr8_86715867_mm9	chr8	84917691	84919879	-0.656621	8.68696	5.32783	0.0210069	0.133243
	Ncapd3	non-SMC condensin II complex, subunit D3	-0.408343	8.39116	9.17904	0.00244911	0.0849881		Id2	inhibitor of DNA binding 2	-0.657863	5.22879	18.1311	2.06395e-05	0.00121661		chr13_107863237_mm9	chr13	107208781	107210737	-0.699688	8.48052	5.32422	0.0210505	0.133243
	Timm21	translocase of inner mitochondrial membrane 21	-0.559361	6.95494	9.16997	0.00246127	0.0849881		Plat	plasminogen activator, tissue	-0.594082	6.03562	18.1277	2.06761e-05	0.00121661		chr13_54665551_mm9	chr13	54711874	54713003	-0.442456	11.101	5.31646	0.0211443	0.133301
	Ric1	RAB6A GEF complex partner 1	-0.553489	6.98877	9.16687	0.00246544	0.0849881		Socs2	suppressor of cytokine signaling 2	-0.782622	4.30028	18.0919	2.10695e-05	0.00123286		chr2_145500833_mm9	chr2	145516353	145518475	-0.558827	9.36396	5.31087	0.0212122	0.133301
	Mfsd6	major facilitator superfamily domain containing 6	-0.743988	5.97334	9.16509	0.00246784	0.0849881		Efcab2	EF-hand calcium binding domain 2	-0.592853	6.05088	18.0888	2.11037e-05	0.00123286		chr14_79602975_mm9	chr14	79440750	79445204	-0.705064	8.44809	5.30438	0.0212914	0.133319
	Zfpm2	zinc finger protein, multitype 2	-0.643291	6.45185	9.16135	0.00247289	0.0849881		Imp3	IMP3, U3 small nucleolar ribonucleoprotein	-0.806333	4.17795	18.0736	2.12728e-05	0.0012383		chr15_96112778_mm9	chr15	96181803	96182229	-0.591776	9.09324	5.28984	0.0214697	0.133956
	Zswim5	zinc finger SWIM-type containing 5	-0.609005	6.63769	9.14812	0.00249083	0.0852998		Fzd5	frizzled class receptor 5	-0.624169	5.62371	18.0641	2.13788e-05	0.00124004		chr4_136018410_mm9	chr4	136188726	136190825	-0.612577	8.94711	5.26308	0.0218021	0.134749
	Agpat4	1-acylglycerol-3-phosphate O-acyltransferase 4 (lysophosphatidic acid acyltransferase, delta)	-0.598243	6.69811	9.13234	0.0025124	0.085346		Fastk	Fas-activated serine/threonine kinase	-0.616792	5.71147	18.0543	2.14894e-05	0.00124204		chr17_25699478_mm9	chr17	25778631	25780901	-0.543049	9.5449	5.26121	0.0218256	0.134749
	H2az1	H2A.Z variant histone 1	-0.653984	6.38988	9.12765	0.00251885	0.085346		Lrrn3	leucine rich repeat protein 3, neuronal	-0.653152	5.25963	18.0297	2.17686e-05	0.00125083		chr10_67429456_mm9	chr10	67801098	67803425	-0.702096	8.45206	5.261	0.0218282	0.134749
	Tbl2	transducin (beta)-like 2	-0.538765	7.08367	9.12642	0.00252055	0.085346		Pcdhgc3	protocadherin gamma subfamily C, 3	-0.557575	6.72948	18.0234	2.18404e-05	0.00125083		chr4_8840629_mm9	chr4	8911157	8915808	-0.512943	9.96648	5.24875	0.0219823	0.135198
	Ubr5	ubiquitin protein ligase E3 component n-recognin 5	-0.672686	6.29867	9.12127	0.00252765	0.085346		Kti12	KTI12 homolog, chromatin associated	-0.678427	4.99326	18.0207	2.18716e-05	0.00125083		chr9_3032323_mm9	chr9	3031314	3033417	1.85405	9.702	8.90195	0.0220557	0.135198
	Slc1a2	solute carrier family 1 (glial high affinity glutamate transporter), member 2	0.841727	5.43355	9.08914	0.00257243	0.0865542		Tfap4	transcription factor AP4	-0.583375	6.17712	18.0105	2.19897e-05	0.00125318		chr15_61910930_mm9	chr15	61949854	61952594	-0.777327	8.04929	5.23382	0.0221716	0.135433
	Lrrk2	leucine-rich repeat kinase 2	-0.80895	5.69686	9.04747	0.00263171	0.0876872		Mlf2	myeloid leukemia factor 2	-0.603888	5.86747	17.9984	2.21292e-05	0.00125652		chr3_90250660_mm9	chr3	90353024	90355167	-0.725166	8.30035	5.22419	0.0222947	0.13571
	D16Ertd472e	DNA segment, Chr 16, ERATO Doi 472, expressed	-0.815763	5.67125	9.03505	0.00264966	0.0876872		Srsf10	serine and arginine-rich splicing factor 10	-0.602899	5.8817	17.9921	2.22025e-05	0.00125652		chr10_59420947_mm9	chr10	59793739	59795570	-0.693936	8.46525	5.21219	0.0224491	0.136175
	Hectd1	HECT domain E3 ubiquitin protein ligase 1	-0.392072	8.58327	9.03411	0.00265102	0.0876872		Prss23	protease, serine 23	-0.701375	4.78494	17.9794	2.23507e-05	0.00126054		chr11_57614057_mm9	chr11	57690801	57691439	-0.718332	8.33414	5.18431	0.0228118	0.13746
	Smim14	small integral membrane protein 14	-0.391651	8.5921	9.03391	0.00265131	0.0876872		Thyn1	thymocyte nuclear protein 1	-0.615757	5.70973	17.9644	2.25282e-05	0.00126616		chr7_143274269_mm9	chr7	135682036	135685259	-0.648618	8.68164	5.18381	0.0228183	0.13746
	Irs2	insulin receptor substrate 2	-0.526262	7.15257	9.03182	0.00265434	0.0876872		Emc6	ER membrane protein complex subunit 6	-0.644197	5.3464	17.9506	2.2692e-05	0.00127099		chr13_62785316_mm9	chr13	62831555	62832770	-0.558654	9.28288	5.1557	0.0231903	0.139222
	Ttll5	tubulin tyrosine ligase-like family, member 5	-0.572846	6.8341	9.02714	0.00266114	0.0876872		Fbxl22	F-box and leucine-rich repeat protein 22	-0.65524	5.21044	17.9405	2.2813e-05	0.00127333		chr11_74987561_mm9	chr11	75063885	75065359	-0.602173	8.96734	5.1413	0.0233835	0.139444
	Smyd3	SET and MYND domain containing 3	0.640036	6.31942	9.01546	0.00267821	0.0876872		Eif1	eukaryotic translation initiation factor 1	-0.639643	5.40505	17.934	2.28902e-05	0.00127333		chr3_34568137_mm9	chr3	34719937	34723737	-0.474865	10.4202	5.13929	0.0234105	0.139444
	Lamc1	laminin, gamma 1	-0.579432	6.78992	9.01491	0.002679	0.0876872		Kctd17	potassium channel tetramerisation domain containing 17	-0.590402	6.03299	17.8718	2.3651e-05	0.00130721		chr6_114043829_mm9	chr6	114070074	114072799	-0.811515	7.95576	5.12961	0.0235413	0.139444
	Pik3cb	phosphatidylinositol-4,5-bisphosphate 3-kinase catalytic subunit beta	-0.600255	6.66247	9.00202	0.00269796	0.087719		H2ac23	H2A clustered histone 23	-0.889553	3.79876	17.8711	2.36595e-05	0.00130721		chr19_12084990_mm9	chr19	11986980	11988912	-0.513534	9.85906	5.12922	0.0235466	0.139444
	Rad54l	RAD54 like (S. cerevisiae)	-0.63249	6.47603	8.99652	0.00270609	0.087719		Mrps7	mitchondrial ribosomal protein S7	-0.573074	6.32316	17.8513	2.39072e-05	0.00131643		chr11_101652314_mm9	chr11	101680433	101682433	-0.555546	9.28024	5.11903	0.0236852	0.139699
	Slc6a4	solute carrier family 6 (neurotransmitter transporter, serotonin), member 4	-0.983255	5.19218	8.99548	0.00270763	0.087719		Egr1	early growth response 1	-0.622391	5.59011	17.8353	2.41095e-05	0.00132013		chr11_116534444_mm9	chr11	116562786	116563836	-0.484645	10.2634	5.11085	0.023797	0.139699
	Fbxw7	F-box and WD-40 domain protein 7	-0.396993	8.48857	8.98358	0.00272532	0.087719		Myc	myelocytomatosis oncogene	-0.597228	5.91897	17.8331	2.41363e-05	0.00132013		chr5_150291646_mm9	chr5	149411234	149413533	-0.794843	7.98301	5.09067	0.0240755	0.139699
	Vps26c	VPS26 endosomal protein sorting factor C	-0.563451	6.88255	8.98024	0.00273031	0.087719		Cd163	CD163 antigen	-0.855104	3.92824	17.7979	2.45875e-05	0.00133757		chr11_97520811_mm9	chr11	97549686	97551443	-0.519978	9.7536	5.0894	0.024093	0.139699
	Slc43a2	solute carrier family 43, member 2	-0.543891	7.01904	8.97466	0.00273866	0.087719		Klf10	Kruppel-like factor 10	-0.643475	5.32279	17.7944	2.46322e-05	0.00133757		chr1_182698549_mm9	chr1	180594936	180597252	-0.498862	10.0358	5.08817	0.0241102	0.139699
	Tmcc1	transmembrane and coiled coil domains 1	-0.599238	6.66012	8.97124	0.00274378	0.087719		Rgcc	regulator of cell cycle	-0.680264	4.9411	17.7891	2.47014e-05	0.00133757		chr16_98218475_mm9	chr16	97797382	97800286	-0.511009	9.89195	5.08776	0.0241158	0.139699
	Slc16a6	solute carrier family 16 (monocarboxylic acid transporters), member 6	-0.458119	7.72396	8.94852	0.00277812	0.0880414		Rrm2	ribonucleotide reductase M2	-0.719425	4.63332	17.7822	2.47911e-05	0.00133798		chr12_56547944_mm9	chr12	55492144	55495220	-0.598974	8.96013	5.07456	0.0243	0.139699
	Efcab11	EF-hand calcium binding domain 11	-0.509093	7.26317	8.94685	0.00278065	0.0880414		Nfkbia	nuclear factor of kappa light polypeptide gene enhancer in B cells inhibitor, alpha	-0.665784	5.06744	17.7753	2.48806e-05	0.00133838		chr2_170046382_mm9	chr2	170059447	170062605	-0.724288	8.21073	5.07425	0.0243044	0.139699
	Amer1	APC membrane recruitment 1	-0.819284	5.64317	8.94367	0.0027855	0.0880414		Ndufb1	NADH:ubiquinone oxidoreductase subunit B1	-0.578858	6.18552	17.7596	2.5088e-05	0.00134041		chr2_25041295_mm9	chr2	25074996	25077200	-0.579581	9.09817	5.0739	0.0243093	0.139699
	Stag1	stromal antigen 1	-0.51315	7.22837	8.91987	0.00282203	0.0880414		Cox11	cytochrome c oxidase assembly protein 11, copper chaperone	-0.612456	5.7045	17.7538	2.51646e-05	0.00134041		chr15_77189837_mm9	chr15	77242534	77244464	-0.825259	7.91241	5.05499	0.0245759	0.140767
	Kcnh2	potassium voltage-gated channel, subfamily H (eag-related), member 2	-0.868474	5.47513	8.91956	0.00282251	0.0880414		Rac3	Rac family small GTPase 3	-0.844032	3.96465	17.7479	2.52417e-05	0.00134041		chr2_104250428_mm9	chr2	104239530	104241676	-0.611266	8.87115	5.03947	0.0247969	0.141569
	Ssbp2	single-stranded DNA binding protein 2	-0.730194	5.98767	8.91755	0.00282561	0.0880414		Rpl26	ribosomal protein L26	-0.631413	5.45679	17.7475	2.52473e-05	0.00134041		chr16_42877027_mm9	chr16	42696126	42698024	-0.479049	10.2637	4.99994	0.0253692	0.144365
	Sptssa	serine palmitoyltransferase, small subunit A	-0.587914	6.71905	8.91691	0.0028266	0.0880414		Mtdh	metadherin	-0.552451	6.74657	17.7398	2.53504e-05	0.00134151		chr6_38482802_mm9	chr6	38509233	38510737	-0.4901	10.0962	4.98193	0.0256345	0.145261
	Rflnb	refilin B	-0.877677	5.44616	8.91145	0.00283506	0.0880414		Kcnv1	potassium channel, subfamily V, member 1	-0.857681	3.89821	17.648	2.66035e-05	0.00139771		chr7_125737273_mm9	chr7	118190839	118195009	-0.521777	9.63534	4.97799	0.0256929	0.145261
	Thnsl2	threonine synthase-like 2 (bacterial)	-0.850115	5.5335	8.91072	0.00283621	0.0880414		Lsm14b	LSM family member 14B	-0.570575	6.30204	17.6444	2.66529e-05	0.00139771		chr6_86422543_mm9	chr6	86448370	86450940	-0.498924	9.95591	4.96874	0.0258306	0.145568
	Desi2	desumoylating isopeptidase 2	-0.867499	5.47786	8.89932	0.00285395	0.0883074		Scd2	stearoyl-Coenzyme A desaturase 2	-0.571824	6.27665	17.6407	2.6705e-05	0.00139771		chr3_152747381_mm9	chr3	152789362	152791792	-0.771684	8.01191	4.95506	0.0260356	0.145866
	Mapk14	mitogen-activated protein kinase 14	-0.610318	6.568	8.83814	0.00295121	0.0910241		Arhgdia	Rho GDP dissociation inhibitor (GDI) alpha	-0.712874	4.64998	17.6371	2.67553e-05	0.00139771		chr4_45026660_mm9	chr4	45013412	45014136	-0.698298	8.33695	4.94973	0.026116	0.145866
	Usp29	ubiquitin specific peptidase 29	-0.592803	6.67239	8.8293	0.00296554	0.0911738		Sox4	SRY (sex determining region Y)-box 4	-0.560361	6.50546	17.6281	2.68827e-05	0.00139988		chr7_38870204_mm9	chr7	37783051	37785148	-0.594644	8.93307	4.94792	0.0261433	0.145866
	Prkca	protein kinase C, alpha	-0.550911	6.92779	8.81533	0.00298832	0.0912841		Fhl3	four and a half LIM domains 3	-0.586001	6.03273	17.6214	2.69774e-05	0.0014003		chr6_108608525_mm9	chr6	108634739	108636550	-0.480173	10.1912	4.94302	0.0262175	0.145866
	Pdzd4	PDZ domain containing 4	-0.918809	5.31943	8.8127	0.00299263	0.0912841		Adam10	a disintegrin and metallopeptidase domain 10	-0.566746	6.36435	17.6154	2.70627e-05	0.0014003		chr6_125039465_mm9	chr6	125064676	125068040	-0.632122	8.6978	4.9352	0.0263363	0.145974
	Ppp1cc	protein phosphatase 1 catalytic subunit gamma	-0.709495	6.06355	8.80968	0.00299759	0.0912841		Msantd4	Myb/SANT-like DNA-binding domain containing 4 with coiled-coils	-0.847948	3.93593	17.5972	2.73235e-05	0.00140932		chr17_22875605_mm9	chr17	22957608	22958611	-0.566816	9.13108	4.93076	0.0264041	0.145974
	Mgat4b	mannoside acetylglucosaminyltransferase 4, isoenzyme B	-0.494396	7.34356	8.7955	0.00302098	0.0917064		Dnajc9	DnaJ heat shock protein family (Hsp40) member C9	-0.617802	5.59508	17.5813	2.7552e-05	0.00141663		chr1_137050960_mm9	chr1	135085006	135086988	-0.719173	8.17729	4.91012	0.0267211	0.147261
	Sav1	salvador family WW domain containing 1	-0.633384	6.43239	8.78405	0.00303999	0.0918404		Lrrtm2	leucine rich repeat transmembrane neuronal 2	-0.778391	4.2634	17.5502	2.80066e-05	0.00143242		chr8_124969243_mm9	chr8	123171161	123172048	-0.609426	8.82513	4.89675	0.0269288	0.147652
	Lbr	lamin B receptor	-0.485391	7.41794	8.78083	0.00304537	0.0918404		Pou3f2	POU domain, class 3, transcription factor 2	-0.588276	5.98273	17.5483	2.80349e-05	0.00143242		chr7_3388202_mm9	chr7	3436625	3438955	-0.513489	9.68727	4.89468	0.026961	0.147652
	Clip1	CAP-GLY domain containing linker protein 1	-0.712153	6.04176	8.77311	0.00305828	0.0918404		Trmt112	tRNA methyltransferase 11-2	-0.710307	4.65288	17.522	2.84251e-05	0.00144585		chr2_153537902_mm9	chr2	153553816	153555903	-0.740368	8.08115	4.86727	0.0273924	0.149262
	Chpf	chondroitin polymerizing factor	-0.699785	6.09821	8.76996	0.00306357	0.0918404		Cuta	cutA divalent cation tolerance homolog	-0.693692	4.77002	17.5118	2.85782e-05	0.00144585		chr12_114385884_mm9	chr12	113110126	113112086	-0.683709	8.39286	4.86515	0.027426	0.149262
	Dbndd1	dysbindin (dystrobrevin binding protein 1) domain containing 1	-0.50162	7.27397	8.75022	0.00309691	0.0923307		Yipf6	Yip1 domain family, member 6	-0.626339	5.47221	17.5089	2.8622e-05	0.00144585		chr10_86149017_mm9	chr10	86521094	86522483	-0.524204	9.46869	4.82081	0.0281399	0.152283
	Fam76a	family with sequence similarity 76, member A	-0.524347	7.10252	8.74543	0.00310505	0.0923307		Hbp1	high mobility group box transcription factor 1	-0.569955	6.27318	17.5068	2.86527e-05	0.00144585		chr7_51629670_mm9	chr7	44022732	44024976	-0.509557	9.68876	4.81987	0.0281553	0.152283
	Ap1m1	adaptor-related protein complex AP-1, mu subunit 1	-0.758165	5.83396	8.74328	0.00310871	0.0923307		Amer2	APC membrane recruitment 2	-0.67186	4.9523	17.4739	2.91534e-05	0.00146131		chr19_26919668_mm9	chr19	26822146	26824238	-0.70496	8.22551	4.79217	0.0286114	0.154101
	Npas2	neuronal PAS domain protein 2	-0.78201	5.73816	8.72458	0.00314075	0.0929951		Peg12	paternally expressed 12	-0.650995	5.16962	17.4727	2.91724e-05	0.00146131		chr6_91391710_mm9	chr6	91417632	91419193	-0.474277	10.1725	4.7852	0.0287273	0.154101
	Adgrg6	adhesion G protein-coupled receptor G6	-0.574235	6.75894	8.71503	0.00315725	0.0930207		Zfp268	zinc finger protein 268	0.772946	4.23338	17.469	2.92279e-05	0.00146131		chr11_106873274_mm9	chr11	106902182	106903801	-0.576823	8.98968	4.78347	0.0287562	0.154101
	Cmtm4	CKLF-like MARVEL transmembrane domain containing 4	-0.94044	5.25197	8.70696	0.00317125	0.0930207		Pcdhgb7	protocadherin gamma subfamily B, 7	-0.541864	6.95144	17.4575	2.94053e-05	0.00146568		chr1_167212494_mm9	chr1	165108467	165110546	-0.444124	10.6257	4.76418	0.02908	0.15536
	Tmeff1	transmembrane protein with EGF-like and two follistatin-like domains 1	-0.970077	5.18074	8.70005	0.00318328	0.0930207		H3c8	H3 clustered histone 8	-0.833825	3.98114	17.4375	2.97162e-05	0.00147666		chr5_34165586_mm9	chr5	33978583	33979568	-0.456206	10.4213	4.75522	0.0292317	0.155621
	Arhgap17	Rho GTPase activating protein 17	-0.453437	7.70944	8.69788	0.00318708	0.0930207		Atf3	activating transcription factor 3	-0.624017	5.47536	17.4206	2.99824e-05	0.00148536		chr4_48054365_mm9	chr4	48041816	48043133	-0.486833	9.96489	4.75079	0.029307	0.155621
	Cblb	Casitas B-lineage lymphoma b	-0.569818	6.78486	8.69474	0.00319258	0.0930207		Sigmar1	sigma non-opioid intracellular receptor 1	-0.703802	4.67775	17.4147	3.00754e-05	0.00148545		chr11_16528327_mm9	chr11	16576552	16579507	-0.682744	8.34782	4.71872	0.0298582	0.158068
	Asxl1	ASXL transcriptional regulator 1	-0.525103	7.08121	8.67639	0.00322487	0.0930207		Pigw	phosphatidylinositol glycan anchor biosynthesis, class W	-0.703078	4.68547	17.4007	3.02973e-05	0.00149189		chr7_80704574_mm9	chr7	73208261	73210009	-0.411685	11.1959	4.71262	0.0299643	0.158114
	Mreg	melanoregulin	-0.725577	5.96106	8.67506	0.00322723	0.0930207		Czib	CXXC motif containing zinc binding protein	-0.603772	5.73108	17.3866	3.05223e-05	0.00149527		chr6_5331883_mm9	chr6	5379290	5382386	-0.595425	8.83205	4.70314	0.03013	0.158114
	Wwp2	WW domain containing E3 ubiquitin protein ligase 2	-0.968816	5.17849	8.67473	0.00322781	0.0930207		Cox4i1	cytochrome c oxidase subunit 4I1	-0.560532	6.41723	17.3797	3.06338e-05	0.00149527		chr7_20251455_mm9	chr7	19399955	19400195	-0.710967	8.15085	4.70266	0.0301385	0.158114
	Rest	RE1-silencing transcription factor	-0.81563	5.60978	8.66586	0.00324357	0.0930207		Abracl	ABRA C-terminal like	-0.665431	4.99381	17.3793	3.06411e-05	0.00149527		chr17_29574789_mm9	chr17	29655035	29657248	-0.621993	8.64611	4.68805	0.0303955	0.158714
	Gars	glycyl-tRNA synthetase	-0.540481	6.97106	8.6642	0.00324652	0.0930207		Ramp2	receptor (calcitonin) activity modifying protein 2	-0.946757	3.53429	17.3662	3.08526e-05	0.00149968		chr13_47026323_mm9	chr13	47084194	47084401	-0.738436	8.03976	4.67924	0.0305518	0.158714
	Grsf1	G-rich RNA sequence binding factor 1	-0.692382	6.11665	8.6634	0.00324794	0.0930207		Med7	mediator complex subunit 7	-0.690681	4.7714	17.3585	3.09772e-05	0.00149968		chrX_74755602_mm9	chrX	76552869	76553833	-0.710585	8.12142	4.67395	0.0306459	0.158714
	Bbs10	Bardet-Biedl syndrome 10 (human)	0.662671	6.1242	8.65275	0.00326697	0.0932881		Surf2	surfeit gene 2	-0.599071	5.78384	17.3567	3.10075e-05	0.00149968		chr1_137066521_mm9	chr1	135096670	135098865	-0.765774	7.97116	4.67296	0.0306637	0.158714
	Cd99l2	CD99 antigen-like 2	-0.715743	5.99418	8.63587	0.00329738	0.0938779		Cln8	CLN8 transmembrane ER and ERGIC protein	-0.54481	6.77077	17.3026	3.19024e-05	0.00153839		chr11_75272995_mm9	chr11	75350210	75351987	-0.576608	8.95539	4.66385	0.0308266	0.158714
	Mrps12	mitochondrial ribosomal protein S12	-0.517069	7.12984	8.61173	0.00334137	0.0948496		Zfp768	zinc finger protein 768	-0.653981	5.09324	17.2907	3.21019e-05	0.00154345		chr16_21793859_mm9	chr16	21611891	21613536	-0.423857	10.9021	4.65693	0.030951	0.158714
	Camsap1	calmodulin regulated spectrin-associated protein 1	-0.507645	7.19571	8.60453	0.0033546	0.094945		Snrpa	small nuclear ribonucleoprotein polypeptide A	-0.641725	5.23342	17.2697	3.24588e-05	0.00155602		chr3_31065610_mm9	chr3	31219547	31222128	-0.663082	8.4301	4.65606	0.0309668	0.158714
	Asap1	ArfGAP with SH3 domain, ankyrin repeat and PH domain1	-0.566642	6.78512	8.59722	0.00336808	0.095047		Sall3	spalt like transcription factor 3	-0.534002	7.13702	17.2612	3.26048e-05	0.00155843		chr4_153332703_mm9	chr4	154041814	154043047	-0.42293	10.9134	4.65535	0.0309796	0.158714
	Rnf139	ring finger protein 139	-0.470489	7.50268	8.58952	0.00338235	0.0951707		Tkt	transketolase	-0.54279	6.80458	17.2468	3.28532e-05	0.00156338		chr11_101550315_mm9	chr11	101577476	101579792	-0.724679	8.06266	4.62955	0.0314485	0.159924
	Cnnm4	cyclin M4	-0.79651	5.66208	8.57916	0.00340165	0.0954348		Yipf4	Yip1 domain family, member 4	-0.618604	5.50801	17.2393	3.29823e-05	0.00156338		chr10_84217084_mm9	chr10	84590264	84590912	-0.59972	8.76783	4.62822	0.0314729	0.159924
	Reln	reelin	-1.07446	4.94282	8.5695	0.00341974	0.0956634		C1ql3	C1q-like 3	-0.780988	4.2117	17.2385	3.2996e-05	0.00156338		chr7_106365268_mm9	chr7	98863858	98867291	-0.781018	7.9226	4.62473	0.031537	0.159924
	Rmdn3	regulator of microtubule dynamics 3	-0.699921	6.05441	8.55488	0.00344732	0.0961493		Lsm3	LSM3 homolog, U6 small nuclear RNA and mRNA degradation associated	-0.595016	5.80205	17.1911	3.38309e-05	0.00159765		chr10_120942197_mm9	chr10	121340153	121342516	-0.620981	8.62912	4.62229	0.0315819	0.159924
	Setd1b	SET domain containing 1B	-0.545589	6.90985	8.54618	0.00346383	0.0961493		Pcdhga10	protocadherin gamma subfamily A, 10	-0.537462	6.95592	17.1856	3.39285e-05	0.00159765		chr7_134781127_mm9	chr7	127235745	127237634	-0.779296	7.924	4.60758	0.0318537	0.160834
	Tsr3	TSR3 20S rRNA accumulation	-0.610218	6.50631	8.54364	0.00346866	0.0961493		Pcdhga11	protocadherin gamma subfamily A, 11	-0.537603	6.94501	17.1752	3.41135e-05	0.00159765		chr17_28664633_mm9	chr17	28745842	28747723	-0.704201	8.1272	4.59383	0.0321101	0.161661
	Cnot11	CCR4-NOT transcription complex, subunit 11	-0.842266	5.49884	8.53393	0.00348722	0.0961493		Ddah2	dimethylarginine dimethylaminohydrolase 2	-0.645242	5.16515	17.1748	3.41212e-05	0.00159765		chr10_66458050_mm9	chr10	66829726	66832602	-0.696566	8.16837	4.58749	0.0322292	0.161794
	Kcna2	potassium voltage-gated channel, shaker-related subfamily, member 2	-0.551501	6.86338	8.53014	0.00349449	0.0961493		Inppl1	inositol polyphosphate phosphatase-like 1	-0.549232	6.58763	17.1679	3.42451e-05	0.00159765		chr15_76780010_mm9	chr15	76832698	76834037	-0.437304	10.5859	4.56567	0.0326419	0.16243
	Akap1	A kinase (PRKA) anchor protein 1	-0.587622	6.63467	8.52879	0.00349706	0.0961493		Zpr1	ZPR1 zinc finger	-0.601058	5.714	17.1645	3.43075e-05	0.00159765		chr15_78360858_mm9	chr15	78414851	78416437	-0.451519	10.3385	4.5648	0.0326585	0.16243
	Nfib	nuclear factor I/B	-0.591097	6.61143	8.51712	0.00351956	0.0964921		Tspyl1	testis-specific protein, Y-encoded-like 1	-0.628497	5.35139	17.1318	3.49021e-05	0.0016162		chr5_142847966_mm9	chr5	142356216	142358433	-0.688334	8.20453	4.56333	0.0326867	0.16243
	Naa10	N(alpha)-acetyltransferase 10, NatA catalytic subunit	-0.754571	5.8034	8.50392	0.00354519	0.0969187		Timm17a	translocase of inner mitochondrial membrane 17a	-0.606343	5.63557	17.1317	3.49042e-05	0.0016162		chr16_91221794_mm9	chr16	91018726	91019545	-0.512673	9.41642	4.56082	0.0327346	0.16243
	Mindy2	MINDY lysine 48 deubiquitinase 2	-0.603822	6.53189	8.48934	0.0035737	0.0974212		Cntfr	ciliary neurotrophic factor receptor	-0.527648	7.29157	17.1036	3.54246e-05	0.00163102		chr17_26642121_mm9	chr17	26721236	26723565	-0.502897	9.57313	4.55631	0.0328208	0.16243
	Atp5h	ATP synthase, H+ transporting, mitochondrial F0 complex, subunit D	-0.452025	7.6586	8.47521	0.00360305	0.0979438		Gprc5b	G protein-coupled receptor, family C, group 5, member B	-0.554961	6.43598	17.1023	3.5448e-05	0.00163102		chr9_3030180_mm9	chr9	3029182	3031182	1.71957	9.19433	7.15724	0.0329712	0.162714
	Cdc42bpa	CDC42 binding protein kinase alpha	-0.602707	6.53004	8.45786	0.00363608	0.0983378		Zfp959	zinc finger protein 959	-0.702647	4.64153	17.0981	3.55276e-05	0.00163102		chr2_30627445_mm9	chr2	30660859	30663016	-0.63984	8.49638	4.53985	0.0331378	0.163075
	B3galt1	UDP-Gal:betaGlcNAc beta 1,3-galactosyltransferase, polypeptide 1	-0.643237	6.31394	8.45651	0.00363877	0.0983378		Eme2	essential meiotic structure-specific endonuclease subunit 2	-0.64252	5.18494	17.0929	3.56244e-05	0.00163102		chr11_66798269_mm9	chr11	66875077	66877102	-0.597456	8.73005	4.52748	0.033378	0.163368
	Brd4	bromodomain containing 4	-0.425612	7.94124	8.45028	0.00365125	0.0983378		Zfp964	zinc finger protein 964	-0.716783	4.54485	17.0445	3.65438e-05	0.00166843		chr7_149471141_mm9	chr7	141837875	141839223	-0.505781	9.48852	4.52716	0.0333842	0.163368
	Ppil3	peptidylprolyl isomerase (cyclophilin)-like 3	-0.402155	8.23631	8.44405	0.00366379	0.0983378		Pcdhgb6	protocadherin gamma subfamily B, 6	-0.534616	6.97039	17.0294	3.6836e-05	0.0016694		chr16_4587691_mm9	chr16	4404555	4405311	-0.729143	8.02448	4.51059	0.033709	0.164496
	Zfp30	zinc finger protein 30	-0.777294	5.70504	8.44165	0.00366863	0.0983378		Mtln	mitoregulin	-0.792614	4.12325	17.0293	3.68386e-05	0.0016694		chr18_55784298_mm9	chr18	55755490	55758010	0.628304	8.47049	4.48307	0.0342557	0.166698
	Fbn1	fibrillin 1	-0.694861	6.0551	8.42986	0.00369248	0.0987021		Cenpw	centromere protein W	-0.799067	4.09247	17.0269	3.68838e-05	0.0016694		chr1_57435212_mm9	chr1	57416196	57418272	-0.434077	10.5593	4.46865	0.0345458	0.167092
	Mtdh	metadherin	-0.45502	7.60741	8.4056	0.00374208	0.0993029		Zfp281	zinc finger protein 281	-0.762557	4.27625	17.0171	3.7076e-05	0.0016694		chr15_84817689_mm9	chr15	84870674	84873690	-0.446428	10.3527	4.46721	0.0345749	0.167092
	Dnd1	DND microRNA-mediated repression inhibitor 1	0.846732	5.31254	8.40523	0.00374284	0.0993029		Pcdhga12	protocadherin gamma subfamily A, 12	-0.536253	6.89833	17.0068	3.72778e-05	0.0016694		chr9_57108809_mm9	chr9	57168510	57169713	-0.403179	11.1264	4.46481	0.0346235	0.167092
	Jpt2	Jupiter microtubule associated homolog 2	-0.577548	6.67018	8.40374	0.00374592	0.0993029		Arf6	ADP-ribosylation factor 6	-0.603159	5.64929	17.0057	3.72987e-05	0.0016694		chr10_36861731_mm9	chr10	37016900	37018505	-0.658579	8.35426	4.42982	0.0353401	0.17008
	Ldhb	lactate dehydrogenase B	0.447146	7.60682	8.38496	0.0037848	0.0995462		Slc35e4	solute carrier family 35, member E4	-0.576933	6.00946	16.9994	3.74223e-05	0.0016694		chr11_51502277_mm9	chr11	51578658	51580827	-0.386953	11.4841	4.41513	0.0356453	0.170454
	Rpl18a	ribosomal protein L18A	-0.477205	7.39004	8.38433	0.00378611	0.0995462		Sdhaf1	succinate dehydrogenase complex assembly factor 1	-0.692428	4.70482	16.9966	3.74786e-05	0.0016694		chr3_34988197_mm9	chr3	35141155	35146329	-0.496608	9.55516	4.4139	0.0356712	0.170454
	Dcaf5	DDB1 and CUL4 associated factor 5	-0.678073	6.12738	8.38433	0.00378613	0.0995462		Nanos1	nanos C2HC-type zinc finger 1	-0.65771	5.00133	16.9913	3.75822e-05	0.0016694		chr8_12432233_mm9	chr8	12479479	12481801	-0.720704	8.0242	4.40589	0.0358389	0.170454
	Sf3b6	splicing factor 3B, subunit 6	-0.518607	7.05558	8.3691	0.00381796	0.10011		Pcdhgc5	protocadherin gamma subfamily C, 5	-0.619637	5.4309	16.9851	3.77052e-05	0.0016694		chr8_26574336_mm9	chr8	25954460	25956578	-0.57098	8.85353	4.39108	0.0361513	0.170454
	Qpctl	glutaminyl-peptide cyclotransferase-like	-0.511918	7.09861	8.34225	0.00387481	0.101306		Phpt1	phosphohistidine phosphatase 1	-0.619619	5.42753	16.9776	3.78539e-05	0.0016694		chr9_107514250_mm9	chr9	107488149	107490174	-0.531815	9.14766	4.38349	0.0363127	0.170454
	Tbc1d9	TBC1 domain family, member 9	-0.78664	5.65534	8.33765	0.00388462	0.101306		Ost4	oligosaccharyltransferase complex subunit 4 (non-catalytic)	-0.670131	4.87752	16.9775	3.78574e-05	0.0016694		chr2_180627582_mm9	chr2	180535112	180537186	-0.609075	8.60674	4.38293	0.0363246	0.170454
	Slc25a47	solute carrier family 25, member 47	0.902337	5.14571	8.32774	0.00390588	0.10148		Cited2	Cbp/p300-interacting transactivator, with Glu/Asp-rich carboxy-terminal domain, 2	-0.618697	5.44717	16.9713	3.7981e-05	0.0016694		chr10_12587386_mm9	chr10	12742423	12744782	-0.420754	10.716	4.38267	0.0363301	0.170454
	Plpp4	phospholipid phosphatase 4	-0.816702	5.54537	8.3247	0.0039124	0.10148		Pcdhgc4	protocadherin gamma subfamily C, 4	-0.615633	5.47705	16.9704	3.79992e-05	0.0016694		chr6_128788707_mm9	chr6	128814338	128816782	-0.430631	10.5345	4.36513	0.0367056	0.170454
	Bco2	beta-carotene oxygenase 2	-0.815763	5.54399	8.30527	0.00395448	0.102296		Jund	jun D proto-oncogene	-0.551212	6.47102	16.965	3.81056e-05	0.00166958		chr1_179253250_mm9	chr1	177149493	177151668	-0.597048	8.66994	4.36506	0.0367072	0.170454
	Rps6ka1	ribosomal protein S6 kinase polypeptide 1	-0.575582	6.65861	8.28705	0.00399435	0.102928		S1pr1	sphingosine-1-phosphate receptor 1	-0.676005	4.81644	16.9019	3.93948e-05	0.00171787		chr2_153435126_mm9	chr2	153451970	153453579	-0.656753	8.33604	4.35953	0.0368265	0.170454
	Atp6v1d	ATPase, H+ transporting, lysosomal V1 subunit D	-0.403056	8.17194	8.28434	0.00400032	0.102928		Marcks	myristoylated alanine rich protein kinase C substrate	-0.594212	5.74744	16.8961	3.95145e-05	0.00171787		chr10_38986187_mm9	chr10	39141370	39143467	-0.592637	8.69297	4.35705	0.0368801	0.170454
	Ndc1	NDC1 transmembrane nucleoporin	-0.502832	7.15051	8.24939	0.00407805	0.104371		Ormdl3	ORM1-like 3 (S. cerevisiae)	-0.618117	5.4231	16.8949	3.95398e-05	0.00171787		chr9_3018811_mm9	chr9	3017804	3019818	1.94902	9.44969	7.11513	0.0369998	0.170454
	Noa1	nitric oxide associated 1	-0.409406	8.07426	8.24511	0.00408767	0.104371		Mrpl38	mitochondrial ribosomal protein L38	-0.677851	4.79485	16.8906	3.96294e-05	0.00171787		chr13_96317898_mm9	chr13	95683592	95686982	-0.612797	8.56619	4.34997	0.0370337	0.170454
	Sox2	SRY (sex determining region Y)-box 2	-0.440761	7.7127	8.2391	0.00410123	0.104371		Lsm2	LSM2 homolog, U6 small nuclear RNA and mRNA degradation associated	-0.643984	5.11455	16.8794	3.98632e-05	0.00172342		chr8_122637086_mm9	chr8	120839430	120840925	-0.475345	9.8147	4.34652	0.0371089	0.170454
	Bin1	bridging integrator 1	-0.738002	5.81756	8.23529	0.00410985	0.104371		Snrpf	small nuclear ribonucleoprotein polypeptide F	-0.700027	4.62763	16.858	4.03155e-05	0.00173836		chr15_101077613_mm9	chr15	101144063	101145746	-0.508319	9.30663	4.34007	0.0372495	0.170454
	Pnpla8	patatin-like phospholipase domain containing 8	-0.448633	7.63073	8.23495	0.00411063	0.104371		Hnrnph3	heterogeneous nuclear ribonucleoprotein H3	-0.556343	6.3203	16.8389	4.07245e-05	0.00174782		chr2_30326438_mm9	chr2	30359379	30361469	-0.466833	9.94102	4.33609	0.0373366	0.170454
	Nop58	NOP58 ribonucleoprotein	-0.946766	5.16747	8.22788	0.00412667	0.104385		Ddx28	DEAD box helicase 28	-0.67768	4.78944	16.8377	4.07492e-05	0.00174782		chr7_88934279_mm9	chr7	81438040	81440153	-0.44145	10.3235	4.33532	0.0373536	0.170454
	Tmem239	transmembrane 239	0.926277	5.06891	8.22061	0.00414323	0.104385		Bex2	brain expressed X-linked 2	-1.0044	3.28773	16.8212	4.11051e-05	0.00175846		chr2_158185230_mm9	chr2	158201864	158203306	-0.407047	10.9315	4.33197	0.0374271	0.170454
	Smad6	SMAD family member 6	-0.931238	5.20362	8.22039	0.00414374	0.104385		Pcdhga9	protocadherin gamma subfamily A, 9	-0.530846	6.97808	16.805	4.14578e-05	0.00176431		chr10_127105466_mm9	chr10	127503572	127505460	-0.543818	9.03031	4.32611	0.0375562	0.170454
	Arpin	actin-related protein 2/3 complex inhibitor	-0.675216	6.1034	8.20238	0.00418505	0.105151		Fbxo9	f-box protein 9	-0.553151	6.37212	16.805	4.14584e-05	0.00176431		chr17_28659324_mm9	chr17	28740969	28742453	-0.651462	8.36247	4.32592	0.0375605	0.170454
	Mpp7	membrane protein, palmitoylated 7 (MAGUK p55 subfamily member 7)	-0.669861	6.11926	8.1645	0.00427336	0.10709		Chchd1	coiled-coil-helix-coiled-coil-helix domain containing 1	-0.702635	4.60031	16.7817	4.19686e-05	0.00177273		chr11_97172384_mm9	chr11	97200888	97201761	-0.566651	8.84854	4.32373	0.0376088	0.170454
	Mgat5	mannoside acetylglucosaminyltransferase 5	-0.56193	6.71492	8.15417	0.00429776	0.107422		Lpar6	lysophosphatidic acid receptor 6	-0.593573	5.72575	16.7813	4.19784e-05	0.00177273		chr8_23916153_mm9	chr8	23296670	23298366	-0.434846	10.4132	4.32219	0.0376427	0.170454
	Chst7	carbohydrate (N-acetylglucosamino) sulfotransferase 7	-0.853513	5.39406	8.14438	0.00432102	0.10765		Ubqln2	ubiquilin 2	-0.64779	5.06058	16.7811	4.19825e-05	0.00177273		chr7_65654432_mm9	chr7	58046976	58050094	-0.44706	10.2199	4.32018	0.0376872	0.170454
	Mbnl2	muscleblind like splicing factor 2	-0.676518	6.08461	8.14093	0.00432925	0.10765		Mthfd2l	methylenetetrahydrofolate dehydrogenase (NADP+ dependent) 2-like	-0.546438	6.49558	16.7346	4.30236e-05	0.00181199		chr17_88655762_mm9	chr17	88562833	88565247	-0.440143	10.3281	4.31464	0.0378101	0.170454
	Cyld	CYLD lysine 63 deubiquitinase	-0.590592	6.52586	8.10601	0.00441344	0.10946		Trp53	transformation related protein 53	-0.594135	5.70163	16.7217	4.33169e-05	0.00181369		chr13_42146150_mm9	chr13	42203167	42204497	-0.487247	9.61033	4.31253	0.0378569	0.170454
	Cmpk1	cytidine monophosphate (UMP-CMP) kinase 1	-0.862166	5.36309	8.09924	0.00442993	0.109587		H2bc11	H2B clustered histone 11	-0.870033	3.75255	16.7199	4.33577e-05	0.00181369		chr7_51729226_mm9	chr7	44122082	44125302	-0.506042	9.31312	4.29873	0.0381651	0.1714
	Raver1	ribonucleoprotein, PTB-binding 1	-0.630493	6.30465	8.09127	0.00444947	0.109788		Ier5	immediate early response 5	-0.574227	5.97426	16.7131	4.35145e-05	0.00181369		chr13_102571161_mm9	chr13	101935777	101939751	-0.534646	9.08604	4.29201	0.0383162	0.171637
	Rtn4	reticulon 4	-0.850452	5.39229	8.08433	0.00446653	0.109927		Klf4	Kruppel-like factor 4 (gut)	-0.612832	5.45256	16.713	4.35164e-05	0.00181369		chr10_126282770_mm9	chr10	126680407	126683021	-0.709737	8.02783	4.27812	0.0386305	0.172602
	Grk4	G protein-coupled receptor kinase 4	-0.465654	7.41306	8.07871	0.0044804	0.109987		H2bc13	H2B clustered histone 13	-0.984968	3.3316	16.7063	4.36706e-05	0.00181369		chr2_119419450_mm9	chr2	119424143	119425233	-0.40568	10.8687	4.23418	0.0396424	0.175217
	Dbi	diazepam binding inhibitor	-0.701373	5.94817	8.06465	0.00451528	0.110561		Zfp982	zinc finger protein 982	0.642196	5.05265	16.7037	4.37314e-05	0.00181369		chr19_5805322_mm9	chr19	5853431	5854767	-0.404079	10.8907	4.23156	0.0397037	0.175217
	Pmm2	phosphomannomutase 2	-0.406952	8.04814	8.05336	0.00454351	0.110633		Pcdhgb5	protocadherin gamma subfamily B, 5	-0.528697	6.99214	16.6933	4.39698e-05	0.00181894		chr11_76460139_mm9	chr11	76537284	76539378	-0.705294	8.0314	4.23065	0.0397248	0.175217
	Pabpc1l2b	poly(A) binding protein, cytoplasmic 1-like 2B	-0.883304	5.29754	8.04724	0.00455888	0.110633		Mtch1	mitochondrial carrier 1	-0.583578	5.83545	16.6839	4.41894e-05	0.00181965		chr6_88449878_mm9	chr6	88476049	88477953	-0.562891	8.84591	4.23063	0.0397254	0.175217
	Trpm7	transient receptor potential cation channel, subfamily M, member 7	-0.647714	6.20666	8.04356	0.00456816	0.110633		Cdk2ap1	CDK2 (cyclin-dependent kinase 2)-associated protein 1	-0.54045	6.60911	16.6792	4.42988e-05	0.00181965		chr10_42305080_mm9	chr10	42460586	42462101	-0.508671	9.24514	4.22771	0.0397938	0.175217
	Marchf7	membrane associated ring-CH-type finger 7	-0.46448	7.41731	8.04317	0.00456913	0.110633		Slc16a6	solute carrier family 16 (monocarboxylic acid transporters), member 6	-0.619041	5.37126	16.6782	4.43218e-05	0.00181965		chr16_21695259_mm9	chr16	21512808	21514331	-0.391105	11.1645	4.22395	0.0398821	0.175217
	Rala	v-ral simian leukemia viral oncogene A (ras related)	-0.484803	7.23957	8.04058	0.00457568	0.110633		Mpzl1	myelin protein zero-like 1	-0.56783	6.05672	16.6434	4.51439e-05	0.0018482		chr11_88029277_mm9	chr11	88105438	88107408	-0.639621	8.3784	4.22243	0.0399177	0.175217
	Ddx19a	DEAD box helicase 19a	-0.664309	6.11974	8.02802	0.00460752	0.111123		Tyro3	TYRO3 protein tyrosine kinase 3	-0.571683	5.99296	16.6391	4.52441e-05	0.0018482		chr14_8896016_mm9	chr14	14404860	14407997	-0.526045	9.10969	4.21329	0.0401333	0.175721
	Smox	spermine oxidase	-0.765571	5.67149	8.01246	0.00464727	0.111578		Atxn2l	ataxin 2-like	-0.533401	6.79099	16.6335	4.53795e-05	0.0018491		chr8_129022212_mm9	chr8	127223783	127225689	-0.580041	8.70097	4.20379	0.0403585	0.176074
	Oat	ornithine aminotransferase	-0.765522	5.673	8.01157	0.00464956	0.111578		Rasl10b	RAS-like, family 10, member B	-0.762916	4.22846	16.6273	4.55265e-05	0.00185028		chr17_21652545_mm9	chr17	21734786	21736900	-0.480443	9.61419	4.2014	0.0404155	0.176074
	Ilk	integrin linked kinase	-0.375985	8.46386	7.99508	0.00469207	0.112305		Asb6	ankyrin repeat and SOCS box-containing 6	-0.597318	5.6406	16.6217	4.56613e-05	0.00185028		chr15_85444979_mm9	chr15	85497682	85499320	-0.610667	8.52283	4.19417	0.0405882	0.176387
	Hint1	histidine triad nucleotide binding protein 1	-0.712233	5.87935	7.99079	0.00470322	0.112305		Ube2m	ubiquitin-conjugating enzyme E2M	-0.540118	6.59568	16.6181	4.57489e-05	0.00185028		chr5_43746661_mm9	chr5	43511211	43514289	-0.690114	8.05051	4.16124	0.0413842	0.1794
	Pim3	proviral integration site 3	-0.677476	6.0447	7.9761	0.00474151	0.112706		Pramel34	PRAME like 34	1.39803	2.28034	16.5937	4.63402e-05	0.00186496		chr18_35974776_mm9	chr18	35947136	35949678	-0.46693	9.77645	4.15678	0.0414932	0.179427
	Hnrnpa0	heterogeneous nuclear ribonucleoprotein A0	-0.354393	8.83395	7.97103	0.00475482	0.112706		Mchr1	melanin-concentrating hormone receptor 1	-0.971162	3.36896	16.5937	4.63409e-05	0.00186496		chr5_147126552_mm9	chr5	146250196	146253901	-0.670337	8.11736	4.13567	0.0420135	0.181229
	Dok2	docking protein 2	-0.552576	6.73371	7.97092	0.00475512	0.112706		Tril	TLR4 interactor with leucine-rich repeats	-0.850388	3.81526	16.5732	4.68437e-05	0.00187751		chr4_22405179_mm9	chr4	22476451	22481057	0.434555	10.1941	4.11934	0.0424209	0.182098
	Nrg1	neuregulin 1	-0.91944	5.19297	7.96337	0.00477496	0.112841		Cox5a	cytochrome c oxidase subunit 5A	-0.582236	5.82516	16.5683	4.69652e-05	0.00187751		chr9_120100109_mm9	chr9	120019232	120021065	-0.650746	8.21952	4.11768	0.0424624	0.182098
	Tipin	timeless interacting protein	-0.658304	6.13087	7.95636	0.0047935	0.112841		Lemd2	LEM domain containing 2	-0.54219	6.5231	16.5636	4.70813e-05	0.00187751		chr2_21841779_mm9	chr2	21923001	21924596	-0.567624	8.74103	4.11342	0.0425696	0.182098
	Lama5	laminin, alpha 5	-0.799998	5.5354	7.95541	0.00479602	0.112841		Crebzf	CREB/ATF bZIP transcription factor	-0.537434	6.63926	16.5623	4.71134e-05	0.00187751		chr8_86706429_mm9	chr8	84909239	84911514	-0.426686	10.3757	4.11093	0.0426321	0.182098
	Limch1	LIM and calponin homology domains 1	-0.799391	5.53619	7.94307	0.00482883	0.112916		Zfp553	zinc finger protein 553	-0.587987	5.74635	16.5528	4.73509e-05	0.00188237		chr4_98588950_mm9	chr4	98809905	98811047	-0.451261	9.9613	4.09213	0.0431086	0.183685
	Nrp1	neuropilin 1	-0.596897	6.4554	7.93913	0.00483936	0.112916		Zfp706	zinc finger protein 706	-0.609954	5.45244	16.545	4.7547e-05	0.00188557		chr7_90013741_mm9	chr7	82514469	82515541	-0.455782	9.88973	4.08109	0.043391	0.184044
	Mta1	metastasis associated 1	-0.671821	6.05986	7.93634	0.00484681	0.112916		E2f3	E2F transcription factor 3	-0.534224	6.70755	16.519	4.82021e-05	0.00190691		chr15_39028471_mm9	chr15	39059694	39060681	-0.518093	9.10065	4.0768	0.0435013	0.184044
	Cep350	centrosomal protein 350	-0.423196	7.81271	7.93506	0.00485024	0.112916		Prdx2	peroxiredoxin 2	-0.5613	6.12383	16.5098	4.84377e-05	0.0019096		chr15_68193029_mm9	chr15	68233382	68234526	-0.438146	10.1596	4.0765	0.043509	0.184044
	Mcl1	myeloid cell leukemia sequence 1	-0.438943	7.63891	7.93099	0.00486116	0.112916		Spryd4	SPRY domain containing 4	-0.745445	4.30504	16.5037	4.85929e-05	0.0019096		chr15_79032700_mm9	chr15	79084478	79088454	-0.673529	8.08021	4.06138	0.0439	0.18463
	Wiz	widely-interspaced zinc finger motifs	-0.824108	5.44897	7.92785	0.00486961	0.112916		Fus	fused in sarcoma	-0.575234	5.90702	16.5026	4.86215e-05	0.0019096		chr14_120874410_mm9	chr14	120714071	120714800	-0.611943	8.46441	4.06085	0.0439138	0.18463
	Spo11	SPO11 initiator of meiotic double stranded breaks	-0.675554	6.038	7.915	0.00490431	0.113447		Zfp563	zinc finger protein 563	-0.644324	5.02579	16.4752	4.93297e-05	0.00193275		chr3_35240051_mm9	chr3	35393983	35397836	-0.473185	9.59481	4.0589	0.0439645	0.18463
	Ankrd16	ankyrin repeat domain 16	-0.451403	7.50562	7.90948	0.0049193	0.113521		Dusp10	dual specificity phosphatase 10	-0.524873	6.99386	16.459	4.97522e-05	0.0019394		chr8_122983887_mm9	chr8	121185895	121188004	-0.630281	8.34703	4.04665	0.0442847	0.185158
	Ppat	phosphoribosyl pyrophosphate amidotransferase	-0.48851	7.17249	7.88674	0.00498153	0.114492		Sap30	sin3 associated polypeptide	-0.589583	5.70288	16.4482	5.00354e-05	0.0019394		chr13_104712241_mm9	chr13	104058094	104058724	-0.512379	9.12384	4.04239	0.0443964	0.185158
	Arhgef40	Rho guanine nucleotide exchange factor (GEF) 40	-0.552994	6.70934	7.88479	0.0049869	0.114492		Morf4l1	mortality factor 4 like 1	-0.568502	5.99848	16.4424	5.01893e-05	0.0019394		chr15_36656790_mm9	chr15	36726837	36728444	-0.437943	10.1309	4.04195	0.0444082	0.185158
	Stk10	serine/threonine kinase 10	-0.582608	6.52318	7.87448	0.00501541	0.114492		Csnk1e	casein kinase 1, epsilon	-0.535914	6.62489	16.4367	5.03395e-05	0.0019394		chr17_87304201_mm9	chr17	87211216	87214342	-0.594855	8.54081	4.03125	0.0446905	0.185621
	Fmn1	formin 1	-0.740333	5.73956	7.87099	0.0050251	0.114492		Pclaf	PCNA clamp associated factor	-0.679178	4.70613	16.4345	5.03981e-05	0.0019394		chr8_87954261_mm9	chr8	86158002	86158904	-0.571485	8.68313	4.02875	0.0447568	0.185621
	Bend4	BEN domain containing 4	-0.734007	5.7648	7.86623	0.00503834	0.114492		Armc6	armadillo repeat containing 6	-0.593164	5.63966	16.4343	5.04051e-05	0.0019394		chr8_87957533_mm9	chr8	86159263	86160224	-0.496204	9.2473	4.02175	0.0449426	0.185621
	Dnai4	dynein axonemal intermediate chain 4	-0.445592	7.54896	7.8643	0.00504372	0.114492		Rab24	RAB24, member RAS oncogene family	-0.610475	5.41691	16.4339	5.04144e-05	0.0019394		chr8_122906703_mm9	chr8	121107912	121111162	-0.593739	8.54523	4.01779	0.0450484	0.185621
	Osbpl2	oxysterol binding protein-like 2	-0.688923	5.9599	7.86167	0.00505105	0.114492		H3c14	H3 clustered histone 14	-0.941699	3.4542	16.4313	5.04841e-05	0.0019394		chr9_107243468_mm9	chr9	107217336	107219010	-0.474894	9.53163	4.01771	0.0450506	0.185621
	Med25	mediator complex subunit 25	-0.658031	6.11382	7.85971	0.00505653	0.114492		Foxq1	forkhead box Q1	-1.05407	3.1059	16.4281	5.05704e-05	0.0019394		chr8_73132931_mm9	chr8	71061964	71063635	-0.45323	9.85965	4.00305	0.0454439	0.186476
	Cbfb	core binding factor beta	-0.692825	5.93841	7.85142	0.00507976	0.11453		Rhob	ras homolog family member B	-0.536418	6.6037	16.4224	5.07227e-05	0.00194068		chr12_112083448_mm9	chr12	110810583	110812583	-0.424288	10.32	4.00202	0.0454716	0.186476
	Zdhhc3	zinc finger, DHHC domain containing 3	-0.446554	7.53914	7.85062	0.00508201	0.11453		Fibp	fibroblast growth factor (acidic) intracellular binding protein	-0.643447	5.02309	16.405	5.1189e-05	0.00195393		chr8_118232330_mm9	chr8	116434633	116436087	-0.473483	9.52118	3.99502	0.0456606	0.186813
	Nckap5	NCK-associated protein 5	-0.819459	5.44653	7.83699	0.00512048	0.114679		Fbxo30	F-box protein 30	-0.623769	5.23526	16.3538	5.25902e-05	0.00200273		chr5_150921822_mm9	chr5	150041712	150043451	-0.571618	8.66485	3.98818	0.0458462	0.187131
	Tmem178b	transmembrane protein 178B	-0.819424	5.44668	7.83643	0.00512207	0.114679		Pdxp	pyridoxal (pyridoxine, vitamin B6) phosphatase	-0.636822	5.0768	16.3232	5.34473e-05	0.00202412		chr4_135406751_mm9	chr4	135576856	135579159	-0.640597	8.22603	3.98427	0.0459527	0.187131
	Reep3	receptor accessory protein 3	-0.482443	7.2049	7.83037	0.00513927	0.114679		Repin1	replication initiator 1	-0.594994	5.58985	16.3163	5.36409e-05	0.00202412		chr7_85724865_mm9	chr7	78228626	78230786	-0.422155	10.3248	3.97419	0.0462284	0.187816
	Tdp1	tyrosyl-DNA phosphodiesterase 1	-0.467769	7.32809	7.82755	0.00514727	0.114679		Tob2	transducer of ERBB2, 2	-0.564585	6.01321	16.3116	5.37751e-05	0.00202412		chr15_96292539_mm9	chr15	96359695	96360615	-0.546466	8.83076	3.96509	0.046479	0.188396
	Wdr26	WD repeat domain 26	-0.35553	8.74783	7.82722	0.00514822	0.114679		Clk1	CDC-like kinase 1	-0.58229	5.76362	16.3095	5.38352e-05	0.00202412		chr6_122762299_mm9	chr6	122788181	122790156	-0.450613	9.84508	3.9426	0.0471041	0.190236
	Sdhaf4	succinate dehydrogenase complex assembly factor 4	-0.695814	5.91715	7.81619	0.00517974	0.114879		Igfbp4	insulin-like growth factor binding protein 4	-0.604022	5.46468	16.3073	5.38959e-05	0.00202412		chr19_16124808_mm9	chr19	16025602	16029763	-0.505797	9.11999	3.93939	0.047194	0.190236
	Tbc1d12	TBC1D12: TBC1 domain family, member 12	-0.659905	6.09654	7.81572	0.00518109	0.114879		Cmtm3	CKLF-like MARVEL transmembrane domain containing 3	-0.608123	5.41476	16.3041	5.39869e-05	0.00202412		chr2_94018011_mm9	chr2	94007978	94009247	-0.482016	9.33631	3.93705	0.0472596	0.190236
	Pxmp2	peroxisomal membrane protein 2	-0.428827	7.70775	7.79768	0.00523304	0.115765		Msantd3	Myb/SANT-like DNA-binding domain containing 3	-0.547233	6.32123	16.3029	5.40213e-05	0.00202412		chr6_115489376_mm9	chr6	115515381	115517336	-0.727882	7.89892	3.92296	0.0476571	0.191011
	Ctps	cytidine 5'-triphosphate synthase	-0.431741	7.67454	7.78914	0.00525784	0.116028		Pfdn6	prefoldin subunit 6	-0.67251	4.73936	16.2834	5.45817e-05	0.00204043		chr17_17763272_mm9	chr17	17845751	17846396	-0.47792	9.36527	3.92248	0.0476707	0.191011
	Rnf170	ring finger protein 170	-0.373939	8.41977	7.7826	0.00527692	0.116028		Anp32b	acidic (leucine-rich) nuclear phosphoprotein 32 family, member B	-0.544029	6.37174	16.2662	5.50798e-05	0.00205434		chr2_29104709_mm9	chr2	29141142	29142448	-0.440132	9.99811	3.91684	0.0478309	0.191016
	Als2cl	ALS2 C-terminal like	0.722592	5.65471	7.77564	0.00529728	0.116028		Amer1	APC membrane recruitment 1	-0.660444	4.83225	16.256	5.53756e-05	0.00205989		chr1_183186508_mm9	chr1	181083122	181084951	-0.587023	8.53445	3.91099	0.0479975	0.191016
	Hcfc1	host cell factor C1	-0.452001	7.45635	7.77301	0.00530501	0.116028		Pcdhgb4	protocadherin gamma subfamily B, 4	-0.521105	7.00817	16.2471	5.56378e-05	0.00205989		chr9_40820366_mm9	chr9	40921764	40923922	-0.592252	8.50171	3.9109	0.048	0.191016
	Mfap1a	microfibrillar-associated protein 1A	-0.456171	7.41872	7.77293	0.00530522	0.116028		Mdh2	malate dehydrogenase 2, NAD (mitochondrial)	-0.535164	6.56568	16.2438	5.57345e-05	0.00205989		chr11_83348236_mm9	chr11	83424522	83426598	-0.606078	8.42118	3.89634	0.0484176	0.19224
	Bcr	BCR activator of RhoGEF and GTPase	-0.601152	6.38928	7.76442	0.00533027	0.116311		Prmt6	protein arginine N-methyltransferase 6	-0.57864	5.793	16.2403	5.58355e-05	0.00205989		chr5_115393410_mm9	chr5	115080049	115081537	-0.53461	8.8648	3.87278	0.0491015	0.194395
	C1galt1	core 1 synthase, glycoprotein-N-acetylgalactosamine 3-beta-galactosyltransferase, 1	-0.561502	6.62414	7.75018	0.00537245	0.116966		Pcdhga8	protocadherin gamma subfamily A, 8	-0.521149	7.00037	16.2371	5.59322e-05	0.00205989		chr12_15573178_mm9	chr12	15615458	15617477	-0.642457	8.14679	3.87	0.049183	0.194395
	Lgalsl	galectin like	-0.450676	7.45885	7.73731	0.00541088	0.117273		Acd	adrenocortical dysplasia	-0.671464	4.74041	16.2319	5.60859e-05	0.00205989		chr13_58231300_mm9	chr13	58277370	58277891	-0.509352	9.04975	3.86181	0.0494234	0.194904
	Slc6a9	solute carrier family 6 (neurotransmitter transporter, glycine), member 9	-0.740416	5.7161	7.73729	0.00541093	0.117273		Ckb	creatine kinase, brain	-0.551026	6.22334	16.2309	5.61134e-05	0.00205989		chr5_22892928_mm9	chr5	23590611	23592837	-0.573817	8.57831	3.84685	0.049866	0.195792
	Ilrun	inflammation and lipid regulator with UBA-like and NBR1-like domains	-0.566398	6.58161	7.71386	0.00548162	0.118024		Rab34	RAB34, member RAS oncogene family	-0.588051	5.66187	16.2128	5.66534e-05	0.00207211		chr11_97050491_mm9	chr11	97079718	97080511	-0.691011	7.97114	3.84065	0.0500505	0.195792
	Klhl26	kelch-like 26	-0.75227	5.66442	7.70722	0.00550182	0.118024		Ache	acetylcholinesterase	-0.609326	5.37744	16.2112	5.67004e-05	0.00207211		chr11_77302896_mm9	chr11	77381868	77383114	-0.472703	9.38492	3.83801	0.0501296	0.195792
	Cfap418	cilia and flagella associated protein 418	-0.545491	6.71585	7.70314	0.00551425	0.118024		Pip4p1	phosphatidylinositol-4,5-bisphosphate 4-phosphatase 1	-0.657378	4.84461	16.1966	5.71402e-05	0.00208351		chr14_65962785_mm9	chr14	65579850	65583313	-0.452585	9.70955	3.83301	0.0502791	0.195792
	Polr2f	polymerase (RNA) II (DNA directed) polypeptide F	-0.648494	6.12663	7.70264	0.00551579	0.118024		Cirbp	cold inducible RNA binding protein	-0.621267	5.21487	16.1803	5.76334e-05	0.0020968		chr8_32025900_mm9	chr8	31405096	31407311	-0.56901	8.59616	3.82916	0.0503946	0.195792
	Ywhab	tyrosine 3-monooxygenase/tryptophan 5-monooxygenase activation protein, beta polypeptide	-0.576537	6.51809	7.69814	0.00552955	0.118024		Kazald1	Kazal-type serine peptidase inhibitor domain 1	-0.652729	4.88529	16.1427	5.87882e-05	0.00213405		chr10_86950788_mm9	chr10	87323811	87324992	-0.634106	8.1695	3.8281	0.0504265	0.195792
	Ank1	ankyrin 1, erythroid	-0.772806	5.58274	7.68893	0.00555784	0.118024		Rab33b	RAB33B, member RAS oncogene family	-0.598117	5.50553	16.1268	5.9284e-05	0.00214017		chr5_34326268_mm9	chr5	34139973	34142169	-0.412598	10.3511	3.82789	0.0504329	0.195792
	Vmp1	vacuole membrane protein 1	-0.444036	7.51086	7.68618	0.00556632	0.118024		Mrpl57	mitochondrial ribosomal protein L57	-0.600492	5.47326	16.1248	5.93469e-05	0.00214017		chr3_145603505_mm9	chr3	145644191	145645167	-0.423363	10.1766	3.82334	0.05057	0.195889
	Vipas39	VPS33B interacting protein, apical-basolateral polarity regulator, spe-39 homolog	-0.352995	8.73298	7.68446	0.00557163	0.118024		Limd2	LIM domain containing 2	-0.608486	5.36318	16.1217	5.94444e-05	0.00214017		chr2_65252990_mm9	chr2	65244211	65246188	-0.551005	8.70693	3.81933	0.0506911	0.195923
	Gab2	growth factor receptor bound protein 2-associated protein 2	-0.563212	6.59551	7.68425	0.00557227	0.118024		Mtpn	myotrophin	-0.604428	5.42275	16.1205	5.9482e-05	0.00214017		chr3_101016879_mm9	chr3	101119194	101121352	-0.540867	8.78994	3.81168	0.050923	0.196385
	Snap29	synaptosomal-associated protein 29	-0.395355	8.06912	7.68153	0.00558066	0.118024		Acap3	ArfGAP with coiled-coil, ankyrin repeat and PH domains 3	-0.525087	6.77365	16.0964	6.02445e-05	0.0021572		chr6_48455404_mm9	chr6	48481306	48482568	-0.437673	9.92099	3.80766	0.0510453	0.196423
	Ptges3	prostaglandin E synthase 3	-0.437141	7.58125	7.67604	0.00559766	0.118024		Kcmf1	potassium channel modulatory factor 1	-0.519048	6.9876	16.0953	6.02789e-05	0.0021572		chr19_36610004_mm9	chr19	36510760	36513722	-0.577909	8.53903	3.79124	0.0515482	0.197922
	Kansl2	KAT8 regulatory NSL complex subunit 2	-0.493021	7.08104	7.67425	0.00560324	0.118024		Mrps14	mitochondrial ribosomal protein S14	-0.582445	5.70774	16.0889	6.04813e-05	0.0021572		chr10_66466505_mm9	chr10	66838319	66840696	-0.474959	9.29744	3.78642	0.0516967	0.198057
	Fst	follistatin	-0.660929	6.05287	7.66291	0.00563853	0.118024		Ndufa2	NADH:ubiquinone oxidoreductase subunit A2	-0.704714	4.48844	16.0888	6.04847e-05	0.0021572		chr19_44357455_mm9	chr19	44271689	44273810	-0.492168	9.14877	3.78039	0.0518834	0.198338
	Uso1	USO1 vesicle docking factor	-0.516674	6.90406	7.66043	0.0056463	0.118024		Zbtb2	zinc finger and BTB domain containing 2	-0.560791	6.01146	16.0819	6.07054e-05	0.00216034		chr9_77598390_mm9	chr9	77656920	77659039	-0.414825	10.2702	3.76995	0.0522079	0.199143
	Rom1	rod outer segment membrane protein 1	-0.498435	7.0369	7.65746	0.00565559	0.118024		H4c3	H4 clustered histone 3	-0.979566	3.28824	16.0718	6.10307e-05	0.00216341		chr2_13494317_mm9	chr2	13576536	13578122	-0.493569	9.12947	3.75102	0.052802	0.20097
	Anks6	ankyrin repeat and sterile alpha motif domain containing 6	-0.719455	5.78263	7.6555	0.00566174	0.118024		Zfp787	zinc finger protein 787	-0.537302	6.44973	16.071	6.1057e-05	0.00216341		chr9_62957356_mm9	chr9	63015240	63017495	-0.603182	8.34942	3.7416	0.0531004	0.201666
	Smim41	small integral membrane protein 41	0.611059	6.19036	7.65408	0.00566619	0.118024		Hnrnph1	heterogeneous nuclear ribonucleoprotein H1	-0.554695	6.10324	16.0472	6.18279e-05	0.00218185		chr3_25042768_mm9	chr3	25197213	25199316	-0.405045	10.4022	3.73212	0.0534027	0.201925
	Lsm3	LSM3 homolog, U6 small nuclear RNA and mRNA degradation associated	-0.410837	7.8715	7.65404	0.00566633	0.118024		Cacybp	calcyclin binding protein	-0.539003	6.39682	16.0467	6.18451e-05	0.00218185		chr5_110353907_mm9	chr5	110071377	110072930	-0.396346	10.5673	3.73095	0.05344	0.201925
	Trpc2	transient receptor potential cation channel, subfamily C, member 2	0.768521	5.44239	7.64337	0.00569993	0.118273		Atp6v0c	ATPase, H+ transporting, lysosomal V0 subunit C	-0.550588	6.17076	16.0334	6.22798e-05	0.00219244		chr17_87323251_mm9	chr17	87230795	87233645	-0.461133	9.44674	3.72558	0.053612	0.201925
	Magi2	membrane associated guanylate kinase, WW and PDZ domain containing 2	-0.510574	6.9448	7.64244	0.00570289	0.118273		Tmem41b	transmembrane protein 41B	-0.596557	5.49921	16.0212	6.26819e-05	0.00220184		chr14_29316602_mm9	chr14	28224631	28226430	-0.491739	9.12507	3.72336	0.0536832	0.201925
	Cdk12	cyclin-dependent kinase 12	-0.392478	8.09585	7.63601	0.00572326	0.118419		Hsbp1	heat shock factor binding protein 1	-0.659282	4.79958	16.0112	6.30152e-05	0.00220879		chr5_96593190_mm9	chr5	96310918	96311460	-0.526999	8.84569	3.72033	0.0537806	0.201925
	Brsk1	BR serine/threonine kinase 1	-0.552059	6.65405	7.63246	0.00573451	0.118419		Xrcc2	X-ray repair complementing defective repair in Chinese hamster cells 2	-0.61629	5.24643	16.0022	6.3316e-05	0.00221123		chr2_57466488_mm9	chr2	57503087	57505087	-0.619423	8.21101	3.7178	0.0538621	0.201925
	Ppil1	peptidylprolyl isomerase (cyclophilin)-like 1	-0.648542	6.10923	7.61655	0.00578534	0.119207		Elob	elongin B	-0.658547	4.79851	16.001	6.33564e-05	0.00221123		chr11_118914869_mm9	chr11	118942673	118946001	-0.528431	8.81793	3.6997	0.0544494	0.203039
	G3bp2	GTPase activating protein (SH3 domain) binding protein 2	-0.401547	7.96803	7.61163	0.00580113	0.119207		Trim59	tripartite motif-containing 59	-0.757994	4.17057	15.9816	6.40091e-05	0.00222924		chr7_106504826_mm9	chr7	99004130	99006650	-0.452008	9.5963	3.69936	0.0544603	0.203039
	Kbtbd11	kelch repeat and BTB (POZ) domain containing 11	-0.761547	5.61039	7.60892	0.00580984	0.119207		Dnlz	DNL-type zinc finger	-0.593194	5.52253	15.9699	6.44035e-05	0.00223508		chr1_183811950_mm9	chr1	181708438	181710539	-0.73926	7.82564	3.69791	0.0545078	0.203039
	Skil	SKI-like	-0.541315	6.71885	7.59465	0.00585603	0.119788		Cd164	CD164 antigen	-0.559103	6.00851	15.9685	6.4451e-05	0.00223508		chr3_87943492_mm9	chr3	88044404	88047170	-0.4061	10.3311	3.69093	0.0547362	0.203189
	Fbxl13	F-box and leucine-rich repeat protein 13	-0.483612	7.13721	7.59248	0.00586307	0.119788		Mrpl48	mitochondrial ribosomal protein L48	-0.525602	6.68638	15.9589	6.47789e-05	0.00224168		chr4_101030375_mm9	chr4	101213796	101215138	-0.485377	9.16388	3.6871	0.0548618	0.203189
	Lin37	lin-37 DREAM MuvB core complex component	-0.686365	5.91167	7.5848	0.00588809	0.119822		Pusl1	pseudouridylate synthase-like 1	-0.614902	5.24109	15.9464	6.52076e-05	0.00225173		chr1_87944792_mm9	chr1	85974298	85977581	-0.426828	9.98509	3.68604	0.054897	0.203189
	Mafb	MAF bZIP transcription factor B	-0.677477	5.95108	7.58433	0.00588964	0.119822		Plod3	procollagen-lysine, 2-oxoglutarate 5-dioxygenase 3	-0.560535	5.97726	15.9358	6.5575e-05	0.00225856		chr15_77196636_mm9	chr15	77249487	77253709	-0.543689	8.69613	3.68169	0.0550402	0.203288
	Csnk1e	casein kinase 1, epsilon	-0.657396	6.04957	7.56414	0.00595594	0.120542		Rpp25l	ribonuclease P/MRP 25 subunit-like	-0.636514	4.99471	15.9327	6.56823e-05	0.00225856		chr13_48661555_mm9	chr13	48718620	48720752	-0.573769	8.50388	3.67063	0.0554065	0.203331
	Mras	muscle and microspikes RAS	-0.64262	6.12346	7.56291	0.00596002	0.120542		Wee1	WEE 1 homolog 1 (S. pombe)	-0.572571	5.79554	15.9287	6.58225e-05	0.00225861		chr17_10530385_mm9	chr17	10554673	10556281	-0.642396	8.07207	3.67028	0.0554179	0.203331
	Noxo1	NADPH oxidase organizer 1	-0.4979	7.01628	7.56213	0.0059626	0.120542		Hnrnpab	heterogeneous nuclear ribonucleoprotein A/B	-0.54745	6.1942	15.917	6.62306e-05	0.00226784		chr15_73474590_mm9	chr15	73515951	73517443	-0.511771	8.9255	3.65773	0.055837	0.203331
	Slc1a4	solute carrier family 1 (glutamate/neutral amino acid transporter), member 4	-0.483244	7.12618	7.55148	0.00599793	0.121002		Clic1	chloride intracellular channel 1	-0.553819	6.0695	15.8871	6.72859e-05	0.00229915		chr13_43627422_mm9	chr13	43683139	43686247	-0.564107	8.54904	3.65725	0.0558529	0.203331
	Itgb8	integrin beta 8	-0.578021	6.47226	7.54712	0.00601247	0.121042		Sox9	SRY (sex determining region Y)-box 9	-0.568455	5.85079	15.8823	6.74539e-05	0.00230006		chr3_8668548_mm9	chr3	8733098	8733966	-0.527563	8.80407	3.65677	0.0558689	0.203331
	Rnf115	ring finger protein 115	-0.50692	6.94037	7.52488	0.00608714	0.12208		Selenom	selenoprotein M	-0.803194	3.94225	15.8779	6.76116e-05	0.00230063		chr17_56019017_mm9	chr17	56185752	56187336	-0.394697	10.5175	3.65218	0.0560231	0.203331
	Taf6	TATA-box binding protein associated factor 6	-0.475499	7.18281	7.52421	0.00608939	0.12208		Gadd45a	growth arrest and DNA-damage-inducible 45 alpha	-0.570621	5.81286	15.8738	6.77571e-05	0.00230078		chr15_36646279_mm9	chr15	36715760	36717777	-0.587951	8.40822	3.65185	0.0560343	0.203331
	Gphn	gephyrin	-0.38511	8.15	7.51856	0.00610854	0.122136		Ndufb8	NADH:ubiquinone oxidoreductase subunit B8	-0.590148	5.542	15.8588	6.82993e-05	0.00231434		chr1_130368767_mm9	chr1	128399265	128401353	-0.625361	8.1332	3.65133	0.0560516	0.203331
	Epha4	Eph receptor A4	-0.559417	6.57752	7.51256	0.00612892	0.122136		Ring1	ring finger protein 1	-0.638164	4.9643	15.8515	6.85609e-05	0.00231434		chr9_3026306_mm9	chr9	3024530	3028083	1.57767	10.3995	5.56777	0.0562894	0.203331
	St3gal4	ST3 beta-galactoside alpha-2,3-sialyltransferase 4	-0.611925	6.27618	7.51215	0.00613029	0.122136		Gpx1	glutathione peroxidase 1	-0.69146	4.53871	15.8509	6.85825e-05	0.00231434		chr8_12385096_mm9	chr8	12434130	12436927	-0.430511	9.89175	3.64259	0.0563465	0.203331
	Ngdn	neuroguidin, EIF4E binding protein	-0.626878	6.19649	7.50017	0.0061712	0.122466		Plk3	polo like kinase 3	-0.596777	5.43957	15.8091	7.01168e-05	0.00236123		chr11_37049872_mm9	chr11	37126306	37128341	-0.431843	9.86611	3.64005	0.0564324	0.203331
	Zbtb45	zinc finger and BTB domain containing 45	-0.492301	7.04493	7.49985	0.00617232	0.122466		Mafg	v-maf musculoaponeurotic fibrosarcoma oncogene family, protein G (avian)	-0.570455	5.80003	15.8012	7.04099e-05	0.00236621		chr10_39379587_mm9	chr10	39534371	39537206	-0.598566	8.32692	3.63555	0.0565853	0.203331
	Acvr1	activin A receptor, type 1	-0.492679	7.03312	7.47288	0.00626543	0.124058		Prr14	proline rich 14	-0.578169	5.6842	15.7956	7.06177e-05	0.00236671		chr14_100857001_mm9	chr14	100693616	100696832	-0.577424	8.45958	3.6331	0.0566684	0.203331
	Zfr	zinc finger RNA binding protein	-0.427156	7.6158	7.45141	0.0063406	0.12495		Tlnrd1	talin rod domain containing 1	-0.575707	5.72512	15.793	7.07151e-05	0.00236671		chr5_37130141_mm9	chr5	36894457	36897895	-0.471328	9.23747	3.62976	0.0567824	0.203331
	Smad2	SMAD family member 2	-0.478142	7.14327	7.44863	0.00635041	0.12495		Tomm6	translocase of outer mitochondrial membrane 6	-0.647334	4.85659	15.7822	7.11173e-05	0.00237529		chr7_46799255_mm9	chr7	39192919	39194309	-0.38394	10.6894	3.62873	0.0568176	0.203331
	Irf2	interferon regulatory factor 2	-0.565261	6.52762	7.44647	0.00635803	0.12495		Arpc4	actin related protein 2/3 complex, subunit 4	-0.540159	6.28524	15.7742	7.14185e-05	0.00238047		chr11_20815834_mm9	chr11	20863974	20867145	-0.477985	9.1889	3.62591	0.0569139	0.203331
	Ublcp1	ubiquitin-like domain containing CTD phosphatase 1	-0.468143	7.22216	7.44271	0.00637132	0.12495		Cic	capicua transcriptional repressor	-0.505184	7.34544	15.7564	7.20971e-05	0.00239342		chr19_3709346_mm9	chr19	3758334	3759451	-0.408685	10.2161	3.61121	0.0574187	0.204715
	Capza2	capping actin protein of muscle Z-line subunit alpha 2	-0.791692	5.46541	7.44156	0.00637539	0.12495		Mplkip	M-phase specific PLK1 intereacting protein	-0.593609	5.46896	15.7525	7.2244e-05	0.00239342		chr5_107003318_mm9	chr5	106721332	106723232	-0.484979	9.1115	3.6073	0.057554	0.20478
	Agap1	ArfGAP with GTPase domain, ankyrin repeat and PH domain 1	-0.522551	6.7992	7.42011	0.00645182	0.125987		Lbh	limb-bud and heart	-0.56018	5.93802	15.7524	7.22477e-05	0.00239342		chr18_34239252_mm9	chr18	34212578	34213716	-0.673311	7.95526	3.59843	0.0578616	0.205053
	Prodh	proline dehydrogenase	-0.819001	5.37415	7.41901	0.00645578	0.125987		Rhoc	ras homolog family member C	-0.54611	6.16108	15.7464	7.24782e-05	0.002396		chr7_46808417_mm9	chr7	39200975	39203161	-0.39639	10.4264	3.59831	0.0578656	0.205053
	Zfc3h1	zinc finger, C3H1-type containing	-0.362309	8.45318	7.41445	0.00647214	0.125987		Tmem115	transmembrane protein 115	-0.535402	6.36967	15.7427	7.26194e-05	0.002396		chr2_91899743_mm9	chr2	91888360	91891224	-0.424302	9.92352	3.56514	0.0590322	0.208764
	Dtl	denticleless E3 ubiquitin protein ligase	-0.429327	7.58156	7.41208	0.00648068	0.125987		Zfp458	zinc finger protein 458	-0.813385	3.8765	15.733	7.29924e-05	0.00240344		chr15_85441820_mm9	chr15	85494814	85497561	-0.563989	8.4908	3.56079	0.0591873	0.208889
	Fgfr1	fibroblast growth factor receptor 1	-0.632873	6.14056	7.39982	0.00652498	0.126592		Dyrk2	dual-specificity tyrosine-(Y)-phosphorylation regulated kinase 2	-0.582932	5.61402	15.7235	7.33615e-05	0.00241072		chr18_35046085_mm9	chr18	35017835	35022054	-0.39122	10.4636	3.54733	0.0596689	0.209633
	Tcf7l1	transcription factor 7 like 1 (T cell specific, HMG box)	-0.505373	6.91614	7.39493	0.00654276	0.126659		Rbm3	RNA binding motif (RNP1, RRM) protein 3	-0.757934	4.13341	15.7137	7.37406e-05	0.00241831		chr1_128821900_mm9	chr1	126852044	126854346	-0.584503	8.37951	3.54572	0.0597269	0.209633
	Arhgap5	Rho GTPase activating protein 5	-0.616461	6.22415	7.39164	0.00655474	0.126659		Glcci1	glucocorticoid induced transcript 1	-0.519126	6.75872	15.7025	7.41771e-05	0.0024249		chr6_140285859_mm9	chr6	140281106	140285023	-0.530896	8.71776	3.54486	0.059758	0.209633
	Zfp866	zinc finger protein 866	-0.589882	6.36553	7.3759	0.00661232	0.127509		Smndc1	survival motor neuron domain containing 1	-0.529885	6.47135	15.701	7.42392e-05	0.0024249		chr1_173040767_mm9	chr1	170937374	170939245	-0.442676	9.56678	3.53662	0.0600555	0.210254
	Patl1	protein associated with topoisomerase II homolog 1 (yeast)	-0.472767	7.16765	7.37034	0.0066328	0.127509		Ddx6	DEAD (Asp-Glu-Ala-Asp) box polypeptide 6	-0.540601	6.23968	15.6879	7.47551e-05	0.00243613		chr3_121994511_mm9	chr3	122085918	122087008	-0.42124	9.92162	3.52458	0.060493	0.211363
	Slc30a7	solute carrier family 30 (zinc transporter), member 7	-0.45919	7.28101	7.36881	0.00663847	0.127509		Vhl	von Hippel-Lindau tumor suppressor	-0.583555	5.59029	15.6815	7.50057e-05	0.00243613		chr3_78994905_mm9	chr3	79098750	79101375	-0.485686	9.05091	3.52104	0.0606223	0.211392
	Ncdn	neurochondrin	-0.440765	7.44994	7.36498	0.00665262	0.127526		Ddx17	DEAD box helicase 17	-0.527912	6.51057	15.6809	7.50313e-05	0.00243613		chr1_36360093_mm9	chr1	36341329	36343329	-0.608089	8.1525	3.50789	0.061105	0.212196
	Tpst2	protein-tyrosine sulfotransferase 2	-0.518705	6.81423	7.35749	0.00668039	0.127804		Trim7	tripartite motif-containing 7	-0.547055	6.12193	15.6743	7.52946e-05	0.00243981		chr8_129109100_mm9	chr8	127310450	127312203	-0.441699	9.55699	3.50732	0.0611261	0.212196
	Clec2d	C-type lectin domain family 2, member d	-0.949914	5.0259	7.35085	0.0067051	0.128022		Eif5	eukaryotic translation initiation factor 5	-0.582766	5.5921	15.666	7.56247e-05	0.0024434		chr8_123010756_mm9	chr8	121213509	121214595	-0.476972	9.11801	3.50484	0.0612175	0.212196
	Hycc1	hyccin PI4KA lipid kinase complex subunit 1	-0.705848	5.76891	7.34389	0.00673107	0.128264		Hspa8	heat shock protein 8	-0.602493	5.33381	15.664	7.5705e-05	0.0024434		chr14_100860694_mm9	chr14	100696953	100700869	-0.451165	9.35832	3.49889	0.0614378	0.212309
	Rcor1	REST corepressor 1	-0.467709	7.1961	7.33742	0.00675537	0.128472		Man2a2	mannosidase 2, alpha 2	-0.526663	6.53467	15.6568	7.59918e-05	0.00244575		chr4_133371504_mm9	chr4	133541209	133544342	-0.414232	10.008	3.49628	0.0615346	0.212309
	Snx9	sorting nexin 9	-0.461552	7.25021	7.32798	0.00679094	0.128702		Htr1b	5-hydroxytryptamine (serotonin) receptor 1B	-0.720333	4.33137	15.6547	7.60779e-05	0.00244575		chr10_107572203_mm9	chr10	107969957	107972022	-0.593529	8.25339	3.49413	0.0616145	0.212309
	Pde7a	phosphodiesterase 7A	-0.574934	6.43626	7.32347	0.00680799	0.128702		Sac3d1	SAC3 domain containing 1	-0.601946	5.33514	15.6471	7.63837e-05	0.00245074		chr11_44430295_mm9	chr11	44506762	44507927	-0.471557	9.15337	3.48694	0.0618826	0.212813
	Abtb1	ankyrin repeat and BTB (POZ) domain containing 1	-0.487611	7.031	7.31889	0.00682536	0.128702		Bloc1s1	biogenesis of lysosomal organelles complex-1, subunit 1	-0.666094	4.67977	15.6399	7.66728e-05	0.00245409		chr7_147244070_mm9	chr7	139637171	139639171	-0.637242	8.03176	3.48279	0.0620381	0.212928
	Lipt2	lipoyl(octanoyl) transferase 2 (putative)	-0.755404	5.57223	7.31637	0.00683493	0.128702		Rcc2	regulator of chromosome condensation 2	-0.525411	6.55297	15.6371	7.67893e-05	0.00245409		chr1_194661120_mm9	chr1	192516374	192518374	-0.599878	8.19418	3.47576	0.062302	0.213415
	Map2	microtubule-associated protein 2	-0.619501	6.18607	7.30947	0.00686123	0.128702		Zfp637	zinc finger protein 637	-0.642761	4.87003	15.6114	7.78379e-05	0.00248274		chr6_72298450_mm9	chr6	72324337	72325660	-0.390407	10.3925	3.46591	0.0626741	0.214174
	Abhd17c	abhydrolase domain containing 17C	-0.704005	5.7694	7.30263	0.00688781	0.128702		Pcdhga7	protocadherin gamma subfamily A, 7	-0.510304	7.01862	15.603	7.81836e-05	0.00248564		chr5_110225675_mm9	chr5	109943522	109945204	-0.464717	9.19582	3.46341	0.0627689	0.214174
	Sesn1	sestrin 1	-0.405807	7.8102	7.30126	0.00689265	0.128702		Chac2	ChaC, cation transport regulator 2	-0.748312	4.16688	15.6018	7.82338e-05	0.00248564		chr9_34293946_mm9	chr9	34396612	34398487	-0.616339	8.09645	3.45131	0.0632295	0.215114
	Zranb2	zinc finger, RAN-binding domain containing 2	-0.44353	7.40339	7.3002	0.0068967	0.128702		Mrps18b	mitochondrial ribosomal protein S18B	-0.641979	4.86951	15.5831	7.90134e-05	0.00249958		chr6_30418757_mm9	chr6	30467969	30470384	-0.625448	8.05394	3.44972	0.0632906	0.215114
	Kmt5b	lysine methyltransferase 5B	-0.721287	5.69908	7.29093	0.00693238	0.128702		Zfx	zinc finger protein X-linked	-0.532155	6.38295	15.5824	7.9042e-05	0.00249958		chr5_142843604_mm9	chr5	142352195	142354340	-0.388813	10.3961	3.445	0.0634716	0.21531
	Kif3a	kinesin family member 3A	-0.753951	5.57329	7.28787	0.00694419	0.128702		Gng5	G protein subunit gamma 5	-0.565505	5.80605	15.576	7.93103e-05	0.00249958		chr2_116945523_mm9	chr2	116949914	116950576	-0.552848	8.51131	3.43832	0.0637286	0.215763
	Rad51b	RAD51 paralog B	-0.475382	7.11914	7.28602	0.00695137	0.128702		Cd24a	CD24a antigen	-0.580022	5.60899	15.5759	7.93139e-05	0.00249958		chr17_7065692_mm9	chr17	7126654	7130187	-0.596836	8.17688	3.42923	0.0640802	0.216328
	Zfyve26	zinc finger, FYVE domain containing 26	-0.475382	7.11914	7.28602	0.00695137	0.128702		Map4	microtubule-associated protein 4	-0.496366	7.60305	15.5721	7.94726e-05	0.00249958		chr10_21869801_mm9	chr10	22023670	22025860	-0.373519	10.686	3.42475	0.064254	0.216328
	Psme3ip1	proteasome activator subunit 3 interacting protein 1	-0.341027	8.78393	7.2846	0.00695685	0.128702		Pgls	6-phosphogluconolactonase	-0.618409	5.11422	15.5693	7.95928e-05	0.00249958		chr6_90490923_mm9	chr6	90516737	90520313	-0.546926	8.54181	3.42442	0.0642667	0.216328
	Bmp1	bone morphogenetic protein 1	-0.573211	6.43938	7.27924	0.00697762	0.128702		Pigm	phosphatidylinositol glycan anchor biosynthesis, class M	-0.603692	5.28036	15.5532	8.02699e-05	0.002516		chr12_81232098_mm9	chr12	80176314	80179876	-0.4554	9.26043	3.41041	0.0648146	0.217752
	H1f4	H1.4 linker histone, cluster member	-0.760794	5.54533	7.27874	0.00697956	0.128702		Pcdhgb8	protocadherin gamma subfamily B, 8	-0.512818	6.88358	15.5444	8.0646e-05	0.00252059		chr11_109205330_mm9	chr11	109233861	109235861	-0.621179	8.05592	3.40524	0.065018	0.218016
	Mttp	microsomal triglyceride transfer protein	-0.417718	7.66779	7.27826	0.00698143	0.128702		Zfp943	zinc finger prtoein 943	-0.738359	4.21394	15.5425	8.07258e-05	0.00252059		chr3_28076084_mm9	chr3	28229366	28231654	-0.578631	8.30521	3.40013	0.0652197	0.218273
	Dll3	delta like canonical Notch ligand 3	-0.696827	5.79592	7.2709	0.00701009	0.128895		Jun	jun proto-oncogene	-0.509957	6.99204	15.5354	8.10327e-05	0.00252534		chr11_51729750_mm9	chr11	51806103	51808129	-0.642029	7.98683	3.38645	0.0657625	0.219669
	Bmpr2	bone morphogenetic protein receptor, type II (serine/threonine kinase)	-0.393078	7.95769	7.26659	0.00702694	0.128895		Cnpy4	canopy FGF signaling regulator 4	-0.643633	4.843	15.5296	8.12784e-05	0.00252816		chr17_27779886_mm9	chr17	27860897	27863011	-0.577538	8.31151	3.3819	0.0659442	0.219856
	H2ac11	H2A clustered histone 11	-0.493531	6.97214	7.26528	0.00703208	0.128895		Sp140	Sp140 nuclear body protein	0.64361	4.80546	15.5189	8.17413e-05	0.00253772		chr3_65778751_mm9	chr3	65880944	65884091	-0.374352	10.6052	3.37855	0.0660784	0.219884
	Map4k4	mitogen-activated protein kinase kinase kinase kinase 4	-0.602217	6.27251	7.25976	0.0070537	0.129045		Slc35b2	solute carrier family 35, member B2	-0.578349	5.61032	15.5143	8.19409e-05	0.00253908		chr13_58598254_mm9	chr13	58642527	58644636	-0.539514	8.55968	3.374	0.066261	0.220072
	Tnrc6b	trinucleotide repeat containing 6b	-0.442002	7.39775	7.24508	0.0071116	0.129857		Olig1	oligodendrocyte transcription factor 1	-0.552601	5.98484	15.5099	8.21299e-05	0.00254008		chr8_122484609_mm9	chr8	120686713	120688483	-0.537807	8.56703	3.35426	0.0670599	0.222303
	Ctnnd2	catenin (cadherin associated protein), delta 2	-0.583498	6.36615	7.21576	0.00722869	0.131746		Card19	caspase recruitment domain family, member 19	-0.592071	5.42191	15.5064	8.22851e-05	0.00254008		chr11_80190652_mm9	chr11	80267656	80269121	-0.399343	10.115	3.35045	0.067215	0.222324
	Trip4	thyroid hormone receptor interactor 4	-0.44692	7.33752	7.20292	0.00728059	0.132441		Fbxo44	F-box protein 44	-0.614879	5.13272	15.5026	8.24501e-05	0.00254037		chr7_143240119_mm9	chr7	135646991	135650924	-0.38729	10.3282	3.34786	0.0673206	0.222324
	Cnot9	CCR4-NOT transcription complex, subunit 9	-0.393136	7.92889	7.18867	0.00733863	0.133245		Fem1b	fem 1 homolog b	-0.541203	6.16646	15.4888	8.30527e-05	0.00255411		chr12_87993216_mm9	chr12	86698136	86700081	-0.529548	8.61009	3.3427	0.0675322	0.22238
	Tmem132e	transmembrane protein 132E	-0.648913	6.00426	7.18162	0.00736749	0.133375		Chpf	chondroitin polymerizing factor	-0.586922	5.49393	15.4817	8.33675e-05	0.00255896		chr8_119503191_mm9	chr8	117704458	117707076	-0.43025	9.57794	3.34006	0.0676406	0.22238
	Zfp27	zinc finger protein 27	-0.893264	5.13323	7.17551	0.00739262	0.133375		Rplp0	ribosomal protein, large, P0	-0.619067	5.08143	15.4646	8.41249e-05	0.00257735		chr1_95932393_mm9	chr1	93962340	93964272	-0.520845	8.6529	3.33814	0.0677197	0.22238
	Chd8	chromodomain helicase DNA binding protein 8	-0.599249	6.26686	7.17407	0.00739859	0.133375		Tpbg	trophoblast glycoprotein	-0.663037	4.67742	15.4588	8.43799e-05	0.00258032		chr2_160277287_mm9	chr2	160292880	160294880	-0.681228	7.86212	3.33056	0.0680323	0.222842
	Fgf16	fibroblast growth factor 16	-0.878457	5.16993	7.17034	0.00741397	0.133375		Nol7	nucleolar protein 7	-0.660658	4.69387	15.4425	8.51103e-05	0.00259367		chr16_98302132_mm9	chr16	97881177	97883213	-0.445948	9.28809	3.32855	0.0681155	0.222842
	Urb2	URB2 ribosome biogenesis 2 homolog (S. cerevisiae)	-0.450741	7.29602	7.16811	0.00742321	0.133375		Ppp2ca	protein phosphatase 2 (formerly 2A), catalytic subunit, alpha isoform	-0.536122	6.24375	15.4404	8.52078e-05	0.00259367		chr17_84262265_mm9	chr17	84169354	84170512	-0.406676	9.96303	3.32391	0.0683076	0.223053
	Mta3	metastasis associated 3	-0.610643	6.19925	7.16211	0.00744805	0.133375		Pafah1b1	platelet-activating factor acetylhydrolase, isoform 1b, subunit 1	-0.51353	6.79428	15.4385	8.5294e-05	0.00259367		chr13_97778105_mm9	chr13	97144079	97146148	-0.469998	9.07164	3.32062	0.0684444	0.223083
	Arhgef28	Rho guanine nucleotide exchange factor (GEF) 28	-0.727934	5.64651	7.16208	0.00744818	0.133375		Mob1b	MOB kinase activator 1B	-0.523218	6.51242	15.4156	8.63309e-05	0.00262031		chr1_135696946_mm9	chr1	133727480	133729538	-0.523928	8.6271	3.30829	0.0689597	0.224344
	Ralgapb	Ral GTPase activating protein, beta subunit (non-catalytic)	-0.651767	5.97951	7.16003	0.00745672	0.133375		Ppp1r15b	protein phosphatase 1, regulatory subunit 15B	-0.499033	7.36194	15.4083	8.66681e-05	0.00262566		chr17_25693437_mm9	chr17	25774292	25777259	-0.521523	8.6261	3.30143	0.069248	0.224863
	Npm1	nucleophosmin 1	-0.720697	5.67212	7.149	0.00750271	0.133637		Bzw1	basic leucine zipper and W2 domains 1	-0.516661	6.67803	15.3952	8.72692e-05	0.00263258		chr10_20030771_mm9	chr10	20186372	20187215	-0.469406	9.0465	3.28091	0.0701185	0.227267
	Sulf2	sulfatase 2	-0.863354	5.20486	7.14745	0.00750917	0.133637		Plekho1	pleckstrin homology domain containing, family O member 1	-0.57968	5.56214	15.3938	8.73357e-05	0.00263258		chr6_120529668_mm9	chr6	120555584	120557584	-0.438729	9.33217	3.27547	0.0703515	0.2276
	Spaca4	sperm acrosome associated 4	0.564421	6.3486	7.14654	0.00751299	0.133637		Cct5	chaperonin containing Tcp1, subunit 5 (epsilon)	-0.524292	6.48275	15.3928	8.73813e-05	0.00263258		chr8_124748408_mm9	chr8	122950257	122953045	-0.601	8.08396	3.25878	0.0710708	0.229502
	Depdc1a	DEP domain containing 1a	-0.676323	5.85893	7.1427	0.0075291	0.133676		Dhx30	DEAH (Asp-Glu-Ala-His) box polypeptide 30	-0.497742	7.40137	15.3885	8.75782e-05	0.00263365		chr16_4214733_mm9	chr16	4032268	4032890	-0.431339	9.44653	3.25561	0.0712083	0.229522
	Dennd4a	DENN domain containing 4A	-0.794431	5.3962	7.1205	0.00762287	0.135092		Psmc3	proteasome (prosome, macropain) 26S subunit, ATPase 3	-0.588256	5.43678	15.3546	8.91664e-05	0.00267079		chr12_39504685_mm9	chr12	38827221	38829081	-0.424315	9.56633	3.24632	0.0716128	0.230025
	Itch	itchy, E3 ubiquitin protein ligase	-0.620479	6.1344	7.09567	0.00772918	0.136466		Clip2	CAP-GLY domain containing linker protein 2	-0.517421	6.62985	15.353	8.92414e-05	0.00267079		chr16_17125095_mm9	chr16	16941869	16943869	-0.374394	10.4555	3.24213	0.071796	0.230025
	Kif13a	kinesin family member 13A	-0.437994	7.39219	7.09343	0.00773886	0.136466		Pcdhga6	protocadherin gamma subfamily A, 6	-0.505574	7.04226	15.35	8.93823e-05	0.00267079		chr9_123437833_mm9	chr9	123357067	123357818	-0.580414	8.18276	3.24128	0.0718333	0.230025
	Stat5b	signal transducer and activator of transcription 5B	-0.512776	6.78457	7.08844	0.00776044	0.136466		Pcdhga5	protocadherin gamma subfamily A, 5	-0.505141	7.05913	15.3482	8.94689e-05	0.00267079		chr17_88998094_mm9	chr17	88904537	88907761	-0.416123	9.70415	3.23996	0.071891	0.230025
	Usp34	ubiquitin specific peptidase 34	-0.413286	7.64943	7.08231	0.00778703	0.136466		Fubp1	far upstream element (FUSE) binding protein 1	-0.50841	6.91789	15.3328	9.02009e-05	0.00268772		chr6_50546369_mm9	chr6	50572504	50574391	-0.598855	8.07993	3.23432	0.0721389	0.230396
	Hook3	hook microtubule tethering protein 3	-0.368676	8.22513	7.08022	0.0077961	0.136466		Klhdc2	kelch domain containing 2	-0.542043	6.09984	15.3237	9.06367e-05	0.00269578		chr2_30502651_mm9	chr2	30536168	30538407	-0.583579	8.15943	3.2203	0.0727876	0.231657
	Slc35e1	solute carrier family 35, member E1	-0.424046	7.53258	7.07686	0.00781071	0.136466		Pcdhgb2	protocadherin gamma subfamily B, 2	-0.504479	7.06356	15.3152	9.10413e-05	0.00270111		chr5_35628145_mm9	chr5	35442271	35444024	0.584119	8.09001	3.21941	0.0727988	0.231657
	Paox	polyamine oxidase (exo-N4-amino)	-0.693925	5.76294	7.07407	0.00782288	0.136466		Fen1	flap structure specific endonuclease 1	-0.553446	5.91133	15.3106	9.12641e-05	0.00270111		chr11_31613853_mm9	chr11	31662204	31665054	-0.547897	8.43407	3.213	0.0730843	0.232142
	Simc1	SUMO-interacting motifs containing 1	-0.578299	6.36014	7.07344	0.00782567	0.136466		Hmga1	high mobility group AT-hook 1	-0.605828	5.19714	15.3096	9.13132e-05	0.00270111		chr13_64002916_mm9	chr13	64049116	64050523	-0.58876	8.1048	3.19196	0.0740301	0.234338
	H2bc23	H2B clustered histone 23	-0.492078	6.93527	7.07264	0.00782913	0.136466		Trib2	tribbles pseudokinase 2	-0.50096	7.1993	15.2941	9.20635e-05	0.00271362		chr17_29493040_mm9	chr17	29573902	29576151	-0.407806	9.78063	3.19141	0.0740552	0.234338
	Cish	cytokine inducible SH2-containing protein	-0.736839	5.59268	7.06856	0.00784699	0.136466		Josd1	Josephin domain containing 1	-0.517961	6.5894	15.294	9.20691e-05	0.00271362		chr9_63247605_mm9	chr9	63306001	63307541	-0.370812	10.4701	3.18869	0.0741781	0.234338
	Slc25a35	solute carrier family 25, member 35	-0.651567	5.96166	7.06641	0.00785641	0.136466		Zfp830	zinc finger protein 830	-0.58766	5.42486	15.2782	9.28422e-05	0.00273147		chr11_69713676_mm9	chr11	69790931	69791688	-0.402695	9.86281	3.17706	0.074708	0.235308
	Luc7l2	LUC7-like 2 (S. cerevisiae)	-0.36667	8.24503	7.06136	0.00787857	0.136605		Oser1	oxidative stress responsive serine rich 1	-0.514576	6.67905	15.2729	9.31049e-05	0.00273328		chr4_130417885_mm9	chr4	130588464	130590464	-0.575165	8.16635	3.17102	0.0749846	0.235308
	Senp8	SUMO peptidase family member, NEDD8 specific	-0.348296	8.54022	7.05102	0.00792418	0.137148		Atf5	activating transcription factor 5	-0.630628	4.91579	15.2674	9.33773e-05	0.00273328		chr15_50828746_mm9	chr15	50858328	50862119	-0.586842	8.10334	3.17074	0.0749976	0.235308
	Rock2	Rho-associated coiled-coil containing protein kinase 2	-0.434845	7.40598	7.04087	0.00796919	0.13768		Fam136a	family with sequence similarity 136, member A	-0.637966	4.8546	15.2668	9.34068e-05	0.00273328		chr4_155578273_mm9	chr4	156286318	156289066	-0.374158	10.3825	3.17017	0.0750237	0.235308
	Zfp710	zinc finger protein 710	-0.916024	5.05382	7.03723	0.00798545	0.137713		Fth1	ferritin heavy polypeptide 1	-0.637965	4.83601	15.2431	9.45829e-05	0.00275853		chr9_44411318_mm9	chr9	44514937	44515189	-0.487774	8.82551	3.1623	0.0753858	0.23602
	Chn1	chimerin 1	-0.810208	5.33052	7.03093	0.00801358	0.137752		Slc6a11	solute carrier family 6 (neurotransmitter transporter, GABA), member 11	-0.520163	6.5138	15.2385	9.48178e-05	0.00275853		chr4_132502590_mm9	chr4	132672550	132674716	-0.526019	8.54051	3.15644	0.075657	0.236445
	Snrpd2	small nuclear ribonucleoprotein D2	-0.489702	6.93369	7.02771	0.00802799	0.137752		Mapk7	mitogen-activated protein kinase 7	-0.639078	4.82814	15.2379	9.48449e-05	0.00275853		chr12_66514631_mm9	chr12	65459187	65461649	-0.632892	7.94921	3.15066	0.0759252	0.23686
	D6Wsu163e	DNA segment, Chr 6, Wayne State University 163, expressed	-0.419658	7.56153	7.02711	0.00803065	0.137752		Trir	telomerase RNA component interacting RNase	-0.570265	5.6563	15.2359	9.49466e-05	0.00275853		chr4_106510126_mm9	chr4	106695740	106696892	-0.493751	8.75138	3.14439	0.0762175	0.237347
	Rpa1	replication protein A1	-0.513816	6.75854	7.01645	0.00807861	0.138328		Bag5	BCL2-associated athanogene 5	-0.603582	5.20548	15.2295	9.52693e-05	0.00276298		chr10_79448828_mm9	chr10	79821094	79821838	-0.418123	9.54768	3.14051	0.076399	0.237489
	E2f5	E2F transcription factor 5	-0.747673	5.53577	7.00231	0.00814269	0.138867		Uba52	ubiquitin A-52 residue ribosomal protein fusion product 1	-0.597061	5.28573	15.2255	9.54723e-05	0.00276395		chr11_58117278_mm9	chr11	58193602	58194630	-0.422918	9.40998	3.13133	0.0768301	0.238155
	Etaa1	Ewing tumor-associated antigen 1	-0.930631	5.01376	7.00196	0.00814428	0.138867		Epdr1	ependymin related protein 1 (zebrafish)	-0.598671	5.26624	15.2063	9.64477e-05	0.00277349		chr1_9932580_mm9	chr1	10012807	10014115	-0.380955	10.1976	3.12873	0.0769528	0.238155
	Ccdc66	coiled-coil domain containing 66	-0.509585	6.78577	6.99996	0.00815335	0.138867		Anapc13	anaphase promoting complex subunit 13	-0.553145	5.88376	15.205	9.65118e-05	0.00277349		chr10_6649923_mm9	chr10	3645329	3648607	-0.620754	7.97238	3.12726	0.077022	0.238155
	Taf5	TATA-box binding protein associated factor 5	-0.660438	5.89576	6.98371	0.00822771	0.139313		Srp14	signal recognition particle 14	-0.625282	4.96141	15.2033	9.65983e-05	0.00277349		chr1_44099293_mm9	chr1	44080547	44082663	-0.646493	7.89591	3.11897	0.0774146	0.238946
	Dennd1a	DENN domain containing 1A	-0.655733	5.91587	6.97745	0.00825652	0.139313		Srebf1	sterol regulatory element binding transcription factor 1	-0.510781	6.75109	15.2016	9.66859e-05	0.00277349		chr1_88400392_mm9	chr1	86430494	86433387	-0.416293	9.53325	3.1115	0.0777706	0.239621
	Gls	glutaminase	-0.584683	6.30098	6.96573	0.00831078	0.139313		Thnsl2	threonine synthase-like 2 (bacterial)	-0.613013	5.08675	15.1982	9.68623e-05	0.00277349		chr16_22441113_mm9	chr16	22259320	22260563	-0.61814	7.97012	3.09761	0.0784363	0.241009
	Rab33a	RAB33A, member RAS oncogene family	-0.533931	6.60652	6.96419	0.00831796	0.139313		Malsu1	mitochondrial assembly of ribosomal large subunit 1	-0.578767	5.5205	15.1961	9.69655e-05	0.00277349		chr1_42596746_mm9	chr1	42577525	42579758	-0.448712	9.10946	3.09541	0.0785424	0.241009
	Prickle4	prickle planar cell polarity protein 4	-0.394638	7.83162	6.96392	0.0083192	0.139313		Synpo2l	synaptopodin 2-like	-0.566933	5.68598	15.1956	9.69931e-05	0.00277349		chr17_6474987_mm9	chr17	6743111	6744498	-0.349557	10.7961	3.09196	0.078709	0.241009
	Eif2s3y	eukaryotic translation initiation factor 2, subunit 3, structural gene Y-linked	0.529348	6.53157	6.96364	0.00832047	0.139313		Cox8a	cytochrome c oxidase subunit 8A	-0.59082	5.35625	15.1794	9.78286e-05	0.00279248		chr13_28849716_mm9	chr13	28940879	28942852	-0.418616	9.4698	3.09064	0.0787728	0.241009
	Kat6a	K(lysine) acetyltransferase 6A	-0.469717	7.07489	6.96187	0.00832875	0.139313		Dvl1	dishevelled segment polarity protein 1	-0.571809	5.61263	15.173	9.81621e-05	0.00279358		chr6_22743235_mm9	chr6	22792141	22794677	-0.496341	8.68214	3.06265	0.0801402	0.244749
	Paxip1	PAX interacting (with transcription-activation domain) protein 1	-0.338375	8.67891	6.95027	0.00838288	0.139313		Wdr83	WD repeat domain containing 83	-0.590062	5.37462	15.1721	9.82099e-05	0.00279358		chr17_56071306_mm9	chr17	56237800	56239995	-0.417089	9.4609	3.05991	0.0802755	0.244749
	Eml5	echinoderm microtubule associated protein like 5	-0.816449	5.29764	6.94359	0.00841424	0.139313		Polr3k	polymerase (RNA) III (DNA directed) polypeptide K	-0.644516	4.77396	15.1658	9.85383e-05	0.00279752		chr13_31077739_mm9	chr13	31168710	31170878	-0.438529	9.18083	3.05138	0.080698	0.245609
	Ssbp1	single-stranded DNA binding protein 1	-0.816331	5.29942	6.94282	0.00841788	0.139313		Pdcd7	programmed cell death 7	-0.512657	6.6762	15.1628	9.86916e-05	0.00279752		chr6_117829970_mm9	chr6	117855584	117857643	-0.394732	9.859	3.04817	0.0808577	0.245667
	Cdon	cell adhesion molecule-related/down-regulated by oncogenes	-0.467903	7.08646	6.94266	0.00841865	0.139313		Dedd	death effector domain-containing	-0.528078	6.31069	15.1575	9.89677e-05	0.00280048		chr8_27279459_mm9	chr8	26658055	26660070	0.546061	8.20612	3.03443	0.0815444	0.247323
	Rilpl1	Rab interacting lysosomal protein-like 1	-0.555869	6.46106	6.94071	0.0084278	0.139313		Noa1	nitric oxide associated 1	-0.538067	6.11771	15.1521	9.92538e-05	0.00280181		chr5_67011802_mm9	chr5	66777160	66778917	-0.562181	8.16633	3.02964	0.0817857	0.247625
	Saxo2	stabilizer of axonemal microtubules 2	-0.533374	6.59903	6.94038	0.00842938	0.139313		Il15ra	interleukin 15 receptor, alpha chain	-0.582669	5.45853	15.1501	9.93586e-05	0.00280181		chr6_145815241_mm9	chr6	145812146	145812658	-0.411943	9.49099	3.02213	0.0821648	0.248342
	Tet2	tet methylcytosine dioxygenase 2	-0.467125	7.09496	6.93934	0.00843427	0.139313		Nr4a2	nuclear receptor subfamily 4, group A, member 2	-0.510611	6.72099	15.1302	0.000100412	0.00282661		chr14_25598929_mm9	chr14	24778719	24780842	-0.55245	8.22956	3.01368	0.0825941	0.249209
	Uck1	uridine-cytidine kinase 1	-0.70478	5.68907	6.93421	0.0084585	0.139313		Irs1	insulin receptor substrate 1	-0.508574	6.78048	15.1201	0.000100951	0.0028309		chr18_38540142_mm9	chr18	38512208	38514911	-0.491084	8.68689	3.0074	0.0829143	0.249335
	Ankrd50	ankyrin repeat domain 50	-0.551281	6.48383	6.93193	0.00846929	0.139313		Aimp2	aminoacyl tRNA synthetase complex-interacting multifunctional protein 2	-0.562077	5.73648	15.1174	0.000101093	0.0028309		chr10_90644779_mm9	chr10	91016942	91018991	-0.390781	9.87012	3.00726	0.0829215	0.249335
	Zcchc2	zinc finger, CCHC domain containing 2	-0.437766	7.34445	6.93059	0.00847565	0.139313		Dut	deoxyuridine triphosphatase	-0.553181	5.85979	15.1123	0.00010137	0.0028309		chr2_30547927_mm9	chr2	30581666	30583761	-0.445906	9.07668	3.00381	0.0830985	0.249438
	Susd4	sushi domain containing 4	-0.827434	5.2629	6.92964	0.00848015	0.139313		Naa30	N(alpha)-acetyltransferase 30, NatC catalytic subunit	-0.5183	6.50682	15.1088	0.000101557	0.0028309		chr1_37641820_mm9	chr1	37624050	37626130	-0.59876	7.9991	3.00085	0.0832504	0.249466
	Ppfibp1	PTPRF interacting protein, binding protein 1 (liprin beta 1)	-0.624053	6.06827	6.92682	0.00849353	0.139313		Fbxo33	F-box protein 33	-0.589569	5.35612	15.1082	0.000101586	0.0028309		chr17_23927672_mm9	chr17	24008480	24010632	-0.481885	8.74538	2.98597	0.0840186	0.251336
	Nme2	NME/NM23 nucleoside diphosphate kinase 2	-0.74367	5.53595	6.92633	0.00849583	0.139313		Klhl15	kelch-like 15	-0.624577	4.95105	15.1073	0.000101636	0.0028309		chr16_37684148_mm9	chr16	37503093	37506515	-0.382671	9.99547	2.9805	0.0843026	0.251409
	Immp2l	IMP2 inner mitochondrial membrane peptidase-like (S. cerevisiae)	-0.962457	4.92841	6.92557	0.00849943	0.139313		Nr4a1	nuclear receptor subfamily 4, group A, member 1	-0.518	6.50862	15.1046	0.00010178	0.0028309		chr6_128793266_mm9	chr6	128819046	128821199	-0.346052	10.7257	2.97996	0.0843307	0.251409
	Rtn3	reticulon 3	-0.480598	6.9762	6.91712	0.00853969	0.139313		Nup62	nucleoporin 62	-0.52118	6.42729	15.0903	0.000102558	0.00284768		chr9_32748653_mm9	chr9	32850762	32852733	-0.557366	8.17424	2.97563	0.0845569	0.251654
	Aff4	AF4/FMR2 family, member 4	-0.388499	7.89021	6.91679	0.00854128	0.139313		Ypel5	yippee like 5	-0.549848	5.90421	15.0812	0.000103051	0.00285617		chr19_5848805_mm9	chr19	5897396	5900002	-0.31739	11.4432	2.95697	0.0855378	0.25414
	Fignl2	fidgetin-like 2	-0.509822	6.7587	6.91564	0.00854677	0.139313		Mex3d	mex3 RNA binding family member D	-0.531841	6.2064	15.0742	0.000103434	0.00285617		chr15_31465781_mm9	chr15	31535102	31537111	-0.617634	7.92688	2.95126	0.0858404	0.254273
	Nexmif	neurite extension and migration factor	-0.671339	5.82809	6.91511	0.00854933	0.139313		Wdr26	WD repeat domain 26	-0.50189	7.00401	15.0738	0.000103455	0.00285617		chr19_46422861_mm9	chr19	46335967	46337810	-0.403562	9.59066	2.94938	0.0859399	0.254273
	Zc3h4	zinc finger CCCH-type containing 4	-0.324268	8.95018	6.91345	0.00855723	0.139313		Snx18	sorting nexin 18	-0.514717	6.57528	15.0718	0.000103564	0.00285617		chrX_96412181_mm9	chrX	98259607	98261448	-0.464848	8.86467	2.94605	0.0861172	0.254273
	Depp1	DEPP1 autophagy regulator	0.996129	4.7038	6.90849	0.00858103	0.139313		Syt11	synaptotagmin XI	-0.593579	5.29014	15.0684	0.000103755	0.0028566		chr18_35009443_mm9	chr18	34981912	34984127	-0.492554	8.63297	2.94516	0.0861647	0.254273
	E2f1	E2F transcription factor 1	-0.838507	5.22863	6.90768	0.00858489	0.139313		Anp32e	acidic (leucine-rich) nuclear phosphoprotein 32 family, member E	-0.540372	6.04589	15.0647	0.000103958	0.00285735		chr13_48967247_mm9	chr13	49025361	49025989	-0.559405	8.13278	2.94159	0.0863554	0.254406
	Dimt1	DIM1 dimethyladenosine transferase 1-like (S. cerevisiae)	-0.472034	7.03886	6.89888	0.00862727	0.139765		Nufip2	nuclear FMR1 interacting protein 2	-0.527723	6.27524	15.0505	0.000104742	0.00287405		chr16_21339937_mm9	chr16	21157319	21159506	-0.505393	8.54143	2.93746	0.0865763	0.254628
	Ubtd1	ubiquitin domain containing 1	-0.411578	7.59902	6.88089	0.00871453	0.140941		Ubtf	upstream binding transcription factor, RNA polymerase I	-0.492649	7.37335	15.0322	0.000105763	0.00289719		chr11_112672440_mm9	chr11	112699905	112703827	-0.444055	9.04283	2.93052	0.086949	0.255294
	Rpl3	ribosomal protein L3	-0.54454	6.51243	6.87463	0.00874506	0.140974		Srpr	signal recognition particle receptor ('docking protein')	-0.601144	5.18058	15.0176	0.000106581	0.00291341		chr7_117111699_mm9	chr7	109566148	109569641	-0.440472	9.0717	2.92407	0.0872972	0.255886
	Epha5	Eph receptor A5	-0.532402	6.59121	6.87334	0.00875139	0.140974		Ppp1r1b	protein phosphatase 1, regulatory inhibitor subunit 1B	-0.68077	4.4883	15.0153	0.000106712	0.00291341		chr12_70603100_mm9	chr12	69547188	69550468	-0.460052	8.89132	2.91789	0.0876319	0.256222
	Nfxl1	nuclear transcription factor, X-box binding-like 1	-0.621543	6.07036	6.87009	0.00876731	0.140974		Ier5l	immediate early response 5-like	-0.631202	4.85688	15.0065	0.000107212	0.00292216		chr11_6291144_mm9	chr11	6339514	6340447	-0.405553	9.48556	2.91527	0.0877743	0.256222
	Ajuba	ajuba LIM protein	-0.562858	6.39708	6.86571	0.00878884	0.140974		Marchf9	membrane associated ring-CH-type finger 9	-0.607903	5.10004	14.9925	0.000108009	0.00293896		chr3_19796825_mm9	chr3	19949119	19950484	-0.365373	10.2474	2.91384	0.0878519	0.256222
	Uqcc4	ubiquinol-cytochrome c reductase complex assembly factor 4	-0.477748	6.98454	6.86453	0.00879462	0.140974		Bmi1	Bmi1 polycomb ring finger oncogene	-0.59467	5.25849	14.9808	0.000108681	0.00295233		chr2_116801878_mm9	chr2	116801815	116808080	-0.345558	10.6377	2.90927	0.0881016	0.256522
	Scyl1	SCY1-like 1 (S. cerevisiae)	0.615154	5.97237	6.86253	0.0088045	0.140974		Zfp939	zinc finger protein 939	-0.628759	4.8763	14.9608	0.00010984	0.00297885		chr3_45179422_mm9	chr3	45330322	45331010	-0.536095	8.29064	2.90237	0.0884792	0.257193
	Rab34	RAB34, member RAS oncogene family	-0.533901	6.57392	6.85075	0.0088627	0.141305		Ddr1	discoidin domain receptor family, member 1	-0.49304	7.29651	14.9496	0.000110492	0.00299042		chr7_16635162_mm9	chr7	15782536	15783638	-0.361548	10.2936	2.88991	0.0891654	0.258757
	Smim19	small integral membrane protein 19	-0.472447	7.02388	6.84732	0.00887974	0.141305		Puf60	poly-U binding splicing factor 60	-0.507859	6.70914	14.9472	0.000110634	0.00299042		chr17_71945759_mm9	chr17	71904504	71905428	-0.388964	9.75376	2.87555	0.0899639	0.260642
	Prdx5	peroxiredoxin 5	-0.529664	6.602	6.84308	0.00890086	0.141305		Nabp2	nucleic acid binding protein 2	-0.58198	5.4151	14.9397	0.000111074	0.0029929		chr12_113779854_mm9	chr12	112506579	112509867	0.551572	8.0769	2.86937	0.0903099	0.260948
	Bcorl1	BCL6 co-repressor-like 1	-0.86083	5.15856	6.83866	0.0089229	0.141305		Exosc6	exosome component 6	-0.593076	5.26284	14.9365	0.000111261	0.0029929		chr13_38056280_mm9	chr13	38147229	38149141	-0.539359	8.21317	2.86833	0.0903685	0.260948
	Lpar1	lysophosphatidic acid receptor 1	-0.667621	5.82664	6.83799	0.00892622	0.141305		Mrpl20	mitochondrial ribosomal protein L20	-0.599045	5.19129	14.934	0.000111409	0.0029929		chr6_29935878_mm9	chr6	29984790	29986654	-0.437534	9.05381	2.86463	0.0905764	0.261117
	Tfb2m	transcription factor B2, mitochondrial	-0.371117	8.09418	6.83731	0.00892965	0.141305		Capn11	calpain 11	-0.61697	4.98368	14.9313	0.000111567	0.0029929		chr1_179190406_mm9	chr1	177085822	177087063	-0.357407	10.3153	2.85613	0.0910557	0.261356
	Rb1	RB transcriptional corepressor 1	-0.576723	6.31105	6.83111	0.00896066	0.141305		Sptssa	serine palmitoyltransferase, small subunit A	-0.599098	5.19216	14.93	0.000111644	0.0029929		chr11_57776910_mm9	chr11	57853160	57854566	-0.339819	10.6898	2.85528	0.0911042	0.261356
	Ranbp3	RAN binding protein 3	-0.551889	6.45288	6.82903	0.00897113	0.141305		Patl2	protein associated with topoisomerase II homolog 2 (yeast)	-0.534813	6.09738	14.9231	0.000112055	0.00299898		chr12_4530358_mm9	chr12	4572839	4575226	-0.553125	8.11663	2.85521	0.091108	0.261356
	Cux2	cut-like homeobox 2	-0.770647	5.41821	6.82877	0.00897242	0.141305		Pdap1	PDGFA associated protein 1	-0.522361	6.33518	14.9114	0.000112755	0.00300954		chr11_116939147_mm9	chr11	116967543	116968782	-0.367901	10.1027	2.84024	0.0919605	0.26329
	Alkbh3	alkB homolog 3, alpha-ketoglutarate-dependent dioxygenase	-0.530604	6.59218	6.82662	0.00898325	0.141305		Scaf11	SR-related CTD-associated factor 11	-0.518122	6.43314	14.9103	0.000112818	0.00300954		chr16_90144924_mm9	chr16	89940544	89941724	-0.371234	10.0419	2.83771	0.0921051	0.26329
	Gpd2	glycerol phosphate dehydrogenase 2, mitochondrial	-0.711929	5.6375	6.8232	0.00900044	0.141305		Zfp30	zinc finger protein 30	-0.545481	5.91451	14.892	0.000113917	0.00302528		chr12_72069096_mm9	chr12	71014278	71015883	-0.374405	9.97035	2.83546	0.0922343	0.26329
	Actn3	actinin alpha 3	-0.470546	7.02952	6.82033	0.00901491	0.141305		Pou3f4	POU domain, class 3, transcription factor 4	-0.588542	5.31453	14.8917	0.000113936	0.00302528		chr14_26047348_mm9	chr14	25225722	25228773	-0.449286	8.91616	2.82833	0.0926442	0.264028
	Foxo1	forkhead box O1	-0.532718	6.57406	6.82011	0.00901602	0.141305		Dnajb4	DnaJ heat shock protein family (Hsp40) member B4	-0.517118	6.44531	14.8912	0.000113965	0.00302528		chr14_118631695_mm9	chr14	118468885	118469645	-0.353979	10.3579	2.82484	0.0928457	0.264044
	Ago1	argonaute RISC catalytic subunit 1	-0.687824	5.73031	6.81269	0.00905355	0.141662		Yod1	YOD1 deubiquitinase	-0.538732	6.01715	14.8842	0.000114389	0.00303158		chr3_145314937_mm9	chr3	145357914	145359924	-0.401262	9.42155	2.8217	0.0930279	0.264044
	Sdc2	syndecan 2	-0.614512	6.08849	6.79113	0.00916354	0.143033		Sumo2	small ubiquitin-like modifier 2	-0.578671	5.44517	14.881	0.000114584	0.00303183		chr14_62298863_mm9	chr14	61917700	61918740	-0.355338	10.3252	2.81904	0.0931817	0.264044
	Kcnab2	potassium voltage-gated channel, shaker-related subfamily, beta member 2	-0.374319	8.02874	6.78952	0.0091718	0.143033		Chpf2	chondroitin polymerizing factor 2	-0.567011	5.60126	14.8649	0.000115567	0.00305289		chr12_112402169_mm9	chr12	111129817	111131804	-0.503729	8.48352	2.81779	0.0932542	0.264044
	Snx25	sorting nexin 25	-0.583549	6.25897	6.78681	0.00918574	0.143033		Cdkn2aip	CDKN2A interacting protein	-0.64616	4.70391	14.8535	0.000116264	0.00306633		chr3_144030908_mm9	chr3	144072822	144074822	0.524241	8.22664	2.80719	0.0938722	0.264178
	Kdm4a	lysine (K)-specific demethylase 4A	-0.479939	6.94478	6.77871	0.00922751	0.143451		Lrrc58	leucine rich repeat containing 58	-0.549295	5.84012	14.8323	0.000117579	0.00309497		chr14_32747843_mm9	chr14	31655082	31657145	-0.502741	8.4852	2.80666	0.0939033	0.264178
	Mpdu1	mannose-P-dolichol utilization defect 1	-0.685525	5.73022	6.76666	0.00929003	0.144066		Tk1	thymidine kinase 1	-0.605805	5.08429	14.8299	0.00011773	0.00309497		chr16_91265706_mm9	chr16	91058470	91061500	-0.399237	9.42464	2.80102	0.0942342	0.264178
	Zfp407	zinc finger protein 407	-0.41046	7.57051	6.76531	0.00929703	0.144066		Zfp771	zinc finger protein 771	-0.52953	6.16288	14.8229	0.00011817	0.00310154		chr4_55663617_mm9	chr4	55650436	55652546	-0.349193	10.4194	2.79896	0.0943551	0.264178
	Txnrd2	thioredoxin reductase 2	-0.486839	6.88055	6.75006	0.00937686	0.144741		Ube2k	ubiquitin-conjugating enzyme E2K	-0.515248	6.45755	14.8147	0.000118685	0.00311004		chr17_45711649_mm9	chr17	45885187	45885695	-0.405166	9.33846	2.79793	0.0944162	0.264178
	Lat	linker for activation of T cells	0.486783	6.78641	6.74935	0.00938059	0.144741		Pde3b	phosphodiesterase 3B, cGMP-inhibited	-0.50358	6.77129	14.8062	0.000119219	0.00311512		chr10_38892395_mm9	chr10	39046606	39049078	-0.489802	8.56994	2.79478	0.0946015	0.264178
	Cox8a	cytochrome c oxidase subunit 8A	-0.493504	6.83231	6.74837	0.00938571	0.144741		Bbs12	Bardet-Biedl syndrome 12 (human)	-0.617431	4.95379	14.8055	0.000119261	0.00311512		chr12_113931038_mm9	chr12	112658884	112660313	-0.322145	11.0356	2.79477	0.0946024	0.264178
	Ero1a	endoplasmic reticulum oxidoreductase 1 alpha	-0.423411	7.4281	6.74399	0.00940877	0.144865		Cdkn1b	cyclin-dependent kinase inhibitor 1B	-0.509134	6.59689	14.7939	0.000120001	0.00312942		chr14_118821492_mm9	chr14	118659060	118661137	-0.440021	8.98543	2.79454	0.0946157	0.264178
	Bax	BCL2-associated X protein	-0.672838	5.78072	6.73415	0.00946083	0.145434		Pdcd4	programmed cell death 4	-0.508298	6.6153	14.783	0.000120694	0.00314246		chr16_18686990_mm9	chr16	18505076	18507226	-0.52057	8.34404	2.79375	0.0946626	0.264178
	Cpeb2	cytoplasmic polyadenylation element binding protein 2	-0.440763	7.25721	6.73025	0.00948152	0.145519		Cnnm3	cyclin M3	-0.542737	5.9237	14.78	0.000120886	0.00314246		chr12_101425561_mm9	chr12	100152456	100155324	-0.349369	10.3817	2.77377	0.09585	0.267065
	Zfta	zinc finger translocation associated	-0.497006	6.80051	6.72546	0.00950702	0.145608		E2f1	E2F transcription factor 1	-0.583222	5.34879	14.7648	0.000121868	0.00316294		chr4_150246115_mm9	chr4	150955386	150957540	-0.469494	8.69616	2.76727	0.0962402	0.267449
	Ttc17	tetratricopeptide repeat domain 17	-0.470612	6.99976	6.72349	0.00951754	0.145608		Tmem60	transmembrane protein 60	-0.617866	4.93742	14.7458	0.0001231	0.00318885		chr15_100444539_mm9	chr15	100510374	100512543	-0.524152	8.28185	2.76637	0.096294	0.267449
	Armc6	armadillo repeat containing 6	-0.387569	7.82724	6.71927	0.00954009	0.145637		Vgll4	vestigial like family member 4	-0.478005	7.89277	14.7432	0.000123269	0.00318885		chr2_104658213_mm9	chr2	104648339	104648968	-0.533486	8.18336	2.75511	0.0969743	0.268911
	Mapt	microtubule-associated protein tau	-0.672009	5.78154	6.71747	0.0095497	0.145637		Pcdhga4	protocadherin gamma subfamily A, 4	-0.494489	7.07829	14.7404	0.000123453	0.00318885		chr5_100859740_mm9	chr5	100577540	100578541	-0.320034	11.0078	2.74004	0.0978924	0.271027
	Zfp97	zinc finger protein 97	-0.607963	6.10189	6.70704	0.0096057	0.146259		Nudt19	nudix hydrolase 19	-0.54843	5.82294	14.7332	0.000123924	0.00319594		chr14_63008595_mm9	chr14	62625858	62628598	-0.512819	8.36505	2.73532	0.0981818	0.271398
	Pitpnc1	phosphatidylinositol transfer protein, cytoplasmic 1	-0.526566	6.58621	6.70298	0.0096276	0.146361		Rps17	ribosomal protein S17	-0.538061	5.9803	14.7145	0.000125162	0.00321821		chr5_115262628_mm9	chr5	114950670	114951713	-0.441082	8.91979	2.72631	0.098737	0.272502
	Ube3c	ubiquitin protein ligase E3C	-0.79323	5.31991	6.69953	0.00964624	0.146411		Rpl35	ribosomal protein L35	-0.568642	5.53061	14.7142	0.000125182	0.00321821		chr4_123593470_mm9	chr4	123809826	123810226	-0.533946	8.1605	2.7206	0.0990905	0.272749
	Zpr1	ZPR1 zinc finger	-0.693879	5.68145	6.69674	0.00966134	0.146411		Lsm7	LSM7 homolog, U6 small nuclear RNA and mRNA degradation associated	-0.663907	4.55356	14.7093	0.000125508	0.0032215		chr16_94571211_mm9	chr16	94149738	94151738	-0.514398	8.35211	2.71924	0.0991841	0.272749
	Ccdc88a	coiled coil domain containing 88A	-0.681681	5.73013	6.6901	0.00969743	0.146549		Tmem253	transmembrane protein 253	-0.610151	5.006	14.6983	0.00012624	0.0032352		chr14_50681125_mm9	chr14	50298513	50300062	-0.384057	9.64409	2.71541	0.0994135	0.272749
	Spsb3	splA/ryanodine receptor domain and SOCS box containing 3	-0.631601	5.96974	6.68946	0.00970087	0.146549		Prr3	proline-rich polypeptide 3	-0.565767	5.57383	14.6908	0.000126739	0.00323984		chr4_9697816_mm9	chr4	9769830	9771669	-0.391856	9.45768	2.7148	0.0994512	0.272749
	Rab6b	RAB6B, member RAS oncogene family	-0.528816	6.56066	6.66871	0.00981447	0.148032		Mrto4	mRNA turnover 4, ribosome maturation factor	-0.513607	6.44275	14.6897	0.000126819	0.00323984		chr3_104857401_mm9	chr3	104961462	104963567	-0.39489	9.4053	2.71027	0.0997343	0.273097
	Swap70	SWA-70 protein	-0.519745	6.61932	6.66579	0.00983054	0.148043		Ube2d3	ubiquitin-conjugating enzyme E2D 3	-0.491369	7.16879	14.68	0.000127473	0.00324836		chr1_181889303_mm9	chr1	179786500	179787325	-0.510843	8.34831	2.68758	0.101163	0.276576
	Sppl3	signal peptide peptidase 3	-0.448534	7.16755	6.66055	0.0098595	0.148148		Trmt2a	TRM2 tRNA methyltransferase 2A	-0.526239	6.17389	14.6763	0.000127723	0.00324836		chr15_80538233_mm9	chr15	80590083	80592896	-0.456414	8.72583	2.66413	0.102664	0.280157
	Rims1	regulating synaptic membrane exocytosis 1	-0.737987	5.49668	6.65896	0.00986831	0.148148		Kctd2	potassium channel tetramerisation domain containing 2	-0.55038	5.78645	14.6759	0.00012775	0.00324836		chr19_14674124_mm9	chr19	14576415	14577314	-0.439998	8.88892	2.66212	0.102794	0.280157
	Cep250	centrosomal protein 250	-0.387419	7.80252	6.64372	0.00995304	0.149187		Zic3	zinc finger protein of the cerebellum 3	-0.621007	4.88805	14.6711	0.000128071	0.00325144		chr8_79424628_mm9	chr8	77625572	77627958	-0.366088	9.89342	2.64729	0.103757	0.281775
	Psap	prosaposin	-0.799536	5.28635	6.61798	0.0100979	0.151123		Pou3f1	POU domain, class 3, transcription factor 1	-0.770326	3.94364	14.6666	0.000128377	0.00325415		chr9_41698036_mm9	chr9	41800871	41802268	-0.443617	8.83424	2.64658	0.103803	0.281775
	Tsen54	tRNA splicing endonuclease subunit 54	-0.550389	6.40667	6.61168	0.0101337	0.151215		Mrpl54	mitochondrial ribosomal protein L54	-0.58393	5.31295	14.6627	0.000128646	0.00325591		chr13_37404575_mm9	chr13	37495317	37497317	-0.588037	7.9151	2.64366	0.103994	0.281775
	Rel	reticuloendotheliosis oncogene	-0.479351	6.90029	6.61136	0.0101355	0.151215		F8a	factor 8-associated gene A	-0.664962	4.53216	14.6356	0.000130506	0.00329786		chr17_36133961_mm9	chr17	36305510	36306616	-0.402559	9.21786	2.64307	0.104033	0.281775
	Ramac	RNA guanine-7 methyltransferase activating subunit	-0.43346	7.28615	6.60498	0.0101719	0.151355		Wdr83os	WD repeat domain 83 opposite strand	-0.708766	4.25525	14.6016	0.000132887	0.00335283		chr8_87559374_mm9	chr8	85762161	85762522	-0.457596	8.68929	2.63754	0.104395	0.282017
	Arsg	arylsulfatase G	-0.40022	7.63335	6.60421	0.0101763	0.151355		Tmem234	transmembrane protein 234	-0.56551	5.54786	14.5942	0.000133407	0.00335685		chr7_80741262_mm9	chr7	73245057	73246755	-0.40044	9.2328	2.63678	0.104445	0.282017
	Hmga2	high mobility group AT-hook 2	-0.451696	7.12042	6.59972	0.010202	0.151429		Plekhg2	pleckstrin homology domain containing, family G (with RhoGef domain) member 2	-0.511577	6.45235	14.5931	0.000133486	0.00335685		chr13_110809422_mm9	chr13	110154582	110156586	-0.479272	8.53667	2.63171	0.104779	0.282482
	St7	suppression of tumorigenicity 7	-0.55705	6.36571	6.59784	0.0102128	0.151429		Lxn	latexin	-0.588184	5.23938	14.5882	0.000133834	0.00335685		chr10_66383811_mm9	chr10	66754831	66759122	-0.382131	9.51527	2.61547	0.105856	0.284948
	Abhd11	abhydrolase domain containing 11	-0.471023	6.96377	6.59275	0.010242	0.151477		Pgap4	post-GPI attachment to proteins GalNAc transferase 4	-0.58201	5.31882	14.5877	0.00013387	0.00335685		chr12_86777981_mm9	chr12	85482193	85485680	0.408732	9.08326	2.60422	0.10661	0.286534
	Herpud1	homocysteine-inducible, endoplasmic reticulum stress-inducible, ubiquitin-like domain member 1	-0.402488	7.6043	6.59047	0.0102551	0.151477		Ppp1r9b	protein phosphatase 1, regulatory subunit 9B	-0.493908	6.98221	14.5765	0.000134665	0.00337159		chr6_55393646_mm9	chr6	55419856	55421839	-0.518149	8.18453	2.59864	0.106985	0.287102
	Memo1	mediator of cell motility 1	-0.423421	7.37572	6.58906	0.0102632	0.151477		Rpl29	ribosomal protein L29	-0.595392	5.13629	14.5693	0.000135179	0.00337557		chr13_112891079_mm9	chr13	112236348	112238552	-0.463779	8.61634	2.59314	0.107358	0.287659
	Acsf2	acyl-CoA synthetase family member 2	-0.596495	6.13603	6.58583	0.0102819	0.151492		Tspan31	tetraspanin 31	-0.581817	5.3173	14.5685	0.000135238	0.00337557		chr1_182745332_mm9	chr1	180642127	180642786	-0.459532	8.64482	2.58181	0.108128	0.289053
	H4c18	H4 clustered histone 18	-0.544796	6.43481	6.58343	0.0102958	0.151492		Gstt1	glutathione S-transferase, theta 1	-0.654694	4.59043	14.5507	0.000136521	0.00339744		chr7_73392851_mm9	chr7	65895902	65899793	-0.456954	8.65992	2.5788	0.108334	0.289053
	P3h3	prolyl 3-hydroxylase 3	-0.740783	5.46787	6.56951	0.0103766	0.152449		Nsmce3	NSE3 homolog, SMC5-SMC6 complex component	-0.579309	5.34907	14.5506	0.000136531	0.00339744		chr10_42311572_mm9	chr10	42466653	42468653	-0.520877	8.14822	2.57795	0.108392	0.289053
	Cks2	CDC28 protein kinase regulatory subunit 2	-0.530993	6.51514	6.55697	0.0104499	0.152865		Timm8b	translocase of inner mitochondrial membrane 8B	-0.567567	5.50486	14.5403	0.000137274	0.00341071		chr18_36097924_mm9	chr18	36070556	36072556	-0.511629	8.22269	2.5758	0.10854	0.289053
	Dnmt3b	DNA methyltransferase 3B	-0.545657	6.42441	6.55685	0.0104507	0.152865		Zfp869	zinc finger protein 869	-0.622607	4.8419	14.5331	0.000137803	0.00341551		chr11_22188023_mm9	chr11	22237795	22238684	-0.511778	8.20611	2.57127	0.10885	0.289439
	Mcmbp	minichromosome maintenance complex binding protein	-0.498688	6.74062	6.55445	0.0104647	0.152865		Atp5pb	ATP synthase peripheral stalk-membrane subunit b	-0.513415	6.38843	14.532	0.000137886	0.00341551		chr19_10416520_mm9	chr19	10318154	10320290	-0.511266	8.20702	2.56602	0.109212	0.28996
	Slc4a4	solute carrier family 4 (anion exchanger), member 4	-0.467124	6.98189	6.55382	0.0104684	0.152865		Prickle4	prickle planar cell polarity protein 4	-0.530337	6.0476	14.5223	0.000138598	0.00342794		chr9_121667442_mm9	chr9	121587770	121588099	-0.464486	8.58462	2.56276	0.109437	0.290117
	Ptrh2	peptidyl-tRNA hydrolase 2	-0.377545	7.89529	6.53915	0.0105551	0.153897		Nek8	NIMA (never in mitosis gene a)-related expressed kinase 8	-0.720022	4.17466	14.5078	0.000139663	0.00344044		chr5_139065814_mm9	chr5	138621677	138622439	-0.436896	8.8276	2.55951	0.109663	0.290274
	Soga3	SOGA family member 3	-0.830813	5.17948	6.52934	0.0106135	0.154342		Vdac3	voltage-dependent anion channel 3	-0.505483	6.56201	14.5066	0.000139756	0.00344044		chrX_12818247_mm9	chrX	13107113	13108627	-0.392623	9.25298	2.55038	0.110298	0.291513
	Ehd1	EH-domain containing 1	-0.483101	6.84782	6.52863	0.0106177	0.154342		Smarcd1	SWI/SNF related, matrix associated, actin dependent regulator of chromatin, subfamily d, member 1	-0.552752	5.70261	14.505	0.000139875	0.00344044		chr12_86813025_mm9	chr12	85517411	85519664	-0.345276	10.1576	2.54679	0.110549	0.291735
	Ppm1a	protein phosphatase 1A, magnesium dependent, alpha isoform	-0.346231	8.34272	6.52239	0.010655	0.154651		Zranb2	zinc finger, RAN-binding domain containing 2	-0.540392	5.88958	14.504	0.000139948	0.00344044		chr3_123212705_mm9	chr3	123302375	123303347	-0.316528	10.7952	2.53789	0.111174	0.292444
	Evi5l	ecotropic viral integration site 5 like	-0.469644	6.95134	6.51814	0.0106805	0.154787		B3gat1	beta-1,3-glucuronyltransferase 1 (glucuronosyltransferase P)	-0.62804	4.78778	14.4989	0.000140324	0.00344058		chr3_104797022_mm9	chr3	104900084	104902756	-0.494507	8.35509	2.53781	0.111179	0.292444
	Tbcc	tubulin-specific chaperone C	-0.464606	6.98976	6.51078	0.0107248	0.155195		Efs	embryonal Fyn-associated substrate	-0.511651	6.41214	14.4982	0.000140376	0.00344058		chr6_22752503_mm9	chr6	22801673	22803589	-0.591259	7.86544	2.53582	0.111319	0.292444
	Irf2bpl	interferon regulatory factor 2 binding protein-like	-0.566735	6.28319	6.50386	0.0107666	0.155566		Thap11	THAP domain containing 11	-0.540555	5.87708	14.4942	0.00014068	0.00344285		chr14_122851617_mm9	chr14	122686934	122689039	-0.369294	9.65688	2.5286	0.111829	0.293342
	Syne2	spectrin repeat containing, nuclear envelope 2	-0.455379	7.06006	6.49607	0.0108139	0.155799		Ccdc51	coiled-coil domain containing 51	-0.577678	5.34361	14.4801	0.000141736	0.00345858		chr2_26302372_mm9	chr2	26336228	26337091	-0.377301	9.4534	2.51289	0.112949	0.295801
	Coq10a	coenzyme Q10A	-0.615695	6.00361	6.49587	0.0108151	0.155799		Mpc1	mitochondrial pyruvate carrier 1	-0.555852	5.65201	14.4791	0.000141806	0.00345858		chr7_16984408_mm9	chr7	16132749	16134076	-0.308577	10.9572	2.51071	0.113105	0.295801
	Hus1	HUS1 checkpoint clamp component	-0.661771	5.77082	6.4929	0.0108332	0.155826		Tex261	testis expressed gene 261	-0.529033	6.05809	14.4771	0.000141959	0.00345858		chr3_65246260_mm9	chr3	65348385	65350555	-0.45824	8.60471	2.5047	0.113537	0.296486
	Leprot	leptin receptor overlapping transcript	-0.474551	6.90176	6.47905	0.0109179	0.156702		Gnptg	N-acetylglucosamine-1-phosphotransferase, gamma subunit	-0.68185	4.39484	14.4725	0.000142309	0.00346193		chr5_35894743_mm9	chr5	35709402	35711027	-0.452229	8.65332	2.50008	0.11387	0.296913
	Zfp369	zinc finger protein 369	-0.48688	6.80593	6.47763	0.0109266	0.156702		Msn	moesin	-0.530742	6.02611	14.4626	0.000143058	0.00347497		chr1_94532181_mm9	chr1	92562268	92563867	-0.552731	7.96779	2.4937	0.114333	0.297674
	Cyb5d2	cytochrome b5 domain containing 2	-0.337992	8.45797	6.47337	0.0109529	0.156844		Alkbh6	alkB homolog 6	-0.599437	5.05969	14.4573	0.00014346	0.00347955		chr17_47276292_mm9	chr17	47450267	47450868	-0.494494	8.301	2.48804	0.114744	0.298301
	Hspbp1	HSPA (heat shock 70kDa) binding protein, cytoplasmic cochaperone 1	-0.59758	6.09531	6.46495	0.0110049	0.157337		Tmbim1	transmembrane BAX inhibitor motif containing 1	-0.518011	6.25261	14.4534	0.000143755	0.00348153		chr16_77643696_mm9	chr16	77440153	77442196	-0.39106	9.21443	2.47986	0.115342	0.299364
	Ptprs	protein tyrosine phosphatase, receptor type, S	-0.694106	5.62477	6.45923	0.0110403	0.157337		Fzd4	frizzled class receptor 4	-0.607058	4.9781	14.445	0.000144397	0.00348908		chr14_25398258_mm9	chr14	24627663	24630623	-0.416414	8.94435	2.47594	0.11563	0.299364
	Ccnk	cyclin K	-0.343811	8.35642	6.45889	0.0110425	0.157337		Slc7a5	solute carrier family 7 (cationic amino acid transporter, y+ system), member 5	-0.480552	7.47251	14.4438	0.000144495	0.00348908		chr7_56005543_mm9	chr7	48398537	48400574	-0.485881	8.37922	2.47544	0.115667	0.299364
	Rfc1	replication factor C (activator 1) 1	-0.610182	6.02416	6.4545	0.0110698	0.157337		Thap7	THAP domain containing 7	-0.533875	5.96075	14.4344	0.000145214	0.00350119		chr19_32830058_mm9	chr19	32732949	32733977	-0.329952	10.3743	2.46609	0.116357	0.300703
	Slc7a6os	solute carrier family 7, member 6 opposite strand	-0.386666	7.73825	6.45208	0.0110849	0.157337		Purg	purine-rich element binding protein G	-0.554216	5.66027	14.4301	0.000145549	0.00350119		chr14_62302398_mm9	chr14	61919867	61921237	-0.293287	11.3014	2.45971	0.116831	0.301432
	Zmym5	zinc finger, MYM-type 5	-0.369199	7.97085	6.44962	0.0111002	0.157337		Mlec	malectin	-0.511617	6.37919	14.4263	0.000145837	0.00350119		chr11_97284862_mm9	chr11	97312586	97316163	0.477474	8.37165	2.45765	0.116984	0.301432
	Sertad2	SERTA domain containing 2	-0.451521	7.07925	6.44937	0.0111017	0.157337		Slc39a7	solute carrier family 39 (zinc transporter), member 7	-0.562717	5.53207	14.4261	0.000145856	0.00350119		chr17_48112338_mm9	chr17	48284395	48288512	0.426798	8.78596	2.45277	0.117348	0.301924
	Txnl4b	thioredoxin-like 4B	-0.370372	7.94998	6.44617	0.0111218	0.157389		Gfra4	glial cell line derived neurotrophic factor family receptor alpha 4	-0.98249	3.10084	14.4208	0.000146263	0.0035058		chr15_78411733_mm9	chr15	78463703	78466912	-0.371403	9.472	2.44763	0.117732	0.302468
	Sufu	SUFU negative regulator of hedgehog signaling	-0.511263	6.61626	6.43941	0.0111642	0.157713		Hacd1	3-hydroxyacyl-CoA dehydratase 1	-0.532424	5.98285	14.4156	0.000146669	0.00350653		chr3_68674100_mm9	chr3	68776396	68778096	-0.381355	9.29652	2.44298	0.118082	0.302921
	Ulk2	unc-51 like kinase 2	-0.518327	6.5668	6.43494	0.0111923	0.157713		Ybx1	Y box protein 1	-0.526437	6.07966	14.4149	0.000146724	0.00350653		chr2_94107101_mm9	chr2	94095634	94098945	-0.358822	9.72077	2.4367	0.118555	0.303558
	Fndc1	fibronectin type III domain containing 1	-0.838192	5.14289	6.4347	0.0111938	0.157713		Mllt11	myeloid/lymphoid or mixed-lineage leukemia; translocated to, 11	-0.496334	6.78496	14.4114	0.000146998	0.00350795		chr8_36828621_mm9	chr8	36231803	36233803	-0.526135	8.04255	2.43406	0.118755	0.303558
	Cdc42se1	CDC42 small effector 1	-0.412524	7.4366	6.43103	0.011217	0.157809		Taf15	TATA-box binding protein associated factor 15	-0.547225	5.75568	14.4054	0.00014747	0.00351406		chr15_103135644_mm9	chr15	103211960	103215270	-0.370666	9.47526	2.43279	0.118852	0.303558
	Lsm14b	LSM family member 14B	-0.523567	6.52516	6.42508	0.0112546	0.157877		Zfp354c	zinc finger protein 354C	-0.590913	5.152	14.3838	0.00014917	0.00354729		chr12_111829799_mm9	chr12	110556880	110559119	-0.272885	12.1228	2.42647	0.119331	0.304093
	Tma16	translation machinery associated 16	0.581673	6.05417	6.42506	0.0112547	0.157877		Shld3	shieldin complex subunit 3	-0.632478	4.72541	14.3821	0.0001493	0.00354729		chr4_82351551_mm9	chr4	82622025	82624171	-0.488646	8.30842	2.42545	0.119409	0.304093
	Dcaf7	DDB1 and CUL4 associated factor 7	-0.493867	6.7367	6.41906	0.0112928	0.158051		Retreg3	reticulophagy regulator family member 3	-0.500959	6.61189	14.3715	0.00015015	0.0035623		chr18_82982176_mm9	chr18	82829130	82832577	-0.398735	9.07949	2.41836	0.11995	0.305027
	Tor2a	torsin family 2, member A	-0.718622	5.51566	6.41659	0.0113085	0.158051		Trim8	tripartite motif-containing 8	-0.492069	6.90717	14.3557	0.000151415	0.00358709		chr18_24624951_mm9	chr18	24599370	24600507	-0.352381	9.83518	2.41029	0.12057	0.305911
	Prss33	protease, serine 33	0.77481	5.19544	6.41318	0.0113302	0.158051		Maff	v-maf musculoaponeurotic fibrosarcoma oncogene family, protein F (avian)	-0.549544	5.70374	14.3355	0.000153046	0.00362046		chr5_74490248_mm9	chr5	74253884	74255175	-0.319855	10.5154	2.40927	0.120648	0.305911
	Tmem242	transmembrane protein 242	-0.425938	7.29697	6.41278	0.0113328	0.158051		Rpl30	ribosomal protein L30	-0.565683	5.46638	14.3299	0.000153501	0.00362343		chr6_51543084_mm9	chr6	51568650	51570693	-0.522084	8.0475	2.40109	0.121281	0.306729
	Kmt2e	lysine (K)-specific methyltransferase 2E	-0.340728	8.38469	6.40899	0.0113571	0.158161		Oga	O-GlcNAcase	-0.505128	6.49609	14.3285	0.000153616	0.00362343		chr5_25034037_mm9	chr5	25733322	25735195	-0.337217	10.1238	2.39851	0.121481	0.306729
	Ints7	integrator complex subunit 7	-0.387043	7.71887	6.40373	0.0113907	0.1584		Shoc2	Shoc2, leucine rich repeat scaffold protein	-0.523722	6.09934	14.3177	0.0001545	0.00363534		chr11_60349938_mm9	chr11	60427163	60427509	-0.49849	8.17089	2.39607	0.121671	0.306729
	Tcf7	transcription factor 7, T cell specific	-0.835988	5.14344	6.40076	0.0114098	0.158436		Metap2	methionine aminopeptidase 2	-0.5245	6.086	14.3169	0.000154567	0.00363534		chr18_81248911_mm9	chr18	81092558	81097228	-0.33457	10.1615	2.39604	0.121673	0.306729
	Zmym2	zinc finger, MYM-type 2	-0.385551	7.73314	6.38919	0.0114844	0.158904		Slirp	SRA stem-loop interacting RNA binding protein	-0.6798	4.38288	14.3092	0.000155198	0.00364272		chr8_127184284_mm9	chr8	125388701	125389970	-0.328782	10.2901	2.39112	0.122057	0.307116
	Rbm5	RNA binding motif protein 5	-0.381103	7.78944	6.38885	0.0114866	0.158904		Csnk2b	casein kinase 2, beta polypeptide	-0.512226	6.32491	14.3076	0.000155328	0.00364272		chr10_57501694_mm9	chr10	57657089	57660019	-0.371039	9.38806	2.38956	0.122179	0.307116
	Stard9	START domain containing 9	-0.756474	5.37348	6.38495	0.0115118	0.158904		Ankrd49	ankyrin repeat domain 49	-0.640841	4.64724	14.2993	0.000156018	0.00365365		chr3_69094161_mm9	chr3	69196577	69198717	-0.479724	8.34901	2.38143	0.122815	0.308274
	Mzt1	mitotic spindle organizing protein 1	-0.42948	7.25558	6.38321	0.0115232	0.158904		Fbxo11	F-box protein 11	-0.48677	7.08115	14.2952	0.000156356	0.0036563		chr9_13979153_mm9	chr9	14084004	14087269	-0.423729	8.80392	2.37595	0.123247	0.308527
	Meaf6	MYST/Esa1-associated factor 6	-0.562012	6.2789	6.38276	0.0115261	0.158904		Cd81	CD81 antigen	-0.480616	7.35501	14.2877	0.00015698	0.00366565		chr5_110524200_mm9	chr5	110242010	110243817	-0.365828	9.48695	2.37566	0.12327	0.308527
	Ripk1	receptor (TNFRSF)-interacting serine-threonine kinase 1	-0.441438	7.14321	6.379	0.0115505	0.159013		Frzb	frizzled-related protein	-0.650408	4.5702	14.2764	0.000157925	0.00368243		chr15_98800646_mm9	chr15	98866064	98870566	-0.480803	8.30941	2.37011	0.123709	0.308906
	Nudt1	nudix hydrolase 1	-0.361708	8.03876	6.3741	0.0115824	0.159225		Ptpmt1	protein tyrosine phosphatase, mitochondrial 1	-0.501193	6.56602	14.2701	0.000158453	0.00368947		chr14_56473417_mm9	chr14	56090023	56090572	-0.495768	8.17386	2.36928	0.123775	0.308906
	Spr	sepiapterin reductase	-0.640984	5.83423	6.35757	0.0116908	0.160486		Frat2	frequently rearranged in advanced T cell lymphomas 2	-0.523086	6.09833	14.2563	0.000159618	0.00370573		chr9_62981721_mm9	chr9	63038923	63041058	-0.305348	10.7986	2.3653	0.12409	0.309253
	Zbtb7c	zinc finger and BTB domain containing 7C	-0.467443	6.92028	6.34994	0.0117412	0.160948		Foxn2	forkhead box N2	-0.52946	5.98332	14.2551	0.000159719	0.00370573		chr7_134530086_mm9	chr7	126985027	126986910	0.331586	10.1282	2.35881	0.124607	0.309749
	Ptn	pleiotrophin	-0.649843	5.78669	6.34027	0.0118054	0.161344		Usp3	ubiquitin specific peptidase 3	-0.496489	6.68775	14.2538	0.000159834	0.00370573		chr2_174675144_mm9	chr2	174689813	174693117	0.591497	7.76566	2.35715	0.12474	0.309749
	Tmem41b	transmembrane protein 41B	-0.399165	7.54884	6.33277	0.0118554	0.161344		Eps8l1	EPS8-like 1	-0.541189	5.80097	14.2486	0.000160272	0.00371062		chr2_144073605_mm9	chr2	144088768	144090748	0.423532	8.73634	2.35532	0.124895	0.309749
	Trabd	TraB domain containing	-0.368527	7.92804	6.33232	0.0118584	0.161344		Ptgr3	prostaglandin reductase 3	-0.577144	5.29315	14.2442	0.000160653	0.00371416		chr3_89859556_mm9	chr3	89960822	89961538	-0.440254	8.61864	2.35392	0.124999	0.309749
	Ctnna3	catenin (cadherin associated protein), alpha 3	-0.505567	6.62672	6.33225	0.0118589	0.161344		Lhfpl4	lipoma HMGIC fusion partner-like protein 4	-0.535687	5.8746	14.2332	0.000161588	0.00373048		chr6_144729161_mm9	chr6	144726451	144727367	-0.343198	9.91345	2.34798	0.125476	0.31049
	Ift80	intraflagellar transport 80	-0.368764	7.93075	6.33036	0.0118715	0.161344		Vezf1	vascular endothelial zinc finger 1	-0.531391	5.94038	14.2138	0.000163267	0.00376356		chr1_122981477_mm9	chr1	121012157	121015806	-0.396316	9.03893	2.34507	0.12571	0.310631
	Slc39a9	solute carrier family 39 (zinc transporter), member 9	-0.354307	8.12536	6.32606	0.0119003	0.161344		Apoa2	apolipoprotein A-II	-0.720137	4.12974	14.2113	0.000163482	0.00376356		chr5_53008831_mm9	chr5	52774664	52776839	-0.475127	8.34472	2.33836	0.126253	0.311531
	Klf16	Kruppel-like factor 16	-0.462944	6.94695	6.3256	0.0119034	0.161344		Tmem198	transmembrane protein 198	-0.723129	4.11675	14.2045	0.000164077	0.00377192		chr7_105965046_mm9	chr7	98464684	98466694	-0.362839	9.4757	2.33557	0.126488	0.31167
	Atp5mpl	ATP synthase membrane subunit 6.8PL	-0.644144	5.8153	6.32548	0.0119042	0.161344		Mxi1	MAX interactor 1, dimerization protein	-0.473217	7.62558	14.1787	0.000166337	0.0038185		chr7_20254788_mm9	chr7	19402041	19404178	-0.425164	8.74494	2.32584	0.127272	0.31316
	Gna11	guanine nucleotide binding protein, alpha 11	-0.417566	7.34505	6.32182	0.0119288	0.16145		Comtd1	catechol-O-methyltransferase domain containing 1	-0.56478	5.44626	14.175	0.000166671	0.00382077		chr13_65342693_mm9	chr13	65388050	65390119	-0.333317	10.0639	2.30462	0.12902	0.31698
	Tsen34	tRNA splicing endonuclease subunit 34	-0.337279	8.39942	6.31363	0.011984	0.16197		Inafm2	InaF motif containing 2	-0.587692	5.14041	14.1691	0.000167186	0.00382719		chr3_30494996_mm9	chr3	30649223	30650221	-0.362665	9.41237	2.30261	0.129187	0.31698
	Prmt7	protein arginine N-methyltransferase 7	-0.343548	8.29329	6.31093	0.0120023	0.161989		Cenpo	centromere protein O	-0.539932	5.78916	14.1532	0.000168609	0.00383697		chr2_127009250_mm9	chr2	127024392	127026049	-0.440809	8.5812	2.2993	0.129462	0.31721
	Ppp4r3b	protein phosphatase 4 regulatory subunit 3B	-0.350682	8.17704	6.30742	0.0120261	0.162016		Ninj1	ninjurin 1	-0.580884	5.2146	14.1488	0.000169	0.00383697		chr15_73516818_mm9	chr15	73557660	73559660	0.479003	8.17996	2.29064	0.130186	0.318537
	Fto	fat mass and obesity associated	-0.365303	7.96005	6.30566	0.012038	0.162016		Sesn2	sestrin 2	-0.496455	6.63609	14.1488	0.000169003	0.00383697		chr5_137395803_mm9	chr5	136947728	136949260	-0.352361	9.60706	2.27371	0.131615	0.321236
	Senp2	SUMO/sentrin specific peptidase 2	-0.533529	6.42669	6.30072	0.0120716	0.162242		Cdk2	cyclin-dependent kinase 2	-0.59098	5.09406	14.1476	0.000169111	0.00383697		chr14_106298150_mm9	chr14	106135253	106136840	-0.293535	10.95	2.27321	0.131657	0.321236
	Ndufa10	NADH:ubiquinone oxidoreductase subunit A10	-0.416149	7.35484	6.28872	0.0121536	0.162837		Tmbim6	transmembrane BAX inhibitor motif containing 6	-0.518648	6.1368	14.1434	0.00016949	0.00383697		chr6_47269512_mm9	chr6	47295763	47297763	-0.481278	8.20187	2.26317	0.132513	0.32251
	Add1	adducin 1 (alpha)	-0.381509	7.74147	6.28644	0.0121692	0.162837		Zfp532	zinc finger protein 532	-0.475986	7.45021	14.1406	0.000169741	0.00383697		chr6_126722837_mm9	chr6	126748556	126751003	0.55153	7.85001	2.26169	0.132639	0.32251
	H2bc15	H2B clustered histone 15	-0.464291	6.92113	6.28564	0.0121747	0.162837		Pcdhgb1	protocadherin gamma subfamily B, 1	-0.483895	7.09267	14.1391	0.00016988	0.00383697		chr12_52944784_mm9	chr12	51890644	51892531	-0.465168	8.36732	2.2602	0.132767	0.32251
	Elf1	E74 like ETS transcription factor 1	-0.345339	8.25282	6.28435	0.0121836	0.162837		Adss	adenylosuccinate synthetase, non muscle	-0.520225	6.10308	14.1364	0.000170124	0.00383697		chr1_193048496_mm9	chr1	190955642	190957696	-0.324708	10.1675	2.25844	0.132918	0.32251
	Snrpa	small nuclear ribonucleoprotein polypeptide A	-0.632528	5.85882	6.28007	0.012213	0.163004		Rpusd2	RNA pseudouridylate synthase domain containing 2	-0.586281	5.14127	14.1362	0.000170137	0.00383697		chr5_115768344_mm9	chr5	115456788	115458528	-0.445711	8.50418	2.24557	0.134028	0.324359
	Dph3	diphthamine biosynthesis 3	-0.377477	7.78743	6.26756	0.0122995	0.163911		Tmem238	transmembrane protein 238	-0.621117	4.77741	14.1359	0.000170167	0.00383697		chr1_185856805_mm9	chr1	183764834	183765578	-0.342465	9.7772	2.2453	0.134051	0.324359
	St3gal1	ST3 beta-galactoside alpha-2,3-sialyltransferase 1	-0.579261	6.1464	6.26365	0.0123267	0.163911		Ddhd1	DDHD domain containing 1	-0.477639	7.37035	14.134	0.000170342	0.00383697		chr2_72834473_mm9	chr2	72825516	72827395	-0.437952	8.56211	2.23699	0.134806	0.32543
	Fam216a	family with sequence similarity 216, member A	-0.426428	7.24428	6.2604	0.0123494	0.163911		Ndufb11	NADH:ubiquinone oxidoreductase subunit B11	-0.639717	4.63182	14.1308	0.000170629	0.00383697		chr16_17922110_mm9	chr16	17738911	17741001	-0.302102	10.655	2.23592	0.134866	0.32543
	Tcaf1	TRPM8 channel-associated factor 1	-0.741472	5.39596	6.25726	0.0123713	0.163911		Spen	spen family transcription repressor	-0.482044	7.1673	14.1303	0.000170673	0.00383697		chr11_48684678_mm9	chr11	48763247	48764509	-0.438933	8.53772	2.23343	0.135084	0.325505
	Tcf19	transcription factor 19	-0.601413	6.01595	6.25617	0.0123789	0.163911		Jmjd6	jumonji domain containing 6	-0.537788	5.8124	14.121	0.000171518	0.00384903		chr11_49577862_mm9	chr11	49653574	49656815	-0.471551	8.25523	2.2305	0.13534	0.325674
	Prep	prolyl endopeptidase	-0.521164	6.49223	6.25345	0.0123979	0.163911		Zxdb	zinc finger, X-linked, duplicated B	-0.670581	4.40623	14.1192	0.000171682	0.00384903		chr1_180247288_mm9	chr1	178145323	178145718	-0.49189	8.09553	2.22812	0.135549	0.325727
	Mvd	mevalonate (diphospho) decarboxylase	-0.421974	7.28463	6.25313	0.0124002	0.163911		Vcpip1	valosin containing protein (p97)/p47 complex interacting protein 1	-0.524344	6.01884	14.1111	0.000172423	0.00385282		chr4_129644031_mm9	chr4	129859568	129862338	-0.418808	8.69804	2.22373	0.135934	0.325904
	Zc3h6	zinc finger CCCH type containing 6	-0.442893	7.09031	6.24075	0.0124871	0.164619		Arhgef2	rho/rac guanine nucleotide exchange factor (GEF) 2	-0.476832	7.38581	14.1108	0.000172455	0.00385282		chr13_99870895_mm9	chr13	99234958	99238792	-0.33469	9.89406	2.22124	0.136153	0.325904
	Mib2	mindbomb E3 ubiquitin protein ligase 2	-0.481622	6.77358	6.24062	0.012488	0.164619		Sowahc	sosondowah ankyrin repeat domain family member C	-0.581549	5.1928	14.1075	0.000172755	0.00385282		chr4_32161979_mm9	chr4	32073885	32075990	-0.505269	8.03024	2.22092	0.136182	0.325904
	Snx3	sorting nexin 3	-0.789602	5.23943	6.22844	0.0125742	0.165517		Prcd	photoreceptor disc component	-0.650681	4.54274	14.107	0.000172797	0.00385282		chr12_109996045_mm9	chr12	108723052	108725123	-0.432962	8.58184	2.21805	0.136435	0.326063
	Acad8	acyl-Coenzyme A dehydrogenase family, member 8	-0.350296	8.14783	6.22517	0.0125975	0.165517		Slbp	stem-loop binding protein	-0.5276	5.96761	14.1026	0.000173208	0.00385673		chr2_172998517_mm9	chr2	173014110	173016726	-0.393797	8.95164	2.21509	0.136697	0.326242
	Bcat2	branched chain aminotransferase 2, mitochondrial	-0.730832	5.42749	6.22373	0.0126077	0.165517		Pcdhga3	protocadherin gamma subfamily A, 3	-0.482852	7.10785	14.0974	0.00017368	0.00386195		chr7_38968566_mm9	chr7	37882173	37884274	-0.371865	9.17962	2.20462	0.137628	0.328016
	Rftn2	raftlin family member 2	-0.603072	5.99679	6.21669	0.0126579	0.16571		Ccdc115	coiled-coil domain containing 115	-0.610339	4.86623	14.0814	0.000175163	0.00388963		chr5_23357568_mm9	chr5	24055696	24057111	-0.335885	9.83516	2.20075	0.137974	0.328393
	Ift25	intraflagellar transport 25	-0.386715	7.65005	6.21473	0.0126719	0.16571		Tgfb1i1	transforming growth factor beta 1 induced transcript 1	-0.656422	4.49555	14.0748	0.000175782	0.00389806		chr3_122626364_mm9	chr3	122716522	122718095	-0.448104	8.45226	2.19844	0.13818	0.328436
	Kazald1	Kazal-type serine peptidase inhibitor domain 1	-0.350576	8.13769	6.21443	0.0126741	0.16571		Asns	asparagine synthetase	-0.542802	5.72399	14.0666	0.000176555	0.00390667		chr3_104400935_mm9	chr3	104503296	104505296	-0.521168	7.96073	2.19583	0.138415	0.328548
	Pxk	PX domain containing serine/threonine kinase	-0.707187	5.51655	6.21134	0.0126962	0.165774		Nptx1	neuronal pentraxin 1	-0.517321	6.13358	14.0653	0.00017667	0.00390667		chr12_88166377_mm9	chr12	86869620	86872580	-0.402802	8.83752	2.18859	0.139067	0.329395
	Glud1	glutamate dehydrogenase 1	-0.514736	6.52338	6.19887	0.012786	0.166658		Zfp467	zinc finger protein 467	-0.561745	5.4432	14.0565	0.000177499	0.00390667		chr8_26916858_mm9	chr8	26295341	26297314	-0.453749	8.40313	2.18768	0.139149	0.329395
	Map3k12	mitogen-activated protein kinase kinase kinase 12	-0.461994	6.91516	6.19495	0.0128143	0.166658		Trappc14	trafficking protein particle complex 14	-0.534332	5.84608	14.0558	0.000177564	0.00390667		chr7_150624083_mm9	chr7	142990570	142992570	-0.591785	7.74595	2.18471	0.139418	0.329533
	Nos1ap	nitric oxide synthase 1 (neuronal) adaptor protein	-0.564546	6.2164	6.19383	0.0128225	0.166658		Slc35c2	solute carrier family 35, member C2	-0.578279	5.22154	14.0536	0.000177773	0.00390667		chr11_120177634_mm9	chr11	120206205	120208372	-0.34295	9.65837	2.18286	0.139585	0.329533
	Adissp	adipose secreted signaling protein	-0.422715	7.25098	6.19235	0.0128331	0.166658		Atp5g3	ATP synthase, H+ transporting, mitochondrial F0 complex, subunit C3 (subunit 9)	-0.563978	5.41542	14.053	0.000177829	0.00390667		chr16_13755343_mm9	chr16	13572114	13573852	-0.412513	8.71634	2.17726	0.140094	0.329833
	Mgat4a	mannoside acetylglucosaminyltransferase 4, isoenzyme A	-0.737373	5.39601	6.18737	0.0128693	0.166902		Ubl5	ubiquitin-like 5	-0.530015	5.91273	14.0528	0.000177848	0.00390667		chr7_31994453_mm9	chr7	30907768	30908921	0.448553	8.35779	2.1765	0.140163	0.329833
	Ctf2	cardiotrophin 2	0.811129	5.04029	6.17954	0.0129264	0.16723		Ptges3l	prostaglandin E synthase 3 like	-0.583436	5.15519	14.0471	0.000178387	0.00391323		chr10_59441532_mm9	chr10	59813893	59815757	-0.438595	8.50244	2.17433	0.14036	0.329833
	AU040320	expressed sequence AU040320	-0.371638	7.82591	6.17914	0.0129294	0.16723		Hnrnpr	heterogeneous nuclear ribonucleoprotein R	-0.487682	6.86816	14.0437	0.000178711	0.00391506		chr17_35087841_mm9	chr17	35168978	35170968	-0.318341	10.1636	2.17235	0.140541	0.329833
	Fuz	fuzzy planar cell polarity protein	-0.608212	5.95585	6.17171	0.0129837	0.167707		Hint1	histidine triad nucleotide binding protein 1	-0.565397	5.39099	14.0289	0.000180129	0.00394083		chr6_72295193_mm9	chr6	72323516	72324218	-0.46525	8.25935	2.16954	0.140799	0.329833
	Fig4	FIG4 phosphoinositide 5-phosphatase	-0.448671	7.01619	6.16591	0.0130264	0.168033		Siah2	siah E3 ubiquitin protein ligase 2	-0.505922	6.34337	14.0214	0.000180847	0.00394779		chr16_21795882_mm9	chr16	21613559	21614063	-0.406887	8.76964	2.16806	0.140934	0.329833
	Slc12a2	solute carrier family 12, member 2	-0.470028	6.84181	6.16317	0.0130466	0.168068		Ptch1	patched 1	-0.46569	7.91604	14.0205	0.000180931	0.00394779		chr1_92870455_mm9	chr1	90900454	90904403	-0.379042	9.06323	2.16596	0.141127	0.329833
	Zfp850	zinc finger protein 850	-0.44173	7.0728	6.1591	0.0130766	0.16823		Ncbp2as2	Ncbp2 antisense 2 (head to head)	-0.58395	5.14304	14.0159	0.000181373	0.00395214		chr17_87336450_mm9	chr17	87244438	87245538	-0.433846	8.53547	2.16492	0.141222	0.329833
	Necab2	N-terminal EF-hand calcium binding protein 2	-0.796412	5.20489	6.14755	0.0131623	0.168968		Alyref	Aly/REF export factor	-0.566145	5.37245	14.0042	0.000182504	0.00397147		chr8_82204661_mm9	chr8	80406248	80408248	0.427696	8.5274	2.16034	0.141644	0.330376
	Hipk3	homeodomain interacting protein kinase 3	-0.650182	5.73885	6.14444	0.0131854	0.168968		Mxra8	matrix-remodelling associated 8	-0.627288	4.69758	13.9919	0.000183701	0.00398747		chr17_17962946_mm9	chr17	18046140	18047262	-0.318366	10.1449	2.15539	0.1421	0.330999
	St8sia1	ST8 alpha-N-acetyl-neuraminide alpha-2,8-sialyltransferase 1	-0.510743	6.53371	6.14171	0.0132058	0.168968		Derpc	DERPC proline and glycine rich nuclear protein	-0.544497	5.67703	13.9892	0.000183973	0.00398747		chr7_146111238_mm9	chr7	138520363	138522441	-0.424725	8.58624	2.15062	0.142542	0.331116
	H4c17	H4 clustered histone 17	-0.499667	6.61385	6.13984	0.0132197	0.168968		Chtf8	CTF8, chromosome transmission fidelity factor 8	-0.544497	5.67703	13.9892	0.000183973	0.00398747		chr10_80401465_mm9	chr10	80776093	80777622	-0.552713	7.83135	2.14806	0.14278	0.331116
	Lpcat3	lysophosphatidylcholine acyltransferase 3	-0.504836	6.57791	6.13957	0.0132218	0.168968		Ldb1	LIM domain binding 1	-0.486833	6.85955	13.9842	0.000184463	0.00399278		chr16_93816686_mm9	chr16	93612260	93614260	-0.463149	8.24175	2.14686	0.142892	0.331116
	Zfp687	zinc finger protein 687	-0.33921	8.28004	6.13258	0.0132741	0.169149		Dph3	diphthamine biosynthesis 3	-0.589016	5.0686	13.9785	0.000185023	0.00399959		chr4_128489629_mm9	chr4	128705024	128706716	-0.357657	9.27321	2.14468	0.143095	0.331116
	Zfp939	zinc finger protein 939	-0.585979	6.07155	6.13169	0.0132808	0.169149		Trim28	tripartite motif-containing 28	-0.499624	6.47789	13.9756	0.000185306	0.0040004		chr10_126394374_mm9	chr10	126792393	126794245	-0.472646	8.16002	2.14465	0.143098	0.331116
	Crtc3	CREB regulated transcription coactivator 3	-0.540704	6.33557	6.13065	0.0132886	0.169149		Slc20a2	solute carrier family 20, member 2	-0.502004	6.41514	13.9691	0.000185941	0.00400551		chr18_5158604_mm9	chr18	5158105	5160009	-0.374765	9.08186	2.14133	0.143408	0.331393
	Zbtb44	zinc finger and BTB domain containing 44	-0.379687	7.70651	6.12697	0.0133163	0.169244		Ptov1	prostate tumor over expressed gene 1	-0.531873	5.86135	13.9682	0.000186034	0.00400551		chr1_182706867_mm9	chr1	180604577	180606114	-0.324976	9.97038	2.13444	0.144053	0.332255
	Ube4b	ubiquitination factor E4B	-0.639773	5.78018	6.12498	0.0133313	0.169244		Csf1	colony stimulating factor 1 (macrophage)	-0.524349	5.97353	13.9613	0.000186715	0.00401486		chr9_102326385_mm9	chr9	102300252	102302252	-0.505987	7.98439	2.13329	0.144161	0.332255
	Csad	cysteine sulfinic acid decarboxylase	-0.542858	6.32489	6.12038	0.0133661	0.169462		Rab32	RAB32, member RAS oncogene family	-0.676874	4.34478	13.952	0.00018764	0.00402944		chr17_83676108_mm9	chr17	83582516	83585087	-0.350314	9.37426	2.12812	0.144648	0.332939
	Edem3	ER degradation enhancer, mannosidase alpha-like 3	-0.400188	7.45754	6.1153	0.0134046	0.169721		Cmpk2	cytidine monophosphate (UMP-CMP) kinase 2, mitochondrial	-0.640124	4.59359	13.9344	0.00018941	0.0040586		chr8_122940870_mm9	chr8	121142140	121144388	-0.469577	8.16193	2.11652	0.145747	0.334823
	Synj1	synaptojanin 1	-0.542433	6.3252	6.11064	0.0134399	0.169721		Rps16	ribosomal protein S16	-0.563329	5.39169	13.9328	0.000189573	0.0040586		chr19_45374869_mm9	chr19	45288653	45290089	-0.474434	8.12321	2.11544	0.14585	0.334823
	Zfat	zinc finger and AT hook domain containing	-0.455737	6.9355	6.10881	0.0134538	0.169721		Luc7l2	LUC7-like 2 (S. cerevisiae)	-0.498968	6.46724	13.9311	0.000189745	0.0040586		chr7_52243497_mm9	chr7	44636844	44637960	-0.334624	9.71579	2.11078	0.146295	0.335402
	Eif1a	eukaryotic translation initiation factor 1A	-0.363381	7.90587	6.10273	0.0135002	0.169721		Hypk	huntingtin interacting protein K	-0.744982	3.96237	13.909	0.000191991	0.00410125		chr7_123235981_mm9	chr7	115691559	115692705	-0.265717	11.525	2.10678	0.146678	0.33584
	Ift52	intraflagellar transport 52	-0.43993	7.07249	6.10271	0.0135004	0.169721		Ajuba	ajuba LIM protein	-0.510507	6.20575	13.8942	0.000193498	0.00412584		chr4_11118829_mm9	chr4	11189568	11190351	-0.414215	8.6312	2.0982	0.147502	0.337208
	Ubxn2a	UBX domain protein 2A	-0.581321	6.09067	6.10211	0.0135049	0.169721		Pramel47	PRAME like 47	1.06426	2.75663	13.8928	0.000193648	0.00412584		chr17_80881622_mm9	chr17	80789395	80791435	-0.33608	9.6457	2.09482	0.147829	0.337208
	Mboat7	membrane bound O-acyltransferase domain containing 7	-0.340085	8.25379	6.10145	0.01351	0.169721		Ndufc2	NADH:ubiquinone oxidoreductase subunit C2	-0.567603	5.31957	13.8873	0.000194211	0.00413243		chr14_67807216_mm9	chr14	67425234	67426876	-0.416004	8.61903	2.09456	0.147854	0.337208
	Emsy	EMSY, BRCA2-interacting transcriptional repressor	-0.412423	7.32327	6.09644	0.0135484	0.169949		Rflnb	refilin B	-0.667285	4.39444	13.8765	0.000195331	0.00415085		chr9_27000438_mm9	chr9	27102352	27104474	-0.432746	8.49003	2.08966	0.148328	0.337849
	Sh3rf3	SH3 domain containing ring finger 3	-0.501468	6.58238	6.09447	0.0135634	0.169949		Trmu	tRNA 5-methylaminomethyl-2-thiouridylate methyltransferase	-0.535731	5.76335	13.8354	0.000199648	0.00423706		chr5_141019082_mm9	chr5	140526920	140530402	-0.477845	8.0783	2.08627	0.148658	0.338159
	Dolk	dolichol kinase	-0.34693	8.14078	6.08982	0.0135992	0.170175		Tprgl	transformation related protein 63 regulated like	-0.719768	4.081	13.8252	0.000200739	0.00425468		chr8_73388636_mm9	chr8	71317404	71319401	-0.327653	9.81852	2.07857	0.14941	0.339409
	Msantd7	Myb/SANT DNA binding domain containing 7	-0.412095	7.321	6.08186	0.0136606	0.170229		Creb3	cAMP responsive element binding protein 3	-0.547242	5.58578	13.8142	0.000201916	0.00427406		chr14_46310326_mm9	chr14	45927242	45929137	-0.553272	7.8077	2.07667	0.149596	0.339409
	Hspa14	heat shock protein 14	-0.412095	7.321	6.08186	0.0136606	0.170229		Polr2e	polymerase (RNA) II (DNA directed) polypeptide E	-0.60624	4.84091	13.8086	0.000202518	0.00428124		chr12_12691614_mm9	chr12	12733814	12735814	-0.469382	8.11763	2.06937	0.150313	0.340593
	Usp8	ubiquitin specific peptidase 8	-0.557079	6.22455	6.08094	0.0136677	0.170229		Rbm43	RNA binding motif protein 43	-0.81026	3.65291	13.8034	0.000203079	0.00428724		chr2_93795136_mm9	chr2	93783840	93786809	-0.2686	11.3111	2.06671	0.150576	0.340745
	Cdk20	cyclin-dependent kinase 20	-0.708258	5.47905	6.08009	0.0136742	0.170229		Sox3	SRY (sex determining region Y)-box 3	-0.646894	4.52014	13.8009	0.000203354	0.00428724		chr18_35911518_mm9	chr18	35884009	35886072	-0.342371	9.41383	2.05774	0.151465	0.342314
	Cluh	clustered mitochondria (cluA/CLU1) homolog	-0.491775	6.64605	6.0668	0.0137775	0.171294		Slc16a14	solute carrier family 16 (monocarboxylic acid transporters), member 14	-0.561533	5.38325	13.7987	0.000203591	0.00428724		chr13_55291630_mm9	chr13	55336784	55338998	-0.337926	9.51639	2.04516	0.152721	0.344707
	Megf6	multiple EGF-like-domains 6	-0.692982	5.53461	6.05902	0.0138384	0.171546		Pcp4l1	Purkinje cell protein 4-like 1	-0.537661	5.7189	13.794	0.000204096	0.00429234		chr1_179269425_mm9	chr1	177165307	177167531	-0.425896	8.495	2.04057	0.153182	0.345302
	Slc30a4	solute carrier family 30 (zinc transporter), member 4	-0.535426	6.34871	6.05741	0.0138509	0.171546		Hgh1	HGH1 homolog	-0.623735	4.68608	13.7823	0.000205374	0.00431217		chr17_83613729_mm9	chr17	83521176	83521708	-0.461264	8.14419	2.03423	0.153822	0.346162
	Vwa7	von Willebrand factor A domain containing 7	0.51092	6.40755	6.05737	0.0138513	0.171546		Eef2	eukaryotic translation elongation factor 2	-0.557508	5.42809	13.7805	0.000205568	0.00431217		chr9_83581090_mm9	chr9	83568436	83570297	-0.388746	8.83072	2.03287	0.15396	0.346162
	Paqr8	progestin and adipoQ receptor family member VIII	-0.53053	6.37774	6.04956	0.0139127	0.171852		Pbld2	phenazine biosynthesis-like protein domain containing 2	-0.486491	6.73277	13.7724	0.000206455	0.00432521		chr19_43751155_mm9	chr19	43664320	43665227	-0.300748	10.3306	2.02411	0.15485	0.347715
	Brpf3	bromodomain and PHD finger containing, 3	-0.371912	7.76803	6.04911	0.0139162	0.171852		L3mbtl4	L3MBTL4 histone methyl-lysine binding protein	0.496211	6.43238	13.7656	0.00020721	0.00432943		chr16_52455049_mm9	chr16	52274444	52275439	-0.452206	8.22862	2.02124	0.155142	0.347925
	Tbc1d7	TBC1 domain family, member 7	-0.661988	5.66246	6.04741	0.0139296	0.171852		Mast3	microtubule associated serine/threonine kinase 3	-0.466661	7.59142	13.7643	0.000207351	0.00432943		chr1_179914691_mm9	chr1	177811054	177812146	-0.318924	9.88907	2.01577	0.155702	0.348704
	Nelfe	negative elongation factor complex member E, Rdbp	-0.527673	6.3913	6.04019	0.0139867	0.172062		Polr2m	polymerase (RNA) II (DNA directed) polypeptide M	-0.536881	5.72275	13.7634	0.000207453	0.00432943		chr2_166611918_mm9	chr2	166627534	166629700	-0.311488	10.0491	2.01395	0.155889	0.348704
	Znfx1	zinc finger, NFX1-type containing 1	-0.459008	6.88592	6.03828	0.0140018	0.172062		Mrpl40	mitochondrial ribosomal protein L40	-0.590384	5.0018	13.7582	0.000208027	0.00433205		chr1_153855910_mm9	chr1	151883541	151885648	0.351411	9.17599	2.00843	0.156457	0.349527
	Gxylt1	glucoside xylosyltransferase 1	-0.406527	7.36494	6.03624	0.014018	0.172062		Id4	inhibitor of DNA binding 4	-0.787079	3.74808	13.7559	0.000208283	0.00433205		chr18_45175097_mm9	chr18	45147273	45150179	-0.461688	8.12445	2.00367	0.156948	0.350177
	Arpc1b	actin related protein 2/3 complex, subunit 1B	-0.613201	5.88993	6.03436	0.014033	0.172062		Pcdhga1	protocadherin gamma subfamily A, 1	-0.476282	7.13532	13.755	0.000208376	0.00433205		chr8_130881436_mm9	chr8	129083038	129084554	-0.37674	8.91651	1.99976	0.157354	0.350634
	Alg5	asparagine-linked glycosylation 5 (dolichyl-phosphate beta-glucosyltransferase)	-0.304492	8.91396	6.03087	0.0140607	0.172062		Ric8a	RIC8 guanine nucleotide exchange factor A	-0.504021	6.27057	13.7431	0.000209707	0.00435127		chr10_76927782_mm9	chr10	77299872	77301872	0.503694	7.8966	1.9894	0.158433	0.352589
	H2az2	H2A.Z histone variant 2	-0.565846	6.16132	6.02705	0.0140912	0.172062		Dnaja2	DnaJ heat shock protein family (Hsp40) member A2	-0.531506	5.7996	13.7419	0.000209835	0.00435127		chr19_59531283_mm9	chr19	59445835	59446122	-0.432987	8.39003	1.98357	0.159044	0.353283
	Bloc1s1	biogenesis of lysosomal organelles complex-1, subunit 1	-0.697965	5.50788	6.02668	0.0140942	0.172062		Pea15a	proliferation and apoptosis adaptor protein 15A	-0.521634	5.94482	13.7365	0.000210439	0.00435825		chr17_31672614_mm9	chr17	31753733	31755723	-0.520255	7.86518	1.97876	0.159551	0.353283
	Pik3r2	phosphoinositide-3-kinase regulatory subunit 2	-0.313092	8.71492	6.02432	0.014113	0.172062		Gpr162	G protein-coupled receptor 162	-0.575422	5.17511	13.7339	0.000210729	0.00435873		chr14_118629056_mm9	chr14	118466301	118468546	-0.336319	9.40109	1.97748	0.159685	0.353283
	Ints4	integrator complex subunit 4	-0.813849	5.13122	6.0224	0.0141283	0.172062		Arpin	actin-related protein 2/3 complex inhibitor	-0.582413	5.08539	13.7295	0.00021123	0.00436355		chr6_128151173_mm9	chr6	128177081	128179094	-0.297515	10.3093	1.97663	0.159775	0.353283
	Fhl1	four and a half LIM domains 1	-0.485232	6.68138	6.0218	0.0141331	0.172062		Nes	nestin	-0.48382	6.78898	13.7091	0.00021353	0.00440548		chr16_90142738_mm9	chr16	89939434	89940517	-0.301367	10.2214	1.97656	0.159783	0.353283
	Crebzf	CREB/ATF bZIP transcription factor	-0.445608	6.99465	6.01825	0.0141616	0.172062		Hapln4	hyaluronan and proteoglycan link protein 4	-0.758821	3.87181	13.7043	0.000214078	0.00440786		chr1_158968816_mm9	chr1	156866168	156868405	-0.460113	8.10624	1.97455	0.159996	0.353283
	Lurap1	leucine rich adaptor protein 1	-0.571515	6.12402	6.01642	0.0141763	0.172062		Tmem17	transmembrane protein 17	-0.600939	4.87783	13.7034	0.000214187	0.00440786		chr15_79024235_mm9	chr15	79075891	79080208	-0.422599	8.46161	1.97299	0.16016	0.353283
	Smc1a	structural maintenance of chromosomes 1A	-0.472924	6.77573	6.01608	0.014179	0.172062		Hif1a	hypoxia inducible factor 1, alpha subunit	-0.494827	6.46412	13.6864	0.000216132	0.0044409		chr16_30512659_mm9	chr16	30329114	30329673	-0.463586	8.08336	1.96513	0.160996	0.354287
	Relb	avian reticuloendotheliosis viral (v-rel) oncogene related B	-0.665719	5.63902	6.00581	0.0142618	0.172661		Ing1	inhibitor of growth family, member 1	-0.4928	6.51371	13.6846	0.000216337	0.0044409		chr10_75336213_mm9	chr10	75708193	75710280	-0.417854	8.49321	1.9647	0.161041	0.354287
	Med13	mediator complex subunit 13	-0.407956	7.33516	6.0055	0.0142643	0.172661		Pcdhga2	protocadherin gamma subfamily A, 2	-0.475175	7.1213	13.6738	0.00021759	0.004461		chr15_103130485_mm9	chr15	103209292	103209851	-0.484732	7.99294	1.963	0.161224	0.354287
	Nusap1	nucleolar and spindle associated protein 1	-0.462566	6.84804	5.99688	0.0143341	0.172891		Prss16	protease, serine 16 (thymus)	-0.952628	3.11272	13.6684	0.000218217	0.00446119		chr2_110021561_mm9	chr2	110009415	110011348	-0.517028	7.86725	1.95652	0.161916	0.354971
	Pkdcc	protein kinase domain containing, cytoplasmic	-0.389225	7.53733	5.99486	0.0143506	0.172891		Slc29a1	solute carrier family 29 (nucleoside transporters), member 1	-0.580951	5.08625	13.6674	0.000218332	0.00446119		chr12_77297657_mm9	chr12	76242358	76244140	-0.366767	8.97424	1.95573	0.162001	0.354971
	Zfp619	zinc finger protein 619	-0.530582	6.363	5.99369	0.0143601	0.172891		Naa12	N(alpha)-acetyltransferase 12, NatA catalytic subunit	-0.546057	5.55958	13.6653	0.00021857	0.00446119		chr11_54914662_mm9	chr11	54988575	54992942	-0.307588	10.0509	1.95439	0.162145	0.354971
	Trp53inp1	transformation related protein 53 inducible nuclear protein 1	-0.404685	7.36228	5.9897	0.0143926	0.172891		Gnai2	guanine nucleotide binding protein (G protein), alpha inhibiting 2	-0.478448	6.96394	13.6643	0.000218694	0.00446119		chr2_18687976_mm9	chr2	18770914	18772459	-0.284837	10.5851	1.9492	0.162703	0.355138
	Rnaseh2a	ribonuclease H2, large subunit	-0.754496	5.29858	5.98703	0.0144144	0.172891		Cks2	CDC28 protein kinase regulatory subunit 2	-0.552125	5.46349	13.6556	0.000219701	0.00447613		chr17_23687078_mm9	chr17	23768863	23770877	-0.300871	10.1712	1.94279	0.163396	0.355138
	Ctbp1	C-terminal binding protein 1	-0.702859	5.47597	5.98651	0.0144186	0.172891		Shc4	SHC (Src homology 2 domain containing) family, member 4	-0.468192	7.42551	13.6514	0.000220196	0.00447723		chr18_84760395_mm9	chr18	84608629	84608815	-0.493769	7.9427	1.94228	0.163451	0.355138
	Igf2	insulin-like growth factor 2	0.730482	5.25352	5.98627	0.0144206	0.172891		Azi2	5-azacytidine induced gene 2	-0.518776	5.97345	13.6505	0.000220304	0.00447723		chr5_108796418_mm9	chr5	108514091	108516190	-0.300476	10.1829	1.93974	0.163726	0.355138
	Setbp1	SET binding protein 1	-0.839255	5.05597	5.98342	0.014444	0.172891		Tmem88b	transmembrane protein 88B	-0.707898	4.1182	13.6352	0.000222102	0.00450306		chr3_21973256_mm9	chr3	22129009	22129816	-0.441138	8.21479	1.93849	0.163862	0.355138
	Zfp830	zinc finger protein 830	-0.373801	7.71723	5.98329	0.014445	0.172891		Stom	stomatin	-0.529796	5.79052	13.6337	0.00022228	0.00450306		chr11_20432117_mm9	chr11	20481031	20483154	-0.358537	9.05537	1.93781	0.163936	0.355138
	Mrpl14	mitochondrial ribosomal protein L14	-0.323325	8.4831	5.97865	0.014483	0.173131		Zfp119b	zinc finger protein 119b	-0.59526	4.91363	13.6327	0.000222404	0.00450306		chr2_130389706_mm9	chr2	130403908	130404677	-0.500953	7.91724	1.93583	0.164152	0.355138
	Tmem63a	transmembrane protein 63a	-0.398789	7.41741	5.97102	0.0145459	0.173634		Slain1	SLAIN motif family, member 1	-0.535963	5.69606	13.6301	0.000222704	0.00450353		chr10_39393685_mm9	chr10	39546960	39553074	-0.337029	9.32257	1.93546	0.164192	0.355138
	Arhgap20	Rho GTPase activating protein 20	-0.546901	6.25545	5.96916	0.0145612	0.173634		Gpx4	glutathione peroxidase 4	-0.552867	5.44625	13.6197	0.000223942	0.00452297		chr17_86017709_mm9	chr17	85924700	85926894	-0.514578	7.86484	1.93541	0.164197	0.355138
	Nf1	neurofibromin 1	-0.344039	8.12405	5.96175	0.0146225	0.173989		Fadd	Fas (TNFRSF6)-associated via death domain	-0.59371	4.93255	13.6121	0.000224854	0.00453577		chr4_136945151_mm9	chr4	137115497	137116686	-0.285296	10.5371	1.93489	0.164254	0.355138
	Asxl3	ASXL transcriptional regulator 3	-0.636186	5.75717	5.95951	0.0146411	0.173989		Nutf2	nuclear transport factor 2	-0.485493	6.66963	13.5999	0.000226318	0.00455606		chr12_75385822_mm9	chr12	74330334	74332415	-0.421405	8.43577	1.92733	0.165081	0.356484
	Prkab1	protein kinase, AMP-activated, beta 1 non-catalytic subunit	-0.536209	6.3164	5.95875	0.0146474	0.173989		Commd3	COMM domain containing 3	-0.544316	5.56453	13.5991	0.000226419	0.00455606		chr8_107676832_mm9	chr8	105878496	105880644	-0.429601	8.35733	1.92378	0.165471	0.356885
	Cdkn2aip	CDKN2A interacting protein	-0.641202	5.73152	5.95511	0.0146777	0.173989		Kcnj2	potassium inwardly-rectifying channel, subfamily J, member 2	-0.624006	4.6503	13.592	0.000227274	0.00456531		chr14_104177866_mm9	chr14	104014489	104017689	-0.371016	8.90158	1.91888	0.16601	0.357465
	Map6d1	MAP6 domain containing 1	-0.563016	6.15385	5.95466	0.0146814	0.173989		Adrm1	adhesion regulating molecule 1 26S proteasome ubiquitin receptor	-0.49324	6.45642	13.5886	0.000227688	0.00456531		chr2_152564586_mm9	chr2	152580330	152580840	0.44641	8.10803	1.91762	0.166149	0.357465
	Esyt2	extended synaptotagmin-like protein 2	-0.375367	7.68848	5.94793	0.0147376	0.174131		Msl3	MSL complex subunit 3	-0.55234	5.44801	13.5883	0.000227719	0.00456531		chr1_180206029_mm9	chr1	178102891	178104463	-0.35998	9.00737	1.90782	0.167235	0.359359
	Grid1	glutamate receptor, ionotropic, delta 1	-0.403264	7.35891	5.94312	0.0147778	0.174131		Tubb5	tubulin, beta 5 class I	-0.595068	4.90814	13.5858	0.000228028	0.00456588		chr16_85802499_mm9	chr16	85601001	85602217	-0.470684	8.01688	1.90595	0.167444	0.359366
	Dbil5	diazepam binding inhibitor-like 5	-0.443956	6.98203	5.94182	0.0147888	0.174131		Cdca7	cell division cycle associated 7	-0.540028	5.6264	13.5822	0.000228466	0.00456737		chr8_26386524_mm9	chr8	25764652	25767544	-0.39791	8.59164	1.90197	0.167887	0.359876
	Bag1	BCL2-associated athanogene 1	-0.438219	7.03378	5.9411	0.0147948	0.174131		Bcan	brevican	-0.507508	6.14644	13.5806	0.000228663	0.00456737		chr4_147316736_mm9	chr4	148025996	148026914	-0.28943	10.3675	1.89772	0.168363	0.360275
	Ptms	parathymosin	-0.577317	6.06313	5.93848	0.0148168	0.174131		Drg1	developmentally regulated GTP binding protein 1	-0.48178	6.77418	13.5764	0.000229176	0.00457202		chr2_30514433_mm9	chr2	30547505	30549787	-0.36646	8.9144	1.89663	0.168486	0.360275
	Adam17	a disintegrin and metallopeptidase domain 17	-0.457776	6.86969	5.93597	0.0148379	0.174131		Phf13	PHD finger protein 13	-0.551338	5.45264	13.5622	0.000230905	0.00458981		chr15_8733340_mm9	chr15	8808916	8813956	-0.463036	8.03623	1.89318	0.168873	0.360481
	Rps29	ribosomal protein S29	0.689143	10.7286	8.45822	0.0148405	0.174131		Aunip	aurora kinase A and ninein interacting protein	-0.60066	4.84613	13.5622	0.000230917	0.00458981		chr5_122150971_mm9	chr5	121837618	121839649	-0.430504	8.28982	1.8912	0.169096	0.360481
	Paxbp1	PAX3 and PAX7 binding protein 1	-0.405525	7.33685	5.93391	0.0148552	0.174131		B4gat1	beta-1,4-glucuronyltransferase 1	-0.553424	5.42104	13.5619	0.000230949	0.00458981		chr3_130649020_mm9	chr3	130738813	130741208	-0.418138	8.41602	1.88955	0.169283	0.360481
	Cnot1	CCR4-NOT transcription complex, subunit 1	-0.409484	7.29573	5.9338	0.0148562	0.174131		Wbp4	WW domain binding protein 4	-0.490689	6.50838	13.5599	0.000231194	0.00458981		chr4_125937562_mm9	chr4	126152672	126154719	-0.311088	9.82943	1.88844	0.169408	0.360481
	Frmd5	FERM domain containing 5	-0.645273	5.70643	5.92963	0.0148914	0.174245		Sharpin	SHANK-associated RH domain interacting protein	-0.509295	6.10178	13.5568	0.00023157	0.00459168		chr14_103749289_mm9	chr14	103586450	103588357	-0.360525	8.97561	1.88077	0.170276	0.361822
	Vps13b	vacuolar protein sorting 13B	-0.600423	5.92643	5.92487	0.0149317	0.174245		Dpysl3	dihydropyrimidinase-like 3	-0.480111	6.80989	13.537	0.00023403	0.00463481		chr4_134854198_mm9	chr4	135024564	135026625	-0.36042	8.97047	1.87922	0.170452	0.361822
	Ciart	circadian associated repressor of transcription	-0.573376	6.08335	5.92328	0.0149451	0.174245		Rtkn	rhotekin	-0.483092	6.69489	13.5225	0.000235848	0.00466202		chrX_100727240_mm9	chrX	102574904	102578466	-0.485259	7.94288	1.87621	0.170795	0.36211
	Rimklb	ribosomal modification protein rimK-like family member B	-0.585853	6.00956	5.92138	0.0149613	0.174245		Atp5g1	ATP synthase, H+ transporting, mitochondrial F0 complex, subunit C1 (subunit 9)	-0.585063	5.00259	13.5197	0.000236198	0.00466202		chr4_85160209_mm9	chr4	85431416	85433416	-0.378571	8.75838	1.86623	0.171937	0.363731
	Ccdc93	coiled-coil domain containing 93	-0.503927	6.51189	5.92094	0.014965	0.174245		Hdac10	histone deacetylase 10	-0.574525	5.12425	13.5192	0.000236262	0.00466202		chr11_22967314_mm9	chr11	23016840	23018448	-0.314077	9.71956	1.86589	0.171976	0.363731
	Dock1	dedicator of cytokinesis 1	-0.487765	6.6299	5.91728	0.0149961	0.174245		Rpl32	ribosomal protein L32	-0.516328	5.95734	13.5103	0.00023738	0.00467132		chr15_8580359_mm9	chr15	8658843	8660262	-0.326042	9.40674	1.86267	0.172346	0.364073
	Yars2	tyrosyl-tRNA synthetase 2 (mitochondrial)	-0.476475	6.71668	5.91659	0.015002	0.174245		Dsel	dermatan sulfate epimerase-like	-0.666072	4.349	13.5093	0.000237515	0.00467132		chr6_86473516_mm9	chr6	86500066	86500462	0.503899	7.82871	1.85109	0.173686	0.36646
	Oxnad1	oxidoreductase NAD-binding domain containing 1	-0.387821	7.52369	5.91555	0.0150108	0.174245		Ythdf3	YTH N6-methyladenosine RNA binding protein 3	-0.519184	5.91949	13.5087	0.000237593	0.00467132		chr15_73016999_mm9	chr15	73057777	73059915	-0.363116	8.90076	1.83828	0.175182	0.368619
	Zhx3	zinc fingers and homeoboxes 3	-0.494273	6.57615	5.91141	0.0150461	0.174444		Cdc20	cell division cycle 20	-0.539273	5.60855	13.4938	0.000239481	0.00470276		chr5_125887092_mm9	chr5	125482709	125484596	-0.339992	9.1686	1.83718	0.175311	0.368619
	Acsl4	acyl-CoA synthetase long-chain family member 4	-0.713864	5.41487	5.90711	0.0150829	0.17466		Rbm15b	RNA binding motif protein 15B	-0.504657	6.16674	13.4827	0.000240895	0.00471649		chr17_41016981_mm9	chr17	41190177	41191923	-0.3233	9.41599	1.83692	0.175342	0.368619
	Psma4	proteasome subunit alpha 4	-0.504751	6.50506	5.90178	0.0151286	0.174882		Mapk8ip1	mitogen-activated protein kinase 8 interacting protein 1	-0.517053	5.94106	13.4814	0.00024107	0.00471649		chr12_21431387_mm9	chr12	21474952	21477234	-0.423894	8.29077	1.83329	0.175768	0.36871
	Rpl13	ribosomal protein L13	-0.599196	5.92774	5.90017	0.0151424	0.174882		Nipsnap2	nipsnap homolog 2	-0.491424	6.45219	13.4802	0.000241218	0.00471649		chr3_146001121_mm9	chr3	146042977	146044977	-0.454832	8.04524	1.83296	0.175807	0.36871
	Fra10ac1	FRA10AC1 homolog (human)	-0.531299	6.32998	5.89542	0.0151833	0.174882		Tef	thyrotroph embryonic factor	-0.472687	7.07812	13.4793	0.000241337	0.00471649		chr7_152126953_mm9	chr7	144494568	144497113	-0.286541	10.3038	1.83025	0.176128	0.368939
	Lpcat4	lysophosphatidylcholine acyltransferase 4	-0.506522	6.48984	5.89484	0.0151883	0.174882		Bax	BCL2-associated X protein	-0.578001	5.069	13.4762	0.000241737	0.00471774		chr6_88083082_mm9	chr6	88107933	88109569	0.470853	7.94165	1.82601	0.176629	0.369546
	Dynll1	dynein light chain LC8-type 1	-0.422095	7.15938	5.89431	0.0151929	0.174882		Dpf2	double PHD fingers 2	-0.493242	6.40172	13.4743	0.00024198	0.00471774		chr1_167710756_mm9	chr1	165607121	165609109	-0.44352	8.09185	1.82107	0.177215	0.37009
	Prmt2	protein arginine N-methyltransferase 2	-0.500416	6.52728	5.88516	0.0152721	0.175541		Sgpp1	sphingosine-1-phosphate phosphatase 1	-0.512542	6.01576	13.4705	0.000242473	0.00472046		chr6_128748378_mm9	chr6	128775422	128776408	-0.36977	8.81153	1.8198	0.177367	0.37009
	Atp2a2	ATPase, Ca++ transporting, cardiac muscle, slow twitch 2	-0.481626	6.66107	5.88348	0.0152867	0.175541		Rps3	ribosomal protein S3	-0.543539	5.53949	13.4688	0.000242699	0.00472046		chr6_54960185_mm9	chr6	54985927	54988242	-0.469787	7.97272	1.81847	0.177525	0.37009
	Far1	fatty acyl CoA reductase 1	-0.423558	7.14272	5.88091	0.015309	0.175588		Zfp329	zinc finger protein 329	-0.63343	4.55442	13.4574	0.000244169	0.00474086		chr18_33955989_mm9	chr18	33928349	33928380	-0.44722	8.06859	1.81497	0.177942	0.370519
	Pgap1	post-GPI attachment to proteins 1	-0.618146	5.81793	5.87613	0.0153506	0.175787		Polr1c	polymerase (RNA) I polypeptide C	-0.536509	5.63499	13.4562	0.000244329	0.00474086		chr12_101515058_mm9	chr12	100241782	100244562	-0.38429	8.62682	1.81162	0.178343	0.370911
	Cdh20	cadherin 20	-0.512008	6.44967	5.87237	0.0153834	0.175787		Rnf146	ring finger protein 146	-0.501699	6.21332	13.4482	0.000245368	0.00475536		chr4_136862159_mm9	chr4	137032597	137034634	-0.38097	8.66245	1.80542	0.179088	0.372017
	Myo9a	myosin IXa	-0.346662	8.04906	5.87088	0.0153965	0.175787		Angptl6	angiopoietin-like 6	-0.659705	4.37471	13.4456	0.000245713	0.00475639		chr2_17972358_mm9	chr2	18054627	18056509	-0.307389	9.75255	1.8013	0.179585	0.372096
	Hnrnph1	heterogeneous nuclear ribonucleoprotein H1	-0.641658	5.70759	5.86266	0.0154685	0.175787		Pck2	phosphoenolpyruvate carboxykinase 2 (mitochondrial)	-0.566626	5.20576	13.4307	0.000247675	0.00478868		chr14_26140012_mm9	chr14	25316957	25321547	-0.445571	8.06671	1.80125	0.179591	0.372096
	Notch2	notch 2	-0.768444	5.22948	5.8607	0.0154857	0.175787		Spr	sepiapterin reductase	-0.544994	5.50356	13.4272	0.000248129	0.00479176		chr9_36575101_mm9	chr9	36679918	36680767	-0.445232	8.07224	1.79981	0.179765	0.372096
	Dennd1b	DENN domain containing 1B	-0.517886	6.40123	5.85962	0.0154952	0.175787		Spsb3	splA/ryanodine receptor domain and SOCS box containing 3	-0.507469	6.0872	13.4223	0.000248783	0.00479403		chr10_83904603_mm9	chr10	84277532	84278044	-0.426829	8.19757	1.79044	0.180901	0.373322
	Cul4a	cullin 4A	-0.315021	8.58337	5.85896	0.0155011	0.175787		Klhl24	kelch-like 24	-0.540732	5.56422	13.4216	0.000248881	0.00479403		chr13_62886713_mm9	chr13	62932418	62934167	-0.364297	8.82971	1.7902	0.18093	0.373322
	Tmem65	transmembrane protein 65	-0.390705	7.46502	5.85867	0.0155036	0.175787		Tubg1	tubulin, gamma 1	-0.551582	5.40265	13.4197	0.000249128	0.00479403		chr18_38761912_mm9	chr18	38735400	38735701	-0.365677	8.81562	1.78965	0.180998	0.373322
	Ap1s2	adaptor-related protein complex 1, sigma 2 subunit	-0.576744	6.04542	5.8583	0.0155068	0.175787		Bbip1	BBSome interacting protein 1	-0.530275	5.71971	13.41	0.000250419	0.00481277		chr6_67052516_mm9	chr6	67078161	67080836	-0.414549	8.35141	1.78557	0.181496	0.373643
	Farp1	FERM, RhoGEF (Arhgef) and pleckstrin domain protein 1 (chondrocyte-derived)	-0.536963	6.28393	5.85805	0.015509	0.175787		S1pr2	sphingosine-1-phosphate receptor 2	-0.510298	6.0294	13.4079	0.000250693	0.00481277		chr4_33675090_mm9	chr4	33585834	33589244	-0.418137	8.29188	1.78356	0.181741	0.373643
	Fermt2	fermitin family member 2	-0.42333	7.13836	5.85313	0.0155524	0.176072		Slc30a1	solute carrier family 30 (zinc transporter), member 1	-0.606693	4.76403	13.4053	0.000251052	0.004814		chr12_107412807_mm9	chr12	106139550	106141779	-0.363559	8.82424	1.78312	0.181795	0.373643
	Arfip1	ADP-ribosylation factor interacting protein 1	-0.358434	7.86271	5.83908	0.0156771	0.177275		Dok2	docking protein 2	-0.503268	6.16618	13.4011	0.00025161	0.00481903		chr4_125905244_mm9	chr4	126120353	126122384	-0.422479	8.21597	1.77792	0.182434	0.374357
	Fchsd2	FCH and double SH3 domains 2	-0.5192	6.38802	5.83563	0.0157079	0.177414		Pop5	processing of precursor 5, ribonuclease P/MRP family (S. cerevisiae)	-0.615719	4.6822	13.3877	0.00025341	0.0048478		chr8_15004003_mm9	chr8	15052085	15056636	-0.323769	9.28833	1.7768	0.182571	0.374357
	Gria2	glutamate receptor, ionotropic, AMPA2 (alpha 2)	-0.790598	5.15746	5.83139	0.0157457	0.177633		Vps37d	vacuolar protein sorting 37D	-0.570689	5.12497	13.3326	0.000260961	0.00498641		chr8_129409785_mm9	chr8	127610285	127614364	-0.431688	8.13894	1.77295	0.183047	0.374892
	Ascc1	activating signal cointegrator 1 complex subunit 1	-0.421871	7.13954	5.82831	0.0157734	0.177737		Gja1	gap junction protein, alpha 1	-0.575397	5.06759	13.3196	0.000262778	0.00501363		chr10_79315737_mm9	chr10	79688068	79689502	-0.31312	9.49207	1.75411	0.18539	0.379225
	Vav3	vav 3 oncogene	-0.428418	7.08021	5.82563	0.0157974	0.177799		Mex3a	mex3 RNA binding family member A	-0.514074	5.94137	13.318	0.000263001	0.00501363		chr8_71918400_mm9	chr8	69847120	69848188	-0.322452	9.27331	1.75246	0.185597	0.379225
	Chd6	chromodomain helicase DNA binding protein 6	-0.503846	6.48538	5.82297	0.0158213	0.17786		Zfp87	zinc finger protein 87	-0.646085	4.44242	13.3129	0.000263722	0.00502151		chr12_58312898_mm9	chr12	57257635	57259691	-0.410203	8.34788	1.75005	0.185899	0.379399
	AY074887	cDNA sequence AY074887	-0.409375	7.25693	5.82059	0.0158427	0.177894		Mif4gd	MIF4G domain containing	-0.56026	5.24597	13.3085	0.000264336	0.00502732		chr5_134792505_mm9	chr5	134344614	134345220	-0.432633	8.11543	1.748	0.186157	0.379483
	Bend6	BEN domain containing 6	-0.57426	6.04346	5.80825	0.0159543	0.178907		Eif6	eukaryotic translation initiation factor 6	-0.569708	5.12607	13.2997	0.000265582	0.00502923		chr17_4906719_mm9	chr17	4956885	4958043	-0.351365	8.92123	1.74431	0.186623	0.379988
	Ube4a	ubiquitination factor E4A	-0.565186	6.09612	5.8065	0.0159702	0.178907		Arl8a	ADP-ribosylation factor-like 8A	-0.508471	6.03029	13.2941	0.000266379	0.00502923		chr17_25655842_mm9	chr17	25735929	25739886	-0.404679	8.38915	1.7399	0.187181	0.380681
	Vps25	vacuolar protein sorting 25	-0.489469	6.57965	5.79601	0.0160657	0.179534		Rpl27a	ribosomal protein L27A	-0.526249	5.73881	13.2923	0.000266638	0.00502923		chr1_166829344_mm9	chr1	164725786	164727865	-0.336927	9.0845	1.73485	0.187822	0.38154
	Kmt2a	lysine (K)-specific methyltransferase 2A	-0.398816	7.35237	5.79493	0.0160756	0.179534		Yipf7	Yip1 domain family, member 7	1.31456	2.13336	13.2916	0.000266734	0.00502923		chr7_35019352_mm9	chr7	33932152	33935126	-0.29895	9.76877	1.721	0.189593	0.384474
	Matcap2	microtubule associated tyrosine carboxypeptidase 2	-0.373044	7.65052	5.79421	0.0160821	0.179534		Tmem276-zftraf1	Tmem276-zftraf1 readthrough	-0.465361	7.26551	13.2912	0.0002668	0.00502923		chr17_87505816_mm9	chr17	87413168	87414107	-0.389289	8.50607	1.72012	0.189706	0.384474
	Ticrr	TOPBP1-interacting checkpoint and replication regulator	-0.541944	6.23182	5.78904	0.0161295	0.179855		Mettl23	methyltransferase like 23	-0.546725	5.43861	13.2909	0.000266833	0.00502923		chr7_134490682_mm9	chr7	126945486	126945937	0.395428	8.40252	1.71692	0.190118	0.384721
	Slc25a28	solute carrier family 25, member 28	-0.318399	8.47458	5.78254	0.0161892	0.180108		Hyls1	HYLS1, centriolar and ciliogenesis associated	-0.577174	5.02552	13.2866	0.000267447	0.00502923		chr15_102501607_mm9	chr15	102580482	102581662	-0.352197	8.89754	1.71426	0.190463	0.384721
	Sos2	SOS Ras/Rho guanine nucleotide exchange factor 2	-0.48561	6.60126	5.78111	0.0162024	0.180108		Igdcc3	immunoglobulin superfamily, DCC subclass, member 3	-0.477809	6.73269	13.2861	0.000267524	0.00502923		chr2_173952705_mm9	chr2	173967541	173970454	-0.466957	7.92727	1.71335	0.19058	0.384721
	Ambra1	autophagy/beclin 1 regulator 1	-0.67826	5.52907	5.78046	0.0162084	0.180108		Slc6a1	solute carrier family 6 (neurotransmitter transporter, GABA), member 1	-0.476889	6.76071	13.2849	0.000267698	0.00502923		chr4_150288652_mm9	chr4	150997953	151000073	-0.282298	10.1823	1.71235	0.190709	0.384721
	Usp6nl	USP6 N-terminal like	-0.582631	5.98384	5.77382	0.0162698	0.180582		Eno1	enolase 1, alpha non-neuron	-0.492052	6.34784	13.2833	0.000267916	0.00502923		chr13_25843250_mm9	chr13	25932815	25937913	-0.372923	8.63734	1.70636	0.191487	0.385004
	Ank	progressive ankylosis	-0.47273	6.69616	5.76889	0.0163155	0.18088		Eloc	elongin C	-0.521242	5.81303	13.2819	0.000268121	0.00502923		chr4_46462027_mm9	chr4	46448111	46449926	-0.442029	8.02326	1.70613	0.191517	0.385004
	Paqr3	progestin and adipoQ receptor family member III	-0.653508	5.631	5.76483	0.0163532	0.18109		Zfp260	zinc finger protein 260	-0.600385	4.78838	13.2818	0.000268139	0.00502923		chr12_71335920_mm9	chr12	70280912	70282707	-0.420172	8.15779	1.7045	0.19173	0.385004
	Hnrnpab	heterogeneous nuclear ribonucleoprotein A/B	-0.369834	7.67813	5.75527	0.0164424	0.181769		Hnrnph2	heterogeneous nuclear ribonucleoprotein H2	-0.738096	3.91173	13.2778	0.00026871	0.00502933		chr3_83593657_mm9	chr3	83696209	83698129	-0.381668	8.55725	1.70346	0.191865	0.385004
	Stt3b	STT3, subunit of the oligosaccharyltransferase complex, homolog B (S. cerevisiae)	-0.474697	6.6771	5.75387	0.0164555	0.181769		Ccnd2	cyclin D2	-0.472325	6.93614	13.2774	0.000268761	0.00502933		chr2_91896045_mm9	chr2	91885154	91887209	-0.334898	9.06857	1.7028	0.191951	0.385004
	Cryzl1	crystallin, zeta (quinone reductase)-like 1	-0.429723	7.04416	5.75219	0.0164712	0.181769		Unc45b	unc-45 myosin chaperone B	-0.487993	6.44293	13.2669	0.00027028	0.00505194		chr18_24202132_mm9	chr18	24175423	24177056	-0.422272	8.13506	1.69739	0.192659	0.38598
	Fbxl19	F-box and leucine-rich repeat protein 19	-0.433727	7.00615	5.7477	0.0165134	0.182025		Ak3	adenylate kinase 3	-0.560498	5.23869	13.2625	0.000270913	0.00505797		chr4_34284981_mm9	chr4	34197062	34338781	0.264611	10.544	1.68916	0.19374	0.387703
	Ifnar2	interferon (alpha and beta) receptor 2	-0.565149	6.07834	5.74099	0.0165766	0.182514		Ip6k1	inositol hexaphosphate kinase 1	-0.480602	6.62622	13.2526	0.000272346	0.00507891		chr7_143687679_mm9	chr7	136097198	136099198	-0.342058	8.96269	1.68446	0.194361	0.3885
	Btbd17	BTB (POZ) domain containing 17	-0.730762	5.31999	5.7376	0.0166086	0.182568		Mars2	methionine-tRNA synthetase 2 (mitochondrial)	-0.520583	5.81683	13.2482	0.00027298	0.00508492		chr11_3027276_mm9	chr11	3076262	3078285	0.268754	10.4212	1.67825	0.195185	0.38902
	Nck2	non-catalytic region of tyrosine kinase adaptor protein 2	-0.751451	5.25267	5.73645	0.0166195	0.182568		Zbtb37	zinc finger and BTB domain containing 37	-0.511142	5.96463	13.2447	0.000273499	0.00508877		chr15_38232310_mm9	chr15	38301950	38303968	-0.321301	9.21228	1.678	0.195219	0.38902
	Saal1	serum amyloid A-like 1	-0.796655	5.11939	5.7298	0.0166825	0.183051		Rpl13	ribosomal protein L13	-0.522418	5.77862	13.2218	0.000276855	0.00514534		chr18_69357307_mm9	chr18	69328930	69332519	-0.363147	8.71385	1.67709	0.19534	0.38902
	Myc	myelocytomatosis oncogene	-0.411347	7.20141	5.72748	0.0167046	0.183085		Phgdh	3-phosphoglycerate dehydrogenase	-0.495498	6.25046	13.2183	0.000277378	0.00514918		chr18_55176090_mm9	chr18	55147593	55150231	-0.44352	8.00764	1.6758	0.195512	0.38902
	Rpl13a	ribosomal protein L13A	-0.39525	7.36449	5.72492	0.016729	0.183143		Coasy	Coenzyme A synthase	-0.535911	5.56695	13.2103	0.000278555	0.00516515		chr1_197067930_mm9	chr1	194923042	194925046	0.352263	8.78439	1.67018	0.196262	0.390069
	Ammecr1l	AMME chromosomal region gene 1-like	-0.349008	7.93846	5.71232	0.0168495	0.184204		Zfp267	zinc finger protein 267	-0.547017	5.40201	13.1987	0.000280294	0.00518704		chr7_152288794_mm9	chr7	144655481	144657483	0.491861	7.78537	1.66713	0.196672	0.390432
	Strn3	striatin, calmodulin binding protein 3	-0.378533	7.55163	5.70964	0.0168752	0.184204		Vdac2	voltage-dependent anion channel 2	-0.487811	6.4151	13.1981	0.000280372	0.00518704		chr7_30302069_mm9	chr7	29217055	29217924	-0.270449	10.379	1.66439	0.197041	0.390432
	Ankrd13a	ankyrin repeat domain 13a	-0.348963	7.94278	5.70877	0.0168835	0.184204		Fbxl14	F-box and leucine-rich repeat protein 14	-0.50274	6.09514	13.1859	0.000282213	0.00521358		chr11_58681600_mm9	chr11	58757871	58759336	-0.344569	8.90784	1.66383	0.197116	0.390432
	Dcaf6	DDB1 and CUL4 associated factor 6	-0.31886	8.43142	5.7068	0.0169025	0.184204		Mrps17	mitochondrial ribosomal protein S17	-0.675975	4.23056	13.1843	0.000282446	0.00521358		chr2_118801979_mm9	chr2	118805942	118807812	-0.340757	8.94762	1.65834	0.197856	0.391081
	Dhx36	DEAH (Asp-Glu-Ala-His) box polypeptide 36	-0.695055	5.43914	5.7041	0.0169286	0.18428		Dr1	down-regulator of transcription 1	-0.518602	5.82461	13.1768	0.000283587	0.00522872		chr3_87788309_mm9	chr3	87889191	87891191	-0.282415	10.0471	1.65808	0.197891	0.391081
	Tor1aip1	torsin A interacting protein 1	-0.419427	7.12002	5.70175	0.0169512	0.184319		Hmox2	heme oxygenase 2	-0.548365	5.37493	13.173	0.000284152	0.00523322		chr6_28882357_mm9	chr6	28931639	28933639	-0.405001	8.23781	1.65111	0.198837	0.392506
	Wtap	WT1 associating protein	-0.445764	6.88904	5.69951	0.0169728	0.184345		Pnrc1	proline-rich nuclear receptor coactivator 1	-0.524639	5.7365	13.1669	0.000285077	0.00524432		chr11_86572320_mm9	chr11	86649393	86649949	-0.388463	8.42797	1.63163	0.201507	0.397327
	Fbxo2	F-box protein 2	-0.409354	7.21128	5.6968	0.0169991	0.184393		Atp5d	ATP synthase, H+ transporting, mitochondrial F1 complex, delta subunit	-0.608825	4.68715	13.1637	0.000285572	0.0052475		chr17_56016621_mm9	chr17	56184384	56185521	-0.336156	8.95912	1.62676	0.20218	0.398205
	Zmynd19	zinc finger, MYND domain containing 19	-0.643723	5.65319	5.69509	0.0170156	0.184393		Zfp990	zinc finger protein 990	0.884904	3.23056	13.1529	0.000287214	0.00527174		chr11_21906401_mm9	chr11	21953290	21954825	-0.253434	10.7758	1.62355	0.202626	0.398371
	Ptpdc1	protein tyrosine phosphatase domain containing 1	-0.794162	5.11795	5.69251	0.0170407	0.184433		Vps29	VPS29 retromer complex component	-0.556115	5.25847	13.1393	0.000289315	0.00530433		chr16_13159477_mm9	chr16	12976302	12978302	-0.379056	8.49341	1.62287	0.20272	0.398371
	Prrt1	proline-rich transmembrane protein 1	-0.661391	5.57357	5.68917	0.0170731	0.184433		Ndnf	neuron-derived neurotrophic factor	-0.573165	5.04753	13.1359	0.000289845	0.00530807		chr3_84617049_mm9	chr3	84720877	84721516	-0.295046	9.65396	1.61558	0.203737	0.399691
	Ppp2r5a	protein phosphatase 2, regulatory subunit B', alpha	-0.337902	8.09783	5.68879	0.0170768	0.184433		Rhebl1	Ras homolog enriched in brain like 1	-0.911578	3.1785	13.1279	0.000291084	0.00531318		chr15_11997315_mm9	chr15	12065720	12067968	0.415381	8.06654	1.61367	0.204005	0.399691
	H3c3	H3 clustered histone 3	0.453776	6.73242	5.68359	0.0171275	0.184586		Jak2	Janus kinase 2	-0.469159	6.95603	13.1278	0.000291099	0.00531318		chr11_23041246_mm9	chr11	23090213	23092102	-0.362371	8.63818	1.61145	0.204316	0.399691
	E2f7	E2F transcription factor 7	-0.661065	5.57428	5.6834	0.0171293	0.184586		Gdf11	growth differentiation factor 11	-0.5354	5.55046	13.1277	0.000291102	0.00531318		chr1_184020021_mm9	chr1	181916503	181918503	-0.391879	8.3712	1.61076	0.204413	0.399691
	Bmal1	basic helix-loop-helix ARNT like 1	-0.493244	6.51548	5.67081	0.0172527	0.185707		Nudcd2	NudC domain containing 2	-0.533185	5.58648	13.1231	0.00029182	0.00532033		chr13_51669370_mm9	chr13	51726958	51728836	-0.356331	8.69302	1.60989	0.204536	0.399691
	Sp3	trans-acting transcription factor 3	-0.36666	7.67795	5.6565	0.017394	0.18695		Mycbp	MYC binding protein	-0.573851	5.03064	13.1192	0.000292427	0.00532544		chrX_100812069_mm9	chrX	102659291	102662537	-0.321626	9.10688	1.60124	0.205756	0.401627
	Rasl11b	RAS-like, family 11, member B	-0.54935	6.14798	5.65519	0.017407	0.18695		Exosc8	exosome component 8	-0.504533	6.04159	13.1141	0.000293234	0.00533215		chr1_13416538_mm9	chr1	13495846	13497934	-0.398446	8.24555	1.59574	0.206536	0.402631
	Vps45	vacuolar protein sorting 45	-0.818862	5.04041	5.65068	0.0174519	0.187223		Nat9	N-acetyltransferase 9 (GCN5-related, putative)	-0.560896	5.18673	13.1122	0.00029352	0.00533215		chr8_10761058_mm9	chr8	10810078	10812145	0.436742	7.95415	1.59437	0.206731	0.402631
	Sars2	seryl-aminoacyl-tRNA synthetase 2	-0.367724	7.65943	5.64458	0.0175126	0.187374		Slc1a5	solute carrier family 1 (neutral amino acid transporter), member 5	-0.501312	6.09716	13.1106	0.000293777	0.00533215		chr6_47728056_mm9	chr6	47754331	47755993	-0.364605	8.59098	1.59132	0.207166	0.403028
	Ipo11	importin 11	-0.658751	5.57723	5.64335	0.0175249	0.187374		Pycr2	pyrroline-5-carboxylate reductase family, member 2	-0.545204	5.39653	13.0961	0.000296063	0.00536668		chr10_78558462_mm9	chr10	78931995	78932726	-0.371165	8.52767	1.58443	0.208152	0.404496
	Ipo13	importin 13	-0.337989	8.07603	5.64139	0.0175445	0.187374		Inafm1	InaF motif containing 1	-0.608662	4.68117	13.0943	0.000296338	0.00536668		chr12_25785534_mm9	chr12	25148941	25151624	-0.267753	10.2596	1.57836	0.209025	0.404817
	Ybx3	Y box protein 3	-0.646344	5.62776	5.63756	0.0175829	0.187374		Mapk12	mitogen-activated protein kinase 12	-0.579935	4.94692	13.0884	0.000297274	0.00537705		chr5_113567719_mm9	chr5	113285216	113287724	-0.261427	10.4246	1.5781	0.209062	0.404817
	Kif4	kinesin family member 4	-0.593566	5.88001	5.63722	0.0175863	0.187374		Slc30a4	solute carrier family 30 (zinc transporter), member 4	-0.533482	5.57208	13.0866	0.00029757	0.00537705		chr13_6473266_mm9	chr13	6522659	6525454	-0.451358	7.90984	1.57702	0.209218	0.404817
	Snrpf	small nuclear ribonucleoprotein polypeptide F	-0.744647	5.25413	5.63257	0.017633	0.187374		Zfp202	zinc finger protein 202	-0.579153	4.95715	13.0825	0.000298218	0.00538279		chr17_69765764_mm9	chr17	69723296	69724475	-0.235301	11.2783	1.57684	0.209244	0.404817
	Sap130	Sin3A associated protein	-0.378691	7.51894	5.63235	0.0176353	0.187374		Ralgds	ral guanine nucleotide dissociation stimulator	-0.463452	7.16989	13.0742	0.000299545	0.00538781		chr17_34117921_mm9	chr17	34199009	34201022	-0.432139	7.98728	1.56823	0.210492	0.406781
	Rnf149	ring finger protein 149	-0.471824	6.65774	5.62904	0.0176685	0.187374		Hes7	hes family bHLH transcription factor 7	-0.549227	5.33535	13.073	0.000299736	0.00538781		chr14_118873373_mm9	chr14	118710520	118712548	-0.352147	8.68014	1.55792	0.211999	0.409239
	Kif9	kinesin family member 9	-0.368182	7.64568	5.62826	0.0176765	0.187374		Igfbp3	insulin-like growth factor binding protein 3	-0.535163	5.53675	13.0726	0.000299805	0.00538781		chr16_94946582_mm9	chr16	94524760	94526511	-0.33689	8.85519	1.55219	0.212841	0.410412
	Ctbp2	C-terminal binding protein 2	-0.458344	6.76067	5.62683	0.0176909	0.187374		Dolpp1	dolichyl pyrophosphate phosphatase 1	-0.513667	5.86617	13.0725	0.000299819	0.00538781		chr7_100241882_mm9	chr7	92741717	92743782	-0.306098	9.24477	1.55043	0.2131	0.410458
	Nol10	nucleolar protein 10	-0.413891	7.14719	5.62466	0.0177127	0.187374		P3h1	prolyl 3-hydroxylase 1	-0.500898	6.07973	13.064	0.000301174	0.00539917		chr5_108692072_mm9	chr5	108409850	108411981	-0.390556	8.26738	1.54868	0.213358	0.410503
	Uhrf2	ubiquitin-like, containing PHD and RING finger domains 2	-0.436924	6.94046	5.62462	0.0177132	0.187374		Zfp689	zinc finger protein 689	-0.547345	5.35942	13.0631	0.000301322	0.00539917		chr11_113005470_mm9	chr11	113033851	113036378	0.392266	8.19111	1.5454	0.213844	0.410985
	Sema3c	sema domain, immunoglobulin domain (Ig), short basic domain, secreted, (semaphorin) 3C	-0.53736	6.2106	5.62105	0.0177492	0.187374		Ncl	nucleolin	-0.500118	6.10102	13.0623	0.000301445	0.00539917		chr11_68852810_mm9	chr11	68929799	68931497	-0.27752	9.91741	1.54123	0.214463	0.411722
	Ago2	argonaute RISC catalytic subunit 2	-0.529181	6.26171	5.62055	0.0177544	0.187374		Idi1	isopentenyl-diphosphate delta isomerase	-0.552941	5.27396	13.0578	0.000302181	0.00540642		chr12_88200854_mm9	chr12	86905804	86907804	-0.387502	8.31064	1.53952	0.214717	0.411758
	Adgra3	adhesion G protein-coupled receptor A3	-0.539564	6.19614	5.62019	0.017758	0.187374		Ndufaf8	NADH:ubiquinone oxidoreductase complex assembly factor 8	-0.600823	4.73832	13.0524	0.000303053	0.00541239		chr17_45891444_mm9	chr17	46064499	46066579	-0.265352	10.219	1.53583	0.215268	0.412361
	Aamdc	adipogenesis associated Mth938 domain containing	-0.330655	8.17755	5.6164	0.0177965	0.187574		Akirin2	akirin 2	-0.528208	5.64095	13.0505	0.000303353	0.00541239		chr12_52966929_mm9	chr12	51911458	51913993	-0.388607	8.26789	1.53318	0.215663	0.412632
	Sppl2a	signal peptide peptidase like 2A	-0.467561	6.68873	5.61184	0.0178428	0.187746		Uqcrq	ubiquinol-cytochrome c reductase, complex III subunit VII	-0.554516	5.24667	13.0494	0.000303541	0.00541239		chr6_113025384_mm9	chr6	113052020	113053362	-0.257802	10.4152	1.53172	0.215882	0.412632
	C2cd2	C2 calcium-dependent domain containing 2	-0.506913	6.39784	5.60207	0.0179425	0.187746		Mcrip2	MAPK regulated corepressor interacting protein 2	-0.553782	5.2642	13.0455	0.000304173	0.00541239		chr8_122648640_mm9	chr8	120850355	120852461	-0.3878	8.28405	1.52777	0.216483	0.413328
	Cdc5l	cell division cycle 5-like	-0.320982	8.33569	5.60195	0.0179437	0.187746		Lsm8	LSM8 homolog, U6 small nuclear RNA associated	-0.529032	5.62373	13.0454	0.000304175	0.00541239		chr2_167603460_mm9	chr2	167618666	167621017	-0.291279	9.49584	1.51903	0.217794	0.415378
	Fam168b	family with sequence similarity 168, member B	-0.451844	6.80142	5.60168	0.0179466	0.187746		Rpl10a	ribosomal protein L10A	-0.500215	6.08445	13.0423	0.000304682	0.0054155		chr12_72239403_mm9	chr12	71184449	71185139	-0.382637	8.32315	1.51731	0.218055	0.415421
	Pde8a	phosphodiesterase 8A	0.785463	4.99909	5.59852	0.017979	0.187746		Dact1	dishevelled-binding antagonist of beta-catenin 1	-0.572497	5.02204	13.0375	0.000305471	0.00542361		chr9_82870827_mm9	chr9	82858542	82858866	-0.40577	8.08503	1.51467	0.218455	0.41573
	Secisbp2	SECIS binding protein 2	-0.49864	6.44914	5.59663	0.0179983	0.187746		Lima1	LIM domain and actin binding 1	-0.470749	6.8138	13.0284	0.000306953	0.005444		chr16_21332863_mm9	chr16	21150938	21152667	-0.2865	9.61195	1.5118	0.218892	0.416024
	Cmtr1	cap methyltransferase 1	-0.592121	5.87571	5.59484	0.0180168	0.187746		Hey1	hairy/enhancer-of-split related with YRPW motif 1	-0.589109	4.84359	13.0198	0.000308361	0.00546302		chr2_115899336_mm9	chr2	115901826	115903694	-0.312734	9.10605	1.51053	0.219085	0.416024
	Polr1f	RNA polymerase I subunit F	-0.644986	5.62083	5.59427	0.0180227	0.187746		Mrpl12	mitochondrial ribosomal protein L12	-0.549602	5.31104	13.0142	0.000309286	0.00547075		chr16_30069702_mm9	chr16	29887808	29890636	-0.291171	9.46933	1.50554	0.219849	0.416979
	Ppm1d	protein phosphatase 1D magnesium-dependent, delta isoform	-0.458375	6.74966	5.59116	0.0180546	0.187746		Spag7	sperm associated antigen 7	-0.537732	5.48535	13.0122	0.000309626	0.00547075		chr17_45903815_mm9	chr17	46076244	46078423	-0.38474	8.26464	1.50412	0.220066	0.416979
	Rai1	retinoic acid induced 1	-0.564039	6.03598	5.59028	0.0180637	0.187746		Rpl11	ribosomal protein L11	-0.491081	6.25981	13.0111	0.000309804	0.00547075		chr1_12982081_mm9	chr1	13062359	13063552	-0.311772	9.09641	1.49802	0.221003	0.418278
	Fhod1	formin homology 2 domain containing 1	-0.453945	6.78269	5.59017	0.0180648	0.187746		Herpud2	HERPUD family member 2	-0.474233	6.6799	13.003	0.000311154	0.00548863		chr15_28089108_mm9	chr15	28158231	28160360	-0.333913	8.81276	1.49655	0.22123	0.418278
	Anapc16	anaphase promoting complex subunit 16	-0.400195	7.26289	5.58852	0.0180819	0.187746		Spcs1	signal peptidase complex subunit 1 homolog (S. cerevisiae)	-0.602541	4.71266	12.9989	0.00031183	0.00549461		chr12_54347687_mm9	chr12	53293055	53294215	-0.268754	10.042	1.49313	0.221758	0.418763
	Tax1bp3	Tax1 (human T cell leukemia virus type I) binding protein 3	-0.338426	8.03958	5.5878	0.0180893	0.187746		Gtpbp8	GTP-binding protein 8 (putative)	-0.55548	5.22017	12.9945	0.000312568	0.00549685		chr7_91029871_mm9	chr7	83526841	83528703	-0.379828	8.31174	1.49179	0.221966	0.418763
	Mfsd14b	major facilitator superfamily domain containing 14B	-0.479516	6.58646	5.58641	0.0181036	0.187746		Ctdsp1	CTD (carboxy-terminal domain, RNA polymerase II, polypeptide A) small phosphatase 1	-0.499571	6.08137	12.9941	0.000312631	0.00549685		chr3_58809098_mm9	chr3	58912559	58913399	-0.286539	9.58027	1.49007	0.222233	0.418814
	Sox1	SRY (sex determining region Y)-box 1	-0.53025	6.24658	5.58624	0.0181054	0.187746		Calm3	calmodulin 3	-0.500037	6.07198	12.9883	0.000313591	0.00550778		chr17_29200362_mm9	chr17	29280905	29283108	-0.348355	8.62408	1.48403	0.223172	0.420132
	Tmem267	transmembrane protein 267	0.480443	6.47874	5.58012	0.0181688	0.187926		Cyp2j9	cytochrome P450, family 2, subfamily j, polypeptide 9	-0.703385	4.04612	12.9843	0.000314275	0.00551353		chr13_29050331_mm9	chr13	29141806	29143905	-0.246751	10.6071	1.47681	0.224301	0.421802
	Ctcf	CCCTC-binding factor	-0.360468	7.72282	5.57963	0.0181739	0.187926		Marchf5	membrane associated ring-CH-type finger 5	-0.491159	6.24051	12.9824	0.000314595	0.00551353		chr12_17564428_mm9	chr12	17606927	17608813	-0.385609	8.21221	1.47464	0.224642	0.421989
	Tmem170	transmembrane protein 170	-0.632547	5.67277	5.57781	0.0181928	0.187926		Plekhh3	pleckstrin homology domain containing, family H (with MyTH4 domain) member 3	-0.497376	6.12025	12.9778	0.000315368	0.00551812		chr8_113668021_mm9	chr8	111871143	111872000	-0.246332	10.6121	1.47249	0.224981	0.422171
	Racgap1	Rac GTPase-activating protein 1	-0.695434	5.40506	5.57702	0.0182009	0.187926		Ppp1r3e	protein phosphatase 1, regulatory subunit 3E	-0.553353	5.24088	12.9768	0.000315534	0.00551812		chr17_83946137_mm9	chr17	83852990	83854704	-0.310819	9.07065	1.46949	0.225453	0.422603
	Malt1	MALT1 paracaspase	-0.54537	6.14863	5.57281	0.0182448	0.188031		Zfp672	zinc finger protein 672	-0.482118	6.4506	12.9728	0.000316199	0.00552193		chr15_61871404_mm9	chr15	61909805	61912897	-0.226547	11.2896	1.46516	0.226138	0.423245
	Bmyc	brain expressed myelocytomatosis oncogene	-0.612344	5.76597	5.5723	0.0182501	0.188031		Zfp9	zinc finger protein 9	-0.539504	5.44402	12.9715	0.000316429	0.00552193		chr1_64492602_mm9	chr1	64483410	64487584	0.432199	7.89561	1.46427	0.22628	0.423245
	Plekha3	pleckstrin homology domain-containing, family A (phosphoinositide binding specific) member 3	-0.586427	5.89618	5.56175	0.0183603	0.18889		Tmem160	transmembrane protein 160	-0.855825	3.35606	12.958	0.000318715	0.00555587		chr13_34555138_mm9	chr13	34645840	34648614	-0.47765	7.74858	1.46007	0.226959	0.424062
	Zfp654	zinc finger protein 654	-0.365807	7.64644	5.55877	0.0183916	0.18889		Zbtb45	zinc finger and BTB domain containing 45	-0.521036	5.71758	12.9553	0.000319171	0.00555787		chr14_118487986_mm9	chr14	118325788	118327183	-0.284587	9.5048	1.45762	0.227336	0.424313
	Rnf19a	ring finger protein 19A	-0.452959	6.78302	5.5587	0.0183924	0.18889		Gpank1	G patch domain and ankyrin repeats 1	-0.549215	5.29956	12.9529	0.000319583	0.00555878		chr18_32307532_mm9	chr18	32279644	32281853	-0.432056	7.91812	1.45108	0.228383	0.425811
	Mmp23	matrix metallopeptidase 23	0.647757	5.47072	5.54976	0.0184866	0.189655		Pkdcc	protein kinase domain containing, cytoplasmic	-0.490993	6.24144	12.951	0.000319905	0.00555878		chr4_133466706_mm9	chr4	133636986	133639068	-0.286581	9.43535	1.44951	0.228634	0.425825
	Fn1	fibronectin 1	-0.559302	6.04764	5.54775	0.0185078	0.18967		Zfp248	zinc finger protein 248	-0.545973	5.33511	12.9304	0.000323448	0.00560573		chr5_112190710_mm9	chr5	111908701	111910701	-0.392501	8.10096	1.4442	0.229488	0.42696
	Resf1	retroelement silencing factor 1	-0.710342	5.34322	5.53578	0.0186348	0.190559		Tm7sf2	transmembrane 7 superfamily member 2	-0.568861	5.03762	12.9287	0.000323737	0.00560573		chr5_139473177_mm9	chr5	138981699	138983009	-0.305364	9.09353	1.43611	0.230798	0.428716
	Mcph1	microcephaly, primary autosomal recessive 1	-0.710304	5.34427	5.5357	0.0186357	0.190559		Rftn2	raftlin family member 2	-0.468736	6.83006	12.9268	0.000324067	0.00560573		chr1_136453296_mm9	chr1	134483422	134485691	-0.246242	10.5153	1.43444	0.231068	0.428716
	Oaf	out at first homolog	-0.567735	5.99782	5.53379	0.018656	0.190559		Cript	cysteine-rich PDZ-binding protein	-0.593247	4.77733	12.9261	0.00032419	0.00560573		chr16_4474876_mm9	chr16	4291879	4293740	-0.326774	8.81592	1.43303	0.231298	0.428716
	Nudcd2	NudC domain containing 2	-0.377272	7.49239	5.53147	0.0186808	0.190559		Dynll1	dynein light chain LC8-type 1	-0.574778	4.96516	12.9253	0.000324327	0.00560573		chr8_87509584_mm9	chr8	85711446	85713469	-0.316315	8.94183	1.43232	0.231413	0.428716
	Abhd15	abhydrolase domain containing 15	-0.570886	5.97429	5.53027	0.0186935	0.190559		Arxes2	adipocyte-related X-chromosome expressed sequence 2	-1.00294	2.86974	12.9211	0.000325065	0.00561253		chr6_137420160_mm9	chr6	137447047	137449533	-0.440127	7.86716	1.42793	0.23213	0.429588
	Fam228b	family with sequence similarity 228, member B	-0.580687	5.91544	5.52584	0.018741	0.19077		Pidd1	p53 induced death domain protein 1	-0.549067	5.28868	12.9143	0.000326234	0.00562677		chr10_62891508_mm9	chr10	63263758	63264877	-0.352579	8.50508	1.41599	0.234091	0.432759
	Derl2	Der1-like domain family, member 2	-0.45716	6.7356	5.52464	0.0187538	0.19077		Dyrk1b	dual-specificity tyrosine-(Y)-phosphorylation regulated kinase 1b	-0.502187	6.00842	12.9099	0.000327002	0.00563405		chr14_35631691_mm9	chr14	34540143	34541093	-0.377553	8.21179	1.41409	0.234406	0.432883
	Ankrd13b	ankyrin repeat domain 13b	-0.664159	5.51536	5.52021	0.0188014	0.190933		Klhl9	kelch-like 9	-0.508048	5.90321	12.9031	0.000328191	0.00564856		chr16_77422545_mm9	chr16	77217463	77220192	0.431352	7.8628	1.40757	0.235487	0.43442
	Grip1	glutamate receptor interacting protein 1	-0.392373	7.32167	5.51944	0.0188096	0.190933		Tspyl5	testis-specific protein, Y-encoded-like 5	-0.764284	3.73384	12.8931	0.000329964	0.00566577		chr6_91150965_mm9	chr6	91176433	91179592	-0.361854	8.40216	1.40334	0.236192	0.43526
	Gtf3c4	general transcription factor IIIC, polypeptide 4	-0.350487	7.8316	5.51341	0.0188746	0.191391		AW146154	expressed sequence AW146154	-0.733213	3.87668	12.892	0.000330159	0.00566577		chr9_61795562_mm9	chr9	61855019	61856088	-0.33235	8.70541	1.39924	0.236883	0.436073
	C2cd5	C2 calcium-dependent domain containing 5	-0.563817	6.01247	5.50933	0.0189187	0.191488		Senp6	SUMO/sentrin specific peptidase 6	-0.463473	7.02108	12.8915	0.000330234	0.00566577		chr18_90749298_mm9	chr18	90596672	90598993	-0.327481	8.75005	1.39669	0.237305	0.436391
	Scaf8	SR-related CTD-associated factor 8	-0.32758	8.17771	5.50884	0.0189239	0.191488		Kansl1l	KAT8 regulatory NSL complex subunit 1-like	-0.478916	6.48891	12.8857	0.000331256	0.00567279		chr1_25889406_mm9	chr1	25870642	25872292	-0.368614	8.28948	1.39327	0.237881	0.436991
	Garre1	granule associated Rac and RHOG effector 1	-0.519054	6.29331	5.50415	0.0189747	0.191681		Foxg1	forkhead box G1	-0.469443	6.77003	12.8853	0.000331339	0.00567279		chr6_90485775_mm9	chr6	90510685	90512766	-0.463753	7.76163	1.38925	0.238558	0.437224
	Wdr36	WD repeat domain 36	-0.822973	5.00042	5.50264	0.0189912	0.191681		Thoc7	THO complex 7	-0.521091	5.69259	12.8799	0.000332284	0.00567774		chr9_118499558_mm9	chr9	118418422	118420241	0.376419	8.13293	1.38888	0.238621	0.437224
	Lrp4	low density lipoprotein receptor-related protein 4	-0.587111	5.87479	5.49994	0.0190205	0.191681		Tmprss11f	transmembrane protease, serine 11f	0.732124	3.84534	12.8797	0.000332325	0.00567774		chr14_104297886_mm9	chr14	104135464	104137723	-0.368152	8.29431	1.38806	0.238759	0.437224
	Elmo2	engulfment and cell motility 2	-0.446601	6.81333	5.4995	0.0190253	0.191681		Gnb2	guanine nucleotide binding protein (G protein), beta 2	-0.489805	6.23073	12.8705	0.000333968	0.00569928		chr12_8921577_mm9	chr12	8962012	8964012	-0.413393	7.94715	1.37374	0.241198	0.440953
	Ankhd1	ankyrin repeat and KH domain containing 1	-0.3573	7.73421	5.49791	0.0190426	0.191681		Cox20	cytochrome c oxidase assembly protein 20	-0.532327	5.52294	12.8687	0.000334285	0.00569928		chr2_24982070_mm9	chr2	25014808	25018102	-0.331675	8.66035	1.37254	0.241402	0.440953
	S100a10	S100 calcium binding protein A10 (calpactin)	-0.539204	6.15776	5.49482	0.0190763	0.191694		Mbd6	methyl-CpG binding domain protein 6	-0.512767	5.82118	12.864	0.000335124	0.00570097		chr3_37622633_mm9	chr3	37776190	37779531	0.317951	8.79621	1.37051	0.24175	0.440953
	Pcmtd1	protein-L-isoaspartate (D-aspartate) O-methyltransferase domain containing 1	-0.395866	7.27602	5.49055	0.0191229	0.191694		Aff4	AF4/FMR2 family, member 4	-0.467022	6.84784	12.863	0.000335299	0.00570097		chr9_118835538_mm9	chr9	118753995	118754604	-0.284552	9.29203	1.37019	0.241805	0.440953
	Nme3	NME/NM23 nucleoside diphosphate kinase 3	-0.380513	7.44012	5.49002	0.0191287	0.191694		Psma6	proteasome subunit alpha 6	-0.490086	6.22523	12.8623	0.000335434	0.00570097		chr12_86828393_mm9	chr12	85533073	85535361	-0.241688	10.4796	1.36754	0.242262	0.441326
	Prr7	proline rich 7 (synaptic)	-0.757673	5.18225	5.48849	0.0191454	0.191694		Zftraf1	zinc finger TRAF type containing 1	-0.464561	6.94478	12.8562	0.000336529	0.0057114		chr1_172040496_mm9	chr1	169936849	169938906	-0.405529	7.97167	1.36318	0.243014	0.442235
	Cenpo	centromere protein O	-0.376033	7.48297	5.4881	0.0191497	0.191694		Wsb1	WD repeat and SOCS box-containing 1	-0.567386	5.03296	12.8532	0.000337066	0.0057114		chr8_110931060_mm9	chr8	109132860	109134893	-0.411814	7.94317	1.3608	0.243425	0.442522
	Chst2	carbohydrate sulfotransferase 2	-0.37804	7.46774	5.48685	0.0191634	0.191694		Lmo4	LIM domain only 4	-0.467948	6.80772	12.8516	0.000337346	0.0057114		chr14_35582234_mm9	chr14	34490321	34492462	-0.330725	8.64511	1.35154	0.245036	0.444634
	Lnpep	leucyl/cystinyl aminopeptidase	-0.298014	8.72148	5.47646	0.0192776	0.192375		Trim11	tripartite motif-containing 11	-0.479437	6.458	12.8511	0.000337449	0.0057114		chr11_31707968_mm9	chr11	31756756	31758772	-0.420643	7.89469	1.35051	0.245216	0.444634
	Cxxc4	CXXC finger 4	-0.706382	5.34395	5.47384	0.0193065	0.192375		Rprm	reprimo, TP53 dependent G2 arrest mediator candidate	-0.572507	4.97661	12.8428	0.00033894	0.00572726		chr13_96305113_mm9	chr13	95670564	95672769	-0.375627	8.13291	1.34974	0.24535	0.444634
	Cep57l1	centrosomal protein 57-like 1	-0.346793	7.86212	5.46714	0.0193807	0.192375		Rapgef2	Rap guanine nucleotide exchange factor (GEF) 2	-0.473109	6.62213	12.84	0.000339461	0.00572726		chr6_50726015_mm9	chr6	50751915	50754078	-0.346047	8.47567	1.33992	0.247075	0.446322
	Tbc1d23	TBC1 domain family, member 23	-0.667643	5.48769	5.46658	0.0193869	0.192375		Prdx5	peroxiredoxin 5	-0.571449	4.98475	12.8394	0.000339565	0.00572726		chr15_68195526_mm9	chr15	68234732	68236634	-0.330594	8.63326	1.33699	0.247592	0.446322
	Tpr	translocated promoter region, nuclear basket protein	-0.456217	6.72654	5.46539	0.0194001	0.192375		Uqcr10	ubiquinol-cytochrome c reductase, complex III subunit X	-0.562	5.0931	12.838	0.000339808	0.00572726		chr4_154862529_mm9	chr4	155571761	155573994	-0.353105	8.40145	1.33648	0.247681	0.446322
	Eci1	enoyl-Coenzyme A delta isomerase 1	-0.462036	6.67677	5.46461	0.0194087	0.192375		Vps54	VPS54 GARP complex subunit	-0.478391	6.4776	12.8362	0.000340143	0.00572726		chr13_114377646_mm9	chr13	113722437	113725512	0.366657	8.15798	1.33584	0.247794	0.446322
	Tatdn2	TatD DNase domain containing 2	-0.585176	5.87435	5.46351	0.0194211	0.192375		Zfp639	zinc finger protein 639	-0.506175	5.91102	12.8337	0.000340601	0.00572905		chr14_67753167_mm9	chr14	67369778	67373822	-0.2841	9.24022	1.33477	0.247984	0.446322
	Ints6	integrator complex subunit 6	-0.334337	8.04478	5.46349	0.0194212	0.192375		Dnajc18	DnaJ heat shock protein family (Hsp40) member C18	-0.490769	6.19263	12.8266	0.00034189	0.00574035		chr1_187024929_mm9	chr1	184931737	184934778	-0.298154	9.02655	1.33311	0.248279	0.446322
	H2bc24	H2B clustered histone 24	-0.486829	6.48848	5.46101	0.0194489	0.192375		Tstd3	thiosulfate sulfurtransferase (rhodanese)-like domain containing 3	-0.807409	3.53499	12.8261	0.000341977	0.00574035		chr7_36454080_mm9	chr7	35366863	35369188	-0.364624	8.23759	1.33205	0.248467	0.446322
	Dcun1d2	DCN1, defective in cullin neddylation 1, domain containing 2 (S. cerevisiae)	-0.33776	7.98966	5.46068	0.0194524	0.192375		Wiz	widely-interspaced zinc finger motifs	-0.477019	6.50259	12.811	0.000344747	0.00578089		chr10_95357127_mm9	chr10	95729413	95731413	-0.3556	8.37342	1.33186	0.248501	0.446322
	Limd1	LIM domains containing 1	-0.767794	5.1458	5.46041	0.0194555	0.192375		Smarca5	SWI/SNF related, matrix associated, actin dependent regulator of chromatin, subfamily a, member 5	-0.479866	6.43112	12.8075	0.000345398	0.00578183		chr7_25111291_mm9	chr7	24024635	24026581	-0.381977	8.06542	1.33141	0.248581	0.446322
	Snw1	SNW domain containing 1	-0.631461	5.64562	5.45898	0.0194714	0.192375		Gpn3	GPN-loop GTPase 3	-0.530107	5.53283	12.8044	0.000345979	0.00578183		chr14_63256837_mm9	chr14	62874421	62876421	-0.384524	8.04932	1.32016	0.25059	0.449242
	Prr14l	proline rich 14-like	-0.516726	6.28761	5.4546	0.0195202	0.192498		Stox2	storkhead box 2	-0.449302	7.63378	12.8032	0.000346185	0.00578183		chr4_87015189_mm9	chr4	87285853	87287908	-0.290391	9.1344	1.31942	0.250722	0.449242
	Mob3a	MOB kinase activator 3A	-0.398702	7.23075	5.45428	0.0195238	0.192498		Ntn3	netrin 3	-0.517331	5.72977	12.8031	0.000346221	0.00578183		chr16_32516399_mm9	chr16	32333455	32336307	-0.397853	7.97445	1.31383	0.251729	0.449259
	Banp	BTG3 associated nuclear protein	-0.338649	7.97797	5.44889	0.0195842	0.192895		Npm1	nucleophosmin 1	-0.529417	5.54144	12.7901	0.000348619	0.00581591		chr17_88893783_mm9	chr17	88800883	88803059	-0.285926	9.1803	1.31311	0.251859	0.449259
	Gramd1a	GRAM domain containing 1A	-0.432368	6.91598	5.44646	0.0196115	0.192966		H2ac22	H2A clustered histone 22	-1.05483	2.71281	12.7853	0.000349524	0.00582505		chr15_51423561_mm9	chr15	51453518	51457305	-0.282895	9.22539	1.31289	0.251898	0.449259
	Frg1	FSHD region gene 1	0.660675	5.3904	5.44185	0.0196633	0.193021		Sra1	steroid receptor RNA activator 1	-0.63162	4.44901	12.7773	0.000351013	0.00584388		chr11_23975961_mm9	chr11	24025944	24027032	0.314013	8.74531	1.31269	0.251934	0.449259
	Nudt4	nudix hydrolase 4	-0.456419	6.71965	5.44085	0.0196745	0.193021		Tomm22	translocase of outer mitochondrial membrane 22	-0.589806	4.77905	12.7753	0.000351398	0.00584432		chr16_24282652_mm9	chr16	24099445	24102859	-0.413464	7.89983	1.30827	0.252733	0.449259
	Mdh2	malate dehydrogenase 2, NAD (mitochondrial)	-0.342878	7.90758	5.44061	0.0196772	0.193021		Gnas	GNAS (guanine nucleotide binding protein, alpha stimulating) complex locus	-0.45057	7.53727	12.7724	0.000351946	0.00584647		chr4_57970516_mm9	chr4	57957411	57958165	0.335903	8.50042	1.30763	0.252849	0.449259
	Pcbp1	poly(rC) binding protein 1	-0.404638	7.16658	5.43879	0.0196977	0.193026		Fam181b	family with sequence similarity 181, member B	-0.487245	6.24255	12.7708	0.000352245	0.00584647		chr15_58986244_mm9	chr15	59025161	59027948	-0.37305	8.11598	1.30718	0.252931	0.449259
	Ankrd28	ankyrin repeat domain 28	-0.453782	6.72974	5.42835	0.0198158	0.193986		Bmyc	brain expressed myelocytomatosis oncogene	-0.791891	3.59041	12.7669	0.000352975	0.00585263		chr11_98644896_mm9	chr11	98672890	98677195	-0.275246	9.34269	1.30666	0.253026	0.449259
	Amfr	autocrine motility factor receptor	-0.547061	6.09083	5.4257	0.0198459	0.194083		Fabp5	fatty acid binding protein 5, epidermal	-0.538602	5.38997	12.7539	0.000355439	0.0058875		chr2_25033154_mm9	chr2	25066329	25069770	-0.302065	8.94625	1.30655	0.253046	0.449259
	Haus1	HAUS augmin-like complex, subunit 1	-0.316452	8.32585	5.42367	0.019869	0.194111		Ppp3cb	protein phosphatase 3, catalytic subunit, beta isoform	-0.472405	6.59122	12.7383	0.00035841	0.00592654		chr7_140119145_mm9	chr7	132528131	132529923	-0.396357	7.97488	1.30432	0.253451	0.449523
	Zswim1	zinc finger SWIM-type containing 1	-0.866379	4.86807	5.41489	0.0199692	0.194599		Ssbp1	single-stranded DNA binding protein 1	-0.562676	5.0618	12.7369	0.000358686	0.00592654		chr6_145288536_mm9	chr6	145285350	145286781	-0.25267	9.98201	1.30011	0.254219	0.450426
	Fhl4	four and a half LIM domains 4	-0.313646	8.37386	5.41411	0.0199781	0.194599		Fscn1	fascin actin-bundling protein 1	-0.474329	6.534	12.7358	0.000358887	0.00592654		chr17_56901719_mm9	chr17	57067908	57070026	-0.341729	8.44338	1.28298	0.257371	0.455549
	Becn1	beclin 1, autophagy related	-0.711945	5.30969	5.41278	0.0199932	0.194599		Upf3a	UPF3 regulator of nonsense transcripts homolog A (yeast)	-0.467178	6.74865	12.7282	0.000360362	0.00594489		chr17_84354425_mm9	chr17	84260341	84263502	-0.328311	8.57716	1.28008	0.25791	0.456042
	Pole	polymerase (DNA directed), epsilon	-0.386643	7.3361	5.41189	0.0200035	0.194599		Wasf1	WASP family, member 1	-0.466866	6.76265	12.7232	0.000361317	0.0059546		chr12_110075507_mm9	chr12	108802802	108803451	0.293287	8.95372	1.26167	0.261361	0.461676
	Ncapg	non-SMC condensin I complex, subunit G	-0.358513	7.6776	5.4098	0.0200275	0.194599		Fut11	fucosyltransferase 11	-0.506842	5.86298	12.7182	0.00036229	0.0059646		chr11_58662398_mm9	chr11	58737787	58739407	-0.247541	9.99754	1.25549	0.262533	0.463277
	Arl13b	ADP-ribosylation factor-like 13B	-0.678383	5.42865	5.40595	0.0200717	0.194599		Ttyh1	tweety family member 1	-0.491996	6.12237	12.7091	0.00036406	0.0059877		chr6_103760466_mm9	chr6	103786294	103788457	-0.307116	8.78437	1.24899	0.263771	0.464993
	Cited2	Cbp/p300-interacting transactivator, with Glu/Asp-rich carboxy-terminal domain, 2	-0.372325	7.50072	5.40376	0.0200968	0.194599		Apln	apelin	-0.612865	4.57125	12.6989	0.000366045	0.0060094		chrX_50410819_mm9	chrX	52145519	52147024	-0.32047	8.60908	1.24696	0.26416	0.465209
	R3hcc1l	R3H domain and coiled-coil containing 1 like	-0.475201	6.55526	5.40372	0.0200973	0.194599		Phf3	PHD finger protein 3	-0.471422	6.59646	12.6985	0.000366117	0.0060094		chr5_65092795_mm9	chr5	64858071	64860139	-0.354478	8.20208	1.24098	0.265308	0.46585
	Phf19	PHD finger protein 19	-0.524237	6.22648	5.40341	0.0201009	0.194599		Pspc1	paraspeckle protein 1	-0.519791	5.65262	12.696	0.000366619	0.00601159		chr1_88257366_mm9	chr1	86288177	86288544	-0.252375	9.81237	1.23881	0.265727	0.46585
	Zfp639	zinc finger protein 639	-0.472058	6.57538	5.39713	0.0201734	0.195104		Rnf44	ring finger protein 44	-0.456186	7.19277	12.6923	0.000367335	0.00601728		chr15_96540649_mm9	chr15	96607099	96608993	-0.301793	8.83793	1.23841	0.265804	0.46585
	Spns1	SPNS lysolipid transporter 1, lysophospholipid	-0.7206	5.27744	5.39405	0.020209	0.195117		Zfp763	zinc finger protein 763	-0.572835	4.92561	12.6879	0.000368197	0.00602534		chr14_100685614_mm9	chr14	100523153	100524297	-0.279269	9.1471	1.23761	0.265959	0.46585
	Stx18	syntaxin 18	-0.406466	7.13373	5.39326	0.0202181	0.195117		Cdv3	carnitine deficiency-associated gene expressed in ventricle 3	-0.490877	6.13511	12.6821	0.000369357	0.00603826		chr9_41726931_mm9	chr9	41828547	41831587	-0.324307	8.54695	1.23699	0.266078	0.46585
	Tspan9	tetraspanin 9	-0.639173	5.59437	5.39175	0.0202356	0.195117		Rdx	radixin	-0.463392	6.85769	12.6797	0.000369822	0.00603882		chr6_133984255_mm9	chr6	134010832	134011663	-0.325323	8.54743	1.23648	0.266176	0.46585
	Eif4g2	eukaryotic translation initiation factor 4, gamma 2	-0.371922	7.49571	5.38871	0.0202709	0.195262		Ran	RAN, member RAS oncogene family	-0.569555	4.9631	12.6781	0.000370132	0.00603882		chr11_59023256_mm9	chr11	59099074	59100311	-0.235318	10.2955	1.23537	0.266391	0.46585
	Meis3	Meis homeobox 3	-0.460233	6.66361	5.38468	0.0203178	0.195519		Pdzd8	PDZ domain containing 8	-0.477603	6.42096	12.6736	0.000371029	0.00604467		chr18_24292077_mm9	chr18	24264454	24266594	0.406986	7.84989	1.23184	0.267075	0.466157
	Rab13	RAB13, member RAS oncogene family	-0.411435	7.08163	5.38105	0.0203601	0.19573		Sft2d3	SFT2 domain containing 3	-0.508176	5.82632	12.6726	0.000371232	0.00604467		chrX_13079447_mm9	chrX	13367234	13369928	0.375107	7.99555	1.2311	0.267219	0.466157
	Pts	6-pyruvoyl-tetrahydropterin synthase	-0.597886	5.78207	5.37828	0.0203924	0.195845		Leng1	leukocyte receptor cluster (LRC) member 1	-0.514318	5.72815	12.666	0.000372545	0.00605999		chr11_30169072_mm9	chr11	30218054	30219540	-0.235529	10.279	1.23034	0.267367	0.466157
	Eif4a3	eukaryotic translation initiation factor 4A3	-0.36474	7.57823	5.37432	0.0204388	0.196094		Zik1	zinc finger protein interacting with K protein 1	-0.590617	4.74448	12.6578	0.000374187	0.00608062		chr8_90978476_mm9	chr8	89179805	89181818	-0.325491	8.51401	1.21664	0.270046	0.47036
	Zfp647	zinc finger protein 647	-0.456701	6.68579	5.36758	0.0205179	0.196569		Txndc11	thioredoxin domain containing 11	-0.458055	7.0675	12.655	0.000374749	0.0060837		chr17_13743988_mm9	chr17	13769860	13773395	0.225349	10.5301	1.21509	0.270352	0.470423
	Tmem117	transmembrane protein 117	-0.643596	5.56403	5.36463	0.0205526	0.196569		Fzd10	frizzled class receptor 10	-0.565943	4.98978	12.6417	0.000377419	0.00610258		chr17_10514836_mm9	chr17	10539838	10541758	0.316708	8.57054	1.21076	0.271207	0.471442
	Mapk11	mitogen-activated protein kinase 11	-0.786709	5.06629	5.35996	0.0206078	0.196569		Iffo1	intermediate filament family orphan 1	-0.463832	6.81088	12.6403	0.0003777	0.00610258		chr4_119407140_mm9	chr4	119590732	119591979	-0.304976	8.74681	1.20776	0.271801	0.471953
	Elfn1	leucine rich repeat and fibronectin type III, extracellular 1	-0.580388	5.86763	5.35979	0.0206098	0.196569		Rnf2	ring finger protein 2	-0.492204	6.09225	12.6395	0.00037786	0.00610258		chr9_96338384_mm9	chr9	96318984	96321052	-0.265023	9.33815	1.20598	0.272156	0.471953
	Ppfia3	protein tyrosine phosphatase, receptor type, f polypeptide (PTPRF), interacting protein (liprin), alpha 3	-0.367256	7.53923	5.35719	0.0206405	0.196569		Coa6	cytochrome c oxidase assembly factor 6	-0.549882	5.19316	12.6384	0.000378078	0.00610258		chr14_32482989_mm9	chr14	31391154	31392583	-0.350059	8.18478	1.20519	0.272312	0.471953
	Wrap53	WD repeat containing, antisense to Trp53	-0.374191	7.45472	5.35417	0.0206763	0.196569		Ppp4r3a	protein phosphatase 4 regulatory subunit 3A	-0.471941	6.54916	12.6371	0.000378343	0.00610258		chr2_135484047_mm9	chr2	135499759	135500467	-0.389386	7.93261	1.20251	0.272846	0.47241
	Rcn1	reticulocalbin 1	-0.530024	6.17372	5.35351	0.0206841	0.196569		Rpl35a	ribosomal protein L35A	-0.521487	5.60447	12.6369	0.000378387	0.00610258		chr17_27029702_mm9	chr17	27110783	27113873	-0.348155	8.20252	1.19732	0.273882	0.473735
	Pfn4	profilin family, member 4	-0.429876	6.90378	5.35322	0.0206875	0.196569		Bet1l	Bet1 golgi vesicular membrane trafficking protein like	-0.54143	5.31559	12.6362	0.000378533	0.00610258		chr14_123601441_mm9	chr14	123438266	123440266	-0.373426	8.00591	1.19474	0.2744	0.474161
	Ttc32	tetratricopeptide repeat domain 32	0.493397	6.31449	5.35238	0.0206975	0.196569		Haghl	hydroxyacylglutathione hydrolase-like	-0.552764	5.14806	12.6228	0.000381245	0.00613514		chr11_120051992_mm9	chr11	120080497	120081095	-0.231552	10.2812	1.19208	0.274936	0.474617
	Sap30	sin3 associated polypeptide	-0.460394	6.65462	5.35053	0.0207194	0.196569		Polr1h	RNA polymerase I subunit H	-0.574805	4.895	12.6225	0.000381305	0.00613514		chr8_23968699_mm9	chr8	23347705	23348562	-0.315123	8.58096	1.18744	0.275871	0.475697
	Eea1	early endosome antigen 1	-0.44451	6.78134	5.34537	0.0207809	0.196569		Mrps36	mitochondrial ribosomal protein S36	-0.59495	4.69911	12.6171	0.000382407	0.00614679		chr18_14490107_mm9	chr18	14463545	14465765	-0.287126	8.9503	1.18628	0.276106	0.475697
	Nudt3	nudix hydrolase 3	-0.410027	7.07906	5.34394	0.0207979	0.196569		Hspa2	heat shock protein 2	-0.747995	3.76881	12.6085	0.000384168	0.00616902		chr15_101108079_mm9	chr15	101173861	101177190	-0.317174	8.54786	1.18341	0.276688	0.476231
	Zfp322a	zinc finger protein 322A	-0.472908	6.55536	5.34292	0.0208101	0.196569		Rangrf	RAN guanine nucleotide release factor	-0.759778	3.70559	12.6061	0.000384661	0.00617086		chr14_76553146_mm9	chr14	76389728	76391287	-0.24793	9.76898	1.18077	0.277225	0.476685
	Sox12	SRY (sex determining region Y)-box 12	-0.451395	6.72249	5.34243	0.0208159	0.196569		Emd	emerin	-0.587018	4.76795	12.6039	0.000385122	0.00617218		chr6_50630765_mm9	chr6	50655619	50659873	0.359387	8.0407	1.17834	0.277718	0.476858
	Cd24a	CD24a antigen	-0.395218	7.22422	5.34081	0.0208353	0.196569		Zfp46	zinc finger protein 46	-0.482733	6.26902	12.5961	0.000386731	0.00619188		chr14_57432255_mm9	chr14	57050173	57050912	-0.287164	8.93932	1.17759	0.277871	0.476858
	Gnb1	guanine nucleotide binding protein (G protein), beta 1	-0.389476	7.28145	5.3397	0.0208486	0.196569		Cisd2	CDGSH iron sulfur domain 2	-0.506682	5.82562	12.5887	0.000388273	0.00620926		chr17_9967983_mm9	chr17	9992946	9995148	-0.296617	8.79962	1.17449	0.278506	0.477478
	Exo5	exonuclease 5	-0.502246	6.34626	5.33552	0.0208986	0.196569		Zbtb25	zinc finger and BTB domain containing 25	-0.483908	6.23787	12.586	0.000388836	0.00620926		chr15_102207461_mm9	chr15	102284437	102286527	-0.282954	8.98034	1.16979	0.279468	0.478658
	Iars2	isoleucine-tRNA synthetase 2, mitochondrial	-0.609188	5.71542	5.33485	0.0209067	0.196569		Bmp2	bone morphogenetic protein 2	-0.803852	3.51751	12.5854	0.000388959	0.00620926		chr4_115848539_mm9	chr4	116032968	116035295	-0.303497	8.6895	1.16762	0.279915	0.478953
	Ebpl	emopamil binding protein-like	-0.681799	5.39618	5.33343	0.0209237	0.196569		Abcb6	ATP-binding cassette, sub-family B (MDR/TAP), member 6	-0.522705	5.57158	12.5729	0.000391558	0.00624053		chr7_100133483_mm9	chr7	92633120	92635596	-0.285463	8.94084	1.16385	0.280693	0.479785
	Rap2b	RAP2B, member of RAS oncogene family	-0.34771	7.79182	5.33274	0.020932	0.196569		Hnrnpa0	heterogeneous nuclear ribonucleoprotein A0	-0.517464	5.6527	12.5723	0.000391684	0.00624053		chr3_21835059_mm9	chr3	21987891	21991197	-0.333978	8.3397	1.16222	0.281031	0.479785
	Slc2a8	solute carrier family 2, (facilitated glucose transporter), member 8	-0.545911	6.06419	5.33176	0.0209437	0.196569		Snn	stannin	-0.516757	5.66085	12.5614	0.000393971	0.00627004		chr4_118778355_mm9	chr4	118962085	118964085	-0.343523	8.18277	1.1611	0.281262	0.479785
	Vps26b	VPS26 retromer complex component B	-0.327979	8.08343	5.33055	0.0209582	0.196569		Sod2	superoxide dismutase 2, mitochondrial	-0.533981	5.40088	12.5599	0.000394306	0.00627004		chr6_81610963_mm9	chr6	81636765	81638926	-0.289108	8.88152	1.15875	0.281749	0.479785
	Rps6ka3	ribosomal protein S6 kinase polypeptide 3	-0.590385	5.80556	5.32506	0.0210244	0.196569		D17H6S53E	DNA segment, Chr 17, human D6S53E	-0.542074	5.27321	12.5566	0.000394987	0.00627475		chr11_87900056_mm9	chr11	87977159	87978441	-0.337069	8.26764	1.15863	0.281774	0.479785
	Arid5b	AT rich interactive domain 5B (MRF1-like)	-0.518281	6.23904	5.32442	0.0210322	0.196569		Hnrnpa1	heterogeneous nuclear ribonucleoprotein A1	-0.573931	4.87966	12.5482	0.000396766	0.00629688		chr10_128366299_mm9	chr10	128763351	128765981	-0.356564	8.05379	1.15019	0.283534	0.482311
	Thap12	THAP domain containing 12	-0.302032	8.54237	5.32409	0.021036	0.196569		Elmo2	engulfment and cell motility 2	-0.467795	6.61567	12.5436	0.000397757	0.00630646		chr3_37668431_mm9	chr3	37822118	37825131	-0.277717	9.00898	1.14324	0.284994	0.483995
	Mrps33	mitochondrial ribosomal protein S33	-0.716019	5.27575	5.32395	0.0210378	0.196569		Matcap2	microtubule associated tyrosine carboxypeptidase 2	-0.492177	6.05458	12.5387	0.000398791	0.00631352		chr11_30371927_mm9	chr11	30420427	30423167	0.329402	8.28207	1.14284	0.285078	0.483995
	Elf2	E74-like factor 2	-0.375364	7.43074	5.32379	0.0210398	0.196569		Fem1c	fem 1 homolog c	-0.474772	6.42917	12.5378	0.000398977	0.00631352		chr17_39982828_mm9	chr17	40153619	40159956	-0.189565	11.9061	1.14035	0.285604	0.484138
	Cbx5	chromobox 5	-0.386193	7.30464	5.31677	0.0211246	0.19707		Arid1a	AT rich interactive domain 1A (SWI-like)	-0.441443	7.81742	12.5231	0.000402138	0.00635276		chr1_139553929_mm9	chr1	137584043	137586137	-0.303282	8.64174	1.13977	0.285725	0.484138
	Bptf	bromodomain PHD finger transcription factor	-0.508067	6.30111	5.31414	0.0211566	0.19707		Grk6	G protein-coupled receptor kinase 6	-0.480183	6.29082	12.5226	0.000402236	0.00635276		chr11_119412183_mm9	chr11	119439646	119441170	-0.319743	8.46433	1.1385	0.285993	0.484138
	Rcor2	REST corepressor 2	-0.797001	5.02811	5.3115	0.0211886	0.19707		Bhlhb9	basic helix-loop-helix domain containing, class B9	-0.661239	4.21041	12.5191	0.000403005	0.00635693		chr1_135957868_mm9	chr1	133987763	133990938	-0.239175	9.88723	1.13323	0.287112	0.485561
	Mpc2	mitochondrial pyruvate carrier 2	-0.307794	8.42328	5.30998	0.0212071	0.19707		Ankrd16	ankyrin repeat domain 16	-0.493551	6.02374	12.5178	0.00040328	0.00635693		chr1_79857618_mm9	chr1	79837382	79840829	-0.260011	9.24965	1.12842	0.288138	0.486824
	Lin9	lin-9 DREAM MuvB core complex component	-0.348078	7.77212	5.30902	0.0212188	0.19707		Plpp6	phospholipid phosphatase 6	-0.705304	3.96385	12.5127	0.000404386	0.0063682		chr15_36304426_mm9	chr15	36373558	36376454	-0.370199	7.96082	1.12304	0.28929	0.4883
	Arid1b	AT rich interactive domain 1B (SWI-like)	-0.394874	7.21314	5.30826	0.0212281	0.19707		Kbtbd3	kelch repeat and BTB (POZ) domain containing 3	-0.55526	5.08756	12.5102	0.000404923	0.0063705		chr2_132409514_mm9	chr2	132422794	132425901	-0.392175	7.85627	1.12006	0.289929	0.48855
	H4c14	H4 clustered histone 14	-0.379387	7.37741	5.30755	0.0212368	0.19707		Tma7	translational machinery associated 7	-0.598371	4.65172	12.5073	0.000405556	0.0063743		chr16_29814053_mm9	chr16	29631583	29633829	-0.314028	8.50065	1.11886	0.290189	0.48855
	Myh9	myosin, heavy polypeptide 9, non-muscle	-0.462973	6.61496	5.30551	0.0212617	0.197111		Rps21	ribosomal protein S21	-0.587248	4.74457	12.5043	0.000406203	0.00637832		chr7_116816340_mm9	chr7	109270013	109272114	-0.250199	9.47045	1.11752	0.290478	0.48855
	Nfkbia	nuclear factor of kappa light polypeptide gene enhancer in B cells inhibitor, alpha	-0.474824	6.52386	5.30372	0.0212834	0.197123		Usf1	upstream transcription factor 1	-0.518897	5.60395	12.492	0.00040888	0.00641418		chr10_122420387_mm9	chr10	122819268	122820377	-0.247692	9.56607	1.11715	0.290557	0.48855
	Cchcr1	coiled-coil alpha-helical rod protein 1	-0.459876	6.63935	5.30144	0.0213114	0.197192		Rpp38	ribonuclease P/MRP 38 subunit	-0.542252	5.25574	12.4893	0.000409472	0.00641729		chr5_143670284_mm9	chr5	142893509	142895965	-0.293378	8.73408	1.11447	0.291136	0.488774
	Arhgef11	Rho guanine nucleotide exchange factor (GEF) 11	-0.593508	5.78128	5.29905	0.0213406	0.197272		Vash1	vasohibin 1	-0.4707	6.50608	12.4863	0.000410132	0.00642146		chr6_67019943_mm9	chr6	67045966	67047966	-0.325583	8.36072	1.11395	0.29125	0.488774
	Fam166b	family with sequence similarity 166, member B	-0.696349	5.33342	5.28968	0.0214557	0.198146		Nfe2l2	nuclear factor, erythroid derived 2, like 2	-0.460108	6.84259	12.4751	0.000412592	0.00645378		chr17_10073199_mm9	chr17	10098117	10100244	-0.390311	7.85537	1.10896	0.292332	0.489731
	Pms2	PMS1 homolog2, mismatch repair system component	-0.34701	7.7749	5.28623	0.0214982	0.198308		Rnf39	ring finger protein 39	-0.624299	4.44756	12.4694	0.000413865	0.00646748		chr7_35904169_mm9	chr7	34817007	34817718	-0.30119	8.61255	1.10874	0.292381	0.489731
	Trip6	thyroid hormone receptor interactor 6	0.583789	5.7125	5.28492	0.0215145	0.198308		Sumo1	small ubiquitin-like modifier 1	-0.471424	6.48072	12.4665	0.000414511	0.00647137		chr5_125725826_mm9	chr5	125320968	125323944	-0.367681	7.95853	1.10685	0.292793	0.489951
	Aldh3b1	aldehyde dehydrogenase 3 family, member B1	-0.686956	5.3661	5.28233	0.0215464	0.198408		Eaf1	ELL associated factor 1	-0.471825	6.46508	12.4624	0.000415426	0.00647946		chr11_53576974_mm9	chr11	53652173	53655876	-0.281329	8.8846	1.10273	0.293693	0.490987
	Tent4b	terminal nucleotidyltransferase 4B	-0.52917	6.1561	5.27928	0.0215843	0.198408		Ssrp1	structure specific recognition protein 1	-0.464754	6.66716	12.4589	0.000416206	0.00648541		chr16_96350305_mm9	chr16	95929925	95930648	-0.36075	7.99073	1.10094	0.294085	0.491099
	Serf2	small EDRK-rich factor 2	-0.413439	7.0265	5.27904	0.0215872	0.198408		Ppp5c	protein phosphatase 5, catalytic subunit	-0.464065	6.68017	12.4534	0.000417418	0.00649808		chr18_82907020_mm9	chr18	82754868	82757200	-0.329867	8.24683	1.09889	0.294533	0.491099
	Yipf3	Yip1 domain family, member 3	-0.327977	8.05153	5.27613	0.0216233	0.198519		Zc3h12c	zinc finger CCCH type containing 12C	-0.477583	6.3152	12.4501	0.000418156	0.00650337		chr15_75463880_mm9	chr15	75504439	75507267	-0.344656	8.08651	1.09857	0.294603	0.491099
	Fastkd5	FAST kinase domains 5	-0.57571	5.86433	5.27341	0.0216572	0.198519		Sema4c	sema domain, immunoglobulin domain (Ig), transmembrane domain (TM) and short cytoplasmic domain, (semaphorin) 4C	-0.465429	6.63497	12.4469	0.000418871	0.00650604		chr6_67118601_mm9	chr6	67144603	67146640	-0.365269	7.9637	1.0949	0.295411	0.491976
	H3c8	H3 clustered histone 8	-0.435149	6.83131	5.27123	0.0216843	0.198519		Slc38a3	solute carrier family 38, member 3	-0.526098	5.47608	12.4458	0.000419126	0.00650604		chr14_51708551_mm9	chr14	51325612	51327333	-0.231025	9.98205	1.08553	0.297487	0.494962
	Mrpl53	mitochondrial ribosomal protein L53	-0.395197	7.19719	5.27059	0.0216923	0.198519		Rrm2b	ribonucleotide reductase M2 B (TP53 inducible)	-0.5293	5.42549	12.4419	0.00041999	0.00651324		chr12_53703683_mm9	chr12	52649590	52650479	-0.203884	10.8645	1.07699	0.299395	0.496537
	Otud6b	OTU domain containing 6B	-0.446844	6.73489	5.26977	0.0217024	0.198519		Pnisr	PNN interacting serine/arginine-rich	-0.514814	5.64949	12.4388	0.000420707	0.00651816		chr5_152034566_mm9	chr5	151156066	151157776	-0.270473	8.99248	1.07668	0.299466	0.496537
	Ring1	ring finger protein 1	-0.312392	8.31038	5.26007	0.0218237	0.199219		Tgif1	TGFB-induced factor homeobox 1	-0.459752	6.80987	12.4283	0.000423078	0.00654867		chr13_52249850_mm9	chr13	52306708	52310653	-0.321585	8.32289	1.07658	0.299489	0.496537
	Foxm1	forkhead box M1	-0.330778	8.00496	5.25949	0.0218309	0.199219		Pcgf3	polycomb group ring finger 3	-0.441975	7.67144	12.4241	0.000424031	0.00655166		chr7_29087455_mm9	chr7	28002210	28003579	-0.277495	8.89818	1.07621	0.299571	0.496537
	Anapc13	anaphase promoting complex subunit 13	-0.328762	8.03177	5.25869	0.0218411	0.199219		Macir	macrophage immunometabolism regulator	-0.503927	5.81299	12.4239	0.000424075	0.00655166		chr6_95153830_mm9	chr6	95178554	95181327	-0.335369	8.1249	1.06933	0.301121	0.498633
	Ift27	intraflagellar transport 27	-0.64948	5.50944	5.25665	0.0218667	0.199264		Tirap	toll-interleukin 1 receptor (TIR) domain-containing adaptor protein	-0.524511	5.49036	12.419	0.000425177	0.00656246		chr17_29187736_mm9	chr17	29269086	29271227	-0.251115	9.28767	1.06713	0.301618	0.498984
	Rnd2	Rho family GTPase 2	-0.409607	7.05261	5.25488	0.0218889	0.199278		Rfesd	Rieske (Fe-S) domain containing	-0.525643	5.47796	12.414	0.000426313	0.00656886		chr18_38792179_mm9	chr18	38764463	38766023	-0.260597	9.1356	1.06488	0.302129	0.499355
	Lpin2	lipin 2	-0.48353	6.44456	5.2513	0.0219339	0.199303		Zfp322a	zinc finger protein 322A	-0.564423	4.95475	12.4137	0.000426397	0.00656886		chr15_98808463_mm9	chr15	98874344	98876911	-0.269133	8.9805	1.06278	0.302606	0.499672
	Prr12	proline rich 12	-0.476233	6.49473	5.25017	0.0219483	0.199303		Hdac2	histone deacetylase 2	-0.487489	6.09765	12.4046	0.000428464	0.00659446		chr4_99239802_mm9	chr4	99460191	99462202	-0.358343	7.96703	1.05395	0.304633	0.502543
	Orm3	orosomucoid 3	0.738901	5.06564	5.24973	0.0219538	0.199303		Ppp4r3b	protein phosphatase 4 regulatory subunit 3B	-0.459839	6.79355	12.4013	0.000429221	0.00659988		chr1_94334437_mm9	chr1	92364091	92366417	-0.289491	8.66589	1.04898	0.305766	0.50384
	Vapa	vesicle-associated membrane protein, associated protein A	-0.330804	7.99648	5.24789	0.021977	0.199325		Eif4ebp1	eukaryotic translation initiation factor 4E binding protein 1	-0.490652	6.02479	12.3936	0.000430992	0.0066188		chr16_29946067_mm9	chr16	29764068	29766118	-0.327135	8.17687	1.0475	0.306108	0.50384
	Amacr	alpha-methylacyl-CoA racemase	-0.522332	6.18598	5.24284	0.0220409	0.199717		Eif4e	eukaryotic translation initiation factor 4E	-0.488743	6.06476	12.3921	0.00043135	0.0066188		chr8_81732673_mm9	chr8	79934876	79937312	-0.309754	8.42006	1.04505	0.306673	0.50384
	Stk39	serine/threonine kinase 39	-0.516736	6.22225	5.23824	0.0220992	0.199994		Ccdc103	coiled-coil domain containing 103	-0.647992	4.27259	12.3907	0.00043167	0.0066188		chr9_22132100_mm9	chr9	22237990	22240182	-0.235583	9.69229	1.04498	0.30669	0.50384
	Cers6	ceramide synthase 6	-0.654905	5.47897	5.23715	0.022113	0.199994		Lbr	lamin B receptor	-0.463903	6.64827	12.3879	0.00043233	0.00662269		chr17_88012614_mm9	chr17	87919672	87922253	-0.316442	8.32623	1.04177	0.307433	0.50384
	Zfp397	zinc finger protein 397	-0.356333	7.62319	5.23032	0.0222	0.200592		Trim36	tripartite motif-containing 36	-0.541931	5.22517	12.3851	0.000432971	0.00662628		chrX_12922841_mm9	chrX	13210341	13213652	0.233637	9.70821	1.04115	0.307579	0.50384
	Kiss1r	KISS1 receptor	-0.378713	7.35564	5.22694	0.0222433	0.200795		Tsr3	TSR3 20S rRNA accumulation	-0.59269	4.67063	12.3798	0.000434205	0.00663894		chr2_117036862_mm9	chr2	117039242	117043973	-0.350634	7.99024	1.04015	0.307809	0.50384
	Celsr2	cadherin, EGF LAG seven-pass G-type receptor 2	-0.540327	6.06401	5.22236	0.0223019	0.201033		Banf1	BAF nuclear assembly factor 1	-0.641837	4.31587	12.374	0.000435547	0.00664717		chr17_10097671_mm9	chr17	10120955	10126477	-0.247037	9.30596	1.0391	0.308054	0.50384
	Atp10a	ATPase, class V, type 10A	-0.5987	5.73311	5.22161	0.0223115	0.201033		Zfp36l2	zinc finger protein 36, C3H type-like 2	-0.49596	5.92412	12.3721	0.000436001	0.00664717		chr11_120435879_mm9	chr11	120465079	120465660	-0.345306	8.01885	1.03878	0.308129	0.50384
	H2ac13	H2A clustered histone 13	-0.471067	6.52091	5.21957	0.0223376	0.201081		Dpm2	dolichol-phosphate (beta-D) mannosyltransferase 2	-0.635919	4.34777	12.3717	0.000436097	0.00664717		chr11_74643030_mm9	chr11	74720342	74720750	-0.312545	8.38826	1.03791	0.308332	0.50384
	Inka1	inka box actin regulator 1	-0.624219	5.61484	5.21792	0.0223589	0.201083		Bsg	basigin	-0.490367	6.02337	12.3705	0.000436375	0.00664717		chr14_25437127_mm9	chr14	24666067	24668810	-0.314131	8.34781	1.03499	0.309013	0.50384
	Surf1	surfeit gene 1	-0.33782	7.87021	5.21374	0.0224127	0.20138		Tmed7	transmembrane p24 trafficking protein 7	-0.518793	5.5629	12.3687	0.000436782	0.00664717		chr16_17816014_mm9	chr16	17632579	17634608	-0.237923	9.58328	1.03488	0.309039	0.50384
	Plat	plasminogen activator, tissue	-0.628921	5.58396	5.1997	0.0225945	0.202823		Aup1	ancient ubiquitous protein 1	-0.498892	5.87318	12.3557	0.000439844	0.00668751		chr19_12671112_mm9	chr19	12572925	12574697	-0.24105	9.47551	1.03408	0.309226	0.50384
	Pcbp4	poly(rC) binding protein 4	-0.54199	6.04351	5.1956	0.0226478	0.203045		Ssna1	SS nuclear autoantigen 1	-0.522636	5.49865	12.3449	0.000442382	0.00671984		chr19_5843908_mm9	chr19	5893521	5896293	-0.225073	9.98631	1.03225	0.309653	0.50384
	Shc4	SHC (Src homology 2 domain containing) family, member 4	-0.348189	7.71441	5.19403	0.0226682	0.203045		Resf1	retroelement silencing factor 1	-0.583765	4.73591	12.3425	0.00044297	0.00672251		chr10_109892743_mm9	chr10	110290518	110292633	-0.241885	9.41189	1.03186	0.309745	0.50384
	Dock4	dedicator of cytokinesis 4	-0.401454	7.1108	5.19182	0.0226971	0.203045		Polr2k	polymerase (RNA) II (DNA directed) polypeptide K	-0.870063	3.22581	12.3394	0.000443699	0.00672731		chr6_50728313_mm9	chr6	50754198	50756390	-0.318102	8.25278	1.02964	0.310266	0.503893
	Exo1	exonuclease 1	-0.525283	6.1508	5.19063	0.0227126	0.203045		Nmd3	NMD3 ribosome export adaptor	-0.465128	6.57792	12.3309	0.000445726	0.00675175		chr19_12080171_mm9	chr19	11982024	11984825	-0.233207	9.69356	1.0281	0.310628	0.503893
	Ttc39c	tetratricopeptide repeat domain 39C	-0.727858	5.20725	5.18772	0.0227507	0.203045		Zfp27	zinc finger protein 27	-0.743416	3.7481	12.3289	0.000446196	0.0067526		chr13_9795478_mm9	chr13	9845311	9847384	-0.259478	9.06687	1.02804	0.310643	0.503893
	Rif1	replication timing regulatory factor 1	-0.616783	5.63784	5.1874	0.0227549	0.203045		Dazap2	DAZ associated protein 2	-0.493207	5.96147	12.3249	0.000447155	0.00676009		chr1_63812632_mm9	chr1	63801158	63806123	-0.308272	8.39986	1.02254	0.31194	0.505528
	Csde1	cold shock domain containing E1, RNA binding	-0.391348	7.20331	5.18616	0.0227711	0.203045		Abhd11	abhydrolase domain containing 11	-0.516072	5.59185	12.3234	0.000447521	0.00676009		chr6_127280362_mm9	chr6	127305626	127308771	-0.285529	8.66591	1.02034	0.312461	0.505807
	Ak9	adenylate kinase 9	-0.364056	7.50504	5.18471	0.0227901	0.203045		C8g	complement component 8, gamma polypeptide	-0.501269	5.81978	12.3178	0.00044885	0.00677389		chr6_124708541_mm9	chr6	124734450	124736018	-0.223611	9.97703	1.01923	0.312725	0.505807
	Draxin	dorsal inhibitory axon guidance protein	-0.532966	6.09793	5.18327	0.022809	0.203045		Cxxc5	CXXC finger 5	-0.444228	7.43801	12.3105	0.000450608	0.00679085		chr11_62363156_mm9	chr11	62440586	62441329	-0.247837	9.24779	1.01815	0.312981	0.505807
	Pnpla3	patatin-like phospholipase domain containing 3	-0.816969	4.94351	5.17717	0.0228892	0.20357		Akr1b10	aldo-keto reductase family 1, member B10 (aldose reductase)	-0.585502	4.72019	12.3097	0.000450807	0.00679085		chr2_150136955_mm9	chr2	150152252	150154139	-0.262151	8.99843	1.01601	0.31349	0.506162
	Pias2	protein inhibitor of activated STAT 2	-0.518978	6.18616	5.17519	0.0229154	0.203614		Ggps1	geranylgeranyl diphosphate synthase 1	-0.484758	6.10809	12.3061	0.000451691	0.00679273		chr18_22503636_mm9	chr18	22476924	22477146	-0.331964	8.06633	1.01042	0.314825	0.507848
	Tmed7	transmembrane p24 trafficking protein 7	-0.362089	7.52351	5.17266	0.0229487	0.203661		Dlst	dihydrolipoamide S-succinyltransferase (E2 component of 2-oxo-glutarate complex)	-0.464615	6.57675	12.3058	0.000451765	0.00679273		chr5_125873240_mm9	chr5	125468081	125472243	-0.2204	10.0252	1.00305	0.316598	0.510236
	Sec11c	SEC11 homolog C, signal peptidase complex subunit	-0.455765	6.62378	5.17009	0.0229827	0.203661		Zfp428	zinc finger protein 428	-0.507264	5.72753	12.3014	0.000452823	0.00680237		chr5_143584475_mm9	chr5	142806742	142810109	-0.179194	11.7802	1.00073	0.317157	0.510666
	Pigl	phosphatidylinositol glycan anchor biosynthesis, class L	-0.34073	7.81197	5.16998	0.0229841	0.203661		Tmem101	transmembrane protein 101	-0.661394	4.1736	12.2931	0.000454839	0.00682398		chr16_36876260_mm9	chr16	36696188	36696470	-0.25201	9.1376	0.998813	0.317622	0.510945
	Icam5	intercellular adhesion molecule 5, telencephalin	-0.737887	5.16805	5.16781	0.0230129	0.203729		Ap2m1	adaptor-related protein complex 2, mu 1 subunit	-0.483607	6.12499	12.2913	0.000455285	0.00682398		chr4_81408900_mm9	chr4	81679846	81683396	-0.311177	8.2958	0.995822	0.318347	0.511639
	Camkk1	calcium/calmodulin-dependent protein kinase kinase 1, alpha	-0.697233	5.29715	5.1589	0.0231311	0.204325		Ppp2cb	protein phosphatase 2 (formerly 2A), catalytic subunit, beta isoform	-0.513196	5.62546	12.2903	0.000455518	0.00682398		chr2_139503657_mm9	chr2	139519101	139519564	0.305541	8.31683	0.994255	0.318728	0.511781
	Kif1c	kinesin family member 1C	-0.421286	6.90771	5.15753	0.0231494	0.204325		Zfr	zinc finger RNA binding protein	-0.459313	6.72677	12.2756	0.000459116	0.00687156		chr18_46796419_mm9	chr18	46767351	46772567	-0.336408	8.01566	0.98513	0.320958	0.514889
	Cltc	clathrin, heavy polypeptide (Hc)	-0.336267	7.86889	5.15693	0.0231575	0.204325		Zyx	zyxin	-0.480477	6.18053	12.2723	0.000459928	0.0068774		chr3_61166996_mm9	chr3	61269696	61270928	-0.217539	10.0474	0.980615	0.32207	0.515227
	Rock1	Rho-associated coiled-coil containing protein kinase 1	-0.325315	8.03628	5.15635	0.0231652	0.204325		Zfp664	zinc finger protein 664	-0.474304	6.31144	12.268	0.000461009	0.00688725		chr5_75467624_mm9	chr5	75230499	75232698	-0.310468	8.25704	0.980186	0.322176	0.515227
	Trf	transferrin	-0.696817	5.29769	5.15298	0.0232102	0.204535		Desi2	desumoylating isopeptidase 2	-0.518283	5.53037	12.2614	0.000462632	0.00690516		chr1_139861867_mm9	chr1	137893290	137895463	-0.330713	8.04408	0.979754	0.322282	0.515227
	Ephb4	Eph receptor B4	-0.411522	6.99191	5.1495	0.0232568	0.204755		Hmga2	high mobility group AT-hook 2	-0.455472	6.8623	12.2554	0.000464119	0.00691751		chr17_10527068_mm9	chr17	10551703	10554569	-0.217346	10.0401	0.979486	0.322349	0.515227
	Phf21a	PHD finger protein 21A	-0.500599	6.29847	5.14793	0.0232777	0.204755		Matr3	matrin 3	-0.460092	6.68833	12.2546	0.000464308	0.00691751		chr14_19096048_mm9	chr14	4204635	4206635	-0.305144	8.34816	0.976783	0.323017	0.515823
	H2ac22	H2A clustered histone 22	-0.478961	6.43911	5.14283	0.0233463	0.20517		Pim3	proviral integration site 3	-0.537982	5.24239	12.242	0.000467477	0.00695836		chr8_122330776_mm9	chr8	120532689	120534752	-0.333561	8.01544	0.968498	0.325078	0.51864
	Slc25a39	solute carrier family 25, member 39	-0.35589	7.58463	5.13645	0.0234321	0.205657		Cnih1	cornichon family AMPA receptor auxiliary protein 1	-0.517315	5.54322	12.2342	0.000469429	0.00698105		chr2_122293007_mm9	chr2	122296980	122298790	-0.267696	8.79601	0.959135	0.327427	0.521912
	Tsacc	TSSK6 activating co-chaperone	-0.315725	8.18447	5.1344	0.0234599	0.205657		Rpl36	ribosomal protein L36	-0.548634	5.09043	12.231	0.000470219	0.00698641		chr14_18005058_mm9	chr14	5295998	5298049	0.303374	8.27043	0.957228	0.327909	0.522203
	Esco2	establishment of sister chromatid cohesion N-acetyltransferase 2	-0.74735	5.13002	5.13396	0.0234658	0.205657		Rtn4	reticulon 4	-0.49869	5.83233	12.2253	0.000471679	0.00700173		chr6_47738994_mm9	chr6	47764769	47766660	-0.225591	9.66257	0.952989	0.328982	0.523435
	Acadl	acyl-Coenzyme A dehydrogenase, long-chain	-0.580461	5.79881	5.13061	0.0235112	0.205867		Ppib	peptidylprolyl isomerase B	-0.49247	5.93549	12.2202	0.000472951	0.0070084		chr5_135735529_mm9	chr5	135286743	135288586	-0.313157	8.15183	0.946224	0.330713	0.525615
	Tor3a	torsin family 3, member A	-0.442539	6.71771	5.12686	0.023562	0.205917		Rab5if	RAB5 interacting factor	-0.477615	6.21657	12.2201	0.000472988	0.0070084		chr17_12520850_mm9	chr17	12546060	12547967	-0.316421	8.1152	0.945249	0.330954	0.525615
	Purb	purine rich element binding protein B	-0.544554	6.00458	5.12574	0.0235772	0.205917		Azin1	antizyme inhibitor 1	-0.479864	6.17383	12.2157	0.000474099	0.00701847		chr2_26493602_mm9	chr2	26528631	26529675	-0.269229	8.7409	0.943919	0.331294	0.525678
	Wrn	Werner syndrome RecQ like helicase	-0.331897	7.92147	5.12413	0.0235991	0.205917		Nrip1	nuclear receptor interacting protein 1	-0.454174	6.88248	12.2101	0.000475529	0.00703221		chr15_36379309_mm9	chr15	36448010	36451391	-0.292376	8.44361	0.942726	0.3316	0.525685
	Nsrp1	nuclear speckle regulatory protein 1	-0.580068	5.79569	5.12367	0.0236054	0.205917		Zfp414	zinc finger protein 414	-0.573095	4.80966	12.2087	0.00047589	0.00703221		chr12_50500217_mm9	chr12	49446848	49448167	-0.193895	10.7232	0.939333	0.332472	0.52659
	Mafg	v-maf musculoaponeurotic fibrosarcoma oncogene family, protein G (avian)	-0.553546	5.94799	5.12159	0.0236337	0.205917		Actr3	ARP3 actin-related protein 3	-0.472252	6.3291	12.1938	0.000479699	0.00708208		chr6_10920119_mm9	chr6	10968346	10971785	-0.241662	9.17762	0.937458	0.332955	0.526877
	Btbd7	BTB (POZ) domain containing 7	-0.431583	6.80667	5.12074	0.0236453	0.205917		Clp1	CLP1, cleavage and polyadenylation factor I subunit	-0.673404	4.08804	12.178	0.00048379	0.00713601		chr4_55307009_mm9	chr4	55293539	55295565	-0.340081	7.94823	0.93607	0.333313	0.526966
	Nck1	non-catalytic region of tyrosine kinase adaptor protein 1	-0.378541	7.30635	5.11487	0.0237253	0.206427		Ublcp1	ubiquitin-like domain containing CTD phosphatase 1	-0.470807	6.35062	12.1665	0.000486782	0.00717365		chr2_75802858_mm9	chr2	75794065	75796065	-0.339582	7.94883	0.933582	0.333956	0.527506
	Phactr4	phosphatase and actin regulator 4	-0.464596	6.53509	5.1084	0.023814	0.206896		Lgr5	leucine rich repeat containing G protein coupled receptor 5	-0.496403	5.84728	12.1625	0.000487815	0.00718238		chr7_149063466_mm9	chr7	141430099	141432099	0.270991	8.66021	0.931446	0.33451	0.527903
	Trpc1	transient receptor potential cation channel, subfamily C, member 1	-0.661147	5.4167	5.1078	0.0238222	0.206896		Hnrnpl	heterogeneous nuclear ribonucleoprotein L	-0.477953	6.18869	12.1604	0.000488362	0.00718394		chr12_112382648_mm9	chr12	111109024	111111157	-0.309115	8.13428	0.918868	0.337795	0.532606
	Rhpn1	rhophilin, Rho GTPase binding protein 1	-0.512753	6.20108	5.10451	0.0238675	0.207102		Zfp113	zinc finger protein 113	-0.526907	5.36466	12.1497	0.000491172	0.00721005		chr7_105850577_mm9	chr7	98350798	98351454	-0.326587	7.99731	0.91547	0.338689	0.533535
	Slf2	SMC5-SMC6 complex localization factor 2	-0.448498	6.65776	5.0976	0.0239627	0.207488		Dcun1d5	DCN1, defective in cullin neddylation 1, domain containing 5 (S. cerevisiae)	-0.472772	6.29549	12.1487	0.000491429	0.00721005		chr8_70583734_mm9	chr8	68513802	68514645	-0.224683	9.47085	0.902475	0.342141	0.538487
	Elovl4	elongation of very long chain fatty acids (FEN1/Elo2, SUR4/Elo3, yeast)-like 4	-0.744537	5.13305	5.09669	0.0239753	0.207488		Ubxn1	UBX domain protein 1	-0.529491	5.33297	12.1486	0.000491464	0.00721005		chr8_87504312_mm9	chr8	85706377	85708862	-0.238793	9.12846	0.898948	0.343086	0.539488
	Fam72a	family with sequence similarity 72, member A	-0.32761	7.97177	5.09629	0.0239809	0.207488		Pfn1	profilin 1	-0.506347	5.67564	12.1374	0.000494411	0.00724677		chr11_120854094_mm9	chr11	120882885	120883159	-0.305165	8.13357	0.895622	0.34398	0.539988
	Vps13a	vacuolar protein sorting 13A	-0.534325	6.05829	5.09504	0.0239981	0.207488		Rbx1	ring-box 1	-0.55368	5.00563	12.1337	0.0004954	0.00725474		chr8_126277414_mm9	chr8	124478868	124481690	-0.323007	7.99692	0.895467	0.344022	0.539988
	Igsf8	immunoglobulin superfamily, member 8	-0.622431	5.58174	5.09188	0.0240418	0.207548		Rpl9	ribosomal protein L9	-0.498952	5.79412	12.1252	0.000497678	0.00728155		chr3_9402793_mm9	chr3	9465035	9469450	-0.266174	8.67255	0.892206	0.344902	0.540883
	Tia1	cytotoxic granule-associated RNA binding protein 1	-0.45392	6.61295	5.09142	0.0240482	0.207548		Champ1	chromosome alignment maintaining phosphoprotein 1	-0.538176	5.19988	12.1221	0.000498484	0.00728681		chr5_133020518_mm9	chr5	132573059	132573793	-0.273872	8.55025	0.885198	0.346804	0.543378
	Tmem186	transmembrane protein 186	-0.380868	7.27345	5.08839	0.0240903	0.207725		Mex3c	mex3 RNA binding family member C	-0.465082	6.46826	12.1201	0.000499018	0.00728808		chr11_85656802_mm9	chr11	85734337	85735816	-0.213453	9.79864	0.881777	0.347737	0.543947
	Abhd3	abhydrolase domain containing 3	-0.582133	5.77389	5.08056	0.0241993	0.208478		Ctsb	cathepsin B	-0.49529	5.85085	12.1164	0.000500011	0.00729188		chr2_157299400_mm9	chr2	157316631	157318478	-0.294397	8.23836	0.880158	0.34818	0.543947
	Rps21	ribosomal protein S21	-0.368591	7.40459	5.0763	0.0242588	0.208605		Yes1	YES proto-oncogene 1, Src family tyrosine kinase	-0.476118	6.20557	12.1158	0.000500173	0.00729188		chr17_9957378_mm9	chr17	9980518	9985329	-0.194003	10.4652	0.87888	0.34853	0.543947
	Qser1	glutamine and serine rich 1	-0.353016	7.59428	5.07625	0.0242595	0.208605		Srsf6	serine and arginine-rich splicing factor 6	-0.530231	5.30628	12.1131	0.000500916	0.00729619		chr1_53009612_mm9	chr1	52990820	52993006	-0.224821	9.37004	0.878477	0.348641	0.543947
	Ptcd2	pentatricopeptide repeat domain 2	-0.433725	6.77199	5.07419	0.0242883	0.208605		Rbm12b2	RNA binding motif protein 12 B2	-0.514211	5.55234	12.1088	0.000502071	0.00729932		chr11_62419261_mm9	chr11	62494306	62494710	-0.23851	9.09046	0.878173	0.348724	0.543947
	Hyls1	HYLS1, centriolar and ciliogenesis associated	-0.376415	7.31018	5.07294	0.0243059	0.208605		Yipf3	Yip1 domain family, member 3	-0.500431	5.76241	12.1081	0.000502244	0.00729932		chr16_91174579_mm9	chr16	90969934	90972081	-0.291829	8.2866	0.873235	0.350083	0.545219
	Slc9a2	solute carrier family 9 (sodium/hydrogen exchanger), member 2	-0.621208	5.58394	5.07176	0.0243224	0.208605		Pias3	protein inhibitor of activated STAT 3	-0.519657	5.46213	12.1068	0.000502606	0.00729932		chr7_88668762_mm9	chr7	81172271	81174380	-0.227299	9.28649	0.872943	0.350163	0.545219
	Prcc	papillary renal cell carcinoma (translocation-associated)	-0.351663	7.61075	5.06851	0.0243681	0.208686		Mest	mesoderm specific transcript	-0.540613	5.15866	12.1056	0.000502922	0.00729932		chr4_53209824_mm9	chr4	53195632	53197649	-0.29157	8.26061	0.87153	0.350554	0.54534
	Ncoa2	nuclear receptor coactivator 2	-0.329816	7.92068	5.06601	0.0244033	0.208686		Cdkn2c	cyclin dependent kinase inhibitor 2C	-0.45947	6.61804	12.103	0.000503638	0.0073032		chr9_15106038_mm9	chr9	15211827	15213870	-0.299856	8.135	0.865046	0.352352	0.54765
	Naif1	nuclear apoptosis inducing factor 1	-0.585839	5.75139	5.06469	0.0244219	0.208686		Psmb6	proteasome (prosome, macropain) subunit, beta type 6	-0.682222	4.02342	12.0984	0.000504858	0.00731325		chr12_86912348_mm9	chr12	85616804	85620735	0.266846	8.56373	0.858839	0.354085	0.549701
	Mrm2	mitochondrial rRNA methyltransferase 2	-0.513916	6.17781	5.06382	0.024434	0.208686		Fam219b	family with sequence similarity 219, member B	-0.498842	5.78465	12.0967	0.000505324	0.00731325		chr8_49238445_mm9	chr8	48605437	48607761	0.317787	7.96817	0.85733	0.354508	0.549701
	Spred3	sprouty-related EVH1 domain containing 3	-0.44854	6.64357	5.06329	0.0244416	0.208686		Irx3	Iroquois related homeobox 3	-0.55977	4.91282	12.0954	0.000505677	0.00731325		chr5_130268275_mm9	chr5	129837741	129841604	-0.275147	8.48393	0.856949	0.354615	0.549701
	Syt7	synaptotagmin VII	-0.532503	6.05779	5.06019	0.0244853	0.208686		Mis12	MIS12 kinetochore complex component	-0.540072	5.15947	12.0866	0.000508069	0.00734124		chr10_122400536_mm9	chr10	122798673	122800673	-0.248043	8.86984	0.852416	0.355891	0.551189
	Slc17a5	solute carrier family 17 (anion/sugar transporter), member 5	-0.58553	5.75213	5.05922	0.0244989	0.208686		Eeig1	estrogen-induced osteoclastogenesis regulator 1	-0.474984	6.2195	12.085	0.000508514	0.00734124		chr13_36827328_mm9	chr13	36919451	36920112	0.307537	8.02235	0.850424	0.356454	0.551572
	Fn3krp	fructosamine 3 kinase related protein	-0.594337	5.7083	5.05877	0.0245054	0.208686		Abhd17c	abhydrolase domain containing 17C	-0.476562	6.17621	12.0683	0.000513075	0.00740054		chr8_94880067_mm9	chr8	93081609	93083424	-0.17436	11.1238	0.839178	0.359653	0.55603
	Zfp1	zinc finger protein 1	-0.472664	6.45479	5.05147	0.0246088	0.209065		Slc6a8	solute carrier family 6 (neurotransmitter transporter, creatine), member 8	-0.521581	5.41956	12.0616	0.000514938	0.00742084		chr17_46910137_mm9	chr17	47082146	47083833	-0.191728	10.3663	0.836127	0.360528	0.556889
	Wbp2	WW domain binding protein 2	-0.513235	6.17867	5.05024	0.0246263	0.209065		Sdc3	syndecan 3	-0.464491	6.44424	12.0461	0.000519235	0.00747447		chr4_34833639_mm9	chr4	34885737	34887468	-0.219187	9.35771	0.83174	0.361791	0.557279
	Pard6b	par-6 family cell polarity regulator beta	-0.699384	5.26693	5.04855	0.0246503	0.209065		Grb2	growth factor receptor bound protein 2	-0.44496	7.15957	12.0449	0.000519576	0.00747447		chr1_72302710_mm9	chr1	72294173	72295231	-0.284597	8.28148	0.831602	0.361831	0.557279
	Pals2	protein associated with LIN7 2, MAGUK family member	-0.543563	5.98432	5.04689	0.024674	0.209065		Snrpd2	small nuclear ribonucleoprotein D2	-0.61413	4.44066	12.0431	0.000520056	0.00747477		chr7_117203576_mm9	chr7	109659066	109659918	-0.214753	9.51687	0.830647	0.362106	0.557279
	Acat1	acetyl-Coenzyme A acetyltransferase 1	-0.657178	5.41901	5.04661	0.0246779	0.209065		Ssb	small RNA binding exonuclease protection factor La	-0.508012	5.61999	12.0396	0.000521051	0.00748248		chr12_86796420_mm9	chr12	85500568	85503781	-0.206941	9.79323	0.829779	0.362358	0.557279
	Hspa4	heat shock protein 4	-0.363097	7.45668	5.04645	0.0246803	0.209065		Degs1	delta 4-desaturase, sphingolipid 1	-0.531167	5.27112	12.0374	0.000521652	0.00748452		chr15_81353751_mm9	chr15	81406415	81408839	-0.195824	10.1831	0.829497	0.362439	0.557279
	Map3k1	mitogen-activated protein kinase kinase kinase 1	-0.461495	6.53376	5.03999	0.0247724	0.209662		Crip2	cysteine rich protein 2	-0.482416	6.04508	12.0355	0.000522206	0.00748588		chr11_48668362_mm9	chr11	48745277	48746687	-0.21128	9.63919	0.828616	0.362694	0.557279
	Kif18b	kinesin family member 18B	-0.603506	5.6548	5.03737	0.0248099	0.209794		Eef1akmt2	EEF1A lysine methyltransferase 2	-0.479157	6.11028	12.0317	0.000523254	0.0074943		chr17_84496077_mm9	chr17	84402940	84405582	-0.284976	8.22612	0.815149	0.366623	0.562507
	Pdcd6	programmed cell death 6	-0.388949	7.16705	5.03192	0.024888	0.210154		Git1	GIT ArfGAP 1	-0.482883	6.03472	12.0297	0.000523806	0.00749563		chr3_5860699_mm9	chr3	5924742	5926755	-0.28183	8.26476	0.813701	0.367049	0.562507
	Sirt4	sirtuin 4	-0.517104	6.14445	5.02994	0.0249165	0.210154		Flrt3	fibronectin leucine rich transmembrane protein 3	-0.547696	5.04037	12.0224	0.000525877	0.00751865		chr10_61054373_mm9	chr10	61426377	61428432	-0.272024	8.43654	0.812598	0.367374	0.562507
	Pcdh7	protocadherin 7	-0.427872	6.80212	5.02612	0.0249716	0.210154		Mrps26	mitochondrial ribosomal protein S26	-0.512254	5.54437	12.0143	0.000528152	0.00753456		chr13_120251830_mm9	chr13	119598190	119600377	-0.191626	10.2616	0.812563	0.367384	0.562507
	Kcnq3	potassium voltage-gated channel, subfamily Q, member 3	-0.630214	5.52672	5.02605	0.0249725	0.210154		Rad23a	RAD23 homolog A, nucleotide excision repair protein	-0.544797	5.07804	12.0139	0.000528274	0.00753456		chr11_6956160_mm9	chr11	7004665	7007573	-0.297832	8.05054	0.805456	0.369488	0.565232
	Exosc8	exosome component 8	-0.290293	8.61525	5.02506	0.0249869	0.210154		Zfp386	zinc finger protein 386 (Kruppel-like)	-0.56589	4.83358	12.0136	0.000528376	0.00753456		chr19_29323827_mm9	chr19	29227420	29228203	-0.260199	8.57072	0.80351	0.370067	0.565622
	Polr2a	polymerase (RNA) II (DNA directed) polypeptide A	-0.411742	6.9443	5.02459	0.0249936	0.210154		Aasdhppt	aminoadipate-semialdehyde dehydrogenase-phosphopantetheinyl transferase	-0.597063	4.55177	11.9893	0.00053531	0.00762676		chr16_77499853_mm9	chr16	77295518	77297531	-0.22864	9.07662	0.799794	0.371175	0.566821
	Mmp17	matrix metallopeptidase 17	-0.434074	6.75192	5.02378	0.0250053	0.210154		Top2b	topoisomerase (DNA) II beta	-0.445808	7.05598	11.9766	0.000538955	0.00765905		chr8_49929917_mm9	chr8	49296445	49298751	-0.210314	9.50475	0.795971	0.372321	0.568074
	Pcna	proliferating cell nuclear antigen	-0.398712	7.06555	5.02202	0.0250307	0.210184		Ccne2	cyclin E2	-0.539066	5.12986	11.9764	0.000539016	0.00765905		chr3_96306401_mm9	chr3	96408794	96410794	-0.195518	10.0426	0.793498	0.373065	0.568348
	Sox8	SRY (sex determining region Y)-box 8	-0.449454	6.62113	5.01991	0.0250613	0.210257		Mettl3	methyltransferase like 3	-0.534929	5.19549	11.9753	0.000539347	0.00765905		chr13_58250753_mm9	chr13	58296206	58297499	-0.303169	8.00582	0.79206	0.373498	0.568348
	Dctn5	dynactin 5	-0.349197	7.61993	5.01661	0.025109	0.210459		Cfap410	cilia and flagella associated protein 410	-0.496249	5.78468	11.9737	0.000539787	0.00765905		chr4_56657370_mm9	chr4	56642783	56645590	-0.208513	9.53858	0.789908	0.374148	0.568348
	U2af2	U2 small nuclear ribonucleoprotein auxiliary factor (U2AF) 2	-0.336172	7.80133	5.01335	0.0251563	0.210459		Selenot	selenoprotein T	-0.526883	5.31368	11.9733	0.000539926	0.00765905		chr7_129301669_mm9	chr7	121757204	121757658	-0.271298	8.39667	0.788766	0.374494	0.568348
	Zfp319	zinc finger protein 319	-0.345734	7.66254	5.01143	0.0251843	0.210459		Rpl8	ribosomal protein L8	-0.501154	5.70467	11.9638	0.000542668	0.00769126		chr13_58573719_mm9	chr13	58618689	58621269	-0.271927	8.37888	0.788356	0.374618	0.568348
	B3galt6	UDP-Gal:betaGal beta 1,3-galactosyltransferase, polypeptide 6	-0.322376	8.00888	5.00826	0.0252305	0.210459		Nfu1	NFU1 iron-sulfur cluster scaffold	-0.501088	5.70779	11.9597	0.00054387	0.00769624		chr4_32439299_mm9	chr4	32351870	32353870	0.287628	8.09281	0.787929	0.374748	0.568348
	Eme2	essential meiotic structure-specific endonuclease subunit 2	-0.347003	7.64926	5.00804	0.0252336	0.210459		Mybl1	myeloblastosis oncogene-like 1	-0.519572	5.42041	11.9594	0.000543964	0.00769624		chr17_13896148_mm9	chr17	13979345	13979803	0.278476	8.21088	0.787828	0.374778	0.568348
	Ptprj	protein tyrosine phosphatase, receptor type, J	-0.480791	6.38302	5.00798	0.0252346	0.210459		Rbm8a	RNA binding motif protein 8a	-0.607011	4.47167	11.9557	0.000545043	0.00770266		chr19_45131751_mm9	chr19	45046045	45047123	-0.199872	9.80034	0.776015	0.378383	0.571884
	Anp32b	acidic (leucine-rich) nuclear phosphoprotein 32 family, member B	-0.408206	6.97067	5.00771	0.0252385	0.210459		Impdh1	inosine monophosphate dehydrogenase 1	-0.487035	5.93674	11.9546	0.000545363	0.00770266		chr10_41998584_mm9	chr10	42153774	42154893	-0.183858	10.4003	0.775873	0.378426	0.571884
	Chfr	checkpoint with forkhead and ring finger domains	-0.635101	5.49864	5.00482	0.0252806	0.210628		Tsen34	tRNA splicing endonuclease subunit 34	-0.46701	6.33857	11.9527	0.00054592	0.00770385		chr15_36897902_mm9	chr15	36966704	36968809	-0.225483	9.059	0.775836	0.378438	0.571884
	Shroom4	shroom family member 4	-0.606841	5.63007	5.00194	0.0253227	0.210753		Tia1	cytotoxic granule-associated RNA binding protein 1	-0.453114	6.72291	11.9466	0.000547704	0.00772234		chr6_16266899_mm9	chr6	16315626	16318190	-0.252152	8.62225	0.774976	0.378702	0.571884
	Vasp	vasodilator-stimulated phosphoprotein	-0.430593	6.77013	5.0008	0.0253394	0.210753		Sec62	SEC62 homolog (S. cerevisiae)	-0.457612	6.58041	11.9426	0.000548893	0.00773241		chr7_6297729_mm9	chr7	6346504	6347869	-0.299554	8.0103	0.774812	0.378753	0.571884
	Ier5	immediate early response 5	-0.762597	5.0536	4.99727	0.0253911	0.210791		Zswim7	zinc finger SWIM-type containing 7	-0.558016	4.89541	11.9344	0.000551306	0.00775971		chr6_71941080_mm9	chr6	71966079	71970061	-0.281701	8.16549	0.773742	0.379082	0.571884
	Klhdc10	kelch domain containing 10	-0.398871	7.05412	4.99631	0.0254052	0.210791		Gnl3	guanine nucleotide binding protein-like 3 (nucleolar)	-0.504879	5.63764	11.9301	0.000552585	0.007771		chr4_48057298_mm9	chr4	48043426	48044305	-0.20317	9.66983	0.772708	0.379401	0.571884
	Ptpa	protein phosphatase 2 protein activator	-0.348361	7.62269	4.99551	0.025417	0.210791		Moap1	modulator of apoptosis 1	-0.557454	4.90315	11.9275	0.000553349	0.00777504		chr1_163125326_mm9	chr1	161022267	161023784	-0.231931	8.92445	0.765544	0.381619	0.574731
	Cpd	carboxypeptidase D	-0.634173	5.49834	4.99004	0.0254974	0.210791		Phlda1	pleckstrin homology like domain, family A, member 1	-0.497796	5.74786	11.916	0.000556771	0.00781638		chr17_95233709_mm9	chr17	95141075	95143143	-0.194343	9.94219	0.76323	0.38234	0.575129
	Mettl18	methyltransferase like 18	-0.368188	7.36838	4.98976	0.0255015	0.210791		Psmc5	protease (prosome, macropain) 26S subunit, ATPase 5	-0.506583	5.60574	11.9136	0.000557496	0.00781981		chr17_36033947_mm9	chr17	36206956	36207487	-0.304533	7.95583	0.762583	0.382541	0.575129
	Rnf34	ring finger protein 34	-0.44098	6.67884	4.98879	0.0255158	0.210791		Gabrg2	gamma-aminobutyric acid (GABA) A receptor, subunit gamma 2	0.73601	3.68021	11.9074	0.000559349	0.00783907		chr8_48762439_mm9	chr8	48129194	48129627	-0.255945	8.52818	0.761115	0.383	0.575323
	Slc35c2	solute carrier family 35, member C2	-0.534515	6.01871	4.98384	0.0255889	0.210791		Ciao2b	cytosolic iron-sulfur assembly component 2B	-0.659619	4.1192	11.8932	0.000563643	0.00789245		chr1_81591050_mm9	chr1	81570580	81572705	-0.254398	8.52465	0.751571	0.385999	0.57933
	Mrpl15	mitochondrial ribosomal protein L15	-0.434037	6.73457	4.9833	0.025597	0.210791		Snrnp35	small nuclear ribonucleoprotein 35 (U11/U12)	-0.504318	5.6255	11.8904	0.000564466	0.0078972		chr5_141059867_mm9	chr5	140568573	140570371	-0.289729	8.0314	0.744035	0.388391	0.58242
	Csf1	colony stimulating factor 1 (macrophage)	-0.495497	6.27407	4.9832	0.0255984	0.210791		Kmt2e	lysine (K)-specific methyltransferase 2E	-0.447851	6.8828	11.8882	0.000565159	0.0079001		chr9_77757625_mm9	chr9	77816894	77818157	-0.183864	10.2303	0.741339	0.389252	0.582834
	Por	cytochrome p450 oxidoreductase	-0.523139	6.09017	4.98256	0.0256079	0.210791		Tcf12	transcription factor 12	-0.435722	7.46456	11.8761	0.000568836	0.00794469		chr8_12486573_mm9	chr8	12535051	12538134	-0.29993	7.95943	0.741081	0.389335	0.582834
	Smchd1	SMC hinge domain containing 1	-0.322889	7.98763	4.9817	0.0256206	0.210791		Usp19	ubiquitin specific peptidase 19	-0.458721	6.5133	11.8744	0.000569344	0.00794498		chr12_3236449_mm9	chr12	3284605	3287981	-0.226598	8.9373	0.736441	0.390823	0.584561
	Psmd4	proteasome (prosome, macropain) 26S subunit, non-ATPase, 4	-0.484041	6.35337	4.98159	0.0256223	0.210791		Zfp385a	zinc finger protein 385A	-0.463914	6.37664	11.8698	0.000570753	0.00795783		chr15_8667125_mm9	chr15	8745609	8747581	-0.283685	8.05831	0.733164	0.391879	0.58564
	Cdh2	cadherin 2	-0.543251	5.96183	4.98115	0.0256287	0.210791		Zfp81	zinc finger protein 81	-0.553699	4.93034	11.8581	0.000574354	0.00799599		chr16_92114688_mm9	chr16	91910393	91912938	-0.263251	8.36595	0.730424	0.392765	0.586462
	Ankrd10	ankyrin repeat domain 10	-0.357908	7.4886	4.97922	0.0256573	0.210846		Rnf139	ring finger protein 139	-0.50983	5.53583	11.8577	0.000574471	0.00799599		chr16_46498637_mm9	chr16	46318330	46319271	-0.217376	9.08706	0.727951	0.393568	0.587159
	Psmg4	proteasome (prosome, macropain) assembly chaperone 4	0.521913	5.98391	4.97664	0.0256956	0.21089		Aph1b	aph1 homolog B, gamma secretase subunit	-0.533684	5.1733	11.8519	0.000576271	0.00801268		chr7_30551569_mm9	chr7	29465571	29466977	-0.218454	9.04737	0.721804	0.395572	0.589646
	Pias4	protein inhibitor of activated STAT 4	-0.492716	6.28916	4.97591	0.0257065	0.21089		Ddx39b	DEAD box helicase 39b	-0.456729	6.55377	11.8506	0.000576653	0.00801268		chr19_8653332_mm9	chr19	8555157	8557157	-0.281152	8.05739	0.720149	0.396114	0.58995
	Ptk2	PTK2 protein tyrosine kinase 2	-0.341261	7.70719	4.97366	0.02574	0.210985		Nkapd1	NKAP domain containing 1	-0.465243	6.33066	11.8462	0.000578022	0.00802486		chr5_90796831_mm9	chr5	90515044	90515694	-0.230178	8.81557	0.716173	0.397421	0.591393
	Wac	WW domain containing adaptor with coiled-coil	-0.30848	8.22091	4.97033	0.0257896	0.211212		Fzd9	frizzled class receptor 9	-0.502547	5.64475	11.8369	0.000580934	0.00805394		chrX_11583464_mm9	chrX	11871687	11873804	-0.212059	9.14545	0.714443	0.397992	0.591738
	Spred1	sprouty protein with EVH-1 domain 1, related sequence	-0.379664	7.23541	4.96814	0.0258222	0.211298		Bod1	biorientation of chromosomes in cell division 1	-0.539588	5.08462	11.8363	0.000581105	0.00805394		chr4_8575839_mm9	chr4	8647656	8648815	-0.186106	10.0054	0.713158	0.398417	0.591865
	Dyrk1b	dual-specificity tyrosine-(Y)-phosphorylation regulated kinase 1b	-0.468968	6.45352	4.96353	0.0258912	0.211581		Ndufb3	NADH:ubiquinone oxidoreductase subunit B3	-0.568702	4.76045	11.8336	0.00058197	0.00805908		chr4_46318744_mm9	chr4	46304009	46306224	-0.202271	9.35407	0.711347	0.399016	0.592253
	Med22	mediator complex subunit 22	-0.294136	8.49078	4.96289	0.0259007	0.211581		Psma4	proteasome subunit alpha 4	-0.514059	5.45926	11.8286	0.000583521	0.0080737		chr4_107412722_mm9	chr4	107595871	107598757	-0.246608	8.52637	0.706605	0.400592	0.592952
	Dcc	deleted in colorectal carcinoma	-0.87123	4.75967	4.96075	0.0259327	0.211663		Septin2	septin 2	-0.462574	6.38401	11.8198	0.00058629	0.00810513		chr3_37101368_mm9	chr3	37257407	37258435	-0.245119	8.54123	0.706214	0.400723	0.592952
	Taf1c	TATA-box binding protein associated factor, RNA polymerase I, C	-0.703329	5.23157	4.95821	0.0259709	0.211795		Oxa1l	oxidase assembly 1-like	-0.499743	5.67655	11.8125	0.000588575	0.00812981		chr9_7595201_mm9	chr9	7594082	7596217	-0.255023	8.42301	0.706022	0.400787	0.592952
	Ppp3cc	protein phosphatase 3, catalytic subunit, gamma isoform	-0.44065	6.67133	4.95401	0.026034	0.21213		Pmpca	peptidase (mitochondrial processing) alpha	-0.511048	5.49517	11.8099	0.000589398	0.00813429		chr10_79782283_mm9	chr10	80155091	80156117	-0.229018	8.81062	0.705848	0.400845	0.592952
	Mrpl47	mitochondrial ribosomal protein L47	-0.305475	8.26134	4.9503	0.02609	0.212406		Cnih2	cornichon family AMPA receptor auxiliary protein 2	-0.847898	3.2332	11.8013	0.000592149	0.00816534		chr12_112933898_mm9	chr12	111661035	111662693	-0.192023	9.71658	0.702616	0.401925	0.594047
	Cdk1	cyclin-dependent kinase 1	-0.60353	5.62985	4.9471	0.0261383	0.21262		Mtrfr	mitochondrial translation release factor in rescue	-0.528952	5.21975	11.7982	0.000593138	0.00817206		chr12_100909850_mm9	chr12	99635865	99639842	-0.297439	7.91466	0.694843	0.404541	0.597408
	Dgkk	diacylglycerol kinase kappa	-0.702528	5.22924	4.94548	0.0261628	0.212639		Cnrip1	cannabinoid receptor interacting protein 1	-0.55168	4.92841	11.7953	0.000594066	0.00817794		chr17_32068598_mm9	chr17	32149501	32151754	0.272216	8.05685	0.692157	0.405451	0.598245
	Traf3ip1	TRAF3 interacting protein 1	-0.510535	6.16136	4.94394	0.0261861	0.21264		Slc25a28	solute carrier family 25, member 28	-0.49287	5.78278	11.7917	0.000595199	0.00818662		chr3_79087616_mm9	chr3	79191734	79193380	-0.193921	9.59041	0.689368	0.406398	0.598943
	Tmed5	transmembrane p24 trafficking protein 5	-0.371396	7.31349	4.9423	0.026211	0.21264		Taldo1	transaldolase 1	-0.51263	5.47369	11.7893	0.000595959	0.00819016		chr16_25058025_mm9	chr16	24876424	24879875	-0.188317	9.7883	0.688748	0.406609	0.598943
	Smarca5	SWI/SNF related, matrix associated, actin dependent regulator of chromatin, subfamily a, member 5	-0.41836	6.85343	4.94077	0.0262342	0.21264		Mdm2	transformed mouse 3T3 cell double minute 2	-0.474803	6.09494	11.775	0.000600548	0.00824162		chr7_51500958_mm9	chr7	43895022	43896056	-0.151163	11.5493	0.685578	0.407692	0.600031
	Ubn1	ubinuclein 1	-0.292912	8.5029	4.93965	0.0262513	0.21264		Mospd3	motile sperm domain containing 3	-0.554281	4.8974	11.7735	0.000601053	0.00824162		chr8_123168276_mm9	chr8	121370894	121372225	0.303514	7.8433	0.683805	0.408298	0.600418
	Pigf	phosphatidylinositol glycan anchor biosynthesis, class F	-0.401371	7.00853	4.93807	0.0262752	0.212641		Peli1	pellino 1	-0.50147	5.63634	11.773	0.00060122	0.00824162		chr6_128713863_mm9	chr6	128739922	128741836	-0.198408	9.35571	0.682729	0.408667	0.600456
	Rfx5	regulatory factor X, 5 (influences HLA class II expression)	-0.380855	7.21094	4.93584	0.0263092	0.212641		Pcsk7	proprotein convertase subtilisin/kexin type 7	-0.468444	6.21844	11.7658	0.000603539	0.00825924		chr3_115345112_mm9	chr3	115434978	115436908	-0.275182	8.0365	0.679534	0.409766	0.601251
	Cebpa	CCAAT/enhancer binding protein (C/EBP), alpha	-0.354792	7.50877	4.93528	0.0263177	0.212641		Parp16	poly (ADP-ribose) polymerase family, member 16	-0.469951	6.18881	11.7645	0.000603959	0.00825924		chr17_9918472_mm9	chr17	9942400	9946787	0.25582	8.27446	0.679153	0.409897	0.601251
	Per3	period circadian clock 3	-0.537629	5.97574	4.92603	0.0264589	0.213596		Tomm20	translocase of outer mitochondrial membrane 20	-0.49118	5.79807	11.7631	0.000604413	0.00825924		chr2_44412991_mm9	chr2	44446203	44448206	-0.253757	8.35197	0.677469	0.410478	0.601599
	Gorab	golgin, RAB6-interacting	-0.41891	6.84276	4.92436	0.0264845	0.213596		Mmp28	matrix metallopeptidase 28 (epilysin)	-0.554338	4.88546	11.7627	0.000604532	0.00825924		chr17_56325192_mm9	chr17	56491920	56492682	0.262086	8.12905	0.67209	0.412343	0.603218
	Pcnt	pericentrin (kendrin)	-0.376366	7.25145	4.92319	0.0265025	0.213596		Erh	ERH mRNA splicing and mitosis factor	-0.504807	5.57319	11.759	0.000605757	0.00826363		chr4_115635288_mm9	chr4	115819061	115820885	-0.224138	8.78831	0.671999	0.412374	0.603218
	Ing1	inhibitor of growth family, member 1	-0.355209	7.49876	4.91943	0.0265602	0.213756		Ppp6c	protein phosphatase 6, catalytic subunit	-0.497189	5.7009	11.7586	0.000605878	0.00826363		chr15_84805317_mm9	chr15	84856453	84859179	-0.220387	8.86636	0.671296	0.412619	0.603218
	Ptpn11	protein tyrosine phosphatase, non-receptor type 11	-0.406506	6.95367	4.91805	0.0265813	0.213756		H2bc9	H2B clustered histone 9	-0.675206	4.00637	11.7571	0.000606374	0.00826363		chr4_135697184_mm9	chr4	135866142	135870133	-0.219897	8.8682	0.668329	0.413653	0.604225
	Taok3	TAO kinase 3	-0.492243	6.27396	4.91755	0.026589	0.213756		Gk	glycerol kinase	-0.538718	5.07846	11.7539	0.000607417	0.00827091		chr7_51496163_mm9	chr7	43889217	43891139	-0.203022	9.18728	0.667142	0.414068	0.604325
	Enoph1	enolase-phosphatase 1	-0.313741	8.10068	4.91437	0.0266381	0.213972		Map1b	microtubule-associated protein 1B	-0.483145	5.92753	11.7454	0.000610186	0.00829429		chr4_127663027_mm9	chr4	127878961	127880837	-0.259674	8.17711	0.663122	0.415478	0.605633
	Wdr83	WD repeat domain containing 83	-0.376691	7.25027	4.91175	0.0266785	0.214118		Psmb10	proteasome (prosome, macropain) subunit, beta type 10	-0.553159	4.90429	11.7442	0.000610592	0.00829429		chr10_57465527_mm9	chr10	57619767	57621706	-0.278715	7.99641	0.662613	0.415657	0.605633
	Xylt2	xylosyltransferase II	-0.53968	5.95542	4.90401	0.0267982	0.2149		Chrd	chordin	-0.550563	4.93212	11.7434	0.000610843	0.00829429		chr5_136270162_mm9	chr5	135821980	135824284	-0.253074	8.27216	0.660968	0.416237	0.605972
	Lrrc1	leucine rich repeat containing 1	-0.493896	6.25455	4.9016	0.0268356	0.21502		Armcx2	armadillo repeat containing, X-linked 2	-0.655429	4.11865	11.7424	0.000611169	0.00829429		chr18_55708121_mm9	chr18	55679663	55684226	-0.180153	9.95747	0.658239	0.417201	0.60647
	Wwc2	WW, C2 and coiled-coil domain containing 2	-0.392157	7.08513	4.89571	0.0269273	0.215196		Fance	Fanconi anemia, complementation group E	-0.482258	5.93692	11.7293	0.000615491	0.00833911		chr13_73583179_mm9	chr13	73593105	73594900	-0.265969	8.08845	0.658034	0.417273	0.60647
	Rsrc2	arginine/serine-rich coiled-coil 2	-0.508048	6.1604	4.89566	0.0269282	0.215196		Sinhcaf	SIN3-HDAC complex associated factor	-0.466568	6.24881	11.7289	0.000615628	0.00833911		chr10_80141484_mm9	chr10	80513127	80515412	-0.18686	9.65308	0.653425	0.418909	0.608341
	Ggnbp2	gametogenetin binding protein 2	-0.299124	8.34967	4.89453	0.0269459	0.215196		Vps36	vacuolar protein sorting 36	-0.469639	6.18441	11.7277	0.000616006	0.00833911		chr1_95565774_mm9	chr1	93595890	93597826	-0.247651	8.33057	0.645082	0.421895	0.612168
	Ssh1	slingshot protein phosphatase 1	-0.453422	6.54338	4.89445	0.026947	0.215196		Fam13c	family with sequence similarity 13, member C	-0.450404	6.66822	11.7237	0.00061733	0.00834469		chr12_16651550_mm9	chr12	16692655	16696489	-0.24769	8.33824	0.644102	0.422248	0.612171
	Eif2s1	eukaryotic translation initiation factor 2, subunit 1 alpha	-0.300826	8.31542	4.88891	0.0270336	0.215414		Spin4	spindlin family, member 4	-0.613936	4.38373	11.7234	0.000617442	0.00834469		chr15_36785461_mm9	chr15	36854890	36856906	-0.260345	8.11216	0.642568	0.4228	0.612465
	Tmem258	transmembrane protein 258	-0.312735	8.09742	4.88757	0.0270546	0.215414		Fbl	fibrillarin	-0.479615	5.97293	11.7211	0.00061821	0.00834814		chr2_102098427_mm9	chr2	102087519	102089677	-0.303298	7.80774	0.638393	0.424312	0.613724
	Adcyap1r1	adenylate cyclase activating polypeptide 1 receptor 1	-0.548445	5.89916	4.88723	0.02706	0.215414		Dgkz	diacylglycerol kinase zeta	-0.440433	7.07911	11.7161	0.000619872	0.00836365		chr4_154332716_mm9	chr4	155041604	155044380	-0.249823	8.25623	0.637391	0.424675	0.613724
	Btbd1	BTB (POZ) domain containing 1	-0.473256	6.39392	4.88698	0.0270638	0.215414		Rpl10	ribosomal protein L10	-0.77399	3.51671	11.7005	0.00062508	0.00842695		chr5_75340798_mm9	chr5	75103539	75105690	-0.288797	7.89339	0.636272	0.425082	0.613724
	Kdm2b	lysine (K)-specific demethylase 2B	-0.407175	6.92574	4.88064	0.0271635	0.216028		Cpsf6	cleavage and polyadenylation specific factor 6	-0.474702	6.06262	11.6958	0.000626671	0.00844141		chr4_22023048_mm9	chr4	22094514	22097533	-0.237958	8.46447	0.634719	0.425648	0.613724
	Hspg2	perlecan (heparan sulfate proteoglycan 2)	-0.531853	5.99538	4.87783	0.0272078	0.216202		Pank3	pantothenate kinase 3	-0.46306	6.30877	11.694	0.000627273	0.00844254		chr3_65462202_mm9	chr3	65565562	65567635	-0.176236	9.97369	0.634521	0.42572	0.613724
	Rhebl1	Ras homolog enriched in brain like 1	-0.719139	5.15797	4.87495	0.0272532	0.21626		Nudt18	nudix hydrolase 18	-0.521793	5.29258	11.6848	0.00063037	0.00847475		chr3_51365576_mm9	chr3	51469069	51469371	-0.241181	8.41215	0.632852	0.426329	0.613724
	Thap2	THAP domain containing, apoptosis associated protein 2	-0.277409	8.80981	4.87451	0.02726	0.21626		Tmem107	transmembrane protein 107	-0.541662	5.01567	11.6839	0.000630706	0.00847475		chr2_166896918_mm9	chr2	166912810	166914338	-0.25195	8.1983	0.632572	0.426431	0.613724
	Madd	MAP-kinase activating death domain	-0.447941	6.57684	4.87114	0.0273133	0.216504		Nkiras1	NFKB inhibitor interacting Ras-like protein 1	-0.537174	5.0751	11.6774	0.000632905	0.00849729		chr15_5065262_mm9	chr15	5143823	5145127	0.227667	8.58626	0.63159	0.426791	0.613724
	Eef1akmt2	EEF1A lysine methyltransferase 2	-0.4156	6.85003	4.86953	0.0273389	0.216522		Dolk	dolichol kinase	-0.513357	5.41341	11.6635	0.000637646	0.00854774		chrX_100818013_mm9	chrX	102664563	102668077	0.185682	9.52886	0.631479	0.426831	0.613724
	Ltn1	listerin E3 ubiquitin protein ligase 1	-0.584094	5.69834	4.8679	0.0273647	0.216522		Midn	midnolin	-0.442129	6.95064	11.6624	0.000638012	0.00854774		chr4_116497502_mm9	chr4	116680912	116682951	0.270237	7.97354	0.627512	0.428287	0.615311
	Ttbk2	tau tubulin kinase 2	-0.454199	6.52409	4.86552	0.0274025	0.216522		Smap2	small ArfGAP 2	-0.451872	6.58693	11.6618	0.000638235	0.00854774		chrX_12807598_mm9	chrX	13095774	13097834	-0.2038	9.031	0.626469	0.428671	0.615357
	Hexim1	hexamethylene bis-acetamide inducible 1	-0.362472	7.38099	4.86317	0.0274398	0.216522		Tlk2	tousled-like kinase 2 (Arabidopsis)	-0.425639	7.82454	11.6555	0.000640401	0.0085697		chr5_149842631_mm9	chr5	148967154	148969394	-0.217068	8.77267	0.625443	0.42905	0.615394
	Coa8	cytochrome c oxidase assembly factor 8	-0.339138	7.68055	4.86183	0.0274612	0.216522		Ddit4	DNA-damage-inducible transcript 4	-0.477416	5.99106	11.6467	0.000643436	0.00860325		chr15_38315628_mm9	chr15	38383554	38386112	0.201439	9.04799	0.623379	0.429812	0.615743
	Zdhhc24	zinc finger, DHHC domain containing 24	-0.485104	6.30116	4.86071	0.027479	0.216522		Lrrc24	leucine rich repeat containing 24	-0.520359	5.29469	11.6437	0.000644476	0.00861009		chr18_36479714_mm9	chr18	36452385	36454465	-0.211399	8.88384	0.622634	0.430088	0.615743
	Aatf	apoptosis antagonizing transcription factor	-0.543351	5.91756	4.86028	0.0274858	0.216522		Taf9	TATA-box binding protein associated factor 9	-0.510421	5.44654	11.639	0.00064611	0.00862486		chr13_49109662_mm9	chr13	49168231	49170066	0.256757	8.07222	0.621168	0.430631	0.615743
	Msantd2	Myb/SANT-like DNA-binding domain containing 2	-0.299722	8.31751	4.85966	0.0274956	0.216522		Elk3	ELK3, member of ETS oncogene family	-0.444296	6.83527	11.6354	0.000647363	0.00862767		chr13_49413823_mm9	chr13	49472485	49474516	-0.24663	8.2623	0.620584	0.430848	0.615743
	Snrnp40	small nuclear ribonucleoprotein 40 (U5)	-0.337426	7.70637	4.85693	0.0275392	0.216688		Tnfaip8	tumor necrosis factor, alpha-induced protein 8	-0.444512	6.8229	11.6353	0.00064738	0.00862767		chr7_54094961_mm9	chr7	46486513	46489327	-0.208496	8.92754	0.619942	0.431087	0.615743
	Prxl2c	peroxiredoxin like 2C	-0.540214	5.93392	4.85357	0.0275928	0.216843		Taf7	TATA-box binding protein associated factor 7	-0.933705	2.91832	11.6303	0.000649136	0.00864401		chr10_44249981_mm9	chr10	44405579	44406727	-0.213158	8.83416	0.619078	0.431408	0.615743
	Cyb5d1	cytochrome b5 domain containing 1	-0.297895	8.34632	4.85288	0.027604	0.216843		Ric1	RAB6A GEF complex partner 1	-0.440422	6.99971	11.6249	0.00065102	0.00866201		chr14_52642192_mm9	chr14	52259776	52261983	-0.240824	8.37711	0.615789	0.432634	0.616989
	Efl1	elongation factor like GTPase 1	-0.521964	6.0503	4.8502	0.0276469	0.21698		Dusp1	dual specificity phosphatase 1	-0.459694	6.35543	11.6177	0.000653532	0.00866742		chr13_22141948_mm9	chr13	22234341	22235249	0.222242	8.62272	0.614558	0.433094	0.617142
	Rbm4	RNA binding motif protein 4	-0.500797	6.19274	4.8475	0.0276901	0.21698		Rnf185	ring finger protein 185	-0.454643	6.48626	11.6175	0.000653616	0.00866742		chr7_112877906_mm9	chr7	105377674	105379674	-0.238824	8.39053	0.613169	0.433615	0.61738
	Tmem132a	transmembrane protein 132A	-0.546206	5.89797	4.84733	0.0276928	0.21698		Fbxo46	F-box protein 46	-0.496269	5.66449	11.6166	0.000653911	0.00866742		chr3_87937280_mm9	chr3	88040011	88041940	-0.215166	8.76174	0.609659	0.434934	0.618754
	Gpn3	GPN-loop GTPase 3	-0.372021	7.26748	4.84543	0.0277233	0.21698		Derl2	Der1-like domain family, member 2	-0.492058	5.7333	11.6162	0.000654074	0.00866742		chr4_131866196_mm9	chr4	132036413	132037375	-0.178365	9.72945	0.608558	0.435349	0.61884
	Vinac1	vinculin/alpha-catenin family member 1	-0.408846	6.90024	4.84477	0.0277341	0.21698		Ptp4a2	protein tyrosine phosphatase 4a2	-0.504177	5.5348	11.6161	0.000654085	0.00866742		chr19_45386448_mm9	chr19	45298807	45300807	-0.295165	7.81552	0.606464	0.436147	0.619296
	Mast4	microtubule associated serine/threonine kinase family member 4	-0.569317	5.76584	4.84247	0.0277711	0.217093		Xpo1	exportin 1	-0.442561	6.88665	11.6136	0.000654988	0.00867234		chr17_15345307_mm9	chr17	15427837	15429837	-0.24482	8.23965	0.605833	0.436379	0.619296
	Mast2	microtubule associated serine/threonine kinase 2	-0.668192	5.32069	4.83872	0.0278315	0.217388		Coq10a	coenzyme Q10A	-0.562707	4.76654	11.609	0.0006566	0.00867415		chr7_39003656_mm9	chr7	37916340	37919078	-0.215363	8.70899	0.596386	0.439978	0.623897
	Sf3b3	splicing factor 3b, subunit 3	-0.324988	7.87348	4.8325	0.027932	0.217836		Map7d1	MAP7 domain containing 1	-0.437547	7.11787	11.6075	0.000657142	0.00867415		chr4_8953665_mm9	chr4	9024064	9029561	-0.222278	8.58533	0.594746	0.440607	0.624282
	Naca	nascent polypeptide-associated complex alpha polypeptide	-0.474982	6.36498	4.83223	0.0279365	0.217836		Arhgef40	Rho guanine nucleotide exchange factor (GEF) 40	-0.455504	6.4584	11.6068	0.000657369	0.00867415		chr1_121153778_mm9	chr1	119181827	119185075	-0.286257	7.84244	0.592096	0.441627	0.625221
	Gnpda2	glucosamine-6-phosphate deaminase 2	-0.715945	5.15688	4.83065	0.0279621	0.217836		Cfl1	cofilin 1, non-muscle	-0.515841	5.35147	11.606	0.000657648	0.00867415		chr5_32436503_mm9	chr5	32290418	32292530	-0.163802	10.2392	0.589634	0.442578	0.62544
	Srsf4	serine and arginine-rich splicing factor 4	-0.308767	8.13671	4.82956	0.0279798	0.217836		Ifrd2	interferon-related developmental regulator 2	-0.552161	4.87181	11.6056	0.000657815	0.00867415		chr12_81026690_mm9	chr12	79971374	79973338	-0.239046	8.2775	0.589361	0.442684	0.62544
	Mfap3	microfibrillar-associated protein 3	-0.443047	6.59855	4.82819	0.0280019	0.217836		Pop4	processing of precursor 4, ribonuclease P/MRP family, (S. cerevisiae)	-0.507899	5.47096	11.6041	0.000658318	0.00867415		chr16_38087334_mm9	chr16	37907606	37908363	-0.202109	8.94458	0.588916	0.442856	0.62544
	Enpp4	ectonucleotide pyrophosphatase/phosphodiesterase 4	-0.726983	5.12014	4.8237	0.0280749	0.218227		Ift20	intraflagellar transport 20	-0.486495	5.81321	11.5881	0.000664022	0.00873032		chr4_154609279_mm9	chr4	155317176	155321623	-0.164454	10.1819	0.58588	0.444034	0.626597
	Ptpn13	protein tyrosine phosphatase, non-receptor type 13	-0.529123	5.993	4.81563	0.0282067	0.21898		Pak2	p21 (RAC1) activated kinase 2	-0.439635	7.00337	11.5877	0.000664155	0.00873032		chr14_118836649_mm9	chr14	118673723	118675741	-0.171329	9.88012	0.58212	0.4455	0.628158
	Trpm4	transient receptor potential cation channel, subfamily M, member 4	-0.726217	5.12054	4.81364	0.0282393	0.21898		Zfp866	zinc finger protein 866	-0.502705	5.54787	11.5876	0.000664188	0.00873032		chrX_10569581_mm9	chrX	10857504	10859846	0.176133	9.62286	0.578561	0.446894	0.629616
	Pcbp3	poly(rC) binding protein 3	-0.67546	5.288	4.81165	0.0282719	0.21898		Egln2	egl-9 family hypoxia-inducible factor 2	-0.494762	5.67855	11.5837	0.000665591	0.00874171		chr9_106295493_mm9	chr9	106267528	106269528	-0.228708	8.42785	0.576155	0.44784	0.630441
	Mdh1	malate dehydrogenase 1, NAD (soluble)	-0.446526	6.56814	4.81128	0.0282781	0.21898		Fdx2	ferredoxin 2	-0.527961	5.17447	11.581	0.000666561	0.00874572		chr4_136857779_mm9	chr4	137028400	137030579	0.236008	8.21666	0.5696	0.450435	0.633583
	Plk1	polo like kinase 1	-0.323339	7.89017	4.80993	0.0283002	0.21898		Evi5	ecotropic viral integration site 5	-0.440387	6.96042	11.5799	0.000666969	0.00874572		chr11_94850370_mm9	chr11	94879326	94881038	-0.177702	9.48939	0.568655	0.450811	0.633601
	Actr1a	ARP1 actin-related protein 1A, centractin alpha	-0.416508	6.81772	4.80868	0.0283207	0.21898		Dmrtb1	DMRT-like family B with proline-rich C-terminal, 1	-0.835644	3.24624	11.5771	0.000667941	0.00875143		chr2_30651994_mm9	chr2	30684954	30687398	-0.195414	9.00667	0.564635	0.452415	0.634099
	Large1	LARGE xylosyl- and glucuronyltransferase 1	-0.405162	6.92092	4.80571	0.0283696	0.21898		Nab2	Ngfi-A binding protein 2	-0.479533	5.92506	11.5731	0.000669399	0.00876239		chr2_6386013_mm9	chr2	6468778	6470778	-0.250051	8.04941	0.564406	0.452507	0.634099
	H1f10	H1.10 linker histone	-0.398235	6.98446	4.8053	0.0283763	0.21898		Pigbos1	Pigb opposite strand 1	-0.599294	4.46077	11.5713	0.000670053	0.00876239		chr9_61218227_mm9	chr9	61277576	61278648	-0.185511	9.21474	0.564391	0.452513	0.634099
	Chaf1b	chromatin assembly factor 1, subunit B (p60)	-0.585247	5.67424	4.80291	0.0284157	0.21898		Zfp960	zinc finger protein 960	-0.674762	3.97631	11.5703	0.000670391	0.00876239		chr10_98724277_mm9	chr10	99096894	99098093	0.167095	9.91916	0.564133	0.452617	0.634099
	Rasal2	RAS protein activator like 2	-0.356867	7.42154	4.80281	0.0284174	0.21898		Zfp955b	zinc finger protein 955B	-0.706066	3.81366	11.5546	0.0006761	0.00882758		chr2_20931026_mm9	chr2	21014499	21016973	-0.218405	8.55746	0.56165	0.453613	0.634985
	E2f8	E2F transcription factor 8	-0.551095	5.85381	4.80178	0.0284344	0.21898		Nxt1	NTF2-related export protein 1	-0.613455	4.3517	11.5525	0.00067685	0.00882758		chr14_55211616_mm9	chr14	54829164	54831099	-0.240592	8.13595	0.559377	0.454528	0.635757
	Nup210	nucleoporin 210	-0.452992	6.50985	4.80114	0.0284449	0.21898		Gapdh	glyceraldehyde-3-phosphate dehydrogenase	-0.48177	5.87874	11.5521	0.000677003	0.00882758		chr19_59616533_mm9	chr19	59529405	59531405	-0.192158	9.03867	0.557281	0.455375	0.636432
	Mtmr4	myotubularin related protein 4	-0.374741	7.21665	4.79825	0.0284926	0.219155		Zfp703	zinc finger protein 703	-0.477467	5.95225	11.5494	0.000677973	0.00883316		chr3_89199385_mm9	chr3	89301976	89302729	-0.17905	9.34812	0.555868	0.455946	0.636721
	H2bc22	H2B clustered histone 22	-0.522052	6.03233	4.79701	0.0285131	0.219155		Bag3	BCL2-associated athanogene 3	-0.484095	5.84055	11.5406	0.000681182	0.00886788		chr17_26800807_mm9	chr17	26881719	26883434	-0.21622	8.56045	0.553848	0.456766	0.637357
	Bcar1	breast cancer anti-estrogen resistance 1	-0.605187	5.57424	4.79355	0.0285705	0.21942		Unc119b	unc-119 lipid binding chaperone B	-0.49763	5.6089	11.5221	0.000687992	0.00894148		chr12_114068872_mm9	chr12	112794141	112794674	-0.228604	8.34081	0.54875	0.458845	0.639747
	Mt2	metallothionein 2	-0.58459	5.67278	4.79194	0.0285971	0.21945		Mroh8	maestro heat-like repeat family member 8	-0.45546	6.41384	11.5202	0.000688731	0.00894148		chr6_145804299_mm9	chr6	145801255	145802969	-0.227395	8.35952	0.547553	0.459336	0.63992
	Cldnd1	claudin domain containing 1	-0.641891	5.40904	4.78981	0.0286326	0.219482		Crkl	v-crk avian sarcoma virus CT10 oncogene homolog-like	-0.44724	6.64178	11.52	0.000688801	0.00894148		chr1_193815795_mm9	chr1	191722249	191725501	-0.217343	8.51787	0.546485	0.459774	0.64002
	Tmtc4	transmembrane and tetratricopeptide repeat containing 4	-0.570725	5.74294	4.78895	0.0286469	0.219482		Smarcd3	SWI/SNF related, matrix associated, actin dependent regulator of chromatin, subfamily d, member 3	-0.505717	5.47657	11.5158	0.000690345	0.00894148		chr10_42553030_mm9	chr10	42709510	42711669	-0.234299	8.18548	0.544517	0.460583	0.640636
	Crebbp	CREB binding protein	-0.347251	7.53682	4.78192	0.0287641	0.219861		Mrpl44	mitochondrial ribosomal protein L44	-0.568121	4.6949	11.5152	0.000690561	0.00894148		chr15_98822249_mm9	chr15	98889289	98890937	-0.222421	8.41348	0.538627	0.463019	0.643511
	Ncaph	non-SMC condensin I complex, subunit H	-0.375056	7.20565	4.78129	0.0287745	0.219861		Mark2	MAP/microtubule affinity regulating kinase 2	-0.425876	7.63736	11.515	0.000690644	0.00894148		chr17_7032294_mm9	chr17	7094320	7096461	-0.230704	8.22245	0.536949	0.463716	0.643969
	Arl6ip4	ADP-ribosylation factor-like 6 interacting protein 4	-0.48348	6.28344	4.7805	0.0287877	0.219861		Rpl28	ribosomal protein L28	-0.533084	5.07312	11.5143	0.000690901	0.00894148		chr14_121231736_mm9	chr14	121068812	121070812	-0.236479	8.12425	0.536041	0.464095	0.643982
	Chst15	carbohydrate sulfotransferase 15	-0.6413	5.4073	4.7805	0.0287877	0.219861		Actmap	actin maturation protease	-0.489226	5.74777	11.5101	0.00069246	0.00894148		chr5_75188440_mm9	chr5	74951949	74954203	-0.242144	8.04851	0.534158	0.46488	0.644149
	Rfx3	regulatory factor X, 3 (influences HLA class II expression)	-0.338451	7.64965	4.7786	0.0288195	0.219928		Cebpd	CCAAT/enhancer binding protein (C/EBP), delta	-0.509297	5.41942	11.5093	0.000692776	0.00894148		chr17_87930741_mm9	chr17	87837926	87839926	-0.236077	8.11876	0.533985	0.464953	0.644149
	Taco1	translational activator of mitochondrially encoded cytochrome c oxidase I	-0.430653	6.68411	4.77587	0.0288652	0.220103		Izumo4	IZUMO family member 4	-0.660111	4.04746	11.5081	0.000693209	0.00894148		chr13_9190578_mm9	chr13	9240326	9242312	0.217042	8.44757	0.531804	0.465866	0.644903
	Negr1	neuronal growth regulator 1	-0.44514	6.56454	4.77401	0.0288965	0.220109		Arrdc2	arrestin domain containing 2	-0.534633	5.05965	11.5073	0.000693505	0.00894148		chr14_76234124_mm9	chr14	76070830	76073076	-0.202193	8.72363	0.53048	0.466421	0.645161
	Mphosph9	M-phase phosphoprotein 9	-0.35293	7.45599	4.77283	0.0289162	0.220109		Fbxl15	F-box and leucine-rich repeat protein 15	-0.530199	5.11578	11.5061	0.000693945	0.00894148		chr7_104576170_mm9	chr7	97075231	97077305	0.252563	7.94158	0.524616	0.468896	0.647855
	AW554918	expressed sequence AW554918	-0.395819	6.99218	4.77174	0.0289346	0.220109		H2ax	H2A.X variant histone	-0.484213	5.8245	11.5047	0.00069449	0.00894148		chr10_126365805_mm9	chr10	126760850	126767730	-0.168289	9.6015	0.524109	0.46911	0.647855
	Plekha2	pleckstrin homology domain-containing, family A (phosphoinositide binding specific) member 2	-0.355961	7.41259	4.76881	0.0289839	0.22031		Ethe1	ethylmalonic encephalopathy 1	-0.519021	5.27017	11.504	0.000694733	0.00894148		chr6_34105275_mm9	chr6	34129371	34131810	-0.272096	7.81643	0.523186	0.469502	0.647883
	Kmt2c	lysine (K)-specific methyltransferase 2C	-0.330388	7.76	4.76521	0.0290445	0.220424		Mt3	metallothionein 3	-0.710055	3.78184	11.5031	0.000695064	0.00894148		chr14_46183710_mm9	chr14	45800003	45804320	-0.168233	9.56368	0.519171	0.471212	0.649729
	Dhx30	DEAH (Asp-Glu-Ala-His) box polypeptide 30	-0.301955	8.21739	4.76421	0.0290614	0.220424		Zfp472	zinc finger protein 472	-0.543168	4.94439	11.4978	0.000697068	0.00896018		chr11_68912928_mm9	chr11	68987950	68988775	-0.1694	9.4857	0.513873	0.473483	0.651979
	Siah1a	siah E3 ubiquitin protein ligase 1A	-0.374668	7.20499	4.76377	0.0290688	0.220424		Etv4	ets variant 4	-0.481513	5.8595	11.4887	0.00070047	0.00899682		chr17_9224974_mm9	chr17	9249423	9252477	-0.213675	8.47615	0.512662	0.474005	0.651979
	Ppp1r3f	protein phosphatase 1, regulatory subunit 3F	-0.681614	5.25284	4.76248	0.0290906	0.220424		Ndufb7	NADH:ubiquinone oxidoreductase subunit B7	-0.485035	5.8025	11.4869	0.000701157	0.00899694		chr7_36020758_mm9	chr7	34934164	34934658	-0.230103	8.14135	0.51169	0.474424	0.651979
	Mxd1	MAX dimerization protein 1	-0.39153	7.03026	4.7603	0.0291275	0.22053		Slc5a3	solute carrier family 5 (inositol transporters), member 3	-0.45579	6.38768	11.4858	0.000701584	0.00899694		chr14_18493397_mm9	chr14	4809736	4810771	-0.208841	8.53885	0.510871	0.474778	0.651979
	Map1a	microtubule-associated protein 1 A	-0.639413	5.40617	4.7519	0.0292699	0.220906		Zfp629	zinc finger protein 629	-0.448044	6.59929	11.4839	0.0007023	0.00899904		chr15_102487428_mm9	chr15	102563958	102566981	0.215082	8.40304	0.51028	0.475033	0.651979
	Fbxl20	F-box and leucine-rich repeat protein 20	-0.314881	7.98905	4.75122	0.0292816	0.220906		E2f4	E2F transcription factor 4	-0.496087	5.61445	11.482	0.000702996	0.00900089		chr15_57910091_mm9	chr15	57940904	57943052	0.243813	7.98754	0.510204	0.475082	0.651979
	Atf5	activating transcription factor 5	-0.329098	7.76865	4.75091	0.0292869	0.220906		Mki67	antigen identified by monoclonal antibody Ki 67	-0.495487	5.63323	11.4765	0.000705098	0.00902071		chr2_61493722_mm9	chr2	61485515	61487389	-0.171882	9.32202	0.508765	0.47569	0.6523
	Maip1	matrix AAA peptidase interacting protein 1	-0.450621	6.50887	4.75077	0.0292892	0.220906		Chchd4	coiled-coil-helix-coiled-coil-helix domain containing 4	-0.458823	6.30289	11.4648	0.000709562	0.0090707		chr13_28509596_mm9	chr13	28598329	28603447	-0.15057	10.2541	0.499696	0.479649	0.657214
	Tmem87a	transmembrane protein 87A	-0.32408	7.84383	4.74913	0.0293171	0.220906		Ppp1r18	protein phosphatase 1, regulatory subunit 18	-0.459952	6.27075	11.4626	0.0007104	0.0090743		chr17_64199081_mm9	chr17	64155727	64157612	-0.194061	8.74572	0.492906	0.482649	0.660806
	Yeats2	YEATS domain containing 2	-0.511338	6.08304	4.74887	0.0293216	0.220906		Sucla2	succinate-Coenzyme A ligase, ADP-forming, beta subunit	-0.479651	5.88267	11.4527	0.000714179	0.00911543		chr13_98205963_mm9	chr13	97571659	97574000	-0.267573	7.79818	0.490394	0.483767	0.661539
	Atp11c	ATPase, class VI, type 11C	-0.410108	6.8524	4.74691	0.0293549	0.220906		Vps26b	VPS26 retromer complex component B	-0.445708	6.65386	11.45	0.000715202	0.00911718		chr7_46911667_mm9	chr7	39304721	39306387	-0.213971	8.38897	0.490001	0.483942	0.661539
	Wrnip1	Werner helicase interacting protein 1	0.479815	6.20263	4.74657	0.0293608	0.220906		Plpp5	phospholipid phosphatase 5	-0.522592	5.1967	11.4494	0.000715435	0.00911718		chr12_81164202_mm9	chr12	80108275	80112733	-0.173015	9.19365	0.488532	0.484598	0.66172
	Arpc5	actin related protein 2/3 complex, subunit 5	-0.442078	6.57663	4.74374	0.0294092	0.221097		Btf3	basic transcription factor 3	-0.484056	5.8029	11.4461	0.000716742	0.0091267		chr16_4542529_mm9	chr16	4359322	4361354	0.193411	8.72235	0.48801	0.484832	0.66172
	Tcta	T cell leukemia translocation altered gene	-0.304834	8.1578	4.74056	0.0294634	0.221184		Pdia4	protein disulfide isomerase associated 4	-0.458646	6.29535	11.4404	0.000718912	0.00914718		chr14_54847346_mm9	chr14	54464741	54466128	-0.179022	9.02892	0.482398	0.487353	0.664642
	Anp32e	acidic (leucine-rich) nuclear phosphoprotein 32 family, member E	-0.508056	6.10244	4.73931	0.029485	0.221184		Uqcr11	ubiquinol-cytochrome c reductase, complex III subunit XI	-0.505661	5.45477	11.4363	0.000720508	0.00916034		chr19_44463788_mm9	chr19	44375985	44379237	-0.196873	8.64201	0.481362	0.487821	0.664761
	Hsbp1	heat shock factor binding protein 1	-0.495707	6.18589	4.73903	0.0294897	0.221184		a	nonagouti	-0.489032	5.71222	11.431	0.000722554	0.0091748		chr9_120487096_mm9	chr9	120405972	120407657	-0.155783	9.8527	0.479969	0.488452	0.665102
	Manea	mannosidase, endo-alpha	-0.510001	6.08675	4.72316	0.029763	0.222889		Emc10	ER membrane protein complex subunit 10	-0.4884	5.7298	11.4305	0.000722771	0.0091748		chr11_96930829_mm9	chr11	96960730	96961827	0.226124	8.06721	0.477159	0.489727	0.666153
	Gtse1	G two S phase expressed protein 1	-0.384665	7.08346	4.72267	0.0297716	0.222889		Ppp4r2	protein phosphatase 4, regulatory subunit 2	-0.534569	5.03798	11.429	0.000723368	0.00917523		chr15_82247528_mm9	chr15	82300560	82302560	-0.219007	8.19145	0.475846	0.490325	0.666153
	Ppp2r1b	protein phosphatase 2, regulatory subunit A, beta	-0.520952	6.0137	4.72181	0.0297865	0.222889		H2bc3	H2B clustered histone 3	-0.861807	3.12636	11.4141	0.000729174	0.00924168		chr1_155550775_mm9	chr1	153578065	153580960	0.183553	8.86155	0.474198	0.491077	0.666153
	Ankrd9	ankyrin repeat domain 9	-0.454432	6.46404	4.71438	0.0299153	0.223639		Zfp599	zinc finger protein 599	-0.69765	3.82965	11.4122	0.000729916	0.0092439		chr1_64736554_mm9	chr1	64728456	64729504	-0.168154	9.25293	0.473333	0.491473	0.666153
	Khdc4	KH domain containing 4, pre-mRNA splicing factor	-0.445343	6.5387	4.71336	0.0299332	0.223639		Tmem147	transmembrane protein 147	-0.533257	5.04032	11.403	0.000733553	0.00927717		chr10_38274490_mm9	chr10	38428926	38432434	-0.233536	8.00987	0.473309	0.491484	0.666153
	Zfp282	zinc finger protein 282	-0.617473	5.48689	4.70955	0.0299995	0.22386		Qtrt1	queuine tRNA-ribosyltransferase catalytic subunit 1	-0.530874	5.07123	11.4026	0.000733681	0.00927717		chr11_72900123_mm9	chr11	72975405	72977006	-0.202707	8.5117	0.473248	0.491512	0.666153
	Gmeb2	glucocorticoid modulatory element binding protein 2	-0.411162	6.81995	4.70682	0.0300476	0.22386		Boc	biregional cell adhesion molecule-related/down-regulated by oncogenes (Cdon) binding protein	-0.444887	6.64178	11.4005	0.000734512	0.00928047		chr2_124545901_mm9	chr2	124561274	124563338	-0.238774	7.96021	0.472002	0.492083	0.66641
	Rad52	RAD52 homolog, DNA repair protein	-0.457139	6.4444	4.7064	0.0300545	0.22386		Ppp1cc	protein phosphatase 1 catalytic subunit gamma	-0.452397	6.42482	11.3959	0.00073635	0.00929648		chr11_93856210_mm9	chr11	93885432	93885917	-0.210365	8.36442	0.467913	0.493965	0.66844
	Morn2	MORN repeat containing 2	-0.367335	7.26284	4.70463	0.0300856	0.22386		Car5a	carbonic anhydrase 5a, mitochondrial	-0.515585	5.27843	11.388	0.000739482	0.00932881		chr2_19067690_mm9	chr2	19149367	19152372	0.23862	7.93049	0.466466	0.494633	0.668826
	H2ac25	H2A clustered histone 25	-0.423474	6.71482	4.70453	0.0300872	0.22386		Mogs	mannosyl-oligosaccharide glucosidase	-0.544741	4.90049	11.3838	0.000741163	0.00934278		chr18_38962970_mm9	chr18	38934105	38936115	-0.204906	8.42392	0.460504	0.497403	0.672052
	Rab14	RAB14, member RAS oncogene family	-0.52294	5.99096	4.70351	0.0301051	0.22386		Zfp658	zinc finger protein 658	-0.50229	5.48368	11.3783	0.000743347	0.00936307		chr13_24891821_mm9	chr13	24983810	24984640	-0.149253	10.0156	0.459113	0.498054	0.672411
	Hs6st3	heparan sulfate 6-O-sulfotransferase 3	-0.466864	6.37384	4.70234	0.0301256	0.22386		Syce2	synaptonemal complex central element protein 2	0.54665	4.83832	11.3677	0.000747619	0.00940961		chr12_84829642_mm9	chr12	83535510	83536185	-0.206402	8.38268	0.456144	0.499446	0.673416
	Klf10	Kruppel-like factor 10	-0.405051	6.88007	4.70067	0.030155	0.223906		Gemin7	gem nuclear organelle associated protein 7	-0.536356	4.99428	11.363	0.000749524	0.00942631		chr2_106490205_mm9	chr2	106479393	106481393	0.189724	8.66253	0.455884	0.499569	0.673416
	Yes1	YES proto-oncogene 1, Src family tyrosine kinase	-0.390944	7.0097	4.69772	0.0302067	0.224116		Zic1	zinc finger protein of the cerebellum 1	-0.444373	6.63509	11.3579	0.000751555	0.00944456		chr4_109330394_mm9	chr4	109513566	109515670	0.127903	11.1333	0.453855	0.500525	0.674184
	Zfp599	zinc finger protein 599	-0.813805	4.84072	4.69023	0.0303387	0.224922		Prkra	protein kinase, interferon inducible double stranded RNA dependent activator	-0.482986	5.79535	11.3564	0.000752184	0.00944519		chr14_105728045_mm9	chr14	105564915	105567518	0.182433	8.78514	0.448728	0.502954	0.676935
	Rhog	ras homolog family member G	-0.298222	8.24481	4.68669	0.0304012	0.225212		Scaf8	SR-related CTD-associated factor 8	-0.431539	7.18196	11.3534	0.000753409	0.00945328		chr19_36779582_mm9	chr19	36681492	36683492	-0.227969	7.9849	0.44316	0.505616	0.679993
	Alkbh1	alkB homolog 1, histone H2A dioxygenase	-0.441296	6.5597	4.68418	0.0304456	0.225368		Tamalin	trafficking regulator and scaffold protein tamalin	-0.529289	5.07673	11.3484	0.000755421	0.00947124		chr17_21669236_mm9	chr17	21751656	21753696	-0.143208	10.1643	0.441455	0.506436	0.680258
	Trip12	thyroid hormone receptor interactor 12	-0.358904	7.34051	4.68067	0.030508	0.225557		Sertad3	SERTA domain containing 3	-0.582937	4.53864	11.3448	0.000756886	0.00947746		chr10_86521214_mm9	chr10	86893297	86895370	-0.20724	8.27509	0.441131	0.506592	0.680258
	Cdkn1b	cyclin-dependent kinase inhibitor 1B	-0.306263	8.09417	4.6801	0.0305181	0.225557		Glul	glutamate-ammonia ligase (glutamine synthetase)	-0.477129	5.88582	11.3443	0.00075708	0.00947746		chr2_26390119_mm9	chr2	26421775	26427180	0.161226	9.25899	0.440266	0.507009	0.680295
	Aup1	ancient ubiquitous protein 1	-0.314566	7.95745	4.67849	0.0305466	0.225595		Myl12a	myosin, light chain 12A, regulatory, non-sarcomeric	-0.473447	5.94954	11.3423	0.000757899	0.00947841		chr17_31678319_mm9	chr17	31758701	31762123	-0.243698	7.86047	0.438789	0.507722	0.680729
	Lyn	LYN proto-oncogene, Src family tyrosine kinase	-0.465581	6.37358	4.6764	0.0305839	0.225697		Clic4	chloride intracellular channel 4 (mitochondrial)	-0.427246	7.384	11.3413	0.000758319	0.00947841		chr4_55527402_mm9	chr4	55513964	55515530	-0.172943	8.95869	0.435233	0.509447	0.681271
	Tanc2	tetratricopeptide repeat, ankyrin repeat and coiled-coil containing 2	-0.568475	5.71695	4.67221	0.0306586	0.225973		Psenen	presenilin enhancer gamma secretase subunit	-0.517735	5.22872	11.3315	0.000762338	0.00952095		chr2_119698451_mm9	chr2	119702449	119704450	0.201327	8.3579	0.434259	0.509921	0.681271
	Ankrd33b	ankyrin repeat domain 33B	-0.48518	6.23147	4.67167	0.0306683	0.225973		Chmp7	charged multivesicular body protein 7	-0.438686	6.82436	11.3295	0.000763158	0.00952095		chr5_135729453_mm9	chr5	135282029	135283695	-0.211093	8.15232	0.434202	0.509949	0.681271
	Fbh1	F-box DNA helicase 1	-0.299288	8.21365	4.6692	0.0307122	0.226124		Cdip1	cell death inducing Trp53 target 1	-0.443687	6.64015	11.3287	0.000763475	0.00952095		chr15_68118880_mm9	chr15	68157977	68160264	-0.210893	8.14724	0.433613	0.510236	0.681271
	Nudcd1	NudC domain containing 1	-0.415384	6.77031	4.66345	0.0308152	0.226492		Sgcb	sarcoglycan, beta (dystrophin-associated glycoprotein)	-0.53794	4.95878	11.3265	0.000764365	0.00952341		chr2_34659863_mm9	chr2	34692872	34693185	-0.147424	9.88204	0.433004	0.510533	0.681271
	Riok1	RIO kinase 1	-0.540065	5.86761	4.66302	0.0308231	0.226492		Cnr1	cannabinoid receptor 1 (brain)	-0.570268	4.64046	11.3254	0.000764841	0.00952341		chr3_36450552_mm9	chr3	36605421	36605755	0.206238	8.19931	0.432458	0.5108	0.681271
	Chst11	carbohydrate sulfotransferase 11	-0.48471	6.23461	4.66247	0.0308329	0.226492		Eid1	EP300 interacting inhibitor of differentiation 1	-0.620834	4.26148	11.3187	0.000767603	0.0095505		chr7_19912379_mm9	chr7	19059939	19062064	0.179605	8.76213	0.431772	0.511135	0.681271
	Slc41a1	solute carrier family 41, member 1	-0.380604	7.09969	4.65852	0.0309039	0.22658		Rpl3	ribosomal protein L3	-0.512505	5.30672	11.3168	0.000768398	0.0095531		chr4_101027412_mm9	chr4	101210847	101213606	-0.137064	10.3919	0.431546	0.511246	0.681271
	Orc1	origin recognition complex, subunit 1	-0.364399	7.26697	4.65526	0.0309626	0.22658		Orai1	ORAI calcium release-activated calcium modulator 1	-0.50105	5.47847	11.3068	0.000772537	0.00959724		chr15_36873293_mm9	chr15	36942041	36946050	0.226061	7.95896	0.426916	0.513521	0.683781
	Fam199x	family with sequence similarity 199, X-linked	-0.738762	5.04045	4.65272	0.0310086	0.22658		Alad	aminolevulinate, delta-, dehydratase	-0.444975	6.58422	11.303	0.000774099	0.00960932		chr15_101807945_mm9	chr15	101884445	101886641	-0.204169	8.22852	0.423767	0.515078	0.685332
	Pgm2	phosphoglucomutase 2	-0.738728	5.04119	4.65268	0.0310092	0.22658		Tspan17	tetraspanin 17	-0.655685	4.04103	11.3008	0.00077502	0.00961209		chr15_102186137_mm9	chr15	102263180	102264038	-0.188146	8.56618	0.42235	0.515781	0.685746
	Acvr2a	activin receptor IIA	-0.447706	6.49591	4.6513	0.0310342	0.22658		Rnf167	ring finger protein 167	-0.484113	5.75734	11.2997	0.000775501	0.00961209		chr6_87942861_mm9	chr6	87969917	87971899	-0.206024	8.17294	0.419112	0.517394	0.687367
	Garem2	GRB2 associated regulator of MAPK1 subtype 2	-0.464335	6.37287	4.65112	0.0310374	0.22658		Brk1	BRICK1, SCAR/WAVE actin-nucleating complex subunit	-0.500539	5.48493	11.2945	0.000777669	0.00963069		chr11_102106579_mm9	chr11	102134616	102137457	-0.165641	9.05031	0.41603	0.518939	0.688895
	Enah	ENAH actin regulator	-0.399722	6.90942	4.65079	0.0310433	0.22658		Rilp	Rab interacting lysosomal protein	-0.568062	4.64796	11.2933	0.000778184	0.00963069		chr4_47450875_mm9	chr4	47436758	47439092	-0.176777	8.75839	0.414586	0.519665	0.688932
	Setd2	SET domain containing 2	-0.295381	8.27574	4.65053	0.0310481	0.22658		Trnp1	TMF1-regulated nuclear protein 1	-0.751658	3.54859	11.2857	0.000781354	0.00966259		chr3_41213497_mm9	chr3	41362965	41364846	-0.152059	9.46743	0.414407	0.519755	0.688932
	Sec23ip	Sec23 interacting protein	-0.514547	6.02326	4.64972	0.0310628	0.22658		Srf	serum response factor	-0.441293	6.68383	11.2811	0.000783298	0.00967366		chr3_35050199_mm9	chr3	35201663	35209499	0.192841	8.39693	0.407529	0.52324	0.693026
	Zkscan5	zinc finger with KRAB and SCAN domains 5	-0.402144	6.88354	4.64875	0.0310803	0.22658		Trappc2	trafficking protein particle complex 2	-0.495781	5.55423	11.2808	0.000783437	0.00967366		chr7_48855693_mm9	chr7	41248629	41250011	-0.158758	9.17565	0.406661	0.523683	0.693087
	Stim1	stromal interaction molecule 1	-0.445486	6.5115	4.64248	0.0311939	0.227236		Rbbp7	retinoblastoma binding protein 7, chromatin remodeling factor	-0.521973	5.15369	11.2789	0.000784239	0.00967624		chr10_86957440_mm9	chr10	87330522	87331423	0.198142	8.2435	0.40385	0.525121	0.69433
	Efna4	ephrin A4	-0.534956	5.89079	4.63641	0.0313046	0.22787		Tob1	transducer of ErbB-2.1	-0.506437	5.38203	11.2703	0.000787855	0.0097069		chr8_13531628_mm9	chr8	13578915	13581696	-0.217213	7.98907	0.403274	0.525417	0.69433
	Tex2	testis expressed gene 2	-0.443252	6.52379	4.63261	0.031374	0.228034		Rhoa	ras homolog family member A	-0.480607	5.80334	11.2702	0.000787915	0.0097069		chr15_78455190_mm9	chr15	78507670	78510362	-0.199215	8.24101	0.402453	0.525839	0.694362
	Gpsm2	G-protein signalling modulator 2 (AGS3-like, C. elegans)	-0.438873	6.56042	4.63258	0.0313745	0.228034		Npat	nuclear protein in the AT region	-0.45205	6.37076	11.2639	0.000790576	0.00973233		chr1_87951320_mm9	chr1	85979769	85984126	-0.200086	8.19511	0.400498	0.526846	0.694795
	Sirt7	sirtuin 7	-0.461615	6.38229	4.63054	0.0314119	0.228133		Tra2a	transformer 2 alpha	-0.480735	5.79329	11.2594	0.000792495	0.00974859		chr1_193813087_mm9	chr1	191721243	191722167	-0.192663	8.38898	0.400273	0.526962	0.694795
	Tent4a	terminal nucleotidyltransferase 4A	-0.331548	7.66756	4.62626	0.0314903	0.22853		Psmb4	proteasome (prosome, macropain) subunit, beta type 4	-0.627763	4.20056	11.255	0.000794389	0.00976451		chr3_89664023_mm9	chr3	89767149	89769370	-0.19834	8.2011	0.393349	0.530558	0.699008
	Tmie	transmembrane inner ear	0.604234	5.41233	4.62355	0.03154	0.228719		Ndufaf4	NADH:ubiquinone oxidoreductase complex assembly factor 4	-0.574834	4.58206	11.2513	0.000795969	0.00977656		chr5_129105526_mm9	chr5	128677015	128677170	0.195256	8.21747	0.388882	0.532901	0.701566
	Cracd	capping protein inhibiting regulator of actin	-0.512978	6.02625	4.6204	0.031598	0.228852		Gpr88	G-protein coupled receptor 88	-0.988343	2.70195	11.2495	0.000796763	0.00977894		chr12_50496043_mm9	chr12	49440779	49442884	0.132221	10.1638	0.377478	0.538969	0.709021
	Epb41l2	erythrocyte membrane protein band 4.1 like 2	-0.548328	5.80601	4.61683	0.0316639	0.228852		Gpr153	G protein-coupled receptor 153	-0.723691	3.67554	11.2433	0.000799424	0.00979946		chr9_99698951_mm9	chr9	99680801	99682801	-0.214457	7.94147	0.374755	0.540437	0.710149
	Ppp1r10	protein phosphatase 1, regulatory subunit 10	-0.321897	7.80719	4.61657	0.0316687	0.228852		Surf1	surfeit gene 1	-0.493815	5.56819	11.2423	0.000799832	0.00979946		chr4_94721618_mm9	chr4	94941974	94942553	-0.161213	8.94082	0.37438	0.54064	0.710149
	Chek1	checkpoint kinase 1	-0.354549	7.36082	4.61502	0.0316974	0.228852		Ap1s2	adaptor-related protein complex 1, sigma 2 subunit	-0.55744	4.73067	11.24	0.000800839	0.00979946		chr13_69674835_mm9	chr13	69683571	69684292	-0.167786	8.74365	0.369121	0.543497	0.713117
	Nbeal1	neurobeachin like 1	-0.404828	6.84745	4.61347	0.0317259	0.228852		Pmf1	polyamine-modulated factor 1	-0.457382	6.22956	11.2395	0.000801032	0.00979946		chr7_63049268_mm9	chr7	55441270	55442873	-0.193321	8.17541	0.36873	0.543716	0.713117
	Iars	isoleucine-tRNA synthetase	-0.292631	8.30581	4.6114	0.0317642	0.228852		Vamp3	vesicle-associated membrane protein 3	-0.514705	5.24536	11.2386	0.000801441	0.00979946		chr3_58176080_mm9	chr3	58278477	58280058	-0.191047	8.20096	0.365133	0.545682	0.715159
	Iqcb1	IQ calmodulin-binding motif containing 1	-0.396267	6.92154	4.6111	0.0317699	0.228852		Tardbp	TAR DNA binding protein	-0.442263	6.62071	11.2256	0.000807069	0.00985588		chr2_148503752_mm9	chr2	148518946	148521663	-0.176355	8.52012	0.360966	0.547983	0.717636
	Pcdh9	protocadherin 9	-0.376862	7.11732	4.6107	0.0317771	0.228852		Ccdc134	coiled-coil domain containing 134	-0.477877	5.82898	11.2252	0.000807264	0.00985588		chr3_101365280_mm9	chr3	101467479	101470179	-0.192556	8.1366	0.359518	0.548787	0.718038
	Tmbim1	transmembrane BAX inhibitor motif containing 1	-0.624018	5.42766	4.60856	0.0318169	0.228852		Tmsb4x	thymosin, beta 4, X chromosome	-0.702028	3.77736	11.2224	0.000808445	0.00985782		chr13_35594415_mm9	chr13	35684763	35688476	-0.17532	8.52098	0.358769	0.549204	0.718038
	Ehbp1	EH domain binding protein 1	-0.378335	7.10164	4.60747	0.0318372	0.228852		Tmed2	transmembrane p24 trafficking protein 2	-0.487372	5.67322	11.222	0.000808633	0.00985782		chr3_82902812_mm9	chr3	83005098	83007474	0.187311	8.21562	0.358195	0.549523	0.718038
	Zfp14	zinc finger protein 14	-0.653889	5.31089	4.60613	0.0318621	0.228852		Ndufs3	NADH:ubiquinone oxidoreductase core subunit S3	-0.495159	5.53829	11.2163	0.000811133	0.00988091		chr10_129980281_mm9	chr10	130377974	130379300	-0.135657	9.79221	0.356953	0.550216	0.718407
	Mrm1	mitochondrial rRNA methyltransferase 1	-0.623634	5.42803	4.60289	0.0319223	0.228852		Bud31	BUD31 homolog	-0.482083	5.75475	11.2137	0.000812259	0.00988724		chr14_105883240_mm9	chr14	105719697	105723465	0.150932	9.08785	0.354719	0.551467	0.7191
	Atp5g2	ATP synthase, H+ transporting, mitochondrial F0 complex, subunit C2 (subunit 9)	-0.36879	7.19909	4.60231	0.031933	0.228852		Rbm14	RNA binding motif protein 14	-0.491865	5.59919	11.212	0.000813027	0.0098892		chr9_55923516_mm9	chr9	55982037	55984627	0.187709	8.16821	0.354534	0.551571	0.7191
	Rasa2	RAS p21 protein activator 2	-0.343998	7.48729	4.60111	0.0319554	0.228852		E2f8	E2F transcription factor 8	-0.505502	5.3744	11.204	0.000816517	0.00992424		chr9_41544057_mm9	chr9	41646228	41648770	-0.16935	8.62075	0.351648	0.553194	0.720679
	Ubtd2	ubiquitin domain containing 2	-0.289488	8.36002	4.60061	0.0319648	0.228852		Khsrp	KH-type splicing regulatory protein	-0.465153	6.05048	11.2023	0.000817262	0.0099259		chr2_166619014_mm9	chr2	166633166	166634711	0.182223	8.30954	0.347845	0.555348	0.722517
	Ftsj1	FtsJ RNA methyltransferase homolog 1 (E. coli)	-0.452356	6.44128	4.59974	0.0319809	0.228852		Zfp784	zinc finger protein 784	-0.633083	4.15646	11.1878	0.000823688	0.00999649		chr9_102696354_mm9	chr9	102670163	102671888	-0.167565	8.63631	0.347697	0.555432	0.722517
	Ric8a	RIC8 guanine nucleotide exchange factor A	-0.288422	8.3795	4.59919	0.0319912	0.228852		Mageb3	MAGE family member B3	-0.590665	4.44668	11.1844	0.000825185	0.0100072		chr12_113790469_mm9	chr12	112517237	112520044	0.210144	7.88692	0.343922	0.557587	0.72478
	Elapor2	endosome-lysosome associated apoptosis and autophagy regulator family member 2	-0.573742	5.66445	4.59803	0.0320129	0.228852		Cdpf1	cysteine rich, DPF motif domain containing 1	-0.549042	4.79541	11.1745	0.000829597	0.0100532		chr7_28718350_mm9	chr7	27631950	27633834	-0.189042	8.11238	0.340499	0.559554	0.72659
	Helb	helicase (DNA) B	-0.573649	5.66341	4.59647	0.0320421	0.228852		Rab11fip2	RAB11 family interacting protein 2 (class I)	-0.479609	5.78098	11.1718	0.000830817	0.0100605		chr1_135079044_mm9	chr1	133108552	133110354	-0.160208	8.75905	0.339361	0.560211	0.72659
	Rab11fip2	RAB11 family interacting protein 2 (class I)	-0.465891	6.34254	4.59495	0.0320704	0.228852		Aif1l	allograft inflammatory factor 1-like	-0.461384	6.11311	11.1683	0.000832372	0.0100719		chr2_119422030_mm9	chr2	119425775	119426209	-0.174643	8.45565	0.33909	0.560367	0.72659
	Rheb	Ras homolog enriched in brain	-0.424156	6.66358	4.59436	0.0320814	0.228852		Zfp963	zinc finger protein 963	-0.541259	4.87917	11.1608	0.000835733	0.0101051		chr3_97744872_mm9	chr3	97846227	97849301	-0.164941	8.64003	0.338614	0.560643	0.72659
	Wdr20	WD repeat domain 20	-0.385646	7.0205	4.59435	0.0320816	0.228852		Trabd	TraB domain containing	-0.444159	6.51843	11.1563	0.000837799	0.0101225		chr13_108832124_mm9	chr13	108179159	108180008	0.158315	8.7544	0.333989	0.563332	0.729534
	Ap1ar	adaptor-related protein complex 1 associated regulatory protein	-0.455329	6.41356	4.58747	0.0322107	0.229602		Tsen54	tRNA splicing endonuclease subunit 54	-0.524226	5.08272	11.1503	0.000840482	0.0101348		chr16_92019882_mm9	chr16	91815130	91817547	0.199423	7.94588	0.331143	0.564999	0.730608
	Snrnp25	small nuclear ribonucleoprotein 25 (U11/U12)	-0.419588	6.7006	4.58121	0.0323286	0.230139		Fkbp4	FK506 binding protein 4	-0.466065	6.01079	11.1501	0.000840573	0.0101348		chr5_22924737_mm9	chr5	23622465	23625208	0.133363	9.58321	0.330673	0.565275	0.730608
	Blm	Bloom syndrome, RecQ like helicase	-0.538972	5.8432	4.57874	0.0323752	0.230139		Samd1	sterile alpha motif domain containing 1	-0.63825	4.11762	11.1499	0.000840684	0.0101348		chr9_62939833_mm9	chr9	62997446	63000841	-0.16774	8.53442	0.330433	0.565417	0.730608
	Camk1d	calcium/calmodulin-dependent protein kinase ID	-0.604004	5.5093	4.57845	0.0323806	0.230139		Eif3j1	eukaryotic translation initiation factor 3, subunit J1	-0.477157	5.80992	11.1485	0.000841307	0.0101349		chr2_46521318_mm9	chr2	46555453	46557541	-0.216436	7.81571	0.328736	0.566416	0.731072
	Strip2	striatin interacting protein 2	-0.554563	5.75542	4.5784	0.0323816	0.230139		B4galt2	UDP-Gal:betaGlcNAc beta 1,4- galactosyltransferase, polypeptide 2	-0.486192	5.66455	11.1461	0.000842387	0.0101404		chr8_129259636_mm9	chr8	127461848	127463965	-0.197432	7.97259	0.328405	0.566612	0.731072
	Cntnap4	contactin associated protein-like 4	-0.759963	4.9586	4.57701	0.032408	0.230156		Mvd	mevalonate (diphospho) decarboxylase	-0.48931	5.61354	11.141	0.000844715	0.0101609		chr16_4268186_mm9	chr16	4085006	4087006	-0.20276	7.92076	0.326002	0.568035	0.732367
	Arl6	ADP-ribosylation factor-like 6	-0.550056	5.78193	4.5752	0.0324421	0.230229		Zbtb7a	zinc finger and BTB domain containing 7a	-0.426548	7.21621	11.1318	0.000848923	0.010204		chr13_84490083_mm9	chr13	84497017	84498365	0.152022	8.89063	0.32512	0.568559	0.732502
	Fbxo28	F-box protein 28	-0.471034	6.29593	4.57193	0.0325041	0.230499		Zfp748	zinc finger protein 748	-0.595626	4.40142	11.129	0.000850217	0.0102106		chr5_22919842_mm9	chr5	23617794	23620842	0.162601	8.58964	0.323407	0.56958	0.733276
	Erc1	ELKS/RAB6-interacting/CAST family member 1	-0.368328	7.18731	4.57038	0.0325336	0.230538		Ppp1r15a	protein phosphatase 1, regulatory subunit 15A	-0.500217	5.42531	11.1266	0.00085131	0.0102106		chr2_72842916_mm9	chr2	72833291	72836286	0.140613	9.17647	0.322434	0.570161	0.733293
	Tapt1	transmembrane anterior posterior transformation 1	-0.302081	8.10169	4.56425	0.0326501	0.230942		Mthfd2	methylenetetrahydrofolate dehydrogenase (NAD+ dependent), methenyltetrahydrofolate cyclohydrolase	-0.469226	5.94455	11.1265	0.000851356	0.0102106		chr2_94102640_mm9	chr2	94092747	94093912	0.161155	8.60435	0.320985	0.571028	0.733293
	Atp8b2	ATPase, class I, type 8B, member 2	-0.369508	7.17253	4.56331	0.032668	0.230942		Smim12	small integral membrane protein 12	-0.521469	5.10053	11.1042	0.000861645	0.0103264		chr4_98828412_mm9	chr4	99049324	99051324	-0.135469	9.36861	0.320687	0.571207	0.733293
	Kcnj4	potassium inwardly-rectifying channel, subfamily J, member 4	-0.512663	6.0059	4.56192	0.0326947	0.230942		Ak1	adenylate kinase 1	-0.483375	5.69145	11.0997	0.000863724	0.0103432		chr15_102230146_mm9	chr15	102307150	102309150	-0.17027	8.43436	0.320482	0.57133	0.733293
	Myl12b	myosin, light chain 12B, regulatory	-0.341461	7.50224	4.56163	0.0327002	0.230942		Bcl7a	B cell CLL/lymphoma 7A	-0.458101	6.15198	11.0985	0.000864312	0.0103432		chr19_10030312_mm9	chr19	9931196	9934947	-0.159929	8.65242	0.31988	0.571692	0.733293
	Cox5a	cytochrome c oxidase subunit 5A	-0.504521	6.05746	4.56109	0.0327105	0.230942		Smim19	small integral membrane protein 19	-0.545924	4.80651	11.0959	0.000865489	0.0103497		chr6_24845251_mm9	chr6	24894188	24896123	-0.183625	8.08993	0.318071	0.572781	0.733969
	Neurl4	neuralized E3 ubiquitin protein ligase 4	-0.322542	7.76925	4.55839	0.0327621	0.230944		Rpl22l1	ribosomal protein L22 like 1	-0.605919	4.32254	11.0922	0.000867228	0.0103584		chr12_107199580_mm9	chr12	105926166	105930454	-0.12872	9.73053	0.317118	0.573357	0.733969
	Tmem9b	TMEM9 domain family, member B	-0.305671	8.0332	4.55674	0.0327937	0.230944		Rbm12	RNA binding motif protein 12	-0.466751	5.97032	11.0915	0.000867545	0.0103584		chr4_153688024_mm9	chr4	154396136	154399371	0.151045	8.84486	0.316814	0.573541	0.733969
	Arhgap12	Rho GTPase activating protein 12	-0.454147	6.41217	4.55522	0.0328228	0.230944		Pdp1	pyruvate dehydrogenase phosphatase catalytic subunit 1	-0.571242	4.57922	11.0903	0.000868121	0.0103584		chr7_132783109_mm9	chr7	125237735	125239126	-0.16401	8.54622	0.316222	0.573899	0.733969
	Rmnd5a	required for meiotic nuclear division 5 homolog A	-0.408098	6.78804	4.55219	0.032881	0.230944		Fam222b	family with sequence similarity 222, member B	-0.430892	6.95356	11.082	0.000872041	0.0103975		chr10_68862146_mm9	chr10	69233922	69235995	0.146055	8.95873	0.313392	0.575618	0.735629
	Tmem198	transmembrane protein 198	-0.334481	7.59351	4.5504	0.0329154	0.230944		Zfp932	zinc finger protein 932	-0.542586	4.8388	11.0714	0.000877024	0.0104493		chr6_100513273_mm9	chr6	100539460	100541267	-0.165579	8.4881	0.312613	0.576093	0.735698
	Lsm7	LSM7 homolog, U6 small nuclear RNA and mRNA degradation associated	-0.390378	6.95907	4.54852	0.0329515	0.230944		Adprh	ADP-ribosylarginine hydrolase	-0.532921	4.94588	11.0675	0.000878861	0.010452		chr7_55392758_mm9	chr7	47786424	47788136	-0.144695	9.00019	0.309556	0.577964	0.737548
	Plod3	procollagen-lysine, 2-oxoglutarate 5-dioxygenase 3	-0.444511	6.47997	4.54757	0.0329697	0.230944		Atp5k	ATP synthase, H+ transporting, mitochondrial F1F0 complex, subunit E	-0.576295	4.53206	11.0674	0.000878916	0.010452		chr17_84457956_mm9	chr17	84363541	84368479	-0.153271	8.71514	0.304472	0.581104	0.741014
	Inf2	inverted formin, FH2 and WH2 domain containing	-0.686306	5.18232	4.54753	0.0329705	0.230944		Lrrc73	leucine rich repeat containing 73	-0.622902	4.19622	11.0668	0.000879176	0.010452		chr1_153793138_mm9	chr1	151818804	151822660	0.174185	8.16613	0.30248	0.582343	0.742052
	Magi1	membrane associated guanylate kinase, WW and PDZ domain containing 1	-0.514833	5.9845	4.5475	0.0329711	0.230944		Abi1	abl interactor 1	-0.43887	6.62581	11.0644	0.00088034	0.0104538		chr8_72653463_mm9	chr8	70581008	70582456	-0.16759	8.38236	0.301521	0.582942	0.742274
	Zfp354c	zinc finger protein 354C	-0.498272	6.09913	4.54732	0.0329746	0.230944		Zbtb18	zinc finger and BTB domain containing 18	-0.470755	5.89094	11.0638	0.00088061	0.0104538		chr2_84672369_mm9	chr2	84661557	84663580	-0.146352	8.88473	0.299787	0.584028	0.743115
	Zfp213	zinc finger protein 213	-0.334754	7.57998	4.5473	0.0329748	0.230944		Emx2	empty spiracles homeobox 2	-0.477338	5.78147	11.059	0.000882893	0.0104663		chr3_143577186_mm9	chr3	143619979	143621809	0.16843	8.29686	0.298406	0.584895	0.743677
	Smad4	SMAD family member 4	-0.359299	7.27298	4.53977	0.0331202	0.231793		Rnasek	ribonuclease, RNase K	-0.486268	5.63491	11.0589	0.000882949	0.0104663		chr13_102004203_mm9	chr13	101368683	101371705	-0.157617	8.56014	0.29685	0.585875	0.744381
	Fam20c	FAM20C, golgi associated secretory pathway kinase	-0.370662	7.14769	4.53419	0.0332283	0.23232		Sall2	spalt like transcription factor 2	-0.458531	6.11861	11.0546	0.000885015	0.0104769		chr3_104245960_mm9	chr3	104348273	104350341	-0.172667	8.16387	0.29314	0.588227	0.746826
	Ide	insulin degrading enzyme	-0.349615	7.38068	4.53254	0.0332604	0.23232		Zfp710	zinc finger protein 710	-0.424169	7.26143	11.0537	0.000885425	0.0104769		chr13_34188019_mm9	chr13	34278205	34281922	0.14287	8.89964	0.29083	0.589701	0.748153
	Stard7	START domain containing 7	-0.311114	7.93375	4.53215	0.0332679	0.23232		Taf10	TATA-box binding protein associated factor 10	-0.554759	4.71563	11.053	0.000885768	0.0104769		chr8_124714985_mm9	chr8	122916702	122919021	0.179254	8.0208	0.288141	0.591426	0.749297
	Daam1	dishevelled associated activator of morphogenesis 1	-0.482605	6.19955	4.52793	0.0333502	0.232357		Aph1c	aph1 homolog C, gamma secretase subunit	-0.592878	4.40268	11.0498	0.00088731	0.0104824		chr7_35104415_mm9	chr7	34016661	34020996	-0.167891	8.24662	0.288088	0.59146	0.749297
	Elob	elongin B	-0.489694	6.14615	4.52742	0.03336	0.232357		Ghitm	growth hormone inducible transmembrane protein	-0.476688	5.78431	11.0493	0.000887517	0.0104824		chr16_18837101_mm9	chr16	18655011	18656621	-0.152915	8.59664	0.284274	0.593925	0.751874
	Dapk1	death associated protein kinase 1	-0.502502	6.05891	4.52405	0.0334259	0.232357		Nudt3	nudix hydrolase 3	-0.42816	7.05262	11.0447	0.000889738	0.010501		chr9_41420128_mm9	chr9	41521680	41524276	-0.168512	8.18179	0.282406	0.595147	0.752255
	Tmem121	transmembrane protein 121	-0.50246	6.06059	4.52302	0.033446	0.232357		Tmem38a	transmembrane protein 38A	-0.504262	5.33078	11.0424	0.000890825	0.0105062		chr7_91898137_mm9	chr7	84398113	84399901	-0.190267	7.89982	0.281826	0.595518	0.752255
	Map2k5	mitogen-activated protein kinase kinase 5	-0.456181	6.38055	4.52142	0.0334773	0.232357		Plk1	polo like kinase 1	-0.453836	6.2174	11.0402	0.000891889	0.0105096		chr2_153386125_mm9	chr2	153402201	153403989	-0.151857	8.59201	0.281638	0.595641	0.752255
	Nsmce1	NSE1 homolog, SMC5-SMC6 complex component	-0.448452	6.44163	4.52014	0.0335024	0.232357		Zscan30	zinc finger and SCAN domain containing 30	-0.439665	6.58088	11.0391	0.000892405	0.0105096		chr5_23217313_mm9	chr5	23916380	23917493	-0.136285	9.03835	0.281168	0.595948	0.752255
	Fut9	fucosyltransferase 9	-0.539318	5.81979	4.51874	0.0335297	0.232357		Zfp770	zinc finger protein 770	-0.520958	5.08568	11.032	0.000895847	0.0105425		chr9_78024811_mm9	chr9	78083286	78084556	-0.117425	9.96508	0.280207	0.596577	0.752505
	Sgsh	N-sulfoglucosamine sulfohydrolase (sulfamidase)	-0.371911	7.12831	4.51863	0.0335319	0.232357		Zhx1	zinc fingers and homeoboxes 1	-0.450353	6.29535	11.0275	0.000898011	0.0105604		chr9_40049458_mm9	chr9	40152128	40154069	0.163538	8.25364	0.276395	0.599085	0.753365
	Zfp280d	zinc finger protein 280D	-0.694927	5.14493	4.51843	0.0335358	0.232357		Cox6a1	cytochrome c oxidase subunit 6A1	-0.572236	4.55375	11.0222	0.000900614	0.0105834		chr4_8938666_mm9	chr4	9009050	9013961	0.160698	8.35752	0.276112	0.599272	0.753365
	Inka2	inka box actin regulator 2	-0.374161	7.10391	4.51838	0.0335369	0.232357		Kifc2	kinesin family member C2	-0.516867	5.14351	11.0196	0.000901866	0.0105881		chrX_12416499_mm9	chrX	12705876	12708152	-0.170859	8.09577	0.275804	0.599476	0.753365
	Zfp414	zinc finger protein 414	-0.452315	6.41039	4.51828	0.0335387	0.232357		Shf	Src homology 2 domain containing F	-0.446331	6.38699	11.0187	0.000902315	0.0105881		chr7_51503595_mm9	chr7	43896583	43897078	-0.143027	8.80843	0.275797	0.59948	0.753365
	Syce1l	synaptonemal complex central element protein 1 like	0.66288	5.14498	4.51066	0.0336885	0.233226		Tmem250-ps	transmembrane protein 250, pseudogene	-0.527399	4.99963	11.0084	0.000907309	0.0106374		chr19_57486484_mm9	chr19	57399474	57401501	-0.187793	7.90177	0.274891	0.600081	0.753365
	Mex3a	mex3 RNA binding family member A	-0.329248	7.63465	4.50452	0.0338096	0.233872		Lig4	ligase IV, DNA, ATP-dependent	-0.584427	4.45356	11.0053	0.000908827	0.0106374		chr3_60212885_mm9	chr3	60315263	60317452	-0.153293	8.52701	0.274736	0.600184	0.753365
	Anks1b	ankyrin repeat and sterile alpha motif domain containing 1B	-0.534504	5.84873	4.5021	0.0338575	0.233872		Tug1	taurine upregulated gene 1	-0.683774	3.83714	11.0051	0.000908927	0.0106374		chr16_30194164_mm9	chr16	30011525	30013535	-0.184481	7.92696	0.273476	0.601021	0.753365
	Zfp566	zinc finger protein 566	-0.442632	6.47575	4.5015	0.0338693	0.233872		Pafah1b2	platelet-activating factor acetylhydrolase, isoform 1b, subunit 2	-0.434374	6.73779	11.0047	0.000909128	0.0106374		chr6_146744513_mm9	chr6	146696506	146698765	-0.111156	10.2651	0.273419	0.601059	0.753365
	Lrrc42	leucine rich repeat containing 42	-0.320599	7.76782	4.50102	0.0338789	0.233872		Septin7	septin 7	-0.433427	6.77035	10.9955	0.000913675	0.0106829		chr11_71969425_mm9	chr11	72044967	72047451	-0.148863	8.60884	0.272161	0.601897	0.753365
	Gpr155	G protein-coupled receptor 155	-0.476552	6.22711	4.49669	0.0339648	0.234113		Akirin1	akirin 1	-0.477019	5.75836	10.9927	0.000915047	0.0106878		chr3_50823540_mm9	chr3	50926007	50928085	-0.125281	9.32818	0.272134	0.601915	0.753365
	Wdr37	WD repeat domain 37	-0.453275	6.39816	4.49664	0.0339659	0.234113		Slc33a1	solute carrier family 33 (acetyl-CoA transporter), member 1	-0.474829	5.79674	10.992	0.000915402	0.0106878		chr14_118401096_mm9	chr14	118238281	118240405	-0.144522	8.72467	0.272003	0.602002	0.753365
	H2bu1-ps	H2B.U histone 1, pseudogene	-0.330629	7.61304	4.49558	0.0339868	0.234113		Fam32a	family with sequence similarity 32, member A	-0.601285	4.3294	10.9867	0.000918006	0.0107105		chr13_71645274_mm9	chr13	71654243	71657538	-0.166152	8.14887	0.269824	0.603461	0.753928
	Nudt21	nudix hydrolase 21	-0.303749	8.03369	4.49304	0.0340374	0.234293		Ptn	pleiotrophin	-0.436851	6.63633	10.9854	0.000918672	0.0107106		chr8_26255022_mm9	chr8	25633700	25636111	-0.162344	8.25134	0.269226	0.603862	0.753928
	Marchf3	membrane associated ring-CH-type finger 3	-0.448836	6.42404	4.48836	0.0341307	0.234664		Ppp1r14b	protein phosphatase 1, regulatory inhibitor subunit 14B	-0.491809	5.50353	10.9807	0.000920983	0.0107299		chr2_34527270_mm9	chr2	34560830	34562762	0.160627	8.28289	0.268796	0.604152	0.753928
	Prim2	DNA primase, p58 subunit	-0.391161	6.92089	4.48727	0.0341525	0.234664		Bcl2l11	BCL2-like 11 (apoptosis facilitator)	-0.463892	5.97906	10.9768	0.000922931	0.010744		chr2_59437525_mm9	chr2	59428933	59430867	-0.147359	8.6289	0.268006	0.604683	0.753928
	F3	coagulation factor III	-0.395044	6.88462	4.48549	0.034188	0.234664		Ipo13	importin 13	-0.429767	6.90585	10.9756	0.000923514	0.010744		chr14_106130490_mm9	chr14	105967685	105969761	-0.110901	10.2033	0.26791	0.604748	0.753928
	Ptpn23	protein tyrosine phosphatase, non-receptor type 23	-0.321117	7.74763	4.48545	0.0341888	0.234664		Tax1bp3	Tax1 (human T cell leukemia virus type I) binding protein 3	-0.500365	5.37555	10.9724	0.00092511	0.0107537		chr4_8803833_mm9	chr4	8875592	8877782	0.16077	8.24914	0.267475	0.605042	0.753928
	Macroh2a2	macroH2A.2 histone	-0.452502	6.39504	4.48112	0.0342756	0.235022		Zfp687	zinc finger protein 687	-0.446403	6.36271	10.9713	0.000925665	0.0107537		chr13_71243743_mm9	chr13	71252096	71254074	-0.167471	8.09877	0.265157	0.60661	0.754868
	Supt4a	SPT4A, DSIF elongation factor subunit	-0.473251	6.24843	4.47949	0.0343082	0.235022		Ptpa	protein phosphatase 2 protein activator	-0.440016	6.52825	10.97	0.000926323	0.0107537		chr11_70847468_mm9	chr11	70922415	70925126	0.156673	8.37776	0.265083	0.60666	0.754868
	Ifrd1	interferon-related developmental regulator 1	-0.510945	5.98528	4.47841	0.03433	0.235022		Scand1	SCAN domain-containing 1	-0.556344	4.67982	10.967	0.000927799	0.0107631		chr19_54189593_mm9	chr19	54102526	54104550	0.149373	8.52976	0.263925	0.607447	0.75531
	Ckb	creatine kinase, brain	-0.576494	5.61057	4.47798	0.0343386	0.235022		Rock1	Rho-associated coiled-coil containing protein kinase 1	-0.44579	6.37289	10.9574	0.000932634	0.0108115		chr12_105831977_mm9	chr12	104558470	104561303	0.162193	8.18564	0.263176	0.607958	0.755407
	Ttc33	tetratricopeptide repeat domain 33	-0.502497	6.03779	4.47364	0.0344259	0.235452		Ube2s	ubiquitin-conjugating enzyme E2S	-0.50478	5.29618	10.9552	0.000933773	0.010817		chr11_77690007_mm9	chr11	77766520	77768520	-0.171086	8.02677	0.261232	0.609286	0.75626
	Ccdc71	coiled-coil domain containing 71	0.587643	5.43997	4.47066	0.034486	0.235695		Ccdc107	coiled-coil domain containing 107	-0.506081	5.27206	10.9405	0.000941163	0.0108949		chr19_61275735_mm9	chr19	61187198	61189254	-0.135985	8.89923	0.260905	0.60951	0.75626
	Zc3h14	zinc finger CCCH type containing 14	-0.536216	5.82296	4.46628	0.0345744	0.236082		Atf4	activating transcription factor 4	-0.489726	5.52455	10.9381	0.000942419	0.0109017		chr1_135492843_mm9	chr1	133523382	133526058	0.136439	8.83926	0.257291	0.611998	0.758808
	Ankrd44	ankyrin repeat domain 44	-0.455467	6.36668	4.46543	0.0345916	0.236082		Spry1	sprouty RTK signaling antagonist 1	-0.455947	6.11812	10.9343	0.00094432	0.0109159		chr13_100054524_mm9	chr13	99419314	99422655	-0.139128	8.75527	0.255201	0.613447	0.760065
	Cap1	CAP, adenylate cyclase-associated protein 1 (yeast)	-0.360275	7.23058	4.46398	0.034621	0.236098		Rala	v-ral simian leukemia viral oncogene A (ras related)	-0.478678	5.70665	10.9317	0.000945673	0.0109165		chr13_84588709_mm9	chr13	84595754	84599104	-0.158399	8.20794	0.253175	0.614859	0.761274
	Gpr157	G protein-coupled receptor 157	-0.529136	5.8616	4.46227	0.0346558	0.236098		Aebp2	AE binding protein 2	-0.427741	6.96193	10.9316	0.000945705	0.0109165		chr14_56262547_mm9	chr14	55882263	55883018	-0.167922	8.0306	0.252106	0.615607	0.761661
	H2ac10	H2A clustered histone 10	-0.590611	5.53621	4.46168	0.0346677	0.236098		Il5	interleukin 5	0.528977	4.93221	10.9258	0.000948677	0.010943		chr11_20555807_mm9	chr11	20604984	20607174	0.138128	8.70234	0.24826	0.618313	0.764468
	Zfp598	zinc finger protein 598	-0.478682	6.19471	4.45457	0.0348122	0.236915		Ltk	leukocyte tyrosine kinase	-0.632131	4.11284	10.9213	0.000950985	0.0109619		chr2_144284918_mm9	chr2	144299990	144302183	-0.140618	8.64325	0.247611	0.618773	0.764495
	Derpc	DERPC proline and glycine rich nuclear protein	-0.355175	7.27729	4.44628	0.0349816	0.237731		Ap4s1	adaptor-related protein complex AP-4, sigma 1	-0.430396	6.81756	10.9029	0.000960491	0.0110565		chr2_75496017_mm9	chr2	75487647	75488603	-0.128653	8.99115	0.245828	0.620039	0.765518
	Chtf8	CTF8, chromosome transmission fidelity factor 8	-0.355175	7.27729	4.44628	0.0349816	0.237731		Nr3c1	nuclear receptor subfamily 3, group C, member 1	-0.436718	6.59409	10.9024	0.000960763	0.0110565		chr10_117343243_mm9	chr10	117741292	117743292	-0.14512	8.44105	0.234499	0.628218	0.775068
	Aasdhppt	aminoadipate-semialdehyde dehydrogenase-phosphopantetheinyl transferase	-0.315882	7.80215	4.44304	0.035048	0.238015		Lasp1	LIM and SH3 protein 1	-0.432199	6.74377	10.9015	0.000961225	0.0110565		chr6_128131253_mm9	chr6	128157205	128159205	0.156182	8.10895	0.233225	0.629153	0.775674
	Diaph1	diaphanous related formin 1	-0.500589	6.03885	4.43919	0.0351271	0.238169		Msl1	male specific lethal 1	-0.431557	6.76385	10.8928	0.000965754	0.0111007		chr1_162967327_mm9	chr1	160863419	160864447	-0.113582	9.47666	0.231683	0.630289	0.776145
	Lrba	LPS-responsive beige-like anchor	-0.30586	7.96513	4.43853	0.0351408	0.238169		Ccnl1	cyclin L1	-0.489834	5.50525	10.8908	0.000966763	0.0111045		chr12_111944943_mm9	chr12	110672192	110674192	0.146333	8.37631	0.231501	0.630423	0.776145
	Ddx25	DEAD box helicase 25	-0.511688	5.96368	4.43832	0.035145	0.238169		Frs2	fibroblast growth factor receptor substrate 2	-0.431422	6.76158	10.8865	0.000969026	0.0111226		chr19_27505561_mm9	chr19	27408264	27408778	0.12753	8.88141	0.229001	0.632275	0.777019
	Hnrnpl	heterogeneous nuclear ribonucleoprotein L	-0.466792	6.27452	4.43651	0.0351824	0.238255		Rnf122	ring finger protein 122	-0.435106	6.62703	10.8783	0.000973328	0.0111642		chr9_106287253_mm9	chr9	106260441	106263237	-0.15634	8.07941	0.22882	0.63241	0.777019
	Atp1a1	ATPase, Na+/K+ transporting, alpha 1 polypeptide	-0.52389	5.88092	4.43427	0.0352285	0.238302		Tsku	tsukushi, small leucine rich proteoglycan	-0.456261	6.09248	10.8769	0.000974077	0.0111649		chr14_22308414_mm9	chr14	21538246	21540238	-0.147555	8.33792	0.228664	0.632526	0.777019
	T2	brachyury 2	-0.578846	5.58475	4.43233	0.0352686	0.238302		Zfp410	zinc finger protein 410	-0.431009	6.76789	10.8748	0.000975141	0.0111692		chr3_95471818_mm9	chr3	95574018	95576137	0.149883	8.2045	0.22796	0.633051	0.777019
	Srsf10	serine and arginine-rich splicing factor 10	-0.356354	7.25677	4.42924	0.0353325	0.238302		Frat1	frequently rearranged in advanced T cell lymphomas	-0.493787	5.44291	10.8719	0.000976682	0.011179		chr7_71102524_mm9	chr7	63605518	63608418	0.146785	8.31049	0.227157	0.63365	0.777019
	Aplp2	amyloid beta (A4) precursor-like protein 2	-0.423515	6.60714	4.42847	0.0353485	0.238302		Vmp1	vacuole membrane protein 1	-0.418449	7.37605	10.8701	0.000977653	0.0111823		chr11_69232536_mm9	chr11	69308020	69310635	-0.0964716	10.6179	0.2269	0.633842	0.777019
	Cnpy2	canopy FGF signaling regulator 2	-0.37146	7.09452	4.42772	0.0353639	0.238302		Ten1	TEN1 telomerase capping complex subunit	-0.482491	5.61834	10.8617	0.000982059	0.0112159		chr5_149807075_mm9	chr5	148930639	148932868	-0.142242	8.45024	0.225382	0.634979	0.777019
	Dag1	dystroglycan 1	-0.573253	5.60844	4.42731	0.0353725	0.238302		Ndufa7	NADH:ubiquinone oxidoreductase subunit A7	-0.463301	5.94294	10.8608	0.000982586	0.0112159		chr14_26196688_mm9	chr14	25377285	25378694	-0.139159	8.51653	0.225272	0.635062	0.777019
	Arf3	ADP-ribosylation factor 3	-0.335689	7.51319	4.42692	0.0353805	0.238302		Colgalt1	collagen beta(1-O)galactosyltransferase 1	-0.45105	6.19833	10.8577	0.000984199	0.0112159		chr7_134620481_mm9	chr7	127076930	127077130	0.111765	9.47049	0.225173	0.635137	0.777019
	Dennd2a	DENN domain containing 2A	-0.497041	6.05882	4.42565	0.0354069	0.238302		Atoh7	atonal bHLH transcription factor 7	-0.837359	3.13274	10.8572	0.000984454	0.0112159		chr1_87819556_mm9	chr1	85849396	85851060	-0.194284	7.67989	0.223708	0.636239	0.77753
	Krcc1	lysine-rich coiled-coil 1	-0.435311	6.50188	4.42453	0.0354302	0.238302		Mrpl53	mitochondrial ribosomal protein L53	-0.535583	4.85667	10.8563	0.000984968	0.0112159		chr7_150088731_mm9	chr7	142455608	142457608	0.132458	8.67958	0.223435	0.636445	0.77753
	Tiparp	TCDD-inducible poly(ADP-ribose) polymerase	-0.38362	6.96809	4.4242	0.035437	0.238302		Btbd17	BTB (POZ) domain containing 17	-0.681704	3.82146	10.855	0.000985667	0.0112159		chr2_84890146_mm9	chr2	84878895	84879804	-0.102562	10.0933	0.222502	0.63715	0.777848
	Plekhg2	pleckstrin homology domain containing, family G (with RhoGef domain) member 2	-0.440109	6.46684	4.42042	0.0355157	0.238514		Cdk9	cyclin-dependent kinase 9 (CDC2-related kinase)	-0.476785	5.71413	10.8545	0.00098591	0.0112159		chr4_124386977_mm9	chr4	124603404	124604953	0.148833	8.18201	0.221866	0.637632	0.777893
	Chd9	chromodomain helicase DNA binding protein 9	-0.578067	5.58432	4.4203	0.0355181	0.238514		Arl6ip4	ADP-ribosylation factor-like 6 interacting protein 4	-0.56222	4.60075	10.8542	0.000986094	0.0112159		chr7_144603225_mm9	chr7	137012254	137013814	-0.0903922	11.0176	0.21992	0.63911	0.778958
	Kbtbd3	kelch repeat and BTB (POZ) domain containing 3	-0.343635	7.40026	4.41819	0.0355621	0.238628		Irgq	immunity-related GTPase family, Q	-0.445598	6.32009	10.8526	0.00098691	0.0112173		chr2_84136740_mm9	chr2	84126347	84128347	-0.135619	8.55477	0.218874	0.639909	0.778958
	Acvr2b	activin receptor IIB	-0.479163	6.1763	4.4171	0.0355847	0.238628		Mrps24	mitochondrial ribosomal protein S24	-0.534988	4.86199	10.8512	0.000987666	0.0112181		chr1_36121999_mm9	chr1	36102856	36105614	0.140271	8.43418	0.218792	0.639972	0.778958
	Xpo7	exportin 7	-0.317267	7.76718	4.40784	0.0357784	0.239542		Mapk11	mitogen-activated protein kinase 11	-0.557651	4.63529	10.849	0.000988861	0.0112238		chr7_100156090_mm9	chr7	92654885	92657697	-0.146362	8.23285	0.218378	0.640289	0.778958
	Bcl2l11	BCL2-like 11 (apoptosis facilitator)	-0.507489	5.97766	4.40781	0.035779	0.239542		Rnf11	ring finger protein 11	-0.46181	5.96288	10.8465	0.000990201	0.0112312		chr3_88333147_mm9	chr3	88438116	88438253	-0.149124	8.14647	0.21772	0.640792	0.779029
	Sh3d19	SH3 domain protein D19	-0.604898	5.44911	4.40686	0.0357991	0.239542		Nop10	NOP10 ribonucleoprotein	-0.631739	4.10197	10.8447	0.000991137	0.011234		chr12_77608059_mm9	chr12	76552592	76555100	0.156632	8.01007	0.216697	0.641578	0.779441
	Atf6	activating transcription factor 6	-0.481106	6.16311	4.40583	0.0358206	0.239542		Stag2	stromal antigen 2	-0.454424	6.11242	10.843	0.000992077	0.0112369		chr13_23536444_mm9	chr13	23628808	23629745	-0.118852	9.0556	0.216109	0.64203	0.779449
	Tmem120b	transmembrane protein 120B	-0.667311	5.20733	4.40284	0.0358834	0.239796		Ino80d	INO80 complex subunit D	-0.415102	7.51865	10.8369	0.00099535	0.0112603		chr2_167686037_mm9	chr2	167701541	167703541	-0.152865	8.05872	0.214878	0.64298	0.779918
	Zc3h12c	zinc finger CCCH type containing 12C	-0.30076	8.02689	4.39849	0.035975	0.240241		Fbxl6	F-box and leucine-rich repeat protein 6	-0.536659	4.84141	10.8365	0.00099553	0.0112603		chr3_78982877_mm9	chr3	79086012	79088002	-0.137027	8.48706	0.214453	0.643309	0.779918
	Eif2ak1	eukaryotic translation initiation factor 2 alpha kinase 1	-0.4669	6.25563	4.3947	0.036055	0.240363		Lix1l	Lix1-like	-0.458674	6.0176	10.8304	0.000998833	0.0112832		chr1_196804146_mm9	chr1	194659203	194661189	0.104932	9.74131	0.211681	0.645462	0.781985
	Car2	carbonic anhydrase 2	-0.603947	5.44893	4.39286	0.036094	0.240363		Tmem203	transmembrane protein 203	-0.556731	4.64457	10.8302	0.00099894	0.0112832		chr2_22600548_mm9	chr2	22634009	22636006	-0.137901	8.43091	0.210594	0.646312	0.782472
	Adgrb3	adhesion G protein-coupled receptor B3	-0.411155	6.69681	4.39199	0.0361126	0.240363		Prpf38b	PRP38 pre-mRNA processing factor 38 (yeast) domain containing B	-0.452429	6.14668	10.827	0.00100065	0.0112948		chr17_48576689_mm9	chr17	48743381	48745484	-0.156423	7.98765	0.209815	0.646922	0.782668
	Vamp1	vesicle-associated membrane protein 1	-0.610643	5.41953	4.39103	0.0361329	0.240363		Stoml2	stomatin (Epb7.2)-like 2	-0.505039	5.24726	10.8232	0.00100269	0.01131		chr4_150082130_mm9	chr4	150791321	150793069	0.147126	8.10813	0.207146	0.649023	0.784532
	Smim15	small integral membrane protein 15	-0.325576	7.63051	4.38973	0.0361604	0.240363		Atp6v0e	ATPase, H+ transporting, lysosomal V0 subunit E	-0.473886	5.74855	10.8215	0.00100365	0.0113102		chr18_5162473_mm9	chr18	5160037	5164826	-0.0932455	10.517	0.206719	0.649361	0.784532
	Kmt2b	lysine (K)-specific methyltransferase 2B	-0.324539	7.64748	4.38973	0.036165	0.240363		Fbxo45	F-box protein 45	-0.483318	5.58615	10.8206	0.00100411	0.0113102		chr13_23521508_mm9	chr13	23613770	23614946	-0.124229	8.75997	0.203631	0.651815	0.786953
	Rassf2	Ras association (RalGDS/AF-6) domain family member 2	-0.610419	5.41865	4.38758	0.0362059	0.240363		Mfsd5	major facilitator superfamily domain containing 5	-0.556367	4.64156	10.8077	0.00101113	0.0113815		chr10_128333532_mm9	chr10	128731212	128733369	-0.122755	8.78993	0.201901	0.6532	0.78808
	Wbp4	WW domain binding protein 4	-0.288883	8.23429	4.38497	0.0362615	0.240363		Gpaa1	GPI anchor attachment protein 1	-0.472353	5.76675	10.7987	0.0010161	0.0114268		chr16_94693897_mm9	chr16	94272002	94275164	-0.146133	8.08568	0.200251	0.654528	0.788955
	Lman1	lectin, mannose-binding, 1	-0.581114	5.55686	4.38437	0.0362743	0.240363		Ptbp1	polypyrimidine tract binding protein 1	-0.465711	5.87691	10.7978	0.00101656	0.0114268		chr11_102602621_mm9	chr11	102629549	102633295	-0.137878	8.31894	0.199395	0.655219	0.788955
	Dock7	dedicator of cytokinesis 7	-0.436783	6.47721	4.38251	0.0363139	0.240363		Nr1d1	nuclear receptor subfamily 1, group D, member 1	-0.485669	5.5384	10.7937	0.00101882	0.0114443		chr5_33076654_mm9	chr5	32890419	32892378	0.152383	7.98185	0.199319	0.65528	0.788955
	St7l	suppression of tumorigenicity 7-like	-0.308035	7.89901	4.38239	0.0363163	0.240363		Scamp3	secretory carrier membrane protein 3	-0.491022	5.4515	10.7869	0.00102255	0.0114739		chr13_60028578_mm9	chr13	60072388	60076961	-0.108423	9.2536	0.197403	0.656834	0.790282
	Prr22	proline rich 22	0.527272	5.73948	4.38107	0.0363446	0.240363		Trp53rka	transformation related protein 53 regulating kinase A	-0.545148	4.7391	10.7864	0.00102286	0.0114739		chr3_34344524_mm9	chr3	34498090	34501343	-0.111072	9.13614	0.195226	0.658611	0.791875
	Dpysl3	dihydropyrimidinase-like 3	-0.4335	6.49798	4.38027	0.0363616	0.240363		Slc25a29	solute carrier family 25 (mitochondrial carrier, palmitoylcarnitine transporter), member 29	-0.444362	6.31198	10.7753	0.00102898	0.0115347		chr14_56348605_mm9	chr14	55965951	55969660	-0.148278	8.01235	0.193744	0.659828	0.792792
	Slc27a6	solute carrier family 27 (fatty acid transporter), member 6	-0.719577	5.02882	4.38023	0.0363624	0.240363		Mob1a	MOB kinase activator 1A	-0.437697	6.48915	10.7722	0.00103073	0.0115464		chr11_26110424_mm9	chr11	26159413	26161487	-0.130432	8.46901	0.192065	0.661212	0.793909
	Fzd1	frizzled class receptor 1	-0.575443	5.58559	4.37997	0.036368	0.240363		Mzt2	mitotic spindle organizing protein 2	-0.457554	6.01455	10.7643	0.00103512	0.0115875		chr12_28028915_mm9	chr12	27393717	27394509	-0.121114	8.71241	0.190475	0.662531	0.794946
	Trim11	tripartite motif-containing 11	-0.348639	7.32054	4.3788	0.0363929	0.240363		Ppp1r2	protein phosphatase 1, regulatory inhibitor subunit 2	-0.46789	5.81985	10.7577	0.00103883	0.0116211		chr18_64949989_mm9	chr18	64921830	64924284	-0.146351	8.0142	0.188895	0.663847	0.795909
	Rnf103	ring finger protein 103	-0.334396	7.50321	4.3765	0.036442	0.240472		Zfp592	zinc finger protein 592	-0.434565	6.5622	10.7529	0.0010415	0.0116309		chr8_129062322_mm9	chr8	127262960	127266701	0.114167	8.92881	0.188419	0.664244	0.795909
	Bbof1	basal body orientation factor 1	-0.370847	7.07617	4.37477	0.036479	0.240472		Zfp319	zinc finger protein 319	-0.472039	5.75244	10.7529	0.0010415	0.0116309		chr6_108614938_mm9	chr6	108644886	108646303	-0.128941	8.47028	0.187742	0.664812	0.796043
	Puf60	poly-U binding splicing factor 60	-0.314604	7.78674	4.37453	0.0364843	0.240472		Kansl2	KAT8 regulatory NSL complex subunit 2	-0.445184	6.27868	10.7523	0.00104185	0.0116309		chr1_72785541_mm9	chr1	72777493	72779698	-0.135461	8.23717	0.187064	0.66538	0.796177
	Spast	spastin	-0.420869	6.60238	4.37331	0.0365104	0.240479		Snrpb	small nuclear ribonucleoprotein B	-0.458448	5.99149	10.7478	0.00104437	0.0116469		chr11_16493073_mm9	chr11	16540057	16543270	-0.135994	8.20275	0.185609	0.666606	0.797098
	Tex22	testis expressed gene 22	0.58103	5.43844	4.3713	0.0365534	0.240524		Peg3	paternally expressed 3	-0.484831	5.53415	10.7453	0.00104581	0.0116469		chr16_4881660_mm9	chr16	4698715	4699680	0.105968	9.20134	0.183906	0.668047	0.798275
	Rad9b	RAD9 checkpoint clamp component B	-0.355431	7.24067	4.36958	0.0365903	0.240524		H2ac4	H2A clustered histone 4	-0.708276	3.66836	10.7449	0.00104605	0.0116469		chrX_10292712_mm9	chrX	10580447	10582604	-0.109201	9.03561	0.180257	0.671161	0.801245
	Bcl9	B cell CLL/lymphoma 9	-0.418005	6.62771	4.36907	0.0366013	0.240524		Zic2	zinc finger protein of the cerebellum 2	-0.430877	6.674	10.7447	0.00104614	0.0116469		chr7_73375546_mm9	chr7	65879175	65881443	-0.144569	7.99455	0.179921	0.67145	0.801245
	Dipk1b	divergent protein kinase domain 1B	-0.555466	5.68118	4.36833	0.0366172	0.240524		Slc12a4	solute carrier family 12, member 4	-0.450147	6.16195	10.7395	0.00104911	0.011672		chr2_32822918_mm9	chr2	32855938	32858291	-0.0892917	10.284	0.178147	0.672979	0.80171
	Zbtb40	zinc finger and BTB domain containing 40	-0.555376	5.67962	4.36677	0.0366507	0.24058		B3galnt1	UDP-GalNAc:betaGlcNAc beta 1,3-galactosaminyltransferase, polypeptide 1	-0.519645	5.01025	10.7332	0.00105269	0.011678		chr8_19984808_mm9	chr8	20051142	20053119	0.13301	8.19509	0.177908	0.673186	0.80171
	Ccnc	cyclin C	-0.450744	6.36175	4.36439	0.036702	0.240752		Acy1	aminoacylase 1	-0.497468	5.32863	10.7319	0.0010534	0.011678		chr12_55388911_mm9	chr12	54333155	54336266	-0.13311	8.20228	0.177873	0.673217	0.80171
	Thoc2	THO complex 2	-0.664341	5.20383	4.3616	0.0367621	0.240982		Mocs3	molybdenum cofactor synthesis 3	-0.500576	5.27706	10.7318	0.00105348	0.011678		chr9_37268644_mm9	chr9	37370545	37372578	-0.128708	8.36441	0.176341	0.674545	0.802745
	Ift88	intraflagellar transport 88	-0.440842	6.43644	4.35942	0.0368091	0.241104		Ehmt2	euchromatic histone lysine N-methyltransferase 2	-0.437805	6.45782	10.7315	0.00105365	0.011678		chr5_139935668_mm9	chr5	139444973	139446469	-0.0990208	9.43185	0.175126	0.675605	0.803459
	Lrrn1	leucine rich repeat protein 1, neuronal	-0.674237	5.16938	4.35842	0.0368308	0.241104		Pex11b	peroxisomal biogenesis factor 11 beta	-0.486629	5.49472	10.7305	0.0010542	0.011678		chr2_84887322_mm9	chr2	84878458	84878554	-0.115114	8.71466	0.172125	0.678239	0.806043
	Son	Son DNA binding protein	-0.317547	7.72711	4.35574	0.0368887	0.241319		Cpox	coproporphyrinogen oxidase	-0.48718	5.49488	10.7301	0.00105443	0.011678		chr5_75395751_mm9	chr5	75158485	75160583	-0.137118	8.04459	0.17071	0.67949	0.806981
	Slc25a5	solute carrier family 25 (mitochondrial carrier, adenine nucleotide translocator), member 5	-0.717377	5.02715	4.35239	0.0369614	0.241628		Yars2	tyrosyl-tRNA synthetase 2 (mitochondrial)	-0.519225	5.01527	10.7297	0.00105467	0.011678		chr10_44720222_mm9	chr10	44875618	44877564	-0.124687	8.38273	0.167338	0.682497	0.810001
	Ptbp1	polypyrimidine tract binding protein 1	-0.3554	7.23026	4.35025	0.0370078	0.241628		Eif1b	eukaryotic translation initiation factor 1B	-0.486796	5.4943	10.7279	0.00105567	0.0116811		chr11_108873179_mm9	chr11	108901647	108903735	0.131721	8.09735	0.166134	0.683579	0.810488
	Dusp10	dual specificity phosphatase 10	-0.269637	8.61698	4.3488	0.0370394	0.241628		Cers2	ceramide synthase 2	-0.432101	6.61836	10.7204	0.00105999	0.0117204		chr4_140891602_mm9	chr4	141061764	141064233	0.132891	8.07456	0.16585	0.683835	0.810488
	Rb1cc1	RB1-inducible coiled-coil 1	-0.329132	7.55915	4.34743	0.0370691	0.241628		Adnp	activity-dependent neuroprotective protein	-0.44801	6.19677	10.7184	0.00106111	0.0117204		chr6_108659740_mm9	chr6	108685608	108687806	-0.104417	9.02444	0.164298	0.685238	0.8116
	Chsy1	chondroitin sulfate synthase 1	-0.607599	5.41901	4.34691	0.0370806	0.241628		Ntn4	netrin 4	-0.437131	6.47103	10.7168	0.00106201	0.0117204		chr17_63231367_mm9	chr17	63189431	63190796	0.128135	8.1733	0.163049	0.686373	0.811888
	Ppp1r14b	protein phosphatase 1, regulatory inhibitor subunit 14B	-0.453648	6.33317	4.34663	0.0370866	0.241628		Maged2	MAGE family member D2	-0.611799	4.20692	10.7167	0.0010621	0.0117204		chr12_100798139_mm9	chr12	99528025	99528526	-0.117969	8.5239	0.163008	0.68641	0.811888
[truncated: 14,822 more rows]

## Sheet: Suppl. Table 1b
	Supplementary Table 1c: Effects of loss of KAT6B on H3K23ac levels
[truncated: 14,960 more rows]

[truncated: 3 more sheets: Suppl. Table 1c, Suppl. Table 1d, Suppl. Table 1e]
