# Supplementary material for: KAT6B is required for histone 3 lysine 9 acetylation and SOX gene expression in the developing brain
Source: Life Sci Alliance. 2024 Nov 13;8(2):e202402969. doi: 10.26508/lsa.202402969 (PMC11561263; doi:10.26508/lsa.202402969)
Supplement: Supplementary file 6 [file LSA-2024-02969_SdataF2.xlsx]

## Sheet: Figure 2E
	logFC H3K9ac gene body (FDR 0.002 to < 10-6)	logFC RNA (FDR 0.049 to 2x10-5)
Nkx2-2	-1.36551	-0.332953
Sox1	-0.925215	-0.616809
Nck1	-0.723477	-0.19658
Sox2	-0.671903	-0.563284
B2m	-0.739768	-0.442292
Sall1	-0.600002	-0.348735
Stmn3	-0.906615	-0.409114
Hap1	-0.708514	-0.564845
Svbp	-0.759108	-0.334544
Pax6	-0.579929	-0.456084
Sox8	-0.579271	-0.698942
Sox21	-0.551774	-1.02021
Id2	-0.657863	-1.37162
Rac3	-0.844032	-0.388368
Sox4	-0.560361	-1.31762
Cln8	-0.54481	-0.22607
Gprc5b	-0.554961	-0.379687
Marcks	-0.594212	-0.741031
Klf4	-0.612832	-0.579456
Sox9	-0.568455	-0.401294

## Sheet: Figure 2F
	logFC H3K9ac gene body (FDR 0.002 to < 10-6)	logFC RNA (FDR 0.049 to 2x10-5)
Nkx2-2	-1.36551	-0.332953
Sox1	-0.925215	-0.616809
Nck1	-0.723477	-0.19658
Sox2	-0.671903	-0.563284
B2m	-0.739768	-0.442292
Sall1	-0.600002	-0.348735
Stmn3	-0.906615	-0.409114
Hap1	-0.708514	-0.564845
Svbp	-0.759108	-0.334544
Pax6	-0.579929	-0.456084
Sox8	-0.579271	-0.698942
Sox21	-0.551774	-1.02021
Id2	-0.657863	-1.37162
Rac3	-0.844032	-0.388368
Sox4	-0.560361	-1.31762
Cln8	-0.54481	-0.22607
Gprc5b	-0.554961	-0.379687
Marcks	-0.594212	-0.741031
Klf4	-0.612832	-0.579456
Sox9	-0.568455	-0.401294

## Sheet: Figure 2J
log2RPKM H3K9ac Gb	Log2RPKM RNA
2.27146	3.41179
1.57202	-0.0396257
2.44196	2.43514
1.13673	0.371804
0.811737	0.334083
0.476894	-1.31834
2.09705	4.3718
-1.03434	-2.1919
-1.99688	-2.83963
-0.550242	-0.0205453
0.951966	-1.24419
1.61477	2.97773
1.81968	-0.452157
-2.1385	-0.618888
0.265018	-5.31708
-1.84926	-10.6837
1.77751	2.03198
2.62369	0.5914
1.68171	1.73563
1.93006	3.61996
0.379628	-0.294959
0.297915	2.31797
0.772074	3.53881
-0.921094	0.441862
0.225361	-4.80926
1.7594	3.25956
0.353555	1.76249
1.53608	1.65857
0.298661	-0.662776
0.0559059	-0.0480079
-0.0394337	0.474603
0.799089	0.649004
3.86936	5.36613
1.11404	2.40842
2.20364	2.73116
-0.21171	0.160617
2.77763	3.35862
1.71203	-0.11328
-0.289275	-1.65387
1.12266	-0.107629
1.32073	5.52314
2.41466	6.82935
-0.354959	-7.8449
-0.353751	-1.98385
0.596565	0.152171
-1.16339	1.55958
-1.14693	-6.21841
2.11897	2.9497
0.656664	-0.157706
0.751619	-0.0633411
2.72464	4.14136
2.37734	2.38015
2.27553	2.83468
2.77908	4.8027
2.70864	4.82866
2.08831	0.234303
0.971747	-0.486947
0.35592	-1.80873
0.663707	-0.295012
2.37889	6.07197
-0.300828	-3.61524
-0.796248	-2.20654
0.400023	-0.496389
2.01253	4.22603
0.0929863	-4.91085
1.04113	-0.0475523
0.261244	1.51252
0.83436	1.02589
0.492537	-0.142414
0.620729	0.531435
3.65967	5.72057
0.719663	-0.0605881
-0.195859	-3.8155
-2.6387	-3.25562
0.754935	1.62698
1.99295	0.688702
-0.180122	-0.524969
-0.121142	-2.86797
1.00884	-1.75914
-0.624136	-0.203288
3.17631	3.5962
2.35359	3.30422
0.267225	-0.504982
0.334549	-1.4378
0.36351	1.99519
2.07143	2.04307
1.46581	-1.0673
1.23971	2.34093
1.30028	-0.0765825
-1.383	-4.21889
0.568662	-3.52135
-0.0414349	0.210917
1.56633	1.44542
1.72236	-1.04761
-0.162854	-1.81344
2.6197	2.9656
2.05854	0.25526
2.02973	1.57083
-1.74489	-0.648162
-2.53742	-13.5184
-0.428368	-1.83748
1.29725	-0.815626
1.0251	1.89987
0.263406	0.96287
1.20169	2.8522
1.49387	1.98553
-1.13813	-5.99048
2.14679	2.8045
-2.364	-5.6637
1.24878	5.5997
2.22813	1.12814
1.55142	0.777993
1.92968	0.896017
0.084184	-0.836318
-1.58901	-3.35278
0.801857	-0.845998
3.07482	7.1034
-0.799696	0.275264
0.325847	0.77138
-2.87317	-1.83951
4.92411	6.79255
2.51402	0.752642
0.962507	-0.818721
1.01119	1.0164
-0.182524	-3.80431
0.544198	-2.81104
-1.43304	-5.83143
0.96973	0.44941
3.25104	4.01356
1.02153	-2.68575
3.41392	2.48267
0.0226314	-0.902086
4.2049	3.61799
-0.0720968	0.266275
2.11706	-0.157917
0.337184	1.79753
-0.80902	-3.68082
2.79778	2.81765
-1.21733	-2.23287
1.95758	1.21042
-1.51905	-5.16927
0.0972817	-5.64532
0.128538	1.73647
2.73129	-0.439205
-1.24458	-1.52972
0.122361	-2.22008
3.04443	2.85096
3.12464	-1.0548
0.420212	-4.62656
-1.73136	-1.21903
-2.01688	-5.07443
-1.15702	-4.136
-0.224411	-2.71184
2.39436	2.13363
1.28773	-2.6007
-2.47851	-5.33133
-0.63341	-1.11525
0.336703	0.807421
3.52424	9.79869
0.183745	-4.18159
-0.267068	-2.67767
1.74476	-0.355613
-0.362531	-1.18367
1.50609	1.83305
0.425327	0.819299
-2.84741	-5.68646
-0.835492	-6.6286
1.03949	1.96881
-0.752112	-1.0754
2.45037	4.55046
2.1683	2.1498
0.903093	0.100807
1.57876	3.81154
1.26279	-2.66967
4.04331	-0.822032
4.77581	4.75855
0.676221	2.55778
0.947222	-1.29375
-2.30887	-7.70513
0.421957	-0.0660972
-0.0285445	-0.440597
0.174556	1.78035
1.6628	2.85914
0.586453	1.96758
0.193988	1.86547
2.45605	0.376047
-0.921708	-4.28121
-1.86344	-3.83858
1.73099	0.569189
5.0059	4.57906
2.10352	-0.0127171
1.59933	2.09156
2.9844	-1.07504
1.34443	-1.97676
2.17813	2.8996
2.24522	0.557895
0.0299007	-4.88021
-1.02799	-3.43943
-0.529554	-0.591512
2.33925	2.38613
-0.714767	1.49338
3.78947	5.7214
-2.55743	-9.96633
0.592438	-2.52309
-0.277267	0.984275
1.99624	2.98128
1.05393	0.928325
1.32449	3.5081
0.260226	-0.0954512
4.15049	3.68524
4.69518	6.88093
0.933359	2.65311
0.0142894	-3.70951
3.4141	4.63293
0.759166	0.984738
0.00922971	-0.545709
1.55939	1.32042
2.965	7.05143
1.43903	-0.689794
3.84017	3.00286
0.813426	-0.278033
-1.44235	-6.85966
4.03155	4.65446
1.45177	1.53313
1.58237	2.75626
2.41126	0.425663
0.274464	-3.21317
-1.49383	-6.9819
0.298571	-2.11641
-2.12592	-8.24782
2.54249	0.970425
1.28512	4.14436
2.63336	3.51225
0.295776	-6.90987
0.333032	2.24735
0.900933	-0.343409
2.27949	-0.0188528
2.79836	2.6568
0.955588	-0.156159
1.59394	2.34654
1.81932	2.87057
1.28761	-3.05374
-0.145094	-6.07443
1.02838	2.05621
-1.16471	-4.13932
0.577044	-7.55304
0.808888	2.35877
0.368387	-0.945028
-1.50446	-3.15555
3.20077	3.44125
-0.913749	-8.65721
0.795186	0.635836
2.71972	4.5341
-1.17134	-3.8248
0.143888	-0.214974
1.37566	0.572626
-1.26075	-3.38259
-2.21695	-7.13393
1.53815	0.858684
2.7662	2.16119
0.936952	0.51138
2.19865	2.54186
0.0706763	-2.22725
2.30155	2.28852
0.697609	-3.15137
1.02369	-1.14877
-1.60665	-9.75831
-0.472593	1.03474
1.34165	1.1091
-0.742646	-1.25766
0.0458795	-0.546873
0.497546	0.974482
-1.65017	-8.22271
1.24419	1.6209
1.8333	2.19425
0.595744	1.26917
0.56588	-2.7803
1.41754	0.365916
0.916892	1.32248
-1.68695	-2.10715
1.09277	1.22575
1.50913	0.865496
3.0279	2.06429
3.14044	2.01315
1.96549	3.58377
0.0207646	-1.91172
-1.06456	-0.18939
0.152433	0.41011
-0.0088578	1.51963
1.04296	0.618615
1.71269	2.1428
1.80992	0.197762
-0.0948379	-3.44184
1.61015	0.94361
1.91974	0.7786
-1.23642	-0.265558
1.00128	-3.00067
-0.276883	-0.818118
0.537336	1.09018
-0.450649	-2.41954
-0.12416	0.711644
1.26508	0.421355
0.424837	-0.52148
-0.217961	0.403089
-0.201992	-3.85243
-0.184506	-2.64455
1.95463	8.10563
2.30045	0.563903
1.62806	2.85168
1.22058	2.17395
0.433058	-0.283949
1.7851	1.59757
2.21636	3.70258
-0.627196	-0.204866
2.65258	-1.47884
0.160147	-4.93088
-1.94082	-6.80078
-1.05698	-2.23518
-0.0351553	-1.31246
-2.26669	-1.57882
2.32558	0.660332
-0.690993	1.30514
-0.446633	-3.10318
1.46375	0.0496777
1.20058	1.77484
4.54388	7.99806
-2.17391	-4.08291
2.7239	2.16945
1.16894	-1.76419
1.13792	3.11389
1.17161	1.634
2.78974	3.35076
-1.1666	-1.36791
1.70775	0.938009
-0.805952	-0.732497
2.84537	3.11975
-0.485694	-2.08981
1.61774	-2.05973
0.929592	-0.951709
0.412026	1.78044
2.03318	-0.432206
-0.785688	-4.2843
1.2046	2.002
1.97412	1.49423
0.283639	0.638882
-0.147241	1.001
-1.56336	-6.21846
1.06152	-5.04236
-1.6383	-5.29632
1.76547	1.61932
-0.511082	-0.966374
2.04486	2.23798
-1.51267	-5.3991
2.03986	4.00076
2.76169	3.33918
1.77469	1.40733
1.5204	0.973808
2.35436	1.62774
3.33404	3.18725
3.87152	5.81314
3.073	2.75372
1.20179	2.20597
0.1006	-1.63661
-0.129262	-2.30481
-2.46952	-9.05348
1.01754	-1.39355
1.58499	5.17724
1.78351	0.899751
0.741324	-2.95146
2.2732	1.23017
1.89075	1.00187
-2.42657	-7.11494
0.620737	0.802997
1.60242	2.0992
1.85457	3.21805
2.59777	3.78478
1.99077	3.19256
-0.259878	-0.847162
2.25742	4.90428
2.64215	1.32803
0.240776	-0.359827
-1.99469	-7.23233
1.37454	3.94887
0.927338	3.7959
0.377342	-1.45953
0.28235	0.00098546
-1.82191	-8.33254
-0.0069531	-0.92618
0.835059	1.20348
0.813161	3.95285
2.32699	3.48542
-2.02605	-3.1592
-2.51573	-4.85016
2.67441	1.50398
-1.0334	-7.70579
-0.276666	-1.71317
-0.752835	0.464878
0.502658	3.33224
0.145381	3.19031
-0.0695432	-4.01565
-0.025064	-2.85699
0.235575	-5.59213
1.03679	0.840113
2.60792	3.99747
3.25774	2.74822
2.81337	4.14127
1.7192	2.09194
-2.33547	-4.96035
3.30726	2.73761
0.509441	0.0335878
2.41761	2.86638
1.1193	0.32412
1.7664	0.28324
0.515567	3.59435
-1.53961	-1.88468
-2.40099	-9.70794
3.35076	1.58615
-1.88994	-4.10086
0.586689	-1.30523
-1.11624	-1.13958
0.920888	-2.00386
0.465942	4.21962
2.49666	2.01468
0.649283	0.856
0.290441	1.99865
-0.214423	-0.54188
0.493872	-4.98786
-0.705819	-2.25135
1.42621	1.66609
0.882031	-1.14584
-1.58399	-1.82653
-0.0374057	-4.96856
1.97974	0.928269
0.373114	-0.0794323
0.978917	1.06688
-1.35329	-0.621884
-0.851212	0.625146
0.121664	-3.80702
1.03745	1.74082
-2.63722	-8.30368
-0.414011	0.358395
-0.470411	-2.06255
-0.368912	-7.78797
-1.4772	-0.713034
-0.840864	-2.39043
-2.28585	-5.27166
2.47668	2.66292
0.95386	-0.15567
-0.531153	-4.24095
-2.25512	-2.16139
1.76583	2.31507
2.14981	0.35983
2.44247	2.43737
2.05558	0.971801
0.583263	-0.0970984
3.41099	3.93304
4.7332	7.8838
3.46842	6.54434
-0.726531	-1.2431
2.08596	-0.989129
2.60971	1.83325
1.36578	-0.600812
1.00961	1.45269
3.46303	1.95396
-0.0835291	0.392952
0.888335	0.104009
1.15962	0.540285
1.28474	-1.46184
1.01926	-0.679289
2.09944	0.480831
3.02798	1.93887
2.0526	1.96112
0.257376	-1.34934
1.39297	-0.402002
0.363351	-1.84067
2.85116	0.536579
0.579129	-0.0107906
0.443663	-0.0387777
1.60273	3.40927
0.675532	-0.611095
0.206437	-2.45991
2.38272	-1.49389
0.12373	-3.87222
-1.45522	-6.27014
2.76591	4.29002
-1.85708	-1.82717
1.02016	2.81624
-1.81385	-4.11153
1.38397	2.94774
-0.363383	-3.07
0.651347	-1.36735
2.17631	2.92316
1.68976	0.443097
2.67834	1.49905
-0.638226	-0.530425
-0.101544	-1.28774
-0.797504	-1.95614
0.0684751	-0.536316
-2.06387	-7.87161
2.85837	6.67832
3.46168	7.84234
4.19601	8.26564
1.47464	0.536703
0.824719	0.622219
0.455824	1.53094
1.64501	2.89507
0.237728	-0.41223
3.86284	8.03981
1.08217	0.605745
1.73944	2.81013
2.20008	2.67609
0.227539	1.72415
2.49114	1.31422
-0.365094	-6.23523
-2.19894	-5.0459
0.953798	1.77273
3.70615	5.22538
-0.0132388	1.12597
3.16823	5.21805
2.52857	2.68812
0.580592	-0.0895533
0.834462	-1.25067
2.55144	-0.271802
0.3778	-2.97919
0.858783	-2.00889
-0.608797	0.102719
0.650287	-3.72588
-0.374046	-4.41952
0.46901	-4.82334
1.80384	2.03924
0.970043	0.37323
0.781323	1.52973
2.55803	1.29946
0.853604	5.49101
2.81832	4.12378
0.320189	-0.0547159
1.4336	0.117571
-0.786453	-6.64675
2.5006	1.66609
0.081196	2.55343
0.0158024	-3.41658
3.68836	2.47478
2.30261	0.702129
3.33526	-0.0597056
1.17696	0.654136
-0.0619566	-1.5232

## Sheet: Figure 2K
log2RPKM H3K9ac Gb	logRPKM Pol2 GB
2.27146	1.84224
1.57202	1.21915
2.44196	1.27874
1.13673	0.373819
0.811737	0.710978
0.476894	0.634957
2.09705	2.53282
-1.03434	-0.159617
-1.99688	-0.79154
-0.550242	-0.145951
0.951966	-0.107781
1.61477	0.993051
1.81968	1.38424
-2.1385	-0.456231
0.265018	-0.320547
-1.84926	-0.367929
1.77751	1.3162
2.62369	2.8912
1.68171	1.04037
1.93006	2.11184
0.379628	0.150018
0.297915	-0.0802742
0.772074	1.01533
-0.921094	0.209627
0.225361	0.542546
1.7594	0.836331
0.353555	0.526787
1.53608	1.77316
0.298661	-0.433314
0.0559059	-0.536724
-0.0394337	0.297699
0.799089	0.0285355
3.86936	2.78606
1.11404	0.576318
2.20364	0.963134
-0.21171	-0.224744
2.77763	3.44571
1.71203	1.29367
-0.289275	0.957354
1.12266	-0.692129
1.32073	1.58163
2.41466	1.81922
-0.354959	-0.0967662
-0.353751	-0.633369
0.596565	-0.105925
-1.16339	-0.624039
-1.14693	-0.531091
2.11897	1.39242
0.656664	0.642065
0.751619	-0.0296807
2.72464	1.97773
2.37734	0.80078
2.27553	1.77346
2.77908	3.1858
2.70864	1.99244
2.08831	0.135215
0.971747	0.173101
0.35592	-0.205691
0.663707	-0.519997
2.37889	2.99521
-0.300828	0.193186
-0.796248	-0.13299
0.400023	0.720554
2.01253	1.09602
0.0929863	0.306916
	0.291154
1.04113	0.871904
0.261244	0.866912
0.83436	0.940085
0.492537	-0.0986745
0.620729	0.612187
3.65967	3.79369
0.719663	0.197693
-0.195859	-0.155348
-2.6387	-1.11405
0.754935	0.357612
1.99295	1.06619
-0.180122	0.348025
-0.121142	-0.178682
1.00884	1.38434
-0.624136	0.211029
3.17631	1.37278
2.35359	2.16748
0.267225	0.846833
0.334549	-0.113758
0.36351	0.43241
2.07143	1.33825
1.46581
1.23971	0.503125
1.30028	0.312022
-1.383	-0.82487
0.568662	0.241223
-0.0414349	1.45658
1.56633	0.615458
1.72236	0.758561
-0.162854	1.02705
2.6197	2.98746
2.05854	1.10561
2.02973	1.11152
-1.74489	-0.804482
-2.53742	-0.87316
-0.428368	-0.0145767
1.29725	0.543483
1.0251	2.10614
0.263406	0.354522
1.20169	0.957821
1.49387	0.690592
-1.13813	-0.647023
2.14679	1.95952
-2.364	-0.641077
1.24878	1.56857
2.22813	0.554184
1.55142	-0.043631
1.92968	1.10477
0.084184	0.394362
-1.58901	-0.258875
0.801857	0.635106
3.07482	2.17211
-0.799696	0.179548
0.325847	1.44136
-2.87317	-1.33273
4.92411	4.5442
2.51402	0.620739
0.962507	0.678333
1.01119	0.456771
-0.182524	0.690136
0.544198	-0.209762
-1.43304	-0.591053
0.96973	0.591918
3.25104	3.30451
1.02153
3.41392	2.28779
0.0226314	-0.551532
4.2049
-0.0720968	0.144743
2.11706	0.578395
0.337184	1.41085
-0.80902	-0.154961
2.79778	1.50573
-1.21733	-0.791576
1.95758	1.19323
-1.51905	-0.235518
0.0972817	-0.236808
0.128538	1.3104
2.73129	2.61989
-1.24458	-0.558174
0.122361	0.0104639
3.04443	1.22826
3.12464	1.64245
0.420212	0.416885
-1.73136	-0.878505
-2.01688	-1.02991
-1.15702	-0.102472
-0.224411	0.113273
2.39436	1.7931
1.28773
-2.47851	-0.99609
-0.63341	0.163374
0.336703	-0.0453499
3.52424	2.94841
0.183745	-0.127673
-0.267068	-0.0124276
1.74476	-0.352208
-0.362531	0.0803752
1.50609	0.200583
0.425327	0.606677
-2.84741	-1.63874
-0.835492	-0.627732
1.03949	2.00637
-0.752112	0.155985
2.45037	1.73484
2.1683	1.79909
0.903093	-0.0938353
1.57876	2.10055
1.26279
4.04331	2.33585
4.77581	3.5884
0.676221	2.6434
0.947222	0.87162
-2.30887	-1.05061
0.421957	0.580577
-0.0285445	-0.107164
0.174556	0.205441
1.6628	0.879907
0.586453	2.06418
0.193988	0.147835
2.45605	1.33325
-0.921708	-0.502751
-1.86344	-0.545357
1.73099	0.534328
5.0059	4.28685
2.10352	0.484171
1.59933	1.44704
2.9844	1.90681
1.34443	0.258068
2.17813	1.73843
2.24522	0.93458
0.0299007	0.516571
-1.02799	-0.42183
-0.529554	0.376363
2.33925	0.855902
-0.714767	1.01019
3.78947	5.03182
-2.55743	-0.79674
0.592438	0.318187
-0.277267	0.700979
1.99624	1.21657
1.05393	1.76982
1.32449	1.07584
0.260226	-0.392992
4.15049	4.59126
4.69518	6.02506
0.933359	1.00856
0.0142894	0.36407
3.4141	3.59402
0.759166	0.387195
0.00922971	-0.465917
1.55939	0.22863
2.965	3.65439
1.43903	0.834118
3.84017	2.42388
0.813426	0.0518302
-1.44235	-0.510626
4.03155	3.75159
1.45177	1.01429
1.58237	0.568198
2.41126	0.432103
0.274464	-0.65011
-1.49383	-0.440246
0.298571	0.826006
-2.12592	-0.870719
2.54249	2.86727
1.28512	1.54961
2.63336	0.707862
0.295776	0.0232308
0.333032	0.466093
0.900933	0.588857
2.27949	1.50976
2.79836	2.74573
0.955588	-0.0392499
1.59394	1.2489
1.81932	2.32638
1.28761	0.707237
-0.145094	-0.509139
1.02838	-0.210795
-1.16471	-0.0972188
0.577044	0.109825
0.808888	0.61168
0.368387	-0.0034927
-1.50446	-0.428185
3.20077	1.93048
-0.913749	-0.249696
0.795186	0.46603
2.71972	1.83729
-1.17134	-0.452887
0.143888	0.382351
1.37566	1.27237
-1.26075	-0.380413
-2.21695	-0.568411
1.53815	2.09041
2.7662	1.41544
0.936952	0.50224
2.19865	1.45754
0.0706763	-0.0038449
2.30155	1.20637
0.697609	0.516193
1.02369	0.944517
	2.62521
-1.60665	-0.766718
-0.472593	-0.0234917
1.34165	0.224313
-0.742646	0.16535
0.0458795	0.282233
0.497546	0.38245
-1.65017	-0.678389
1.24419	0.41666
1.8333	1.71408
0.595744	0.95198
0.56588
1.41754	0.436418
0.916892	1.02174
-1.68695	-0.657295
1.09277	0.510731
1.50913	0.680327
3.0279	3.46422
3.14044	2.28772
1.96549	1.41393
0.0207646	0.97846
-1.06456	0.0663406
0.152433	0.0259032
-0.0088578	0.270798
1.04296	1.93803
1.71269	0.371281
1.80992	1.08967
-0.0948379	-0.396738
1.61015	1.13601
1.91974	0.73849
-1.23642	-0.421871
1.00128
-0.276883	-0.196654
0.537336	0.0444253
-0.450649	-0.0240021
-0.12416	1.16642
1.26508	1.5921
0.424837	-0.0506178
-0.217961	-0.205664
-0.201992	-0.448315
-0.184506	-0.338504
1.95463	2.88773
2.30045
1.62806	3.15573
1.22058	0.961457
0.433058	0.384724
1.7851	0.547915
2.21636	1.28021
-0.627196	0.193292
2.65258	1.68143
0.160147	0.126486
-1.94082	-0.782248
-1.05698	-0.396512
-0.0351553	-0.131846
-2.26669	-0.270109
2.32558	2.02994
-0.690993	0.568332
-0.446633	-0.479262
1.46375	1.29858
1.20058	0.330656
4.54388	4.7731
-2.17391	-1.43016
2.7239	1.85572
1.16894	0.0175934
1.13792	0.865535
1.17161	0.25002
2.78974	3.07248
-1.1666	-0.596022
1.70775	1.0887
-0.805952	0.489327
2.84537
-0.485694	-0.395055
1.61774	0.27323
0.929592	0.270007
0.412026	0.323144
2.03318	0.121561
-0.785688	-0.436943
1.2046	0.462278
1.97412	1.01254
0.283639	-0.14526
-0.147241	-0.403397
-1.56336	-0.673019
1.06152	0.421259
-1.6383	-0.442779
1.76547	1.72932
-0.511082	0.446373
2.04486	0.350768
-1.51267	-0.199099
2.03986	1.73654
2.76169	0.906502
1.77469	0.531084
1.5204	0.573126
2.35436	1.7221
3.33404	2.48971
3.87152	3.33461
3.073	1.44603
1.20179	0.945833
0.1006	0.264269
-0.129262	-0.701719
-2.46952	-1.18477
1.01754	0.674742
1.58499	1.18712
1.78351	0.870598
0.741324	0.678246
2.2732	1.01553
1.89075	2.23333
-2.42657	-1.61222
0.620737	0.397767
1.60242	0.427754
1.85457	1.81166
2.59777	2.24022
1.99077	1.17904
-0.259878	-0.352453
2.25742	1.40346
2.64215	2.13314
0.240776	0.513803
-1.99469	-0.542753
1.37454	1.16953
0.927338	1.28817
0.377342	0.356784
0.28235	0.119545
-1.82191	-0.669715
-0.0069531	0.751993
0.835059	1.90815
0.813161	1.05455
2.32699	1.61875
-2.02605	-0.796386
-2.51573	-0.929797
2.67441	2.8166
-1.0334	-0.268587
-0.276666	-0.752868
-0.752835	0.231051
0.502658	0.516095
0.145381	0.957376
-0.0695432	0.265935
-0.025064	0.235534
0.235575	0.0958487
1.03679	0.521389
2.60792	1.63134
3.25774	1.45904
2.81337	3.08615
1.7192	0.538312
-2.33547	-0.873532
3.30726	2.16393
0.509441	-0.0652542
2.41761	1.72641
1.1193	0.374463
1.7664	0.789925
0.515567	0.326989
-1.53961	-0.770833
-2.40099	-0.949371
3.35076	2.32515
-1.88994	-0.718974
0.586689	0.623042
-1.11624	0.157064
0.920888	0.329387
0.465942	1.93532
2.49666	1.53946
0.649283	0.498704
0.290441	0.970268
-0.214423	0.69901
0.493872	-0.257653
-0.705819	-0.068269
1.42621	0.571173
0.882031	0.275506
-1.58399	-1.12503
-0.0374057	1.51304
1.97974	1.59968
0.373114	0.790432
0.978917	2.02617
-1.35329	-0.759071
-0.851212	0.173814
0.121664	2.05743
1.03745	0.0560646
-2.63722	-0.946627
-0.414011	0.0121604
-0.470411	0.971106
-0.368912	-0.365852
-1.4772	-0.513891
-0.840864	0.0323836
-2.28585	-0.934708
2.47668	1.29046
0.95386	0.734675
-0.531153	-0.276442
-2.25512	-1.89864
1.76583	0.95675
2.14981	1.0475
2.44247	2.11553
2.05558	0.490043
0.583263	0.110821
3.41099	2.52081
4.7332	4.04434
3.46842	2.71774
-0.726531	-0.0921152
2.08596	1.88737
2.60971	2.56345
1.36578	0.333426
1.00961	1.83515
3.46303	3.54745
-0.0835291	1.24584
0.888335	1.19284
1.15962	0.280526
1.28474	-0.590777
1.01926	0.242764
2.09944	0.39766
3.02798	1.76676
2.0526	0.995461
0.257376	-0.192298
1.39297	-0.0084732
0.363351	0.813274
2.85116	0.881302
0.579129	0.69139
0.443663	0.552366
1.60273	1.53016
0.675532	-0.102298
0.206437	0.638929
2.38272	0.15093
0.12373	0.296136
-1.45522	-0.131142
2.76591	2.30819
-1.85708	-0.300492
1.02016	0.333046
-1.81385	-0.733943
1.38397	2.47722
-0.363383	-0.0608304
0.651347	0.294745
2.17631	1.66202
1.68976	0.400117
2.67834	1.50692
-0.638226	-0.377754
-0.101544	1.03342
-0.797504	-0.482568
0.0684751	-0.0662826
-2.06387	-0.600049
2.85837	4.13282
3.46168	3.89543
4.19601	4.48298
1.47464	0.18333
0.824719	0.957834
0.455824	0.447088
1.64501	1.77212
0.237728	-0.637145
3.86284	4.51976
1.08217	-0.275343
1.73944	0.961361
2.20008	1.18484
0.227539	0.394879
2.49114	1.43105
-0.365094	0.0839854
-2.19894	-0.698833
0.953798	-0.798057
3.70615	3.13776
-0.0132388	1.02079
3.16823
2.52857	1.74039
0.580592	0.0641508
0.834462	-0.534274
2.55144	-0.0756482
0.3778	-0.123049
0.858783	0.395763
-0.608797	0.24116
0.650287	1.01101
-0.374046	-0.0930635
0.46901	0.227448
1.80384	1.30054
0.970043	1.01727
0.781323	0.890691
2.55803	0.394984
0.853604	1.53714
2.81832	2.20472
0.320189	0.311947
1.4336	2.56321
-0.786453	-0.0585308
2.5006	2.66838
0.081196	0.126085
0.0158024	0.381324
3.68836	2.16363
2.30261	0.806709
3.33526	2.32092
1.17696	1.83579
-0.0619566	1.202

## Sheet: Figure 2N
	logFC H3K9ac GB	logFC RNAseq
Sox1	-0.925215	-0.616809
Rac3	-0.844032	-0.388368
Dbi	-0.811978	-0.606018
Bmp2	-0.803852	-1.45409
Id4	-0.787079	-2.42757
Svbp	-0.759108	-0.334544
Trnp1	-0.751658	-0.890325
B2m	-0.739768	-0.442292
Hap1	-0.708514	-0.564845
Mafb	-0.677556	-1.09245
S1pr1	-0.676005	-1.34108
Sox2	-0.671903	-0.563284
Id2	-0.657863	-1.37162
Atf5	-0.630628	-0.647369
Sall1	-0.600002	-0.348735
Pou3f4	-0.588542	-0.285623
Pax6	-0.579929	-0.456084
Ndnf	-0.573165	-1.38655
Tyro3	-0.571683	-0.977133
Dnajc30	-0.544542	-0.584029
Fzd6	-0.529063	-1.30346
Akirin2	-0.528208	-0.215726
Pafah1b1	-0.51353	-0.16875
Ubb	-0.499954	-0.291039
Rtn4	-0.49869	-0.39972
Ddit4	-0.477416	-1.42004
Ptch1	-0.46569	-0.918866
Tsku	-0.456261	-0.205825
Crkl	-0.44724	-0.118352
Top2b	-0.445808	-0.127536
Slc7a11	-0.43712	-0.750281
Frs2	-0.431422	-0.223342
Atxn1l	-0.418544	-0.169155
Rtn3	-0.41623	-0.283064
Nr2c2	-0.409395	-0.224497
Kdm6b	-0.400153	-0.370461
Nr2e1	-0.393685	-0.397117
Nrp2	-0.391901	-0.993285
Sphk2	-0.381102	-0.447326
Rbpj	-0.380407	-0.303974
Vps51	-0.37502	-0.207948
Prox1	-0.374491	-0.587715
Socs7	-0.373733	-0.300629
Dll1	-0.365802	-0.702698
Nfix	-0.358944	-0.593057
Ulk1	-0.356172	-0.300723
Adgrg1	-0.355922	-0.211202
Sox6	-0.351857	-0.494473
Meis2	-0.346134	-0.42537
Tcf7l2	-0.331769	-0.436366
Sun2	-0.329685	-0.261221
Rere	-0.315265	-0.388209

## Sheet: Figure 2L
log2RPKM H3K9ac Gb	Log2RPKM RNA
-0.499842	-6.53511
-0.129817	-0.761695
2.09705	4.3718
-0.550242	-0.0205453
1.81968	-0.452157
1.56425	1.88479
2.32451	1.94261
0.799089	0.649004
3.86936	5.36613
1.11404	2.40842
2.77763	3.35862
2.08831	0.234303
2.37889	6.07197
0.15644	-4.74101
1.79026	3.48455
3.65967	5.72057
3.25962	4.49274
-0.624136	-0.203288
0.334549	-1.4378
1.46581	-1.0673
1.30028	-0.0765825
-2.53742	-13.5184
-2.3402	-5.38846
-0.553882	0.783722
1.24878	5.5997
0.52454	2.23407
1.92968	0.896017
1.29719	-1.77095
1.57653	-0.690601
1.27499	3.35884
-0.182524	-3.80431
-1.13861	-3.15848
0.544198	-2.81104
0.326604	-3.52132
3.41392	2.48267
-0.0720968	0.266275
0.0972817	-5.64532
1.57326	-1.84341
0.122361	-2.22008
3.04443	2.85096
-1.15702	-4.136
3.52424	9.79869
-2.84741	-5.68646
-0.835492	-6.6286
1.03949	1.96881
-0.752112	-1.0754
2.45037	4.55046
1.57876	3.81154
4.77581	4.75855
0.398777	-2.17583
0.947222	-1.29375
0.421957	-0.0660972
0.193988	1.86547
-0.921708	-4.28121
4.56819	5.42449
1.73099	0.569189
2.9844	-1.07504
0.0299007	-4.88021
-1.02799	-3.43943
2.55672	5.09412
3.29331	3.88916
-0.714767	1.49338
1.75972	3.60271
-0.292366	-4.13711
0.99741	0.275631
2.11497	1.55733
-0.942666	-3.36518
0.933359	2.65311
0.0142894	-3.70951
0.759166	0.984738
4.03155	4.65446
1.45177	1.53313
3.38802	2.25283
0.274464	-3.21317
-1.49383	-6.9819
3.73524	4.62195
2.07963	1.64429
1.28512	4.14436
2.87451	1.84276
0.333032	2.24735
0.900933	-0.343409
0.955588	-0.156159
1.59394	2.34654
1.02838	2.05621
-0.584905	-0.393238
-0.913749	-8.65721
0.795186	0.635836
0.0394839	1.31016
0.384796	-1.3326
1.11956	-2.1487
-1.17134	-3.8248
0.143888	-0.214974
-1.26075	-3.38259
0.129315	-0.573846
-0.727217	-0.437625
1.04139	0.171694
1.36947	3.99961
1.42612	0.523368
1.72621	5.81316
1.04296	0.618615
1.71269	2.1428
2.25131	4.53845
3.56278	6.72126
-0.276883	-0.818118
0.537336	1.09018
-0.165786	-1.7869
-0.12416	0.711644
1.26508	0.421355
0.285315	-5.72643
2.30045	0.563903
1.62806	2.85168
0.427527	-1.20092
1.7851	1.59757
-1.44637	-2.34628
-0.446633	-3.10318
1.46375	0.0496777
0.216906	-1.36524
0.769522	0.844478
1.13792	3.11389
1.70775	0.938009
0.412026	1.78044
2.03318	-0.432206
-0.54959	-1.40245
1.06152	-5.04236
2.03986	4.00076
3.33404	3.18725
3.87152	5.81314
2.00515	0.941929
1.01754	-1.39355
2.2732	1.23017
0.34437	1.59802
0.0626665	3.7857
-0.303653	3.94985
0.417569	2.67373
1.18277	3.27899
1.41204	0.511521
-1.99469	-7.23233
0.731032	-0.876236
-0.0069531	-0.92618
0.813161	3.95285
-1.0334	-7.70579
-0.0769285	-6.85885
-0.886094	-1.10195
1.03679	0.840113
3.25774	2.74822
2.49666	2.01468
0.882031	-1.14584
-0.445997	0.283059
-0.375968	-0.254605
1.46658	3.02725
0.373114	-0.0794323
-0.962146	-0.748749
-2.25512	-2.16139
2.24698	2.98895
2.44247	2.43737
0.88661	2.3588
4.7332	7.8838
-1.01657	-1.9603
0.542163	-5.03037
0.579129	-0.0107906
0.443663	-0.0387777
1.60273	3.40927
3.84686	2.20251
2.41913	-0.591539
-0.132064	-5.13196
-1.81385	-4.11153
1.01806	1.47355
0.651347	-1.36735
2.17631	2.92316
-0.175233	1.37479
2.94817	3.12585
-1.86886	-6.08726
0.834462	-1.25067
2.55144	-0.271802
1.80384	2.03924
0.970043	0.37323
0.781323	1.52973
0.320189	-0.0547159
2.5006	1.66609
0.0158024	-3.41658
3.02859	-0.109264
1.36933	-1.06704

## Sheet: Figure 2M
log2RPKM H3K9ac Gb	logRPKM Pol2 GB
-0.499842	-0.174956
-0.129817	-0.0966296
2.09705	2.53282
-0.550242	-0.145951
1.81968	1.38424
1.56425	2.10176
2.32451	2.58618
0.799089	0.0285355
3.86936	2.78606
1.11404	0.576318
2.77763	3.44571
2.08831	0.135215
2.37889	2.99521
0.15644	0.0990885
1.79026
3.65967	3.79369
3.25962	2.69312
-0.624136	0.211029
0.334549	-0.113758
1.46581
1.30028	0.312022
-2.53742	-0.87316
-2.3402	-0.629676
-0.553882	0.12379
1.24878	1.56857
0.52454	0.715011
1.92968	1.10477
1.29719	0.960881
1.57653	1.12929
1.27499	1.36724
-0.182524	0.690136
-1.13861	-0.196913
0.544198	-0.209762
0.326604	0.33645
3.41392	2.28779
-0.0720968	0.144743
0.0972817	-0.236808
1.57326	2.19279
0.122361	0.0104639
3.04443	1.22826
-1.15702	-0.102472
3.52424	2.94841
-2.84741	-1.63874
-0.835492	-0.627732
1.03949	2.00637
-0.752112	0.155985
2.45037	1.73484
1.57876	2.10055
4.77581	3.5884
0.398777	0.21141
0.947222	0.87162
0.421957	0.580577
0.193988	0.147835
-0.921708	-0.502751
4.56819	3.52099
1.73099	0.534328
2.9844	1.90681
0.0299007	0.516571
-1.02799	-0.42183
2.55672	2.47984
3.29331	2.59954
-0.714767	1.01019
1.75972	2.22375
-0.292366	0.736814
0.99741	2.40385
2.11497	2.12452
-0.942666	-0.448171
0.933359	1.00856
0.0142894	0.36407
0.759166	0.387195
4.03155	3.75159
1.45177	1.01429
3.38802	2.00863
0.274464	-0.65011
-1.49383	-0.440246
3.73524	2.45304
2.07963	1.32753
1.28512	1.54961
2.87451	1.78432
0.333032	0.466093
0.900933	0.588857
0.955588	-0.0392499
1.59394	1.2489
1.02838	-0.210795
-0.584905	-0.662041
-0.913749	-0.249696
0.795186	0.46603
0.0394839	0.665761
0.384796	-0.0778661
1.11956	-0.0710149
-1.17134	-0.452887
0.143888	0.382351
-1.26075	-0.380413
0.129315	0.230456
-0.727217	-0.0208065
	2.62521
1.04139	-0.420577
1.36947	1.02339
1.42612	0.0589363
1.72621	1.89747
1.04296	1.93803
1.71269	0.371281
2.25131	0.640639
3.56278	3.68082
	-0.335379
-0.276883	-0.196654
0.537336	0.0444253
-0.165786	1.01226
-0.12416	1.16642
1.26508	1.5921
0.285315	0.274681
2.30045
1.62806	3.15573
0.427527	0.579668
1.7851	0.547915
-1.44637	0.077272
-0.446633	-0.479262
1.46375	1.29858
0.216906	0.194335
0.769522	0.532507
1.13792	0.865535
1.70775	1.0887
0.412026	0.323144
2.03318	0.121561
-0.54959	0.0322904
1.06152	0.421259
2.03986	1.73654
3.33404	2.48971
3.87152	3.33461
2.00515	0.766574
1.01754	0.674742
2.2732	1.01553
0.34437	0.358945
0.0626665	1.67933
-0.303653	0.93877
0.417569	0.334688
1.18277	0.332647
1.41204	0.847608
-1.99469	-0.542753
0.731032
-0.0069531	0.751993
0.813161	1.05455
-1.0334	-0.268587
-0.0769285	0.056622
-0.886094	-0.537845
1.03679	0.521389
3.25774	1.45904
2.49666	1.53946
0.882031	0.275506
-0.445997	-1.01511
-0.375968	0.188076
1.46658	0.545601
0.373114	0.790432
-0.962146	-0.866052
-2.25512	-1.89864
2.24698	2.20296
2.44247	2.11553
0.88661	0.772227
4.7332	4.04434
-1.01657	0.206924
0.542163	-0.594461
0.579129	0.69139
0.443663	0.552366
1.60273	1.53016
3.84686	3.41454
2.41913	1.45679
-0.132064	-0.127089
-1.81385	-0.733943
1.01806	0.164229
0.651347	0.294745
2.17631	1.66202
-0.175233	-0.212169
2.94817	2.68203
-1.86886	-0.917096
0.834462	-0.534274
2.55144	-0.0756482
1.80384	1.30054
0.970043	1.01727
0.781323	0.890691
0.320189	0.311947
2.5006	2.66838
0.0158024	0.381324
3.02859	2.17767
1.36933	0.118256

## Sheet: Figure 2O
	logFC H3K9ac GB	logFC RNAseq
Adgrg1	-0.355922	-0.211202
Appl2	-0.368424	-0.363357
Atf5	-0.630628	-0.647369
Frs2	-0.431422	-0.223342
Fzd6	-0.529063	-1.30346
Fzd9	-0.502547	-0.291898
Gnai2	-0.478448	-0.577369
Id2	-0.657863	-1.37162
Id4	-0.787079	-2.42757
Ncan	-0.38416	-0.323318
Ndufs2	-0.461838	-0.211401
Nfix	-0.358944	-0.593057
Nr2e1	-0.393685	-0.397117
Pafah1b1	-0.51353	-0.16875
Pax6	-0.579929	-0.456084
Prox1	-0.374491	-0.587715
Ptn	-0.436851	-0.323337
Rere	-0.315265	-0.388209
Sall1	-0.600002	-0.348735
Sirt2	-0.382311	-1.20093
Sox2	-0.671903	-0.563284
Trnp1	-0.751658	-0.890325
Vcan	-0.363061	-0.401433
