# Supplementary material for: KAT6B is required for histone 3 lysine 9 acetylation and SOX gene expression in the developing brain
Source: Life Sci Alliance. 2024 Nov 13;8(2):e202402969. doi: 10.26508/lsa.202402969 (PMC11561263; doi:10.26508/lsa.202402969)
Supplement: Supplementary file 7 [file LSA-2024-02969_TableS2.xlsx]

## Sheet: Read me
	Supplementary Table 2: Effects of loss of KAT6B on gene expression levels in neural stem and progenitor cells (NSPCs)
	Samples Kat6b–/– vs. Kat6b+/+ neural stem and progenitor cells
	Differentially expressed (DE) gene lists
		Supplementary Table 2a: Effects of loss of KAT6B on gene expression – DE genes
	Enriched gene ontology (GO) term lists
		Supplementary Table 2b: Effects of loss of KAT6B on gene expression – GO terms

## Sheet: Suppl. Table 2a
	Supplementary Table 2a: Effects of loss of KAT6B on gene expression – DE genes
	Symbol_from_nomenclature_authority	Full_name_from_nomenclature_authority	logFC	AveExpr	t	P.Value	adj.P.Val	B
	Sesn3	sestrin 3	-1.83592	6.94562	-47.7151	5.52957e-11	4.33259e-07	15.8092
	Klf10	Kruppel-like factor 10	1.87646	6.57055	42.8941	1.27581e-10	4.33259e-07	15.0117
	Spry4	sprouty RTK signaling antagonist 4	1.96198	6.69821	42.0835	1.48183e-10	4.33259e-07	14.9028
	Mapt	microtubule-associated protein tau	-1.80165	6.35546	-41.813	1.55871e-10	4.33259e-07	14.8892
	Nsg2	neuron specific gene family member 2	-2.15839	5.23543	-42.756	1.3085e-10	4.33259e-07	14.7629
	Ttyh2	tweety family member 2	-1.89058	5.49895	-36.8868	4.16492e-10	9.64734e-07	13.92
	Mest	mesoderm specific transcript	1.141	9.17291	33.7581	8.33839e-10	1.20559e-06	13.4469
	Emp2	epithelial membrane protein 2	-1.58351	6.9505	-33.6077	8.63495e-10	1.20559e-06	13.3879
	D430019H16Rik	RIKEN cDNA D430019H16 gene	-1.83469	5.01036	-34.4255	7.15349e-10	1.20559e-06	13.3552
	Rin2	Ras and Rab interactor 2	-1.62344	5.78374	-33.5881	8.67455e-10	1.20559e-06	13.3223
	Rnd3	Rho family GTPase 3	-1.48654	5.81928	-31.7729	1.33982e-09	1.43237e-06	12.9279
	Megf10	multiple EGF-like-domains 10	-1.46819	5.7963	-31.0665	1.5974e-09	1.48004e-06	12.7625
	Kcnk2	potassium channel, subfamily K, member 2	-1.51923	4.92941	-31.1737	1.55493e-09	1.48004e-06	12.6799
	Fbxo32	F-box protein 32	-2.68363	4.46007	-32.0735	1.24468e-09	1.43237e-06	12.6454
	Egr1	early growth response 1	1.76569	6.8676	30.3131	1.93538e-09	1.48896e-06	12.6033
	Plce1	phospholipase C, epsilon 1	-1.28773	6.20546	-30.1401	2.02389e-09	1.48896e-06	12.5578
	Gabbr2	gamma-aminobutyric acid (GABA) B receptor, 2	-2.31554	3.75118	-32.9977	9.96606e-10	1.25917e-06	12.4952
	Adcyap1r1	adenylate cyclase activating polypeptide 1 receptor 1	-1.14894	9.44174	-29.7027	2.26883e-09	1.50153e-06	12.4651
	Dusp6	dual specificity phosphatase 6	2.30719	6.34134	29.8285	2.19516e-09	1.50153e-06	12.4473
	Agt	angiotensinogen (serpin peptidase inhibitor, clade A, member 8)	-2.54284	4.59159	-30.2645	1.95979e-09	1.48896e-06	12.3356
	Nipal3	NIPA-like domain containing 3	-1.79878	4.33879	-30.118	2.03556e-09	1.48896e-06	12.2824
	Tbc1d4	TBC1 domain family, member 4	-1.32349	5.73364	-29.0264	2.71615e-09	1.71587e-06	12.2582
	Pik3ip1	phosphoinositide-3-kinase interacting protein 1	-2.04694	5.44479	-28.6219	3.03077e-09	1.80078e-06	12.127
	Fgfr2	fibroblast growth factor receptor 2	-1.5748	5.62998	-28.468	3.16105e-09	1.80078e-06	12.1063
	Parvb	parvin, beta	-1.47788	5.36274	-28.3791	3.23927e-09	1.80078e-06	12.0671
	Ero1l	ERO1-like (S. cerevisiae)	1.35767	6.03282	27.7335	3.87667e-09	2.02285e-06	11.9111
	Trib1	tribbles pseudokinase 1	1.51959	5.54265	27.6851	3.92983e-09	2.02285e-06	11.8625
	A2m	alpha-2-macroglobulin	1.45432	5.64303	27.1611	4.56173e-09	2.26425e-06	11.7324
	Itga7	integrin alpha 7	-1.30942	5.84939	-26.4697	5.57795e-09	2.67318e-06	11.5643
	Ube2h	ubiquitin-conjugating enzyme E2H	-1.2026	7.37923	-26.142	6.14708e-09	2.84774e-06	11.4666
	Ednrb	endothelin receptor type B	-1.08057	10.1347	-25.9103	6.58881e-09	2.90845e-06	11.3827
	Tyro3	TYRO3 protein tyrosine kinase 3	-0.977133	7.24302	-25.7544	6.90596e-09	2.90845e-06	11.3494
	Ppfibp2	PTPRF interacting protein, binding protein 2 (liprin beta 2)	-1.62256	4.76403	-25.83	6.75e-09	2.90845e-06	11.3196
	Mxi1	MAX interactor 1, dimerization protein	-1.22408	6.38937	-25.5052	7.44955e-09	2.98331e-06	11.2779
	Celsr1	cadherin, EGF LAG seven-pass G-type receptor 1	-2.23171	5.89283	-25.6086	7.55066e-09	2.98331e-06	11.2662
	Tnr	tenascin R	-1.42142	6.82084	-25.3855	7.72767e-09	2.98331e-06	11.2384
	Rps6ka2	ribosomal protein S6 kinase, polypeptide 2	-1.16808	5.67851	-24.9814	8.75661e-09	3.17e-06	11.1173
	Myc	myelocytomatosis oncogene	1.11613	6.49399	24.931	8.89552e-09	3.17e-06	11.1011
	Apcdd1	adenomatosis polyposis coli down-regulated 1	-2.11729	4.2417	-25.2825	7.9765e-09	2.99614e-06	11.0625
	Spry1	sprouty RTK signaling antagonist 1	1.95072	6.14158	24.7689	9.35908e-09	3.17295e-06	11.0494
	Itm2c	integral membrane protein 2C	-0.920005	7.98667	-24.6919	9.58872e-09	3.17295e-06	11.0087
	Fam214a	family with sequence similarity 214, member A	-1.1636	4.98794	-24.5499	1.00292e-08	3.24155e-06	10.967
	Pdzrn3	PDZ domain containing RING finger 3	-2.20236	4.30976	-24.7311	9.47098e-09	3.17295e-06	10.92
	Nop56	NOP56 ribonucleoprotein	1.01032	6.82433	23.5792	1.37278e-08	4.23976e-06	10.6567
	Cdon	cell adhesion molecule-related/down-regulated by oncogenes	1.26246	4.99019	23.092	1.61476e-08	4.77488e-06	10.4873
	Tmem178	transmembrane protein 178	-1.48695	3.99261	-23.2882	1.51198e-08	4.56814e-06	10.4618
	Clip3	CAP-GLY domain containing linker protein 3	-1.07471	7.35614	-22.9765	1.67892e-08	4.86116e-06	10.4378
	Foxo4	forkhead box O4	-0.965187	5.68438	-22.758	1.80833e-08	5.06314e-06	10.3903
	Fam189a2	family with sequence similarity 189, member A2	-1.96935	3.40628	-23.598	1.36431e-08	4.23976e-06	10.3614
	Cyp2j9	cytochrome P450, family 2, subfamily j, polypeptide 9	-1.32129	5.09781	-22.6308	1.88887e-08	5.14736e-06	10.3508
	Ncald	neurocalcin delta	-0.795494	8.9362	-22.7367	1.82153e-08	5.06314e-06	10.3363
	Cd93	CD93 antigen	1.029	6.63518	22.503	1.97378e-08	5.27531e-06	10.2883
	Paqr8	progestin and adipoQ receptor family member VIII	-0.84188	7.58797	-22.4096	2.03861e-08	5.34577e-06	10.233
	Pak3	p21 protein (Cdc42/Rac)-activated kinase 3	-1.43434	5.67679	-22.2238	2.17476e-08	5.5972e-06	10.2044
	Slc20a1	solute carrier family 20, member 1	1.06401	6.00934	22.0062	2.34741e-08	5.70748e-06	10.1263
	Txnip	thioredoxin interacting protein	-2.57257	5.10962	-22.7729	2.45634e-08	5.70748e-06	10.1035
	Akap6	A kinase (PRKA) anchor protein 6	-1.3342	4.10242	-22.0583	2.30477e-08	5.70748e-06	10.0967
	Ldha	lactate dehydrogenase A	0.92334	8.81377	22.0183	2.33744e-08	5.70748e-06	10.0775
	Klf13	Kruppel-like factor 13	-1.13042	7.20362	-21.8692	2.46401e-08	5.70748e-06	10.0417
	Mxd4	Max dimerization protein 4	-1.09187	5.73544	-21.6932	2.6235e-08	5.74728e-06	10.0108
	Spry2	sprouty RTK signaling antagonist 2	1.21395	7.40175	21.78	2.54347e-08	5.7268e-06	10.01
	Wdr6	WD repeat domain 6	-0.843096	7.89491	-21.7676	2.55477e-08	5.7268e-06	9.99306
	Sesn1	sestrin 1	-1.06996	6.10223	-21.6687	2.64661e-08	5.74728e-06	9.99112
	Peg12	paternally expressed 12	1.01257	5.85026	21.299	3.02465e-08	6.18186e-06	9.87163
	Abhd4	abhydrolase domain containing 4	-1.06078	8.07669	-21.424	2.89043e-08	6.17266e-06	9.86128
	Pitpnc1	phosphatidylinositol transfer protein, cytoplasmic 1	-0.779481	7.41701	-21.3438	2.97574e-08	6.17266e-06	9.84094
	Ntrk2	neurotrophic tyrosine kinase, receptor, type 2	-0.937347	9.66006	-21.346	2.97332e-08	6.17266e-06	9.81559
	Cpne8	copine VIII	1.05733	5.48426	20.8282	3.59697e-08	6.85733e-06	9.70539
	Lrrfip1	leucine rich repeat (in FLII) interacting protein 1	1.0947	6.66653	20.8575	3.55791e-08	6.85733e-06	9.67877
	Mxd1	MAX dimerization protein 1	-1.3205	4.99693	-20.6981	3.77587e-08	6.85733e-06	9.65995
	Cdr2	cerebellar degeneration-related 2	1.46634	4.62566	20.7378	3.72019e-08	6.85733e-06	9.65732
	Erbb4	erb-b2 receptor tyrosine kinase 4	-1.28853	4.73997	-20.6509	3.84323e-08	6.85733e-06	9.64376
	Cdca7	cell division cycle associated 7	1.0394	6.20925	20.7033	3.76854e-08	6.85733e-06	9.63449
	Ctps	cytidine 5'-triphosphate synthase	0.838626	6.52216	20.6866	3.79218e-08	6.85733e-06	9.61469
	Wdr43	WD repeat domain 43	0.869263	6.5312	20.6078	3.906e-08	6.8716e-06	9.58392
	Cyp51	cytochrome P450, family 51	0.7687	9.12663	20.6752	3.8085e-08	6.85733e-06	9.55973
	Hk2	hexokinase 2	1.37185	4.62334	20.3859	4.24773e-08	7.00681e-06	9.53177
	Gsg1l	GSG1-like	-1.81806	3.55862	-20.6473	3.84855e-08	6.85733e-06	9.52168
	Aqp4	aquaporin 4	-1.44183	5.89951	-20.4033	4.2198e-08	7.00681e-06	9.51738
	Enho	energy homeostasis associated	-1.22704	5.61497	-20.3627	4.28536e-08	7.00681e-06	9.51167
	Klf11	Kruppel-like factor 11	-1.59381	3.96453	-20.407	4.21383e-08	7.00681e-06	9.51083
	Hmgcr	3-hydroxy-3-methylglutaryl-Coenzyme A reductase	0.801689	9.20697	20.4402	4.16109e-08	7.00681e-06	9.46513
	Dna2	DNA replication helicase/nuclease 2	1.26763	5.08029	20.0677	4.79791e-08	7.23772e-06	9.42279
	Apc2	adenomatosis polyposis coli 2	-1.27671	5.6912	-20.1257	4.69201e-08	7.23772e-06	9.41525
	Jpt2	Jupiter microtubule associated homolog 2	0.86518	6.57228	20.174	4.60568e-08	7.23772e-06	9.41061
	St5	suppression of tumorigenicity 5	-1.15278	5.68718	-20.0189	4.88915e-08	7.23772e-06	9.37225
	Pla2g7	phospholipase A2, group VII (platelet-activating factor acetylhydrolase, plasma)	-0.803376	8.4833	-20.1878	4.58131e-08	7.23772e-06	9.37043
	Aldh1l2	aldehyde dehydrogenase 1 family, member L2	-0.982651	5.85362	-20.0305	4.86741e-08	7.23772e-06	9.36917
	Acss1	acyl-CoA synthetase short-chain family member 1	-1.70789	7.7883	-20.7639	4.86633e-08	7.23772e-06	9.35416
	Sqle	squalene epoxidase	0.70967	8.64691	20.0477	4.83512e-08	7.23772e-06	9.31306
	Tsc22d1	TSC22 domain family, member 1	-0.756649	7.79306	-20.0157	4.89528e-08	7.23772e-06	9.31052
	Akap12	A kinase (PRKA) anchor protein (gravin) 12	1.30401	7.168	19.949	5.02337e-08	7.34893e-06	9.30399
	Dkc1	dyskeratosis congenita 1, dyskerin	0.940799	6.25903	19.8597	5.20093e-08	7.4518e-06	9.29705
	Pdcd4	programmed cell death 4	-1.52387	6.55504	-19.9057	5.10851e-08	7.39563e-06	9.29501
	Pou3f1	POU domain, class 3, transcription factor 1	2.67748	3.21702	20.8983	3.50445e-08	6.85733e-06	9.23779
	E2f1	E2F transcription factor 1	1.13654	4.60164	19.5877	5.78649e-08	8.20619e-06	9.23291
	Gfap	glial fibrillary acidic protein	-3.06294	2.80474	-20.4456	4.15256e-08	7.00681e-06	9.09989
	Slc25a25	solute carrier family 25 (mitochondrial carrier, phosphate carrier), member 25	0.970552	7.1066	19.4432	6.12747e-08	8.60198e-06	9.09363
	Ech1	enoyl coenzyme A hydratase 1, peroxisomal	-0.81825	5.90089	-19.3253	6.42245e-08	8.7509e-06	9.07801
	Cst3	cystatin C	-0.937187	7.87922	-19.4047	6.22205e-08	8.64741e-06	9.05498
	Foxj1	forkhead box J1	-1.31621	4.77501	-19.14	6.91888e-08	8.79416e-06	9.05415
	Msmo1	methylsterol monoxygenase 1	0.705899	8.63801	19.3664	6.31785e-08	8.69362e-06	9.02923
	Notch3	notch 3	-0.994892	7.6997	-19.253	6.61133e-08	8.79416e-06	8.99409
	Dll3	delta like canonical Notch ligand 3	-1.01707	6.73345	-19.1916	6.77632e-08	8.79416e-06	8.99082
	Crebrf	CREB3 regulatory factor	-1.93792	3.86305	-19.037	7.21351e-08	8.79416e-06	8.9864
	Map1lc3b	microtubule-associated protein 1 light chain 3 beta	-0.774178	6.5622	-19.1617	6.85863e-08	8.79416e-06	8.98309
	Pink1	PTEN induced putative kinase 1	-1.48405	6.46079	-19.119	6.97774e-08	8.79416e-06	8.97027
	4930402H24Rik	RIKEN cDNA 4930402H24 gene	-1.42346	6.32313	-19.0859	7.07183e-08	8.79416e-06	8.96102
	Zfp608	zinc finger protein 608	-0.846106	6.4568	-19.0734	7.10769e-08	8.79416e-06	8.9489
	Ppan	peter pan homolog	1.31778	5.11478	18.8617	7.7478e-08	9.03779e-06	8.94059
	Fbxo2	F-box protein 2	-1.52108	3.33096	-19.1019	7.02638e-08	8.79416e-06	8.94044
	Ddx21	DEAD (Asp-Glu-Ala-Asp) box polypeptide 21	0.839146	7.40117	19.0814	7.08493e-08	8.79416e-06	8.93119
	Wdr77	WD repeat domain 77	0.791521	6.41854	18.9626	7.43493e-08	8.95432e-06	8.91406
	Stom	stomatin	-1.13122	5.94937	-18.9068	7.60635e-08	8.95972e-06	8.89935
	Rftn2	raftlin family member 2	-0.948899	6.91198	-18.9499	7.47375e-08	8.95432e-06	8.8822
	Tom1l2	target of myb1-like 2 (chicken)	-0.867268	6.80877	-18.9065	7.60719e-08	8.95972e-06	8.86634
	Btg1	B cell translocation gene 1, anti-proliferative	-1.15978	6.04258	-18.6925	8.30597e-08	9.44669e-06	8.80255
	Ypel3	yippee like 3	-1.54026	4.51423	-18.4879	9.0427e-08	9.66734e-06	8.79094
	Vwa5a	von Willebrand factor A domain containing 5A	-1.1726	5.49482	-18.5761	8.7165e-08	9.53873e-06	8.78181
	Tnfaip2	tumor necrosis factor, alpha-induced protein 2	-2.24394	2.8436	-19.0896	7.06138e-08	8.79416e-06	8.77198
	Sash1	SAM and SH3 domain containing 1	-0.934697	8.17179	-18.733	8.16844e-08	9.38223e-06	8.7604
	Epn2	epsin 2	0.831855	8.34099	18.6767	8.3605e-08	9.44669e-06	8.73605
	Emp1	epithelial membrane protein 1	-2.149	2.88711	-18.8442	7.80353e-08	9.03779e-06	8.71006
	Igfbp3	insulin-like growth factor binding protein 3	1.18402	8.25302	18.5923	8.65785e-08	9.53873e-06	8.70166
	Cdca7l	cell division cycle associated 7 like	1.03879	4.65114	18.2344	1.0059e-07	9.9857e-06	8.68562
	Mdga1	MAM domain containing glycosylphosphatidylinositol anchor 1	-1.22276	4.773	-18.2569	9.96363e-08	9.96858e-06	8.68368
	Exo1	exonuclease 1	0.881269	5.21157	18.2554	9.97002e-08	9.96858e-06	8.67338
	Oat	ornithine aminotransferase	-0.674756	7.62851	-18.4984	9.00305e-08	9.66734e-06	8.66721
	Ier3	immediate early response 3	1.84109	3.31347	18.6322	8.51594e-08	9.53873e-06	8.66522
	Cd82	CD82 antigen	-2.36745	3.07712	-18.582	8.69527e-08	9.53873e-06	8.65893
	Irgq	immunity-related GTPase family, Q	-0.709715	6.54014	-18.4011	9.3768e-08	9.87264e-06	8.65329
	Gpam	glycerol-3-phosphate acyltransferase, mitochondrial	-0.768515	6.12655	-18.3282	9.66876e-08	9.95381e-06	8.63764
	Dhx32	DEAH (Asp-Glu-Ala-His) box polypeptide 32	-1.01488	5.24431	-18.2119	1.01552e-07	1.00097e-05	8.63739
	Kcna2	potassium voltage-gated channel, shaker-related subfamily, member 2	0.875361	8.71091	18.4321	9.25602e-08	9.81986e-06	8.62132
	Myo10	myosin X	-1.00279	8.92839	-18.367	9.51205e-08	9.93802e-06	8.58738
	Ctsf	cathepsin F	-1.11299	4.86394	-18.0355	1.09465e-07	1.03493e-05	8.58253
	Mxra8	matrix-remodelling associated 8	-1.00142	4.52145	-17.9832	1.11947e-07	1.04418e-05	8.5744
	Carhsp1	calcium regulated heat stable protein 1	-0.808232	6.3796	-18.1881	1.02579e-07	1.00398e-05	8.56408
	Ypel2	yippee like 2	-1.5442	2.94355	-18.2578	9.95988e-08	9.96858e-06	8.54003
	Timp2	tissue inhibitor of metalloproteinase 2	-0.880511	6.37782	-18.0879	1.07046e-07	1.02752e-05	8.51901
	Birc5	baculoviral IAP repeat-containing 5	0.726611	6.52321	18.0683	1.07942e-07	1.02752e-05	8.51517
	Angptl4	angiopoietin-like 4	-2.46709	2.83603	-18.3496	9.58192e-08	9.93802e-06	8.499
	Srsf7	serine/arginine-rich splicing factor 7	0.768989	7.89424	18.1131	1.059e-07	1.02752e-05	8.49195
	Mfap3l	microfibrillar-associated protein 3-like	1.11489	4.94776	17.7949	1.21403e-07	1.10278e-05	8.48798
	Cdo1	cysteine dioxygenase 1, cytosolic	-2.02332	4.41575	-17.7408	1.24286e-07	1.10772e-05	8.47489
	Tfrc	transferrin receptor	1.01502	8.0228	18.0779	1.07503e-07	1.02752e-05	8.47442
	Nop58	NOP58 ribonucleoprotein	0.865743	7.00399	18.0008	1.11102e-07	1.04331e-05	8.46583
	Adamts9	a disintegrin-like and metallopeptidase (reprolysin type) with thrombospondin type 1 motif, 9	0.942505	5.03992	17.7144	1.25721e-07	1.10772e-05	8.44534
	Kmt5a	lysine methyltransferase 5A	0.700686	7.16308	17.9002	1.1601e-07	1.06776e-05	8.41292
	Fam111a	family with sequence similarity 111, member A	1.00856	5.81686	17.7183	1.25508e-07	1.10772e-05	8.40102
	Smoc1	SPARC related modular calcium binding 1	-0.680212	8.98216	-17.9539	1.13363e-07	1.05034e-05	8.39885
	Piezo2	piezo-type mechanosensitive ion channel component 2	-1.32806	4.27879	-17.5648	1.34205e-07	1.11272e-05	8.39841
	Chek1	checkpoint kinase 1	0.853856	5.62864	17.6809	1.27568e-07	1.10772e-05	8.3927
	Kif19a	kinesin family member 19A	-2.68688	2.12329	-19.0532	7.16609e-08	8.79416e-06	8.39002
	Fkbp5	FK506 binding protein 5	0.779863	5.57488	17.6597	1.2875e-07	1.10772e-05	8.38488
	Ctns	cystinosis, nephropathic	-0.9024	5.11991	-17.5927	1.32573e-07	1.10994e-05	8.36833
	Sapcd2	suppressor APC domain containing 2	0.871548	5.72564	17.6304	1.30407e-07	1.10971e-05	8.36345
	Tubb3	tubulin, beta 3 class III	-1.59927	3.88068	-17.4647	1.4024e-07	1.15329e-05	8.351
	Igfbp5	insulin-like growth factor binding protein 5	-0.794497	7.83592	-17.8011	1.21079e-07	1.10278e-05	8.34633
	Erdr1	erythroid differentiation regulator 1	2.418	2.70422	18.4952	9.015e-08	9.66734e-06	8.32389
	Klf3	Kruppel-like factor 3 (basic)	0.969512	6.06716	17.5597	1.34507e-07	1.11272e-05	8.31134
	Itgb8	integrin beta 8	-0.646861	7.36172	-17.6968	1.26684e-07	1.10772e-05	8.30922
	Atad3a	ATPase family, AAA domain containing 3A	0.733602	6.48883	17.6092	1.3162e-07	1.10971e-05	8.30665
	Wdr19	WD repeat domain 19	-1.19354	4.32003	-17.338	1.48326e-07	1.18053e-05	8.29662
	Dbi	diazepam binding inhibitor	-0.606018	10.0698	-17.7461	1.24002e-07	1.10772e-05	8.28874
	Fam212b	family with sequence similarity 212, member B	1.02338	8.50762	17.6531	1.2912e-07	1.10772e-05	8.26897
	Hmga2	high mobility group AT-hook 2	1.59817	3.1385	17.607	1.31747e-07	1.10971e-05	8.2578
	Bmp7	bone morphogenetic protein 7	0.86812	6.12855	17.3426	1.48027e-07	1.18053e-05	8.20446
	Ctsc	cathepsin C	0.736578	6.56513	17.3945	1.44662e-07	1.17573e-05	8.20263
	Klhl25	kelch-like 25	-1.17218	6.6469	-17.4123	1.43524e-07	1.17335e-05	8.19768
	Ifrd1	interferon-related developmental regulator 1	1.03924	6.24991	17.3203	1.49499e-07	1.18054e-05	8.19049
	Dkk3	dickkopf WNT signaling pathway inhibitor 3	-2.02784	2.54308	-17.667	1.28339e-07	1.10772e-05	8.18254
	Stim2	stromal interaction molecule 2	0.814033	6.96076	17.3555	1.47179e-07	1.18053e-05	8.16744
	Lyar	Ly1 antibody reactive clone	0.939927	5.4831	17.158	1.6073e-07	1.24568e-05	8.16296
	Ddx11	DEAD/H (Asp-Glu-Ala-Asp/His) box helicase 11	0.825065	5.64623	17.1817	1.59032e-07	1.2417e-05	8.15972
	Pgpep1	pyroglutamyl-peptidase I	-1.14281	6.89124	-17.3331	1.4865e-07	1.18053e-05	8.15172
	Nkain4	Na+/K+ transporting ATPase interacting 4	-2.59613	2.06931	-18.292	9.81726e-08	9.96858e-06	8.13876
	Ppat	phosphoribosyl pyrophosphate amidotransferase	0.736585	5.79409	17.0972	1.65175e-07	1.25443e-05	8.10775
	Prnp	prion protein	-0.841354	7.78576	-17.2852	1.51851e-07	1.19233e-05	8.10486
	Lgmn	legumain	-0.793973	5.75193	-17.1113	1.64134e-07	1.25337e-05	8.0998
	Nolc1	nucleolar and coiled-body phosphoprotein 1	0.794695	7.05685	17.1496	1.61334e-07	1.24568e-05	8.0654
	Chaf1b	chromatin assembly factor 1, subunit B (p60)	0.958595	5.17907	16.8496	1.84783e-07	1.35164e-05	8.03937
	Snhg1	small nucleolar RNA host gene 1	0.9222	5.48192	16.8658	1.83417e-07	1.35083e-05	8.02463
	Fuz	fuzzy planar cell polarity protein	-0.828817	4.83588	-16.8078	1.88337e-07	1.35622e-05	8.02376
	Mad2l2	MAD2 mitotic arrest deficient-like 2	-0.87066	6.115	-16.9846	1.73787e-07	1.29855e-05	8.01701
	Hip1	huntingtin interacting protein 1	0.848162	9.37926	17.1254	1.63098e-07	1.25234e-05	8.00322
	Ndufaf4	NADH dehydrogenase (ubiquinone) 1 alpha subcomplex, assembly factor 4	1.12026	5.86635	16.8361	1.85925e-07	1.35287e-05	7.98743
	Ptch1	patched 1	-0.918866	7.02717	-16.9852	1.73738e-07	1.29855e-05	7.9806
	Cul9	cullin 9	-0.813615	5.29385	-16.7802	1.90738e-07	1.36643e-05	7.97511
	Exosc8	exosome component 8	0.813957	5.93697	16.8219	1.87129e-07	1.35454e-05	7.968
	Stmn4	stathmin-like 4	-1.71957	2.57025	-17.0285	1.7037e-07	1.28685e-05	7.96475
	Adcy8	adenylate cyclase 8	-1.32945	4.8273	-16.6759	2.00095e-07	1.39744e-05	7.96382
	Kdm5b	lysine (K)-specific demethylase 5B	-0.64495	6.97567	-16.9117	1.79628e-07	1.33501e-05	7.94674
	Kif23	kinesin family member 23	0.711679	6.62917	16.8625	1.837e-07	1.35083e-05	7.94467
	Fam174b	family with sequence similarity 174, member B	-0.912151	6.43472	-16.7611	1.92408e-07	1.37133e-05	7.89278
	Peg3	paternally expressed 3	-0.859637	6.96741	-16.7423	1.94082e-07	1.3762e-05	7.86383
	Txndc16	thioredoxin domain containing 16	-0.890497	6.69084	-16.7062	1.97319e-07	1.39044e-05	7.85562
	Os9	amplified in osteosarcoma	-0.759002	6.95124	-16.6978	1.9809e-07	1.39044e-05	7.84255
	Ralgps2	Ral GEF with PH domain and SH3 binding motif 2	-0.721459	6.62489	-16.654	2.02124e-07	1.40442e-05	7.83233
	Pif1	PIF1 5'-to-3' DNA helicase	0.729257	5.6842	16.4989	2.17183e-07	1.47961e-05	7.8268
	Ier2	immediate early response 2	1.17815	4.04741	16.2669	2.42121e-07	1.5542e-05	7.81278
	Srgap3	SLIT-ROBO Rho GTPase activating protein 3	-0.871854	7.24747	-16.6326	2.04125e-07	1.40442e-05	7.80134
	Fdps	farnesyl diphosphate synthetase	0.677254	7.728	16.6347	2.03931e-07	1.40442e-05	7.79318
	Pnrc1	proline-rich nuclear receptor coactivator 1	-1.36611	5.67979	-16.4405	2.23171e-07	1.50735e-05	7.78246
	Pidd1	p53 induced death domain protein 1	0.906071	4.59979	16.233	2.46024e-07	1.5542e-05	7.78083
	Tonsl	tonsoku-like, DNA repair protein	1.10186	4.8235	16.2382	2.4542e-07	1.5542e-05	7.77349
	Srrt	serrate RNA effector molecule homolog (Arabidopsis)	0.587073	7.61804	16.5589	2.11214e-07	1.44603e-05	7.75788
	Nrp2	neuropilin 2	-0.993285	5.53773	-16.3702	2.30634e-07	1.52704e-05	7.75583
	Cfap20	cilia and flagella associated protein 20	0.806537	6.29047	16.4007	2.27367e-07	1.5192e-05	7.73769
	Zfyve1	zinc finger, FYVE domain containing 1	-0.831682	5.96588	-16.3604	2.31704e-07	1.52704e-05	7.71959
	Epha4	Eph receptor A4	-1.21712	4.46603	-16.112	2.60556e-07	1.59524e-05	7.71598
	Sox4	SRY (sex determining region Y)-box 4	-1.31762	9.25675	-16.9289	2.23423e-07	1.50735e-05	7.70221
	Golph3l	golgi phosphoprotein 3-like	-0.853497	5.26342	-16.1916	2.50891e-07	1.56363e-05	7.68915
	Irf2bpl	interferon regulatory factor 2 binding protein-like	0.887635	5.92061	16.2496	2.44102e-07	1.5542e-05	7.68899
	Pfkfb3	6-phosphofructo-2-kinase/fructose-2,6-biphosphatase 3	0.997691	5.25654	16.1242	2.59041e-07	1.59524e-05	7.68196
	Rtel1	regulator of telomere elongation helicase 1	0.694152	5.91199	16.2392	2.45308e-07	1.5542e-05	7.67997
	Dtymk	deoxythymidylate kinase	0.812068	5.85014	16.2052	2.49276e-07	1.56055e-05	7.67013
	Pkmyt1	protein kinase, membrane associated tyrosine/threonine 1	0.822353	5.01617	16.0663	2.66285e-07	1.60906e-05	7.66848
	Sqstm1	sequestosome 1	-0.69851	7.14787	-16.3591	2.31836e-07	1.52704e-05	7.66762
	Cdc42se2	CDC42 small effector 2	-0.702668	8.44805	-16.4013	2.27298e-07	1.5192e-05	7.65803
	Gab1	growth factor receptor bound protein 2-associated protein 1	-0.795621	7.47742	-16.3391	2.34025e-07	1.53419e-05	7.64798
	Gramd4	GRAM domain containing 4	-0.654141	6.75478	-16.2501	2.44046e-07	1.5542e-05	7.62557
	Ing5	inhibitor of growth family, member 5	1.03653	4.27718	15.8734	2.92114e-07	1.68456e-05	7.6224
	Fanca	Fanconi anemia, complementation group A	1.02661	4.59571	15.896	2.8895e-07	1.68433e-05	7.61832
	Metrnl	meteorin, glial cell differentiation regulator-like	0.868075	4.69274	15.9065	2.87498e-07	1.68433e-05	7.61439
	Zkscan1	zinc finger with KRAB and SCAN domains 1	-0.794562	6.6659	-16.2202	2.47514e-07	1.55654e-05	7.61365
	St6gal1	beta galactoside alpha 2,6 sialyltransferase 1	-1.14467	5.36448	-16.0385	2.6985e-07	1.62354e-05	7.60483
	Iffo2	intermediate filament family orphan 2	0.98435	4.9733	15.9131	2.86586e-07	1.68433e-05	7.59918
	Chaf1a	chromatin assembly factor 1, subunit A (p150)	0.656769	6.35059	16.1249	2.58963e-07	1.59524e-05	7.59222
	Kcnd3	potassium voltage-gated channel, Shal-related family, member 3	0.720574	7.9855	16.2413	2.45063e-07	1.5542e-05	7.58942
	Pdpn	podoplanin	-0.925611	5.87849	-16.0877	2.6358e-07	1.6056e-05	7.58821
	Rasl11a	RAS-like, family 11, member A	1.31892	3.91307	15.768	3.07415e-07	1.75821e-05	7.57473
	Cpe	carboxypeptidase E	-0.596206	9.04615	-16.2453	2.44601e-07	1.5542e-05	7.57013
	Adrb1	adrenergic receptor, beta 1	1.59439	3.97705	15.7558	3.09235e-07	1.76137e-05	7.56833
	Zcchc12	zinc finger, CCHC domain containing 12	1.37223	5.30579	15.8823	2.90861e-07	1.68433e-05	7.56771
	Hells	helicase, lymphoid specific	0.861578	6.19346	16.0215	2.72055e-07	1.62975e-05	7.55399
	Fbxl20	F-box and leucine-rich repeat protein 20	-0.791592	5.67948	-15.9795	2.77581e-07	1.64959e-05	7.54758
	Ldlr	low density lipoprotein receptor	1.07615	7.35265	16.1149	2.60187e-07	1.59524e-05	7.54477
	Lrtm2	leucine-rich repeats and transmembrane domains 2	-2.03802	2.43813	-16.08	2.64558e-07	1.6056e-05	7.5346
	Tspyl4	TSPY-like 4	-0.910341	5.96685	-15.9783	2.77741e-07	1.64959e-05	7.52633
	Mcm10	minichromosome maintenance 10 replication initiation factor	0.80978	5.7236	15.8924	2.89456e-07	1.68433e-05	7.52154
	Tle1	transducin-like enhancer of split 1	-1.17496	6.27257	-15.8844	2.90569e-07	1.68433e-05	7.46052
	Kat2a	K(lysine) acetyltransferase 2A	0.677679	6.46104	15.8528	2.95036e-07	1.69438e-05	7.44647
	Kcnn3	potassium intermediate/small conductance calcium-activated channel, subfamily N, member 3	-0.865439	4.62838	-15.5666	3.39216e-07	1.84213e-05	7.42915
	Ptprt	protein tyrosine phosphatase, receptor type, T	-0.816929	5.11246	-15.6338	3.28207e-07	1.8173e-05	7.41936
	Gnl3	guanine nucleotide binding protein-like 3 (nucleolar)	1.12342	6.12561	15.6934	3.18788e-07	1.79373e-05	7.39635
	Atp9a	ATPase, class II, type 9A	-0.807339	5.64385	-15.6468	3.26119e-07	1.81296e-05	7.37882
	Lrrtm2	leucine rich repeat transmembrane neuronal 2	-1.52824	4.68411	-15.4437	3.60425e-07	1.90819e-05	7.36553
	Adm	adrenomedullin	2.9109	3.02727	15.7409	3.11488e-07	1.76696e-05	7.36338
	Adpgk	ADP-dependent glucokinase	0.86987	5.05801	15.4448	3.60222e-07	1.90819e-05	7.35069
	E2f8	E2F transcription factor 8	0.737579	5.70732	15.558	3.40644e-07	1.84213e-05	7.34818
	Fam129a	family with sequence similarity 129, member A	-4.06106	0.532223	-21.8941	2.44242e-08	5.70748e-06	7.33358
	Mtmr11	myotubularin related protein 11	0.75073	5.63808	15.4799	3.54016e-07	1.89235e-05	7.31351
	Wwc1	WW, C2 and coiled-coil domain containing 1	0.787309	6.28046	15.5639	3.39663e-07	1.84213e-05	7.30902
	Trak1	trafficking protein, kinesin binding 1	-0.617774	7.26904	-15.6677	3.22805e-07	1.80174e-05	7.30754
	Lrrn1	leucine rich repeat protein 1, neuronal	-0.966915	8.39161	-15.7129	3.15766e-07	1.78395e-05	7.30387
	Cdk19	cyclin-dependent kinase 19	-0.925725	6.40375	-15.5983	3.33972e-07	1.8346e-05	7.30342
	Acaa2	acetyl-Coenzyme A acyltransferase 2 (mitochondrial 3-oxoacyl-Coenzyme A thiolase)	-0.791321	5.88123	-15.5321	3.45022e-07	1.85857e-05	7.3003
	2008-03-01	membrane-associated ring finger (C3HC4) 8	-0.896328	7.68138	-15.675	3.21667e-07	1.80174e-05	7.29955
	Cbs	cystathionine beta-synthase	-0.784809	6.24263	-15.5204	3.47014e-07	1.86208e-05	7.27067
	Mat2a	methionine adenosyltransferase II, alpha	0.766754	8.00673	15.6083	3.32327e-07	1.83281e-05	7.26038
	Pprc1	peroxisome proliferative activated receptor, gamma, coactivator-related 1	1.13685	6.2046	15.4322	3.62471e-07	1.90819e-05	7.25295
	Etv5	ets variant 5	0.726357	7.8653	15.5815	3.36742e-07	1.84213e-05	7.24936
	Tst	thiosulfate sulfurtransferase, mitochondrial	-1.48281	4.86297	-15.2525	3.96447e-07	2.01304e-05	7.24895
	Bsdc1	BSD domain containing 1	-0.888332	5.49572	-15.3737	3.73158e-07	1.94305e-05	7.24803
	Dis3	DIS3 homolog, exosome endoribonuclease and 3'-5' exoribonuclease	0.770671	5.7841	15.3482	3.77925e-07	1.95256e-05	7.23237
	Spata2	spermatogenesis associated 2	-0.676072	5.73077	-15.373	3.73288e-07	1.94305e-05	7.2277
	Fam46a	family with sequence similarity 46, member A	1.06055	4.11589	15.0387	4.41605e-07	2.12368e-05	7.2109
	Tmc7	transmembrane channel-like gene family 7	-1.07526	5.05978	-15.1637	4.1454e-07	2.0724e-05	7.17875
	Kdm4a	lysine (K)-specific demethylase 4A	-0.698487	7.5211	-15.4363	3.61736e-07	1.90819e-05	7.17708
	Sorbs1	sorbin and SH3 domain containing 1	-0.740341	6.60201	-15.3625	3.75253e-07	1.946e-05	7.16895
	Eif4e	eukaryotic translation initiation factor 4E	0.60752	7.51853	15.4011	3.68124e-07	1.93064e-05	7.16206
	Taf1d	TATA-box binding protein associated factor, RNA polymerase I, D	0.80437	5.34822	15.1362	4.20326e-07	2.0938e-05	7.15949
	Plekhf1	pleckstrin homology domain containing, family F (with FYVE domain) member 1	-1.17939	4.09167	-14.9476	4.62585e-07	2.18674e-05	7.15143
	Igsf11	immunoglobulin superfamily, member 11	-2.14735	5.66055	-16.8864	4.71458e-07	2.19244e-05	7.14298
	Gstm5	glutathione S-transferase, mu 5	-0.612161	6.50661	-15.3009	3.86967e-07	1.99188e-05	7.14018
	Wdr90	WD repeat domain 90	0.715855	5.87713	15.1862	4.09859e-07	2.0564e-05	7.13632
	Adamts6	a disintegrin-like and metallopeptidase (reprolysin type) with thrombospondin type 1 motif, 6	0.959353	4.70211	14.9659	4.58278e-07	2.17377e-05	7.13324
	Plcd1	phospholipase C, delta 1	-1.12049	3.57007	-14.8326	4.90663e-07	2.2037e-05	7.1119
	Rbl2	RB transcriptional corepressor like 2	-0.612315	6.12317	-15.2003	4.06967e-07	2.0517e-05	7.107
	Paxx	non-homologous end joining factor	-0.915121	4.01575	-14.8523	4.85716e-07	2.2037e-05	7.10552
	Rrp9	RRP9, small subunit (SSU) processome component, homolog (yeast)	0.96856	4.57232	14.886	4.77395e-07	2.2037e-05	7.10178
	Pus7	pseudouridylate synthase 7	0.750146	5.62339	15.0789	4.32689e-07	2.10812e-05	7.10154
	Tcp11l2	t-complex 11 (mouse) like 2	-1.83428	4.49582	-15.2243	4.92706e-07	2.2037e-05	7.08758
	Golph3	golgi phosphoprotein 3	0.628369	7.69063	15.2697	3.93036e-07	2.00824e-05	7.08636
	Cdc7	cell division cycle 7 (S. cerevisiae)	1.13311	6.02888	15.0867	4.30987e-07	2.10812e-05	7.08226
	Kcnn2	potassium intermediate/small conductance calcium-activated channel, subfamily N, member 2	-2.80597	3.20249	-15.2161	4.97885e-07	2.2037e-05	7.07686
	Dhx33	DEAH (Asp-Glu-Ala-His) box polypeptide 33	0.854833	6.08795	15.0972	4.28693e-07	2.10812e-05	7.07499
	Acadvl	acyl-Coenzyme A dehydrogenase, very long chain	-0.616809	6.85377	-15.198	4.07447e-07	2.0517e-05	7.07042
	Dnajc28	DnaJ heat shock protein family (Hsp40) member C28	-1.39831	2.90435	-14.807	4.97174e-07	2.2037e-05	7.06812
	Cdt1	chromatin licensing and DNA replication factor 1	0.900391	5.2301	14.9254	4.67855e-07	2.18931e-05	7.06007
	Dnm3	dynamin 3	-1.10892	4.03193	-14.7381	5.15185e-07	2.20989e-05	7.04474
	Hsd17b7	hydroxysteroid (17-beta) dehydrogenase 7	0.949134	5.6182	14.9324	4.6619e-07	2.18889e-05	7.02887
	Mak16	MAK16 homolog	0.698234	6.11146	15.0075	4.48673e-07	2.14284e-05	7.02083
	Tsc22d4	TSC22 domain family, member 4	-1.17071	6.68623	-15.0794	4.32569e-07	2.10812e-05	7.0127
	Dennd2a	DENN/MADD domain containing 2A	0.637668	7.53093	15.1199	4.23803e-07	2.10358e-05	7.00959
	Chp1	calcineurin-like EF hand protein 1	-0.627008	6.42277	-15.0517	4.3869e-07	2.11698e-05	7.0091
	Arhgef10l	Rho guanine nucleotide exchange factor (GEF) 10-like	-0.915936	6.78046	-15.0676	4.35181e-07	2.10812e-05	7.00188
	Gadd45g	growth arrest and DNA-damage-inducible 45 gamma	-0.802092	5.04426	-14.8057	4.97511e-07	2.2037e-05	6.98637
	Ivns1abp	influenza virus NS1A binding protein	0.560849	8.38171	15.1046	4.27098e-07	2.10812e-05	6.97964
	Cbfb	core binding factor beta	0.671696	7.77438	15.0669	4.35337e-07	2.10812e-05	6.97369
	Atad2	ATPase family, AAA domain containing 2	0.859464	6.81165	14.9761	4.55898e-07	2.16988e-05	6.96183
	Pdk2	pyruvate dehydrogenase kinase, isoenzyme 2	-1.20353	5.22743	-14.7757	5.05276e-07	2.20989e-05	6.95314
	Eif1a	eukaryotic translation initiation factor 1A	0.957156	5.48814	14.7678	5.07348e-07	2.20989e-05	6.95163
	Rmnd5a	required for meiotic nuclear division 5 homolog A	-0.552631	7.41897	-15.0086	4.48415e-07	2.14284e-05	6.94783
	Rdh5	retinol dehydrogenase 5	-1.92149	2.42066	-14.7127	5.22004e-07	2.23225e-05	6.93858
	Ccdc85b	coiled-coil domain containing 85B	1.03881	5.31934	14.697	5.26285e-07	2.24365e-05	6.93143
	Haus6	HAUS augmin-like complex, subunit 6	0.737678	5.58086	14.7425	5.14026e-07	2.20989e-05	6.92151
	Bcl7a	B cell CLL/lymphoma 7A	-0.683924	6.89628	-14.9095	4.7168e-07	2.19244e-05	6.91062
	Gpr179	G protein-coupled receptor 179	-1.92047	2.41579	-14.6329	5.44111e-07	2.26667e-05	6.90105
	Pde4d	phosphodiesterase 4D, cAMP specific	-0.902348	4.98125	-14.6307	5.44732e-07	2.26667e-05	6.8971
	Eepd1	endonuclease/exonuclease/phosphatase family domain containing 1	-1.52877	4.29087	-14.4705	5.92442e-07	2.37162e-05	6.88405
	Skp2	S-phase kinase-associated protein 2 (p45)	0.639978	6.27355	14.7712	5.0646e-07	2.20989e-05	6.87748
	Larp4	La ribonucleoprotein domain family, member 4	0.682318	6.91857	14.8356	4.899e-07	2.2037e-05	6.87641
	Mcm4	minichromosome maintenance complex component 4	0.748631	7.65214	14.8834	4.78034e-07	2.2037e-05	6.87635
	Slc2a12	solute carrier family 2 (facilitated glucose transporter), member 12	-1.5982	3.25503	-14.3736	6.23562e-07	2.43402e-05	6.87179
	Noc2l	NOC2 like nucleolar associated transcriptional repressor	0.79121	6.85249	14.8144	4.95295e-07	2.2037e-05	6.86922
	Myo19	myosin XIX	1.16263	4.32391	14.403	6.13916e-07	2.4096e-05	6.86546
	Ppid	peptidylprolyl isomerase D (cyclophilin D)	0.728445	6.36668	14.7553	5.10618e-07	2.20989e-05	6.8644
	Rit1	Ras-like without CAAX 1	-0.653491	5.59237	-14.6812	5.30625e-07	2.24836e-05	6.86336
	Rhbdf1	rhomboid 5 homolog 1	0.772812	5.6933	14.6479	5.39873e-07	2.26506e-05	6.85939
	Sox21	SRY (sex determining region Y)-box 21	-1.02021	7.35031	-14.8416	4.88392e-07	2.2037e-05	6.85759
	Nat10	N-acetyltransferase 10	0.701026	5.69227	14.6453	5.40621e-07	2.26506e-05	6.85632
	G3bp1	GTPase activating protein (SH3 domain) binding protein 1	0.543558	7.79373	14.841	4.88544e-07	2.2037e-05	6.8475
	Bub1	BUB1, mitotic checkpoint serine/threonine kinase	0.675244	6.82035	14.7724	5.06128e-07	2.20989e-05	6.84604
	Nyap1	neuronal tyrosine-phosphorylated phosphoinositide 3-kinase adaptor 1	-2.00248	1.82142	-14.871	4.81084e-07	2.2037e-05	6.83647
	Mpv17	MpV17 mitochondrial inner membrane protein	-0.669578	5.66983	-14.6436	5.41086e-07	2.26506e-05	6.83548
	Pclaf	PCNA clamp associated factor	0.546806	7.69459	14.805	4.97697e-07	2.2037e-05	6.83018
	BC030867	cDNA sequence BC030867	1.00627	4.0346	14.3092	6.4525e-07	2.47726e-05	6.82976
	Dhcr24	24-dehydrocholesterol reductase	0.783315	7.93248	14.8133	4.95557e-07	2.2037e-05	6.82973
	Mkrn1	makorin, ring finger protein, 1	-1.05541	5.32911	-14.5686	5.62694e-07	2.31052e-05	6.82689
	Ftsj3	FtsJ RNA methyltransferase homolog 3 (E. coli)	0.73632	6.45739	14.6856	5.29414e-07	2.24836e-05	6.81961
	Hif3a	hypoxia inducible factor 3, alpha subunit	-2.07392	1.71994	-14.9346	4.65655e-07	2.18889e-05	6.81794
	Klhl24	kelch-like 24	-1.06282	6.93618	-14.7434	5.13777e-07	2.20989e-05	6.81656
	Plk2	polo like kinase 2	1.54849	6.25616	15.2264	5.81618e-07	2.36304e-05	6.81528
	Id1	inhibitor of DNA binding 1	-1.10077	4.03536	-14.2841	6.5391e-07	2.50359e-05	6.79991
	Itm2b	integral membrane protein 2B	-0.569232	8.64402	-14.7607	5.092e-07	2.20989e-05	6.78162
	Suox	sulfite oxidase	-0.841454	4.66412	-14.3507	6.31182e-07	2.44589e-05	6.7757
	Cdk2	cyclin-dependent kinase 2	0.760164	6.14925	14.5612	5.64885e-07	2.31052e-05	6.77202
	Klf6	Kruppel-like factor 6	0.574143	6.50125	14.6089	5.50968e-07	2.27897e-05	6.77095
	Slc35f3	solute carrier family 35, member F3	-1.79164	2.00569	-14.56	5.65244e-07	2.31052e-05	6.76984
	Tbc1d1	TBC1 domain family, member 1	0.616948	6.4492	14.5998	5.53603e-07	2.28308e-05	6.76969
	Epha5	Eph receptor A5	-0.658738	7.28329	-14.671	5.33429e-07	2.25337e-05	6.7641
	Plppr1	phospholipid phosphatase related 1	-0.997294	4.80052	-14.3488	6.318e-07	2.44589e-05	6.76023
	Tedc1	tubulin epsilon and delta complex 1	0.729362	5.27237	14.3982	6.15489e-07	2.4096e-05	6.76008
	Wdhd1	WD repeat and HMG-box DNA binding protein 1	0.742395	5.73091	14.4721	5.91937e-07	2.37162e-05	6.75702
	Fam81a	family with sequence similarity 81, member A	0.923294	4.41981	14.202	6.83268e-07	2.58045e-05	6.74237
	Cenpi	centromere protein I	0.647864	5.82221	14.4475	5.99647e-07	2.38662e-05	6.73203
	Foxm1	forkhead box M1	0.645319	7.4702	14.6132	5.4974e-07	2.27897e-05	6.72989
	Akap2	A kinase (PRKA) anchor protein 2	0.746401	6.68674	14.545	5.69699e-07	2.3219e-05	6.7265
	Mgst1	microsomal glutathione S-transferase 1	-1.11685	5.90599	-14.466	5.93844e-07	2.37162e-05	6.71686
	Fignl1	fidgetin-like 1	0.707478	6.19355	14.471	5.92285e-07	2.37162e-05	6.71657
	Foxn3	forkhead box N3	-0.808714	4.82778	-14.2675	6.59722e-07	2.512e-05	6.711
	Spata13	spermatogenesis associated 13	-0.672734	6.27355	-14.5004	5.83195e-07	2.36304e-05	6.71015
	Ddit4	DNA-damage-inducible transcript 4	-1.42004	7.8595	-15.4482	6.03359e-07	2.38662e-05	6.70518
	Ung	uracil DNA glycosylase	1.22431	4.53732	14.1323	7.09304e-07	2.65712e-05	6.70124
	Gpatch4	G patch domain containing 4	0.962657	4.42958	14.1167	7.15305e-07	2.66733e-05	6.69503
	Bcas3	breast carcinoma amplified sequence 3	-1.25752	3.84321	-14.0029	7.60726e-07	2.74452e-05	6.65927
	Padi2	peptidyl arginine deiminase, type II	-2.38605	1.54259	-14.764	5.0834e-07	2.20989e-05	6.65202
	Uhrf1	ubiquitin-like, containing PHD and RING finger domains, 1	0.828255	7.68953	14.4823	5.88761e-07	2.37162e-05	6.64993
	Ampd3	adenosine monophosphate deaminase 3	-0.95471	3.85136	-13.9843	7.68446e-07	2.75399e-05	6.64725
	Zeb2	zinc finger E-box binding homeobox 2	-0.725543	7.00981	-14.4324	6.04468e-07	2.38662e-05	6.63801
	Telo2	telomere maintenance 2	0.725704	4.9013	14.1103	7.17788e-07	2.66733e-05	6.6371
	Gabarap	gamma-aminobutyric acid receptor associated protein	-0.809718	5.90334	-14.3159	6.42946e-07	2.47525e-05	6.63049
	Epb41l4a	erythrocyte membrane protein band 4.1 like 4a	0.667093	6.18818	14.318	6.42238e-07	2.47525e-05	6.62866
	Slc29a3	solute carrier family 29 (nucleoside transporters), member 3	-0.801223	4.52572	-14.0462	7.43077e-07	2.72285e-05	6.61909
	Btg2	B cell translocation gene 2, anti-proliferative	-1.08301	7.82155	-14.4932	6.11113e-07	2.40602e-05	6.60853
	Cep135	centrosomal protein 135	0.728352	5.13119	14.099	7.22156e-07	2.66929e-05	6.60565
	Insig1	insulin induced gene 1	0.533589	8.68847	14.4352	6.03562e-07	2.38662e-05	6.59775
	Slc43a1	solute carrier family 43, member 1	1.14641	3.67979	13.8528	8.25664e-07	2.86162e-05	6.59483
	Plod1	procollagen-lysine, 2-oxoglutarate 5-dioxygenase 1	-0.573217	6.03137	-14.2676	6.59717e-07	2.512e-05	6.59341
	Reps2	RALBP1 associated Eps domain containing protein 2	-1.59231	2.98436	-13.8604	8.2221e-07	2.86162e-05	6.59208
	Phyh	phytanoyl-CoA hydroxylase	-1.02384	3.71508	-13.8648	8.20216e-07	2.86162e-05	6.58941
	Epb41	erythrocyte membrane protein band 4.1	-0.763447	7.37869	-14.3685	6.2523e-07	2.43402e-05	6.58886
	Dcbld2	discoidin, CUB and LCCL domain containing 2	0.778223	6.31584	14.2459	6.67379e-07	2.53422e-05	6.58046
	Nup43	nucleoporin 43	0.837795	4.51159	13.9216	7.95143e-07	2.8151e-05	6.57379
	Mybl2	myeloblastosis oncogene-like 2	0.788219	4.69328	13.9379	7.88093e-07	2.80715e-05	6.56297
	Wdr36	WD repeat domain 36	0.667709	6.00064	14.1641	6.97296e-07	2.61935e-05	6.55505
	Tsr1	TSR1 20S rRNA accumulation	0.722938	5.5414	14.0844	7.27871e-07	2.68328e-05	6.55359
	Nat8f4	N-acetyltransferase 8 (GCN5-related) family member 4	-1.48985	3.20385	-13.7736	8.624e-07	2.91621e-05	6.55269
	Gdap1l1	ganglioside-induced differentiation-associated protein 1-like 1	-0.911691	3.76458	-13.7981	8.50822e-07	2.90534e-05	6.54883
	Amdhd2	amidohydrolase domain containing 2	-0.701753	5.01977	-14.0094	7.58033e-07	2.74452e-05	6.54197
	Nat8f1	N-acetyltransferase 8 (GCN5-related) family member 1	-2.01273	3.44785	-13.7322	8.82326e-07	2.95484e-05	6.52979
	Dact1	dishevelled-binding antagonist of beta-catenin 1	0.999134	5.33048	13.9786	7.70833e-07	2.75399e-05	6.52353
	Odc1	ornithine decarboxylase, structural 1	0.725952	6.92353	14.2051	6.8213e-07	2.58045e-05	6.51864
	Bckdha	branched chain ketoacid dehydrogenase E1, alpha polypeptide	-1.10851	5.32611	-14.0175	7.54711e-07	2.74452e-05	6.51388
	Trmt61a	tRNA methyltransferase 61A	1.29754	3.69137	13.6921	9.02126e-07	2.97497e-05	6.50684
	Ston2	stonin 2	-0.930049	5.38363	-13.9992	7.62256e-07	2.74452e-05	6.49608
	Inpp5k	inositol polyphosphate 5-phosphatase K	-1.1863	3.98294	-13.6991	8.98664e-07	2.97497e-05	6.47696
	Cdc6	cell division cycle 6	1.05429	5.00692	13.8277	8.37091e-07	2.894e-05	6.47348
	Srm	spermidine synthase	1.0209	6.4674	14.0427	7.44483e-07	2.72285e-05	6.45682
	Rrp8	ribosomal RNA processing 8, methyltransferase, homolog (yeast)	0.740065	4.83211	13.7801	8.59338e-07	2.91295e-05	6.45519
	Cyp2j13	cytochrome P450, family 2, subfamily j, polypeptide 13	-2.67593	0.878774	-15.2504	3.96872e-07	2.01304e-05	6.45504
	Hbp1	high mobility group box transcription factor 1	-1.00404	6.28099	-14.0568	7.38817e-07	2.71642e-05	6.45443
	C330027C09Rik	RIKEN cDNA C330027C09 gene	0.709416	7.2325	14.1019	7.21027e-07	2.66929e-05	6.44458
	Zmynd19	zinc finger, MYND domain containing 19	0.774058	5.01767	13.7918	8.5381e-07	2.9084e-05	6.44185
	Rmi2	RecQ mediated genome instability 2	0.962187	3.75789	13.5822	9.59048e-07	3.05859e-05	6.44022
	2310022B05Rik	RIKEN cDNA 2310022B05 gene	-1.6081	6.41553	-15.2136	8.46079e-07	2.90341e-05	6.43182
	Neto2	neuropilin (NRP) and tolloid (TLL)-like 2	0.576319	7.90578	14.1128	7.16818e-07	2.66733e-05	6.42851
	Dhx40	DEAH (Asp-Glu-Ala-His) box polypeptide 40	-0.658913	6.16258	-13.9804	7.70057e-07	2.75399e-05	6.41701
	Eaf1	ELL associated factor 1	0.623261	5.78223	13.8891	8.09411e-07	2.84639e-05	6.41312
	Atg14	autophagy related 14	-1.00398	4.33758	-13.639	9.29136e-07	3.01005e-05	6.40592
	Rab6b	RAB6B, member RAS oncogene family	-0.815807	5.67412	-13.8891	8.09393e-07	2.84639e-05	6.40241
	1190005I06Rik	RIKEN cDNA 1190005I06 gene	-2.00461	2.11985	-13.711	8.92775e-07	2.97497e-05	6.3942
	Rtl8b	retrotransposon Gag like 8B	-0.894278	7.10397	-14.0085	7.58427e-07	2.74452e-05	6.38839
	Lama4	laminin, alpha 4	1.13413	3.09514	13.4795	1.01588e-06	3.15868e-05	6.38296
	Usp1	ubiquitin specific peptidase 1	0.804183	7.46583	14.0076	7.5878e-07	2.74452e-05	6.38148
	Pno1	partner of NOB1 homolog	0.684115	5.384	13.7385	8.79268e-07	2.95484e-05	6.36692
	Syn2	synapsin II	-0.935952	6.55516	-13.9195	7.96039e-07	2.8151e-05	6.35864
	Smox	spermine oxidase	-0.983645	6.19143	-13.8742	8.16013e-07	2.85666e-05	6.35257
	Srpk1	serine/arginine-rich protein specific kinase 1	0.547809	6.37487	13.8552	8.24578e-07	2.86162e-05	6.34307
	Kmt2e	lysine (K)-specific methyltransferase 2E	-0.529264	7.33061	-13.9341	7.89751e-07	2.80715e-05	6.33687
	Dopey2	dopey family member 2	-0.689995	5.19419	-13.6914	9.02508e-07	2.97497e-05	6.33579
	Col27a1	collagen, type XXVII, alpha 1	-0.906986	4.06527	-13.4662	1.02348e-06	3.15868e-05	6.33343
	Cdc25a	cell division cycle 25A	0.646426	5.65121	13.6898	9.03322e-07	2.97497e-05	6.3084
	Zfp41	zinc finger protein 41	-0.556468	6.35028	-13.8089	8.45798e-07	2.90341e-05	6.30405
	Man1c1	mannosidase, alpha, class 1C, member 1	-1.23255	3.68147	-13.357	1.08863e-06	3.28195e-05	6.3036
	Renbp	renin binding protein	-1.03948	3.58898	-13.3342	1.10285e-06	3.30332e-05	6.29559
	Klf16	Kruppel-like factor 16	0.861624	4.44612	13.4187	1.05128e-06	3.21822e-05	6.28941
	Nup85	nucleoporin 85	0.688897	6.67093	13.7856	8.56715e-07	2.91116e-05	6.28519
	Polr3d	polymerase (RNA) III (DNA directed) polypeptide D	0.713241	4.75318	13.4741	1.01896e-06	3.15868e-05	6.28346
	Nampt	nicotinamide phosphoribosyltransferase	0.659481	6.25087	13.7325	8.82175e-07	2.95484e-05	6.28142
	Pcdh10	protocadherin 10	-0.507431	8.33789	-13.8854	8.1103e-07	2.84639e-05	6.2808
	AI464131	expressed sequence AI464131	-1.32408	6.40706	-14.2255	9.08334e-07	2.9844e-05	6.27841
	Mcm3	minichromosome maintenance complex component 3	0.82986	7.35283	13.8208	8.40302e-07	2.8979e-05	6.27481
	Rrp1b	ribosomal RNA processing 1 homolog B (S. cerevisiae)	1.06302	5.58424	13.5772	9.61724e-07	3.05859e-05	6.26244
	Zfp36l1	zinc finger protein 36, C3H type-like 1	-0.857662	7.33022	-13.8012	8.49381e-07	2.90534e-05	6.25769
	Zfand4	zinc finger, AN1-type domain 4	-0.819744	4.11452	-13.3405	1.0989e-06	3.2993e-05	6.25418
	Gjd2	gap junction protein, delta 2	-1.31209	2.57193	-13.2766	1.1396e-06	3.39147e-05	6.25173
	Abcc12	ATP-binding cassette, sub-family C (CFTR/MRP), member 12	1.78352	2.12959	13.5517	9.75518e-07	3.08723e-05	6.24506
	Kcnh7	potassium voltage-gated channel, subfamily H (eag-related), member 7	-2.75232	1.24616	-14.164	6.97338e-07	2.61935e-05	6.24262
	Pcdhb20	protocadherin beta 20	-0.72274	4.43919	-13.379	1.07516e-06	3.25546e-05	6.24035
	Rtl8c	retrotransposon Gag like 8C	-0.705144	5.52641	-13.586	9.57021e-07	3.05859e-05	6.2366
	Grtp1	GH regulated TBC protein 1	-0.926173	3.57591	-13.2285	1.17136e-06	3.44214e-05	6.2348
	Naaa	N-acylethanolamine acid amidase	-3.09357	0.599879	-15.2836	3.90322e-07	2.00173e-05	6.22792
	Arrdc4	arrestin domain containing 4	-0.744855	4.97976	-13.4636	1.02501e-06	3.15868e-05	6.22504
	Lrrc8d	leucine rich repeat containing 8D	-0.568358	6.14269	-13.6535	9.2169e-07	3.01005e-05	6.2243
	Mtap	methylthioadenosine phosphorylase	0.576029	6.50189	13.6667	9.14966e-07	2.9991e-05	6.22263
	Hist1h1c	histone cluster 1, H1c	-0.690577	4.86141	-13.426	1.04695e-06	3.21822e-05	6.21701
	Ldhb	lactate dehydrogenase B	-0.58911	7.20927	-13.715	8.90755e-07	2.97497e-05	6.21023
	Gls	glutaminase	0.828998	6.39738	13.6239	9.36996e-07	3.02846e-05	6.20922
	Rcl1	RNA terminal phosphate cyclase-like 1	0.68094	4.89063	13.3665	1.08283e-06	3.27157e-05	6.20191
	Rbl1	retinoblastoma-like 1 (p107)	0.550581	6.12325	13.5836	9.5832e-07	3.05859e-05	6.19925
	D10Wsu102e	DNA segment, Chr 10, Wayne State University 102, expressed	0.792016	5.83224	13.5155	9.95557e-07	3.12331e-05	6.19063
	Polr1b	polymerase (RNA) I polypeptide B	0.934014	5.22056	13.3913	1.06772e-06	3.24e-05	6.18616
	Elfn2	leucine rich repeat and fibronectin type III, extracellular 2	-1.12426	4.0077	-13.1994	1.19108e-06	3.46312e-05	6.18264
	Cyp1b1	cytochrome P450, family 1, subfamily b, polypeptide 1	-2.59623	1.46376	-13.7646	8.66699e-07	2.92364e-05	6.18204
	Fut8	fucosyltransferase 8	0.616274	7.12442	13.6398	9.28724e-07	3.01005e-05	6.17329
	Wdr45	WD repeat domain 45	-0.937223	3.89257	-13.1577	1.21994e-06	3.51757e-05	6.16815
	Ptpra	protein tyrosine phosphatase, receptor type, A	-0.473024	8.66045	-13.7006	8.97886e-07	2.97497e-05	6.16403
	Nle1	notchless homolog 1	1.05232	3.65325	13.0889	1.26927e-06	3.56371e-05	6.16237
	Cpped1	calcineurin-like phosphoesterase domain containing 1	-0.583678	6.47287	-13.5773	9.61671e-07	3.05859e-05	6.15799
	Ptbp1	polypyrimidine tract binding protein 1	0.658012	7.76365	13.6496	9.23685e-07	3.01005e-05	6.15711
	Polg	polymerase (DNA directed), gamma	0.680669	7.69673	13.6446	9.26272e-07	3.01005e-05	6.15623
	Sparc	secreted acidic cysteine rich glycoprotein	-1.30164	6.54407	-14.0572	1.02047e-06	3.15868e-05	6.14987
	Fam102a	family with sequence similarity 102, member A	-1.17728	6.29709	-13.7517	1.0036e-06	3.13439e-05	6.14805
	Dcx	doublecortin	-1.75456	4.43432	-13.5925	1.23353e-06	3.54207e-05	6.14476
	Kcnip3	Kv channel interacting protein 3, calsenilin	0.549957	7.54352	13.6176	9.40277e-07	3.03201e-05	6.14394
	Shroom2	shroom family member 2	-0.723181	5.49519	-13.4051	1.05939e-06	3.22758e-05	6.13043
	1700017B05Rik	RIKEN cDNA 1700017B05 gene	0.847961	4.80042	13.2209	1.17644e-06	3.44214e-05	6.13034
	Fam72a	family with sequence similarity 72, member A	1.53683	3.73002	13.0224	1.31913e-06	3.64479e-05	6.12606
	Gja1	gap junction protein, alpha 1	-0.664807	7.36253	-13.5653	9.68125e-07	3.07192e-05	6.11426
	Nynrin	NYN domain and retroviral integrase containing	-1.23664	4.99385	-13.2649	1.14725e-06	3.39969e-05	6.10561
	Mcm2	minichromosome maintenance complex component 2	0.826957	7.30137	13.537	9.83601e-07	3.09278e-05	6.10552
	Rps6ka5	ribosomal protein S6 kinase, polypeptide 5	-0.80667	4.72368	-13.2125	1.18217e-06	3.45163e-05	6.10487
	Nab2	Ngfi-A binding protein 2	0.937292	6.22703	13.4086	1.05733e-06	3.22758e-05	6.09443
	Clasp2	CLIP associating protein 2	-0.545406	7.89763	-13.5412	9.81291e-07	3.09251e-05	6.0834
	Olig2	oligodendrocyte transcription factor 2	0.602544	9.64284	13.5846	9.57767e-07	3.05859e-05	6.07793
	Ubash3b	ubiquitin associated and SH3 domain containing, B	0.698154	5.09818	13.1939	1.1948e-06	3.46665e-05	6.07238
	Eif2s1	eukaryotic translation initiation factor 2, subunit 1 alpha	0.658796	7.0809	13.4641	1.0247e-06	3.15868e-05	6.06877
	Tmpo	thymopoietin	0.571681	8.90313	13.5483	9.77392e-07	3.08723e-05	6.06854
	Nop2	NOP2 nucleolar protein	0.888614	5.77355	13.2935	1.1287e-06	3.36623e-05	6.06423
	Spata5	spermatogenesis associated 5	0.775366	4.7957	13.1056	1.25707e-06	3.55317e-05	6.05879
	Plekho2	pleckstrin homology domain containing, family O member 2	-1.04105	4.41019	-13.0676	1.285e-06	3.58612e-05	6.05668
	Gpr137c	G protein-coupled receptor 137C	-1.0188	3.47273	-12.9087	1.40958e-06	3.76797e-05	6.05284
	Eef1e1	eukaryotic translation elongation factor 1 epsilon 1	0.803142	5.56711	13.2213	1.17621e-06	3.44214e-05	6.03905
	Ccnd2	cyclin D2	0.893174	9.5485	13.5045	1.00167e-06	3.13439e-05	6.03066
	Tppp	tubulin polymerization promoting protein	-1.16244	4.09465	-12.9623	1.36606e-06	3.70812e-05	6.03057
	Mchr1	melanin-concentrating hormone receptor 1	1.92342	1.69419	13.4019	1.06131e-06	3.22758e-05	6.0237
	Slc1a5	solute carrier family 1 (neutral amino acid transporter), member 5	1.07901	4.42261	12.9521	1.37423e-06	3.72195e-05	6.01852
	Mettl1	methyltransferase like 1	1.24414	3.3469	12.8262	1.47953e-06	3.87778e-05	6.01852
	Recql4	RecQ protein-like 4	0.946706	4.0192	12.8882	1.42656e-06	3.79666e-05	6.01659
	Gatsl2	GATS protein-like 2	-0.74223	5.56003	-13.2212	1.17628e-06	3.44214e-05	6.0108
	Dhx15	DEAH (Asp-Glu-Ala-His) box polypeptide 15	0.498895	8.30086	13.4226	1.04897e-06	3.21822e-05	6.0039
	Mpst	mercaptopyruvate sulfurtransferase	-0.970949	6.17503	-13.2956	1.12735e-06	3.36623e-05	6.00362
	Ift46	intraflagellar transport 46	-0.856938	5.09343	-13.1217	1.24549e-06	3.55317e-05	6.00288
	Ddx20	DEAD (Asp-Glu-Ala-Asp) box polypeptide 20	1.0007	4.93606	13.0275	1.31526e-06	3.64188e-05	6.00178
	Car5b	carbonic anhydrase 5b, mitochondrial	-1.7579	2.94261	-12.7897	1.51172e-06	3.94183e-05	5.99662
	Maff	v-maf musculoaponeurotic fibrosarcoma oncogene family, protein F (avian)	1.43044	2.27266	12.9493	1.37652e-06	3.72195e-05	5.99572
	Pole4	polymerase (DNA-directed), epsilon 4 (p12 subunit)	0.598588	5.47838	13.128	1.24098e-06	3.55317e-05	5.98421
	Ears2	glutamyl-tRNA synthetase 2, mitochondrial	0.953176	3.47869	12.7639	1.53496e-06	3.98746e-05	5.97689
	6030458C11Rik	RIKEN cDNA 6030458C11 gene	0.664323	5.37933	13.0907	1.26799e-06	3.56371e-05	5.97464
	Glrx	glutaredoxin	-0.537476	5.92993	-13.201	1.18998e-06	3.46312e-05	5.96418
	Fgfr1	fibroblast growth factor receptor 1	0.491766	7.85172	13.3401	1.09913e-06	3.2993e-05	5.96415
	Prmt3	protein arginine N-methyltransferase 3	0.593812	6.07572	13.1903	1.1973e-06	3.4667e-05	5.96342
	Zkscan5	zinc finger with KRAB and SCAN domains 5	-0.726725	5.0101	-13.0398	1.30585e-06	3.63703e-05	5.96249
	Nsun2	NOL1/NOP2/Sun domain family member 2	0.810653	6.89136	13.2719	1.14264e-06	3.39325e-05	5.96166
	Itga4	integrin alpha 4	1.37922	4.85541	12.9202	1.40008e-06	3.76797e-05	5.9605
	Prelp	proline arginine-rich end leucine-rich repeat	-1.93708	1.79472	-12.9864	1.34703e-06	3.678e-05	5.9586
	Slc25a34	solute carrier family 25, member 34	-2.03014	1.54613	-13.1109	1.25328e-06	3.55317e-05	5.94685
	Arhgef39	Rho guanine nucleotide exchange factor (GEF) 39	0.766989	5.25896	13.017	1.3233e-06	3.64906e-05	5.94654
	Dnajb5	DnaJ heat shock protein family (Hsp40) member B5	0.671374	5.79085	13.1096	1.25421e-06	3.55317e-05	5.94174
	Psph	phosphoserine phosphatase	-0.74384	5.94318	-13.1046	1.25785e-06	3.55317e-05	5.90233
	Carm1	coactivator-associated arginine methyltransferase 1	0.533964	6.23808	13.1123	1.25222e-06	3.55317e-05	5.90012
	Gpc1	glypican 1	-0.537692	7.76879	-13.2315	1.16933e-06	3.44214e-05	5.89586
	Lrp4	low density lipoprotein receptor-related protein 4	-0.627296	5.98203	-13.0939	1.2656e-06	3.56371e-05	5.89274
	Ftl1	ferritin light polypeptide 1	-0.524667	7.8658	-13.2263	1.17286e-06	3.44214e-05	5.88987
	Adamts10	a disintegrin-like and metallopeptidase (reprolysin type) with thrombospondin type 1 motif, 10	0.934395	5.21178	12.9051	1.41251e-06	3.76797e-05	5.88831
	Alg8	asparagine-linked glycosylation 8 (alpha-1,3-glucosyltransferase)	0.885888	4.81798	12.8221	1.48306e-06	3.87778e-05	5.88421
	Slc16a3	solute carrier family 16 (monocarboxylic acid transporters), member 3	1.77777	3.19001	12.5892	1.70319e-06	4.17429e-05	5.87728
	Ttc30b	tetratricopeptide repeat domain 30B	-0.972201	3.62686	-12.6353	1.65687e-06	4.13135e-05	5.87625
	Pdss1	prenyl (solanesyl) diphosphate synthase, subunit 1	1.10986	3.87711	12.6255	1.6665e-06	4.13135e-05	5.87252
	Klhl21	kelch-like 21	0.940206	4.51709	12.7407	1.55613e-06	4.01246e-05	5.87233
	S1pr1	sphingosine-1-phosphate receptor 1	-1.34108	6.20598	-13.6259	1.36193e-06	3.70414e-05	5.86781
	Plk4	polo like kinase 4	0.600799	6.42007	13.07	1.28324e-06	3.58612e-05	5.86176
	Eps15	epidermal growth factor receptor pathway substrate 15	-0.953671	7.20406	-13.1457	1.22841e-06	3.53466e-05	5.86043
	Mfng	MFNG O-fucosylpeptide 3-beta-N-acetylglucosaminyltransferase	-1.34106	3.85102	-12.6299	1.66213e-06	4.13135e-05	5.85417
	Dhcr7	7-dehydrocholesterol reductase	0.592552	8.3	13.1763	1.20696e-06	3.48739e-05	5.85123
	Mageh1	melanoma antigen, family H, 1	0.507453	6.57699	13.0721	1.28171e-06	3.58612e-05	5.85092
	Tns3	tensin 3	-0.765253	7.53767	-13.1171	1.24881e-06	3.55317e-05	5.83118
	Pank4	pantothenate kinase 4	0.588458	5.64724	12.9069	1.41104e-06	3.76797e-05	5.82698
	Rtl8a	retrotransposon Gag like 8A	-0.852314	6.00983	-12.9922	1.3425e-06	3.67285e-05	5.82636
	Bmf	BCL2 modifying factor	-2.30493	2.49447	-12.5338	1.76072e-06	4.21178e-05	5.82083
	Chsy1	chondroitin sulfate synthase 1	0.533727	6.63132	13.0284	1.31452e-06	3.64188e-05	5.82047
	Mras	muscle and microspikes RAS	-0.903754	6.34827	-13.0101	1.32861e-06	3.65643e-05	5.81391
	Bach1	BTB and CNC homology 1, basic leucine zipper transcription factor 1	-0.536958	6.34175	-13.0029	1.33416e-06	3.66446e-05	5.81024
	Traf3	TNF receptor-associated factor 3	0.645949	6.3354	12.9697	1.36018e-06	3.70414e-05	5.80558
	Ttc38	tetratricopeptide repeat domain 38	-1.74958	1.89748	-12.6257	1.66634e-06	4.13135e-05	5.79852
	Tex30	testis expressed 30	0.878572	4.6524	12.6524	1.64001e-06	4.13135e-05	5.79849
	Hexb	hexosaminidase B	-0.932872	5.05345	-12.7744	1.52545e-06	3.97016e-05	5.79061
	Wdr75	WD repeat domain 75	0.654645	5.97135	12.8709	1.44112e-06	3.81497e-05	5.77402
	Tmem267	transmembrane protein 267	0.635155	4.8375	12.6606	1.63199e-06	4.13135e-05	5.77116
	Ccpg1	cell cycle progression 1	-0.532511	5.6206	-12.8217	1.48342e-06	3.87778e-05	5.75469
	Tmcc3	transmembrane and coiled coil domains 3	-0.63226	6.61236	-12.9375	1.38601e-06	3.74034e-05	5.75368
	Dcaf7	DDB1 and CUL4 associated factor 7	-0.568494	8.31503	-13.0272	1.31546e-06	3.64188e-05	5.75363
	Topbp1	topoisomerase (DNA) II binding protein 1	0.565163	7.82106	12.996	1.33951e-06	3.6719e-05	5.74971
	Ccdc86	coiled-coil domain containing 86	0.799368	4.32866	12.4823	1.81624e-06	4.28255e-05	5.7285
	Apbb1	amyloid beta (A4) precursor protein-binding, family B, member 1	-0.755925	6.09076	-12.8455	1.46279e-06	3.85767e-05	5.72687
	Lbr	lamin B receptor	0.792241	6.39459	12.8374	1.46979e-06	3.86877e-05	5.72044
	Mthfd2	methylenetetrahydrofolate dehydrogenase (NAD+ dependent), methenyltetrahydrofolate cyclohydrolase	0.663114	5.60749	12.7261	1.56966e-06	4.02494e-05	5.71899
	Tfdp1	transcription factor Dp 1	0.567942	7.31046	12.9174	1.40238e-06	3.76797e-05	5.71688
	Smyd5	SET and MYND domain containing 5	0.875542	4.81645	12.5542	1.73922e-06	4.18194e-05	5.71422
	Ltv1	LTV1 ribosome biogenesis factor	0.687965	5.26333	12.6509	1.64152e-06	4.13135e-05	5.71213
	Nudt18	nudix (nucleoside diphosphate linked moiety X)-type motif 18	-0.92615	3.54149	-12.345	1.974e-06	4.54005e-05	5.70337
	Mcm5	minichromosome maintenance complex component 5	0.711853	7.27936	12.8834	1.43061e-06	3.79666e-05	5.69748
	Sc5d	sterol-C5-desaturase	0.746873	7.03935	12.8633	1.44761e-06	3.82487e-05	5.69564
	Mycl	v-myc avian myelocytomatosis viral oncogene lung carcinoma derived	-1.27285	5.73676	-13.0864	1.6232e-06	4.13097e-05	5.69279
	Hnrnpll	heterogeneous nuclear ribonucleoprotein L-like	0.549552	7.52564	12.8824	1.43146e-06	3.79666e-05	5.6866
	Fam53b	family with sequence similarity 53, member B	-0.792574	5.24438	-12.6417	1.65054e-06	4.13135e-05	5.68152
	Cyth1	cytohesin 1	-0.926377	5.00456	-12.5813	1.71117e-06	4.17429e-05	5.67357
	Ccndbp1	cyclin D-type binding-protein 1	-0.827206	4.75415	-12.525	1.77009e-06	4.21967e-05	5.67063
	Cib2	calcium and integrin binding family member 2	-0.865923	4.21247	-12.4084	1.89937e-06	4.42167e-05	5.66892
	4930503L19Rik	RIKEN cDNA 4930503L19 gene	0.594109	5.71937	12.6669	1.62588e-06	4.13097e-05	5.66667
	Ece1	endothelin converting enzyme 1	-0.567387	6.24714	-12.7595	1.53895e-06	3.99036e-05	5.66101
	Dyrk1b	dual-specificity tyrosine-(Y)-phosphorylation regulated kinase 1b	-1.11247	4.68132	-12.4915	1.80615e-06	4.27629e-05	5.66055
	Nup107	nucleoporin 107	0.561212	6.24757	12.7193	1.57602e-06	4.03381e-05	5.65048
	Tigar	Trp53 induced glycolysis repulatory phosphatase	0.862202	4.33661	12.3518	1.96589e-06	4.53852e-05	5.64567
	Kdelc1	KDEL (Lys-Asp-Glu-Leu) containing 1	0.572479	6.00435	12.6737	1.61935e-06	4.12948e-05	5.64226
	Mvb12b	multivesicular body subunit 12B	-0.615301	7.56836	-12.8206	1.48437e-06	3.87778e-05	5.64164
	Papln	papilin, proteoglycan-like sulfated glycoprotein	0.665631	4.95695	12.475	1.8242e-06	4.28255e-05	5.63754
	Man2b2	mannosidase 2, alpha B2	-0.744907	4.91945	-12.4963	1.80093e-06	4.27121e-05	5.62973
	Cnp	2',3'-cyclic nucleotide 3' phosphodiesterase	-1.42686	7.94664	-13.9919	1.7099e-06	4.17429e-05	5.62953
	Gpr153	G protein-coupled receptor 153	-1.38044	2.79602	-12.1667	2.20232e-06	4.85839e-05	5.62543
	Zfhx4	zinc finger homeodomain 4	-1.21135	3.09228	-12.1701	2.19766e-06	4.85582e-05	5.62277
	Tef	thyrotroph embryonic factor	-0.495739	6.79511	-12.7439	1.55324e-06	4.01243e-05	5.62152
	Bora	bora, aurora kinase A activator	0.537653	5.58739	12.5689	1.72402e-06	4.17429e-05	5.61588
	Shcbp1	Shc SH2-domain binding protein 1	0.595041	5.72842	12.5803	1.71225e-06	4.17429e-05	5.60986
	Fgd4	FYVE, RhoGEF and PH domain containing 4	-1.92146	1.36344	-12.5269	1.76806e-06	4.21967e-05	5.60802
	Rnf126	ring finger protein 126	0.638258	5.6632	12.5641	1.72894e-06	4.17587e-05	5.60736
	Rorc	RAR-related orphan receptor gamma	-2.35464	1.3705	-12.5412	1.7529e-06	4.20756e-05	5.5964
	Gclc	glutamate-cysteine ligase, catalytic subunit	0.732522	6.15104	12.6151	1.67695e-06	4.13965e-05	5.59541
	P4ha2	procollagen-proline, 2-oxoglutarate 4-dioxygenase (proline 4-hydroxylase), alpha II polypeptide	2.44373	1.80892	12.5353	1.75912e-06	4.21178e-05	5.59315
	Mier2	MIER family member 2	0.749595	5.05606	12.4221	1.88358e-06	4.39227e-05	5.59312
	Tpcn1	two pore channel 1	-1.05608	6.49058	-12.8113	1.64889e-06	4.13135e-05	5.59039
	Bex2	brain expressed X-linked 2	0.477184	7.51088	12.7288	1.56719e-06	4.02494e-05	5.58781
	Abcd2	ATP-binding cassette, sub-family D (ALD), member 2	-1.03968	4.62093	-12.3641	1.95115e-06	4.51414e-05	5.5858
	Gpr173	G-protein coupled receptor 173	-0.933602	3.68775	-12.1764	2.18913e-06	4.84972e-05	5.5828
	Srsf2	serine/arginine-rich splicing factor 2	0.768862	8.46897	12.7524	1.5454e-06	3.99962e-05	5.578
	Gstm1	glutathione S-transferase, mu 1	-1.47177	7.52984	-13.9142	1.82332e-06	4.28255e-05	5.576
	Disc1	disrupted in schizophrenia 1	1.06804	3.91709	12.1558	2.21718e-06	4.88341e-05	5.57322
	Ccna2	cyclin A2	0.468138	8.43107	12.7347	1.56167e-06	4.01928e-05	5.5662
	Sned1	sushi, nidogen and EGF-like domains 1	-2.10176	1.82136	-12.239	2.10633e-06	4.7292e-05	5.56501
	Timm8a1	translocase of inner mitochondrial membrane 8A1	0.786994	4.7798	12.3072	2.02014e-06	4.59507e-05	5.55662
	Jarid2	jumonji, AT rich interactive domain 2	-0.698693	6.53051	-12.6219	1.67016e-06	4.13135e-05	5.55467
	Aurkb	aurora kinase B	0.496424	6.5614	12.6031	1.68898e-06	4.16195e-05	5.55166
	Acsbg1	acyl-CoA synthetase bubblegum family member 1	0.5104	8.42907	12.6955	1.59849e-06	4.08378e-05	5.54093
	Aldh2	aldehyde dehydrogenase 2, mitochondrial	-1.10844	5.37706	-12.4314	1.87304e-06	4.37503e-05	5.53057
	Smyd2	SET and MYND domain containing 2	0.542213	5.93318	12.4794	1.81939e-06	4.28255e-05	5.52174
	Npc1	NPC intracellular cholesterol transporter 1	-0.697457	7.6008	-12.6358	1.65636e-06	4.13135e-05	5.52089
	Grina	glutamate receptor, ionotropic, N-methyl D-aspartate-associated protein 1 (glutamate binding)	-0.614307	6.54537	-12.5707	1.72218e-06	4.17429e-05	5.5206
	Pcna	proliferating cell nuclear antigen	0.706919	8.08094	12.6451	1.64718e-06	4.13135e-05	5.51755
	Map3k1	mitogen-activated protein kinase kinase kinase 1	0.531304	6.75423	12.5605	1.7327e-06	4.17587e-05	5.51247
	Trp53cor1	tumor protein p53 pathway corepressor 1	-1.00019	3.53396	-12.0394	2.38352e-06	5.17039e-05	5.51018
	Syde1	synapse defective 1, Rho GTPase, homolog 1 (C. elegans)	0.847252	5.29549	12.3362	1.98462e-06	4.55152e-05	5.50933
	Dazap2	DAZ associated protein 2	-0.495927	7.85153	-12.6226	1.66943e-06	4.13135e-05	5.50483
	Rrm2	ribonucleotide reductase M2	0.66847	8.062	12.6214	1.67062e-06	4.13135e-05	5.5024
	Nfkbia	nuclear factor of kappa light polypeptide gene enhancer in B cells inhibitor, alpha	-0.687422	4.74947	-12.2647	2.07334e-06	4.68869e-05	5.50219
	Nop53	NOP53 ribosome biogenesis factor	-0.471149	7.2143	-12.5751	1.71761e-06	4.17429e-05	5.4949
	Plat	plasminogen activator, tissue	-0.480771	8.86174	-12.629	1.66309e-06	4.13135e-05	5.48721
	Uggt2	UDP-glucose glycoprotein glucosyltransferase 2	0.738609	5.48686	12.3431	1.97635e-06	4.54005e-05	5.4872
	Acat2	acetyl-Coenzyme A acetyltransferase 2	0.476323	8.16584	12.5959	1.69628e-06	4.17256e-05	5.48215
	Ranbp1	RAN binding protein 1	0.581459	7.68851	12.5744	1.71827e-06	4.17429e-05	5.48198
	Pantr1	POU domain, class 3, transcription factor 3 adjacent noncoding transcript 1	-0.612494	6.71545	-12.5171	1.77845e-06	4.23235e-05	5.47722
	Rpl10a	ribosomal protein L10A	0.890289	4.77818	12.1748	2.19141e-06	4.84972e-05	5.47389
	Mmp15	matrix metallopeptidase 15	1.00767	9.31654	12.8699	1.73369e-06	4.17587e-05	5.47137
	Erg28	ergosterol biosynthesis 28	0.626085	6.70036	12.4876	1.81044e-06	4.27917e-05	5.46934
	Sbk1	SH3-binding kinase 1	-0.547927	8.01304	-12.5733	1.7194e-06	4.17429e-05	5.46811
	Pnmal2	PNMA-like 2	-0.584609	6.30321	-12.463	1.83747e-06	4.30644e-05	5.46441
	Efhd1	EF hand domain containing 1	-1.76014	5.43668	-13.4749	2.28769e-06	5.0228e-05	5.46334
	Mad2l1	MAD2 mitotic arrest deficient-like 1	0.594735	6.60998	12.4558	1.84553e-06	4.31804e-05	5.45372
	Hirip3	HIRA interacting protein 3	0.629815	6.11908	12.3945	1.91546e-06	4.45168e-05	5.45118
	Gca	grancalcin	-0.706095	4.38235	-12.1024	2.29185e-06	5.02399e-05	5.44692
	Camta1	calmodulin binding transcription activator 1	-0.581519	5.52437	-12.3265	1.99641e-06	4.55602e-05	5.4434
	Asf1b	anti-silencing function 1B histone chaperone	0.728667	4.57713	12.0936	2.30446e-06	5.04368e-05	5.44191
	Pus7l	pseudouridylate synthase 7-like	0.951193	3.8787	11.9454	2.52798e-06	5.40522e-05	5.4379
	Prr36	proline rich 36	-0.881221	4.8888	-12.1957	2.16323e-06	4.82568e-05	5.4375
	Ephb2	Eph receptor B2	-1.05536	4.84637	-12.1839	2.17907e-06	4.83781e-05	5.4365
	Tyms	thymidylate synthase	1.12693	5.01063	12.1492	2.22636e-06	4.89589e-05	5.43545
	Actc1	actin, alpha, cardiac muscle 1	-1.69139	3.83495	-12.1106	2.57114e-06	5.45276e-05	5.42552
	Kif21a	kinesin family member 21A	-1.09872	6.17987	-12.5973	1.99008e-06	4.55323e-05	5.41745
	Dut	deoxyuridine triphosphatase	0.864383	6.13342	12.3302	1.99192e-06	4.55323e-05	5.41435
	Gsr	glutathione reductase	0.618124	6.49125	12.3633	1.95208e-06	4.51414e-05	5.40097
	Dcaf15	DDB1 and CUL4 associated factor 15	0.55507	6.12175	12.3194	2.00507e-06	4.56828e-05	5.39929
	Umps	uridine monophosphate synthetase	0.931269	5.78414	12.2442	2.09959e-06	4.72366e-05	5.39445
	Nup93	nucleoporin 93	0.481051	6.76985	12.3476	1.97089e-06	4.54005e-05	5.37053
	Exosc1	exosome component 1	0.680879	4.75553	12.0173	2.41658e-06	5.22327e-05	5.36532
	Ebna1bp2	EBNA1 binding protein 2	0.616965	6.16297	12.2636	2.07479e-06	4.68869e-05	5.36048
	Rrp12	ribosomal RNA processing 12 homolog (S. cerevisiae)	1.11769	4.42484	11.9169	2.57376e-06	5.45276e-05	5.35958
	Tbrg4	transforming growth factor beta regulated gene 4	0.77846	6.08489	12.2436	2.10046e-06	4.72366e-05	5.35821
	Tial1	Tia1 cytotoxic granule-associated RNA binding protein-like 1	0.543591	7.45527	12.3746	1.93868e-06	4.49813e-05	5.35793
	Arc	activity regulated cytoskeletal-associated protein	2.97194	2.73855	12.081	2.7662e-06	5.74659e-05	5.35559
	Dhfr	dihydrofolate reductase	0.584385	6.2635	12.2516	2.09013e-06	4.71569e-05	5.34318
	Nufip2	nuclear fragile X mental retardation protein interacting protein 2	0.548963	6.44939	12.27	2.0666e-06	4.68542e-05	5.3406
	Kcnip2	Kv channel-interacting protein 2	-2.227	0.35768	-12.9105	1.40804e-06	3.76797e-05	5.34013
	Lhfp	lipoma HMGIC fusion partner	-0.606321	5.9285	-12.2279	2.12081e-06	4.75404e-05	5.3371
	Gfpt2	glutamine fructose-6-phosphate transaminase 2	0.965984	5.34232	12.0386	2.38467e-06	5.17039e-05	5.31136
	Ano8	anoctamin 8	0.569264	6.38323	12.1932	2.16666e-06	4.82568e-05	5.29425
	9630028B13Rik	RIKEN cDNA 9630028B13 gene	-2.7406	3.01982	-12.3167	3.25047e-06	6.35529e-05	5.28549
	Me3	malic enzyme 3, NADP(+)-dependent, mitochondrial	-1.77972	2.20114	-11.6511	3.04792e-06	6.11255e-05	5.28355
	Pou6f1	POU domain, class 6, transcription factor 1	-0.560936	6.41809	-12.1983	2.15977e-06	4.82568e-05	5.28119
	Eif4a1	eukaryotic translation initiation factor 4A1	0.505349	8.02312	12.2832	2.05004e-06	4.65546e-05	5.27876
	Mvd	mevalonate (diphospho) decarboxylase	0.753977	6.97961	12.2195	2.13183e-06	4.77105e-05	5.27672
	Atp10a	ATPase, class V, type 10A	1.22624	2.97677	11.5884	3.17359e-06	6.29194e-05	5.26451
	Parp4	poly (ADP-ribose) polymerase family, member 4	-0.839628	3.91687	-11.7311	2.89548e-06	5.89186e-05	5.26377
	Plekhm3	pleckstrin homology domain containing, family M, member 3	-0.817223	4.00787	-11.734	2.89021e-06	5.88976e-05	5.25346
	Draxin	dorsal inhibitory axon guidance protein	-2.15178	6.80925	-14.5735	2.90141e-06	5.89528e-05	5.25232
	Pradc1	protease-associated domain containing 1	0.832544	3.99014	11.6813	2.98925e-06	6.0297e-05	5.24718
	Dimt1	DIM1 dimethyladenosine transferase 1-like (S. cerevisiae)	0.922484	3.76132	11.6357	3.07813e-06	6.15498e-05	5.24534
	Lyn	LYN proto-oncogene, Src family tyrosine kinase	0.854944	6.25259	12.0905	2.3089e-06	5.04545e-05	5.24267
	Plekhb1	pleckstrin homology domain containing, family B (evectins) member 1	-1.1437	6.39591	-12.4491	2.36123e-06	5.13557e-05	5.23348
	Dync2li1	dynein cytoplasmic 2 light intermediate chain 1	-0.703839	4.62822	-11.831	2.71715e-06	5.67864e-05	5.23013
	Wbp1l	WW domain binding protein 1 like	-0.50995	6.17342	-12.0828	2.31985e-06	5.06143e-05	5.21998
	Pa2g4	proliferation-associated 2G4	0.520705	8.11002	12.1885	2.17295e-06	4.83196e-05	5.21284
	Prelid3b	PRELI domain containing 3B	0.481737	6.33193	12.0593	2.35407e-06	5.12805e-05	5.20602
	Fbxo36	F-box protein 36	-0.933934	3.24548	-11.5197	3.31777e-06	6.41312e-05	5.19522
	Naga	N-acetyl galactosaminidase, alpha	-0.899199	4.65731	-11.7846	2.79857e-06	5.78108e-05	5.19435
	Atcay	ataxia, cerebellar, Cayman type	-0.81225	4.3608	-11.7201	2.91596e-06	5.8998e-05	5.19395
	Pcdhb22	protocadherin beta 22	-0.745155	3.76883	-11.5971	3.15577e-06	6.27453e-05	5.19237
	Pck2	phosphoenolpyruvate carboxykinase 2 (mitochondrial)	-0.940518	4.92424	-11.8357	2.7092e-06	5.67055e-05	5.19087
	Pcdhac2	protocadherin alpha subfamily C, 2	0.855086	4.20741	11.6336	3.08236e-06	6.15498e-05	5.18838
	S1pr2	sphingosine-1-phosphate receptor 2	0.835007	3.92879	11.5733	3.20457e-06	6.33523e-05	5.18195
	Hydin	HYDIN, axonemal central pair apparatus protein	1.68544	1.56356	11.7471	2.86606e-06	5.85771e-05	5.1796
	Rabggtb	Rab geranylgeranyl transferase, b subunit	0.613918	6.25568	11.9951	2.45034e-06	5.27982e-05	5.17158
	Tspan9	tetraspanin 9	-0.72795	5.60383	-11.9333	2.54731e-06	5.42151e-05	5.16991
	Peli2	pellino 2	-0.757974	6.7647	-12.0231	2.40779e-06	5.21237e-05	5.14422
	Pold3	polymerase (DNA-directed), delta 3, accessory subunit	0.521101	6.03836	11.9198	2.56897e-06	5.45276e-05	5.13658
	Ntm	neurotrimin	-0.602604	6.34533	-11.9703	2.48881e-06	5.32966e-05	5.13096
	Miga2	mitoguardin 2	0.55794	5.45694	11.8112	2.75165e-06	5.72491e-05	5.12636
	Gart	phosphoribosylglycinamide formyltransferase	0.628736	6.32698	11.9354	2.54391e-06	5.42151e-05	5.1251
	Stk36	serine/threonine kinase 36	-0.863008	3.68486	-11.4814	3.4015e-06	6.51158e-05	5.12449
	Epha3	Eph receptor A3	-1.44522	1.55864	-11.5198	3.31771e-06	6.41312e-05	5.12376
	Polr1e	polymerase (RNA) I polypeptide E	0.829136	4.23803	11.5445	3.26484e-06	6.35783e-05	5.12291
	Sms-ps	spermine synthase, pseudogene	0.66269	6.44253	11.9428	2.53214e-06	5.40578e-05	5.12227
	Bmp3	bone morphogenetic protein 3	-1.86056	1.04353	-11.7634	2.8365e-06	5.82299e-05	5.11873
	Sppl2b	signal peptide peptidase like 2B	0.800363	6.23827	11.9073	2.5893e-06	5.46902e-05	5.11741
	E2f7	E2F transcription factor 7	0.671568	5.08036	11.7195	2.91704e-06	5.8998e-05	5.11698
	Snx9	sorting nexin 9	0.588741	5.72341	11.8405	2.70088e-06	5.67022e-05	5.11618
	Fto	fat mass and obesity associated	-0.523332	7.5401	-12.0122	2.42436e-06	5.23196e-05	5.10645
	Yrdc	yrdC domain containing (E.coli)	0.80271	4.42828	11.5543	3.24432e-06	6.35529e-05	5.10225
	Hectd2	HECT domain E3 ubiquitin protein ligase 2	0.759214	5.54557	11.773	2.81928e-06	5.8048e-05	5.09691
	Xpa	xeroderma pigmentosum, complementation group A	-0.872935	3.43764	-11.3908	3.60904e-06	6.72366e-05	5.09086
	Kcnj10	potassium inwardly-rectifying channel, subfamily J, member 10	-0.668027	7.35105	-11.9783	2.47626e-06	5.31096e-05	5.08984
	Ptprd	protein tyrosine phosphatase, receptor type, D	-0.496922	5.45998	-11.781	2.80487e-06	5.78369e-05	5.08303
	Slc43a2	solute carrier family 43, member 2	-0.886326	5.48268	-11.7841	2.79944e-06	5.78108e-05	5.08163
	Pllp	plasma membrane proteolipid	-0.714525	3.88586	-11.449	3.47409e-06	6.5691e-05	5.07624
	Arrb1	arrestin, beta 1	-0.655876	5.39321	-11.7531	2.85527e-06	5.84786e-05	5.07103
	Chrdl1	chordin-like 1	0.687223	5.74801	11.7694	2.82568e-06	5.80937e-05	5.06827
	Tpp1	tripeptidyl peptidase I	-0.500313	6.88184	-11.9144	2.57782e-06	5.45305e-05	5.06494
	Stc1	stanniocalcin 1	2.04907	2.23677	11.3437	3.72252e-06	6.83215e-05	5.05628
	Snapc4	small nuclear RNA activating complex, polypeptide 4	0.818616	4.76429	11.5512	3.25071e-06	6.35529e-05	5.05192
	Cpt2	carnitine palmitoyltransferase 2	-0.679483	4.61573	-11.5576	3.23726e-06	6.35529e-05	5.04439
	Scrg1	scrapie responsive gene 1	-1.40522	4.2785	-11.584	3.48746e-06	6.57649e-05	5.03673
	Mtrr	5-methyltetrahydrofolate-homocysteine methyltransferase reductase	0.762614	3.98962	11.3696	3.65962e-06	6.7564e-05	5.03325
	Otud4	OTU domain containing 4	0.687492	6.32175	11.7862	2.79566e-06	5.78108e-05	5.02421
	Pak1	p21 protein (Cdc42/Rac)-activated kinase 1	-0.87234	5.58436	-11.7176	2.92061e-06	5.8998e-05	5.02388
	Tprkb	Tp53rk binding protein	-1.10277	6.50129	-12.1293	2.85703e-06	5.84786e-05	5.01878
	Igdcc4	immunoglobulin superfamily, DCC subclass, member 4	-0.645378	7.69998	-11.8818	2.63134e-06	5.54938e-05	5.01148
	Sytl2	synaptotagmin-like 2	-1.51794	2.44984	-11.1973	4.10136e-06	7.16088e-05	5.01106
	Dscaml1	DS cell adhesion molecule like 1	-1.43942	4.65618	-11.8092	3.47375e-06	6.5691e-05	5.01074
	Avl9	AVL9 cell migration associated	-0.686699	6.34693	-11.7951	2.77989e-06	5.7664e-05	5.00999
	Pbx1	pre B cell leukemia homeobox 1	-0.440628	7.55662	-11.8613	2.66564e-06	5.6132e-05	5.00213
	Rad54b	RAD54 homolog B (S. cerevisiae)	0.833282	4.25282	11.3692	3.66065e-06	6.7564e-05	5.00111
	Cybrd1	cytochrome b reductase 1	-1.08465	4.15704	-11.3938	3.60186e-06	6.71929e-05	5.00087
	Pimreg	PICALM interacting mitotic regulator	0.524242	7.22018	11.8262	2.72558e-06	5.6877e-05	4.99452
	Slc29a2	solute carrier family 29 (nucleoside transporters), member 2	0.880281	3.81919	11.2761	3.89245e-06	7.02778e-05	4.99286
	Maml2	mastermind like transcriptional coactivator 2	-0.459448	7.4183	-11.8371	2.70681e-06	5.67055e-05	4.99015
	Timm9	translocase of inner mitochondrial membrane 9	0.658758	4.91268	11.4917	3.37872e-06	6.48583e-05	4.98306
	Maged2	melanoma antigen, family D, 2	-0.60972	7.27646	-11.8176	2.74041e-06	5.71009e-05	4.98173
	Abca1	ATP-binding cassette, sub-family A (ABC1), member 1	-3.40932	5.33493	-14.4231	4.72055e-06	7.8759e-05	4.96658
	Dpysl4	dihydropyrimidinase-like 4	-0.655134	5.42787	-11.6085	3.13252e-06	6.24616e-05	4.96623
	Bdh1	3-hydroxybutyrate dehydrogenase, type 1	-0.472312	6.50888	-11.7395	2.88006e-06	5.87769e-05	4.96224
	Lmnb2	lamin B2	0.540804	6.09388	11.666	3.01878e-06	6.07163e-05	4.95635
	Serbp1	serpine1 mRNA binding protein 1	0.406917	9.13248	11.8458	2.69183e-06	5.65976e-05	4.95544
	Rad51	RAD51 recombinase	0.753512	5.43965	11.5493	3.25476e-06	6.35529e-05	4.95441
	Snhg5	small nucleolar RNA host gene 5	0.920467	5.14132	11.4688	3.42957e-06	6.54634e-05	4.94533
	Bbs12	Bardet-Biedl syndrome 12 (human)	1.06483	2.67109	11.0921	4.4003e-06	7.51478e-05	4.94245
	Palm	paralemmin	-0.86805	4.08317	-11.2933	3.84839e-06	6.98926e-05	4.94031
	Suv39h2	suppressor of variegation 3-9 2	0.598761	5.27695	11.5058	3.34803e-06	6.44473e-05	4.93925
	Pold1	polymerase (DNA directed), delta 1, catalytic subunit	0.690572	6.91046	11.7196	2.91691e-06	5.8998e-05	4.93721
	Fam162a	family with sequence similarity 162, member A	0.816463	5.89388	11.5927	3.1647e-06	6.28328e-05	4.93338
	Mocs1	molybdenum cofactor synthesis 1	-0.979507	3.6234	-11.1798	4.1495e-06	7.19879e-05	4.92482
	Ccp110	centriolar coiled coil protein 110	0.649266	5.75585	11.555	3.24283e-06	6.35529e-05	4.91632
	Sybu	syntabulin (syntaxin-interacting)	-0.794213	5.8441	-11.5984	3.15313e-06	6.27453e-05	4.91313
	Efhd2	EF hand domain containing 2	-1.11171	2.92439	-11.0646	4.48237e-06	7.62141e-05	4.91148
	Ppp5c	protein phosphatase 5, catalytic subunit	0.512304	6.7612	11.6733	3.00471e-06	6.05209e-05	4.91116
	Shd	src homology 2 domain-containing transforming protein D	-0.83491	4.54059	-11.3473	3.7137e-06	6.83215e-05	4.90862
	Mms22l	MMS22-like, DNA repair protein	0.798424	5.46042	11.475	3.41576e-06	6.52989e-05	4.90115
	Ifrd2	interferon-related developmental regulator 2	1.29967	4.30462	11.1925	4.11444e-06	7.16572e-05	4.88774
	Paqr7	progestin and adipoQ receptor family member VII	-0.548568	5.20815	-11.4528	3.46544e-06	6.5691e-05	4.88573
	Fam234a	family with sequence similarity 234, member A	-0.61465	5.13487	-11.4385	3.498e-06	6.58293e-05	4.8853
	Nkd1	naked cuticle 1	-1.17192	5.67079	-11.8184	3.44597e-06	6.5586e-05	4.88174
	Ehd4	EH-domain containing 4	0.923417	3.09764	11.0061	4.66291e-06	7.80785e-05	4.87243
	Mark1	MAP/microtubule affinity regulating kinase 1	0.504618	5.96283	11.528	3.30012e-06	6.40574e-05	4.87099
	Utp4	UTP4 small subunit processome component	0.560435	5.18862	11.3856	3.62142e-06	6.73769e-05	4.86491
	Mettl7a1	methyltransferase like 7A1	-0.948904	3.47384	-11.0592	4.49888e-06	7.62505e-05	4.85856
	Calcoco1	calcium binding and coiled coil domain 1	-1.26392	6.28123	-12.2357	3.56793e-06	6.69192e-05	4.84859
	Lgi3	leucine-rich repeat LGI family, member 3	-1.23607	3.26044	-11.0088	4.65435e-06	7.80292e-05	4.84738
	Eif3f	eukaryotic translation initiation factor 3, subunit F	-0.503446	8.20674	-11.6621	3.0264e-06	6.07816e-05	4.84421
	Dusp8	dual specificity phosphatase 8	-0.65574	4.47676	-11.2397	3.98748e-06	7.10014e-05	4.84237
	Dusp4	dual specificity phosphatase 4	1.39139	2.74829	10.9383	4.88248e-06	8.03989e-05	4.8401
	Prdx6	peroxiredoxin 6	-0.42219	8.06236	-11.6447	3.06045e-06	6.12885e-05	4.83569
	Hat1	histone aminotransferase 1	0.683804	6.39974	11.5138	3.33068e-06	6.42914e-05	4.82707
	Omg	oligodendrocyte myelin glycoprotein	-0.64998	5.61408	-11.4375	3.50035e-06	6.58293e-05	4.82368
	Aacs	acetoacetyl-CoA synthetase	0.48525	7.04943	11.5711	3.2091e-06	6.33523e-05	4.82321
	Ppp1r3b	protein phosphatase 1, regulatory (inhibitor) subunit 3B	2.05108	1.26103	11.2787	3.8857e-06	7.02778e-05	4.81491
	Ppm1k	protein phosphatase 1K (PP2C domain containing)	-1.16221	4.6471	-11.232	4.00785e-06	7.10141e-05	4.81244
	Nxpe4	neurexophilin and PC-esterase domain family, member 4	0.686652	4.44558	11.1386	4.26523e-06	7.30927e-05	4.80453
	Dcc	deleted in colorectal carcinoma	-0.848878	6.1926	-11.4842	3.39539e-06	6.50885e-05	4.80238
	Grwd1	glutamate-rich WD repeat containing 1	1.07693	5.01265	11.2289	4.01619e-06	7.10141e-05	4.79993
	Nfix	nuclear factor I/X	-0.593057	7.00114	-11.5293	3.29716e-06	6.40574e-05	4.79044
	Golm1	golgi membrane protein 1	0.788687	7.4598	11.5438	3.26629e-06	6.35783e-05	4.78897
	Nol10	nucleolar protein 10	0.579783	4.99448	11.2316	4.009e-06	7.10141e-05	4.78397
	Cntfr	ciliary neurotrophic factor receptor	-0.638349	6.3013	-11.4669	3.43379e-06	6.54634e-05	4.78249
	Sfxn1	sideroflexin 1	0.426191	7.79008	11.5488	3.25584e-06	6.35529e-05	4.77845
	Scrt1	scratch family zinc finger 1	-1.14556	2.84294	-10.8492	5.1885e-06	8.27719e-05	4.76818
	Lysmd1	LysM, putative peptidoglycan-binding, domain containing 1	-0.718311	3.76306	-10.9836	4.73452e-06	7.88028e-05	4.76754
	Donson	downstream neighbor of SON	0.675711	5.13591	11.2295	4.01444e-06	7.10141e-05	4.76582
	Dennd5a	DENN/MADD domain containing 5A	-0.411925	9.19623	-11.5721	3.20718e-06	6.33523e-05	4.76173
	Eif4b	eukaryotic translation initiation factor 4B	-0.407749	9.06895	-11.5663	3.2191e-06	6.34597e-05	4.75985
	Slc41a3	solute carrier family 41, member 3	-1.03036	2.86504	-10.8391	5.22445e-06	8.27719e-05	4.75964
	Kdelr2	KDEL (Lys-Asp-Glu-Leu) endoplasmic reticulum protein retention receptor 2	0.541384	6.78401	11.458	3.4537e-06	6.5586e-05	4.75793
	Eif3b	eukaryotic translation initiation factor 3, subunit B	0.536956	7.96214	11.5203	3.31654e-06	6.41312e-05	4.75372
	Zc4h2	zinc finger, C4H2 domain containing	-0.811466	5.52619	-11.3232	3.77299e-06	6.88758e-05	4.75217
	Fzd7	frizzled class receptor 7	-0.781725	5.26355	-11.2736	3.8987e-06	7.02778e-05	4.74985
	Lpo	lactoperoxidase	1.59494	2.88461	10.8034	5.35422e-06	8.40497e-05	4.74836
	Rad51ap1	RAD51 associated protein 1	0.792574	5.20981	11.2111	4.06401e-06	7.13152e-05	4.7466
	Robo1	roundabout guidance receptor 1	-0.707724	6.83492	-11.4577	3.45438e-06	6.5586e-05	4.74646
	Gm2a	GM2 ganglioside activator protein	-0.530156	7.91925	-11.5059	3.34765e-06	6.44473e-05	4.74113
	Adsl	adenylosuccinate lyase	0.514787	5.9978	11.3421	3.72627e-06	6.83215e-05	4.73546
	Cerk	ceramide kinase	-0.559132	6.02113	-11.3702	3.65825e-06	6.7564e-05	4.7354
	Tmem178b	transmembrane protein 178B	-1.05465	2.86877	-10.8031	5.35546e-06	8.40497e-05	4.73434
	Ankle1	ankyrin repeat and LEM domain containing 1	1.11354	4.56149	11.0383	4.56256e-06	7.69544e-05	4.73281
	Naa50	N(alpha)-acetyltransferase 50, NatE catalytic subunit	0.509873	8.26339	11.4969	3.36745e-06	6.47315e-05	4.72891
	Tgfb2	transforming growth factor, beta 2	-0.770546	5.26076	-11.241	3.98385e-06	7.10014e-05	4.72679
	Scrn1	secernin 1	1.06448	3.58561	10.8494	5.18781e-06	8.27719e-05	4.72505
	Pik3c3	phosphatidylinositol 3-kinase catalytic subunit type 3	-0.501254	5.5864	-11.2937	3.84727e-06	6.98926e-05	4.72488
	Usp10	ubiquitin specific peptidase 10	0.579631	6.91915	11.4207	3.53895e-06	6.64653e-05	4.72389
	Aldh5a1	aldhehyde dehydrogenase family 5, subfamily A1	-0.496905	6.62799	-11.3977	3.59271e-06	6.71122e-05	4.71395
	Rhobtb2	Rho-related BTB domain containing 2	0.664926	5.90021	11.2898	3.85722e-06	6.98926e-05	4.71225
	Zfp874b	zinc finger protein 874b	-1.11963	2.37384	-10.7393	5.59598e-06	8.68972e-05	4.70576
	Hjurp	Holliday junction recognition protein	0.524115	5.46522	11.2156	4.05163e-06	7.13063e-05	4.70524
	Rfc3	replication factor C (activator 1) 3	0.588365	5.44136	11.2051	4.08014e-06	7.14178e-05	4.70297
	Zfp667	zinc finger protein 667	-0.676541	4.07981	-10.9519	4.83742e-06	7.97515e-05	4.69796
	Abce1	ATP-binding cassette, sub-family E (OABP), member 1	0.575178	8.14063	11.4438	3.4859e-06	6.57649e-05	4.69447
	Afap1	actin filament associated protein 1	-0.558944	5.50461	-11.2387	3.98993e-06	7.10014e-05	4.69446
	Echs1	enoyl Coenzyme A hydratase, short chain, 1, mitochondrial	-0.568773	6.74739	-11.3781	3.63922e-06	6.75234e-05	4.69375
	Mast2	microtubule associated serine/threonine kinase 2	0.45038	7.0752	11.3826	3.62856e-06	6.74195e-05	4.68722
	Nek9	NIMA (never in mitosis gene a)-related expressed kinase 9	-0.433126	7.29284	-11.4006	3.58592e-06	6.70755e-05	4.68695
	Ndrg1	N-myc downstream regulated gene 1	2.38039	2.35506	10.7555	5.53373e-06	8.63162e-05	4.68612
	Ampd2	adenosine monophosphate deaminase 2	0.800195	5.87753	11.2417	3.98216e-06	7.10014e-05	4.6842
	Rrp15	ribosomal RNA processing 15 homolog (S. cerevisiae)	0.71491	4.76972	11.0341	4.57552e-06	7.70795e-05	4.68075
	Paxip1	PAX interacting (with transcription-activation domain) protein 1	0.511363	6.03046	11.2688	3.91127e-06	7.0322e-05	4.67925
	Tbc1d16	TBC1 domain family, member 16	-0.549539	6.48005	-11.334	3.74626e-06	6.85072e-05	4.67627
	Fnbp4	formin binding protein 4	0.474206	6.71148	11.3354	3.74295e-06	6.85072e-05	4.67351
	Npdc1	neural proliferation, differentiation and control 1	-0.535883	6.41703	-11.3219	3.77633e-06	6.88758e-05	4.67136
	Xbp1	X-box binding protein 1	0.564849	5.39033	11.1513	4.22914e-06	7.28334e-05	4.66991
	Pik3r3	phosphoinositide-3-kinase regulatory subunit 3	-0.611691	7.81955	-11.4023	3.58198e-06	6.70755e-05	4.66984
	Rsl1d1	ribosomal L1 domain containing 1	0.668434	7.44761	11.3762	3.64387e-06	6.75234e-05	4.66869
	Tbl2	transducin (beta)-like 2	0.574032	5.6631	11.1951	4.10734e-06	7.16233e-05	4.66749
	Slc25a37	solute carrier family 25, member 37	1.42753	4.8219	11.2477	4.93905e-06	8.08547e-05	4.66539
	Dgkb	diacylglycerol kinase, beta	-0.70853	5.70542	-11.2296	4.0143e-06	7.10141e-05	4.66443
	Rybp	RING1 and YY1 binding protein	0.534303	5.45121	11.1493	4.23495e-06	7.28433e-05	4.65947
	Dnaaf2	dynein, axonemal assembly factor 2	0.666807	4.57947	10.9666	4.78935e-06	7.943e-05	4.65931
	Slbp	stem-loop binding protein	0.464063	6.24382	11.2691	3.91052e-06	7.0322e-05	4.65924
	Ppp1r16b	protein phosphatase 1, regulatory (inhibitor) subunit 16B	-0.935758	5.70255	-11.2114	4.06317e-06	7.13152e-05	4.65176
	P4ha1	procollagen-proline, 2-oxoglutarate 4-dioxygenase (proline 4-hydroxylase), alpha 1 polypeptide	0.680742	6.46663	11.2741	3.89735e-06	7.02778e-05	4.65022
	Arhgef18	rho/rac guanine nucleotide exchange factor (GEF) 18	-0.516573	5.69183	-11.2063	4.0769e-06	7.14178e-05	4.64967
	Creb3l2	cAMP responsive element binding protein 3-like 2	0.804274	4.35176	10.8908	5.04296e-06	8.1719e-05	4.64422
	Snord96a	small nucleolar RNA, C/D box 96A	1.58388	1.83729	10.731	5.62823e-06	8.71059e-05	4.63971
	Maf1	MAF1 homolog, negative regulator of RNA polymerase III	-0.519312	6.35459	-11.2642	3.92316e-06	7.04446e-05	4.63381
	Depdc1a	DEP domain containing 1a	0.779146	5.31104	11.0635	4.48577e-06	7.62141e-05	4.62546
	Siah2	siah E3 ubiquitin protein ligase 2	0.665543	4.48736	10.8956	5.02647e-06	8.17051e-05	4.62218
	Tpm4	tropomyosin 4	0.424537	8.1572	11.3431	3.7239e-06	6.83215e-05	4.62088
	Otud7b	OTU domain containing 7B	-0.442093	6.15438	-11.2244	4.02799e-06	7.11112e-05	4.62003
	Cdca2	cell division cycle associated 2	0.536521	6.40053	11.223	4.03192e-06	7.11112e-05	4.615
	Fpgs	folylpolyglutamyl synthetase	1.03857	4.32025	10.8211	5.28935e-06	8.32518e-05	4.60799
	Prim1	DNA primase, p49 subunit	0.703958	5.78221	11.1125	4.34047e-06	7.42904e-05	4.59854
	Mcm6	minichromosome maintenance complex component 6	0.822975	7.85542	11.2909	3.85435e-06	6.98926e-05	4.59403
	Srsf1	serine/arginine-rich splicing factor 1	0.535525	9.46135	11.3435	3.72302e-06	6.83215e-05	4.59353
	Slc12a4	solute carrier family 12, member 4	0.468656	6.62055	11.215	4.05324e-06	7.13063e-05	4.59225
	Coq2	coenzyme Q2 4-hydroxybenzoate polyprenyltransferase	0.573232	5.27577	11.0205	4.61764e-06	7.7601e-05	4.59054
	Ttf2	transcription termination factor, RNA polymerase II	0.561251	5.53247	11.064	4.48438e-06	7.62141e-05	4.58778
	Pid1	phosphotyrosine interaction domain containing 1	-0.954599	6.64338	-11.3909	4.13801e-06	7.19776e-05	4.58663
	Ect2	ect2 oncogene	0.472546	7.18883	11.2407	3.98479e-06	7.10014e-05	4.57976
	Nrep	neuronal regeneration related protein	-1.42404	6.98161	-12.3293	4.7023e-06	7.85488e-05	4.57732
	Capn5	calpain 5	-2.12658	5.95465	-13.1325	5.67247e-06	8.75956e-05	4.57651
	Acly	ATP citrate lyase	0.394471	9.35188	11.3152	3.793e-06	6.90892e-05	4.57497
	Oplah	5-oxoprolinase (ATP-hydrolysing)	-0.908134	3.30893	-10.6224	6.0696e-06	9.14454e-05	4.56634
	Sez6l	seizure related 6 homolog like	-0.930033	6.76228	-11.3374	4.18689e-06	7.2465e-05	4.56292
	Fam168a	family with sequence similarity 168, member A	-0.437498	7.81226	-11.2515	3.95637e-06	7.09491e-05	4.56123
	Tatdn2	TatD DNase domain containing 2	0.585036	5.16194	10.958	4.81743e-06	7.96107e-05	4.56081
	Purg	purine-rich element binding protein G	-0.507257	5.54906	-11.0607	4.49433e-06	7.62505e-05	4.56003
	Klhdc8b	kelch domain containing 8B	-1.13843	2.86133	-10.5546	6.36464e-06	9.3867e-05	4.55999
	Zfp46	zinc finger protein 46	-0.605267	6.27404	-11.1459	4.24463e-06	7.29195e-05	4.55292
	Exoc3l4	exocyst complex component 3-like 4	-2.30847	0.747863	-10.9219	4.93711e-06	8.08547e-05	4.55168
	Apba1	amyloid beta (A4) precursor protein binding, family A, member 1	-1.01401	3.40818	-10.6129	6.10985e-06	9.16017e-05	4.54795
	Mafg	v-maf musculoaponeurotic fibrosarcoma oncogene family, protein G (avian)	0.714127	4.96192	10.8928	5.03595e-06	8.1719e-05	4.54789
	Glud1	glutamate dehydrogenase 1	-1.43252	9.70613	-12.675	4.72742e-06	7.8779e-05	4.54681
	Pold2	polymerase (DNA directed), delta 2, regulatory subunit	0.683514	5.91989	11.0517	4.52162e-06	7.64494e-05	4.53771
	Capn1	calpain 1	-2.0426	0.798633	-10.8365	5.23402e-06	8.27719e-05	4.52852
	Cers2	ceramide synthase 2	0.439323	6.98512	11.1519	4.2274e-06	7.28334e-05	4.52437
	Ppp4r1	protein phosphatase 4, regulatory subunit 1	0.410337	6.86671	11.1405	4.25998e-06	7.30927e-05	4.52193
	Pdia4	protein disulfide isomerase associated 4	0.398094	7.62044	11.1805	4.14749e-06	7.19879e-05	4.51856
	Cotl1	coactosin-like 1 (Dictyostelium)	-0.463747	7.13614	-11.1592	4.20688e-06	7.26301e-05	4.51825
	Helq	helicase, POLQ-like	0.732418	4.04022	10.6537	5.9386e-06	9.03994e-05	4.51546
	Kctd9	potassium channel tetramerisation domain containing 9	0.763617	4.12591	10.6691	5.8754e-06	8.97322e-05	4.51501
	Pxmp4	peroxisomal membrane protein 4	-0.941368	3.46784	-10.5739	6.27898e-06	9.3305e-05	4.51166
	Eri2	exoribonuclease 2	0.56648	5.59803	10.9704	4.77721e-06	7.93478e-05	4.51096
	Hist3h2a	histone cluster 3, H2a	-0.566979	4.90682	-10.8672	5.12499e-06	8.24986e-05	4.50592
	Wdr81	WD repeat domain 81	-0.720975	4.97796	-10.8817	5.07435e-06	8.20993e-05	4.50518
	1110012L19Rik	RIKEN cDNA 1110012L19 gene	-0.670874	4.07889	-10.6826	5.82043e-06	8.93838e-05	4.50134
	Scml2	Scm polycomb group protein like 2	0.821181	3.73388	10.5677	6.30608e-06	9.33354e-05	4.4982
	Srek1	splicing regulatory glutamine/lysine-rich protein 1	0.452633	6.67951	11.0918	4.40138e-06	7.51478e-05	4.498
	Snta1	syntrophin, acidic 1	-1.11307	2.58941	-10.4445	6.87837e-06	9.82483e-05	4.49644
	Traip	TRAF-interacting protein	0.649846	4.603	10.7466	5.56804e-06	8.67541e-05	4.4936
	Stard10	START domain containing 10	-1.36309	2.84743	-10.4583	6.81137e-06	9.77117e-05	4.49282
	Hsp90aa1	heat shock protein 90, alpha (cytosolic), class A member 1	0.449641	8.49232	11.1781	4.15414e-06	7.19879e-05	4.49267
	Myrf	myelin regulatory factor	-1.51539	4.4141	-11.1174	5.93783e-06	9.03994e-05	4.49229
	Myo6	myosin VI	-0.469214	9.23366	-11.1978	4.10002e-06	7.16088e-05	4.49136
	Slc35g2	solute carrier family 35, member G2	-1.14557	2.2684	-10.414	7.02847e-06	9.96752e-05	4.48146
	Hnrnpdl	heterogeneous nuclear ribonucleoprotein D-like	0.521442	8.70058	11.1641	4.19329e-06	7.24856e-05	4.47784
	Mamdc2	MAM domain containing 2	1.0872	5.33815	10.9246	5.24735e-06	8.27783e-05	4.47751
	Ctu2	cytosolic thiouridylase subunit 2	0.604069	4.76314	10.7602	5.51605e-06	8.62047e-05	4.47616
	Msh6	mutS homolog 6	0.573887	6.82187	11.07	4.46615e-06	7.61602e-05	4.47487
	Ptgr1	prostaglandin reductase 1	-0.592374	4.48337	-10.7336	5.61821e-06	8.71059e-05	4.47382
	Zfp598	zinc finger protein 598	0.771795	6.0427	10.9699	4.77868e-06	7.93478e-05	4.46747
	Use1	unconventional SNARE in the ER 1 homolog (S. cerevisiae)	-0.517638	5.20142	-10.8611	5.14652e-06	8.24986e-05	4.45812
	Fmn2	formin 2	-0.75695	5.74837	-10.9539	4.83098e-06	7.97398e-05	4.45786
	Ncaph	non-SMC condensin I complex, subunit H	0.470171	7.08578	11.0532	4.51706e-06	7.64494e-05	4.44702
	Chtf18	CTF18, chromosome transmission fidelity factor 18	0.682123	4.87497	10.7325	5.62257e-06	8.71059e-05	4.44077
	Tapbp	TAP binding protein	-0.653133	5.23969	-10.8372	5.23121e-06	8.27719e-05	4.43423
	Unc5c	unc-5 netrin receptor C	-0.827808	3.48284	-10.4639	6.78426e-06	9.77117e-05	4.42845
	Inafm2	InaF motif containing 2	0.599984	5.3367	10.8007	5.36423e-06	8.40497e-05	4.42021
	Rgs19	regulator of G-protein signaling 19	0.683831	4.08732	10.5235	6.50528e-06	9.50687e-05	4.41034
	Eno1b	enolase 1B, retrotransposed	0.557469	7.50694	11.0225	4.61142e-06	7.75903e-05	4.40741
	Srgap1	SLIT-ROBO Rho GTPase activating protein 1	-0.771166	5.61424	-10.8622	5.14245e-06	8.24986e-05	4.40467
	Sema4a	sema domain, immunoglobulin domain (Ig), transmembrane domain (TM) and short cytoplasmic domain, (semaphorin) 4A	-1.9562	2.05877	-10.3113	7.56324e-06	0.000104082	4.40444
	Galk1	galactokinase 1	0.630874	4.59212	10.6255	6.05628e-06	9.14454e-05	4.40392
	Gins2	GINS complex subunit 2 (Psf2 homolog)	0.585024	4.95177	10.7025	5.74055e-06	8.85484e-05	4.40288
	Amph	amphiphysin	-0.949455	6.67083	-11.1687	4.92193e-06	8.08547e-05	4.4012
	Ephx2	epoxide hydrolase 2, cytoplasmic	-1.50386	1.66901	-10.3377	7.42121e-06	0.000103243	4.40009
	Sms	spermine synthase	0.585771	5.73586	10.8415	5.21606e-06	8.27719e-05	4.39971
	Phtf2	putative homeodomain transcription factor 2	0.723881	5.31061	10.759	5.52037e-06	8.62047e-05	4.39854
	Snhg4	small nucleolar RNA host gene 4	1.24492	3.37463	10.3559	7.32571e-06	0.000102467	4.39613
	1110038B12Rik	RIKEN cDNA 1110038B12 gene	0.514765	5.49676	10.8008	5.36362e-06	8.40497e-05	4.39604
	Atp13a1	ATPase type 13A1	0.486256	6.23746	10.9059	4.99146e-06	8.14217e-05	4.39359
	Retreg1	reticulophagy regulator 1	-1.42197	1.30101	-10.397	7.11395e-06	0.000100375	4.3933
	Vash1	vasohibin 1	0.533237	8.64626	11.046	4.5389e-06	7.66485e-05	4.3921
	Ipo4	importin 4	0.831045	6.36295	10.9064	4.9895e-06	8.14217e-05	4.39198
	Tlnrd1	talin rod domain containing 1	0.623493	4.91574	10.6753	5.84998e-06	8.97061e-05	4.38919
	Cyp4f13	cytochrome P450, family 4, subfamily f, polypeptide 13	-1.0417	3.15095	-10.3454	7.38068e-06	0.000102885	4.38171
	Tox	thymocyte selection-associated high mobility group box	-0.801298	4.1421	-10.5321	6.46598e-06	9.46936e-05	4.37888
	Mcm8	minichromosome maintenance 8 homologous recombination repair factor	0.597321	4.62029	10.5992	6.16886e-06	9.18916e-05	4.37886
	Etf1	eukaryotic translation termination factor 1	0.493189	7.86009	10.9987	4.68638e-06	7.8377e-05	4.37727
	Srgap2	SLIT-ROBO Rho GTPase activating protein 2	0.565898	8.31247	11.0148	4.63554e-06	7.78076e-05	4.37719
	Fam98a	family with sequence similarity 98, member A	0.48566	6.30165	10.8902	5.04496e-06	8.1719e-05	4.37669
	Polr3g	polymerase (RNA) III (DNA directed) polypeptide G	0.96702	3.47356	10.3516	7.34833e-06	0.00010264	4.37454
	Bmpr1b	bone morphogenetic protein receptor, type 1B	-0.620298	6.50418	-10.9213	4.93924e-06	8.08547e-05	4.37214
	Eef2k	eukaryotic elongation factor-2 kinase	-0.553326	6.40835	-10.9009	5.00846e-06	8.15734e-05	4.363
	Rnf144b	ring finger protein 144B	-1.13003	2.68562	-10.2649	7.81929e-06	0.000105921	4.36248
	Ubqln4	ubiquilin 4	0.514446	6.92706	10.9125	4.96876e-06	8.12422e-05	4.35117
	Ip6k1	inositol hexaphosphate kinase 1	-0.480208	7.19534	-10.9349	4.89359e-06	8.04865e-05	4.35002
	Snord22	small nucleolar RNA, C/D box 22	1.81695	0.870161	10.6227	6.06812e-06	9.14454e-05	4.34939
	Tmem164	transmembrane protein 164	-0.49738	6.20039	-10.8435	5.209e-06	8.27719e-05	4.33505
	Gsk3b	glycogen synthase kinase 3 beta	-0.553358	8.27966	-10.959	4.81434e-06	7.96107e-05	4.33298
	Grn	granulin	-0.653992	6.25852	-10.8362	5.23485e-06	8.27719e-05	4.32457
	Lgals8	lectin, galactose binding, soluble 8	-0.961648	4.58879	-10.5571	6.35339e-06	9.38357e-05	4.32442
	Osbpl9	oxysterol binding protein-like 9	-0.754089	5.73431	-10.7705	5.47687e-06	8.5718e-05	4.32253
	Aamdc	adipogenesis associated Mth938 domain containing	-0.567579	4.91185	-10.6189	6.08413e-06	9.15122e-05	4.31952
	Rassf3	Ras association (RalGDS/AF-6) domain family member 3	1.41388	6.73576	11.8172	6.12118e-06	9.16341e-05	4.31821
	Rabgap1	RAB GTPase activating protein 1	-0.427261	7.36422	-10.8997	5.0125e-06	8.15734e-05	4.31701
	Pcdhb19	protocadherin beta 19	-0.606428	4.63849	-10.5573	6.35257e-06	9.38357e-05	4.31621
	Pnpla6	patatin-like phospholipase domain containing 6	-0.55527	4.95126	-10.6215	6.07311e-06	9.14454e-05	4.31538
	Rgma	repulsive guidance molecule family member A	-1.47437	8.17941	-12.2827	6.02379e-06	9.11968e-05	4.31357
	2810468N07Rik	RIKEN cDNA 2810468N07 gene	-1.17727	5.53464	-11.0884	5.99451e-06	9.09516e-05	4.31237
	Slk	STE20-like kinase	0.478633	6.50588	10.8214	5.28821e-06	8.32518e-05	4.30951
	Dtx4	deltex 4, E3 ubiquitin ligase	-0.529528	6.90226	-10.8634	5.13845e-06	8.24986e-05	4.30896
	Lig1	ligase I, DNA, ATP-dependent	0.487904	7.33506	10.8779	5.08751e-06	8.22165e-05	4.30593
	Pkm	pyruvate kinase, muscle	0.519893	10.0562	10.9636	4.79921e-06	7.94987e-05	4.30409
	Slf1	SMC5-SMC6 complex localization factor 1	0.712705	4.90626	10.5495	6.3875e-06	9.39402e-05	4.30023
	Bfsp2	beaded filament structural protein 2, phakinin	-1.95864	2.91701	-10.3714	8.43979e-06	0.000110866	4.29586
	Nufip1	nuclear fragile X mental retardation protein interacting protein 1	0.555681	4.69675	10.501	6.60881e-06	9.5876e-05	4.29053
	Sez6	seizure related gene 6	-0.5098	7.59	-10.8687	5.11989e-06	8.24986e-05	4.28546
	Tbkbp1	TBK1 binding protein 1	0.726372	4.85321	10.518	6.53045e-06	9.52285e-05	4.28495
	Zfp949	zinc finger protein 949	-1.25074	3.32136	-10.2394	7.96379e-06	0.000107457	4.28404
	Tob2	transducer of ERBB2, 2	-0.637666	5.44912	-10.6645	5.89386e-06	8.99154e-05	4.27651
	Acox1	acyl-Coenzyme A oxidase 1, palmitoyl	-0.7541	8.17394	-10.8686	5.12018e-06	8.24986e-05	4.26778
	Set	SET nuclear oncogene	0.476918	8.2118	10.8631	5.1392e-06	8.24986e-05	4.26611
	Ankrd29	ankyrin repeat domain 29	0.915535	3.49884	10.2116	8.12566e-06	0.000108485	4.2655
	Foxk2	forkhead box K2	0.440372	7.59861	10.8362	5.23503e-06	8.27719e-05	4.26412
	Tldc1	TBC/LysM associated domain containing 1	-0.820169	3.89742	-10.3256	7.48584e-06	0.000103418	4.26289
	Lss	lanosterol synthase	0.715747	7.91768	10.8457	5.20114e-06	8.27719e-05	4.26248
	Gna13	guanine nucleotide binding protein, alpha 13	-0.40129	7.85709	-10.8472	5.19548e-06	8.27719e-05	4.26091
	Rexo2	RNA exonuclease 2	0.614674	5.47499	10.5993	6.16816e-06	9.18916e-05	4.2507
	Prkar1b	protein kinase, cAMP dependent regulatory, type I beta	-1.07752	2.33355	-10.0893	8.88052e-06	0.000115132	4.2495
	Slc14a1	solute carrier family 14 (urea transporter), member 1	-3.38138	-0.709434	-11.9843	2.46702e-06	5.30459e-05	4.24024
	Abat	4-aminobutyrate aminotransferase	-2.4506	7.52181	-13.4456	7.81423e-06	0.000105921	4.23513
	Tbc1d17	TBC1 domain family, member 17	-0.537466	5.2525	-10.5728	6.28389e-06	9.3305e-05	4.23388
	Hspa5	heat shock protein 5	0.49621	9.20166	10.8341	5.24262e-06	8.27783e-05	4.22214
	Ncl	nucleolin	0.395098	9.85414	10.8461	5.19939e-06	8.27719e-05	4.21942
	Slc2a1	solute carrier family 2 (facilitated glucose transporter), member 1	0.912255	4.90046	10.4196	7.00088e-06	9.95628e-05	4.21082
	Ppp1r3e	protein phosphatase 1, regulatory (inhibitor) subunit 3E	0.753977	3.99073	10.2356	7.98616e-06	0.000107654	4.20973
	Gtpbp3	GTP binding protein 3	0.586347	4.79506	10.4126	7.03581e-06	9.96776e-05	4.20782
	Tor1b	torsin family 1, member B	0.49979	5.90877	10.6154	6.09904e-06	9.15384e-05	4.20654
	Tmem173	transmembrane protein 173	1.89715	1.8286	10.0826	8.92366e-06	0.000115368	4.20488
	Cep152	centrosomal protein 152	0.734028	4.37596	10.3111	7.56387e-06	0.000104082	4.20479
	Pmvk	phosphomevalonate kinase	0.478185	6.44348	10.6725	5.86133e-06	8.97061e-05	4.20142
	Cdk5r1	cyclin-dependent kinase 5, regulatory subunit 1 (p35)	-0.764102	5.36115	-10.5503	6.38386e-06	9.39402e-05	4.20097
	Pola1	polymerase (DNA directed), alpha 1	0.63765	6.17082	10.6356	6.01372e-06	9.11436e-05	4.20021
	Aldh4a1	aldehyde dehydrogenase 4 family, member A1	-0.647894	6.55424	-10.6953	5.7694e-06	8.87963e-05	4.19907
	Enah	ENAH actin regulator	-0.385894	7.52447	-10.7404	5.59176e-06	8.68972e-05	4.19113
	Pbk	PDZ binding kinase	0.597877	7.37782	10.7202	5.67038e-06	8.75956e-05	4.18602
	Tbc1d23	TBC1 domain family, member 23	-0.458486	5.35709	-10.5262	6.49269e-06	9.49846e-05	4.18448
	Pag1	phosphoprotein associated with glycosphingolipid microdomains 1	-0.609378	6.67007	-10.6711	5.86724e-06	8.97061e-05	4.17451
	Smad3	SMAD family member 3	0.530634	5.72445	10.5371	6.44323e-06	9.45597e-05	4.16852
	Nasp	nuclear autoantigenic sperm protein (histone-binding)	0.498618	8.48651	10.7424	5.58405e-06	8.68972e-05	4.16808
	Palld	palladin, cytoskeletal associated protein	-0.6258	5.40919	-10.5051	6.58984e-06	9.58008e-05	4.16032
	Riox2	ribosomal oxygenase 2	0.75625	4.12953	10.1963	8.21593e-06	0.000109054	4.15808
	Car2	carbonic anhydrase 2	0.505382	6.48534	10.6159	6.09687e-06	9.15384e-05	4.15576
	Ccne1	cyclin E1	0.929991	4.70523	10.3032	7.60688e-06	0.000104274	4.15391
	Decr2	2-4-dienoyl-Coenzyme A reductase 2, peroxisomal	-0.804006	4.27103	-10.2648	7.8195e-06	0.000105921	4.15391
	Gtpbp4	GTP binding protein 4	0.501915	6.45248	10.6057	6.14052e-06	9.17645e-05	4.15038
	Mybbp1a	MYB binding protein (P160) 1a	0.719091	7.75061	10.6889	5.79504e-06	8.90924e-05	4.14921
	Tpst1	protein-tyrosine sulfotransferase 1	0.571396	5.06866	10.3909	7.1449e-06	0.000100704	4.14805
	Scarb1	scavenger receptor class B, member 1	0.435084	7.51963	10.6724	5.86161e-06	8.97061e-05	4.14295
	Slc35a3	solute carrier family 35 (UDP-N-acetylglucosamine (UDP-GlcNAc) transporter), member 3	0.50463	5.47169	10.461	6.79856e-06	9.77117e-05	4.14095
	Nxf1	nuclear RNA export factor 1	0.430695	7.16993	10.6465	5.96833e-06	9.06534e-05	4.13744
	Zfp423	zinc finger protein 423	-0.587811	4.80155	-10.3553	7.32858e-06	0.000102467	4.13543
	Arsa	arylsulfatase A	-0.709635	5.11733	-10.4144	7.02654e-06	9.96752e-05	4.13128
	Fndc4	fibronectin type III domain containing 4	0.454857	6.52865	10.5895	6.21067e-06	9.24153e-05	4.13126
	Ranbp9	RAN binding protein 9	-0.585883	7.29965	-10.6499	5.95406e-06	9.05356e-05	4.13047
	Mfap2	microfibrillar-associated protein 2	-0.695975	4.10936	-10.1964	8.21529e-06	0.000109054	4.12857
	Hnrnpd	heterogeneous nuclear ribonucleoprotein D	0.394773	8.70012	10.6963	5.76507e-06	8.87963e-05	4.12777
	Csnk1g2	casein kinase 1, gamma 2	0.406774	6.74323	10.602	6.15645e-06	9.18916e-05	4.12581
	Plxnc1	plexin C1	-0.516257	5.91088	-10.5324	6.46468e-06	9.46936e-05	4.12405
	Elavl1	ELAV (embryonic lethal, abnormal vision)-like 1 (Hu antigen R)	0.420425	6.89898	10.6093	6.1252e-06	9.16341e-05	4.1224
	Cnppd1	cyclin Pas1/PHO80 domain containing 1	-0.505048	5.24791	-10.4257	6.97037e-06	9.93582e-05	4.12201
	Slc16a6	solute carrier family 16 (monocarboxylic acid transporters), member 6	1.24671	2.24993	9.91058	1.01286e-05	0.000125349	4.12166
	Dbndd1	dysbindin (dystrobrevin binding protein 1) domain containing 1	-0.908579	2.83683	-9.95581	9.79509e-06	0.000122421	4.12118
	Frmpd1	FERM and PDZ domain containing 1	-0.503994	5.51911	-10.4577	6.81417e-06	9.77117e-05	4.11026
	Rgs12	regulator of G-protein signaling 12	-0.416918	6.49093	-10.5711	6.29105e-06	9.33117e-05	4.10883
	Acp2	acid phosphatase 2, lysosomal	-0.523168	6.19441	-10.5428	6.41754e-06	9.42822e-05	4.10704
	Cd99l2	CD99 antigen-like 2	-0.647314	5.73901	-10.4867	6.67594e-06	9.66481e-05	4.10611
	2810408I11Rik	RIKEN cDNA 2810408I11 gene	1.0051	2.69677	9.89349	1.02579e-05	0.000126314	4.09913
	Lrrc32	leucine rich repeat containing 32	1.05796	2.52767	9.88319	1.03367e-05	0.000126514	4.09879
	Rrs1	ribosome biogenesis regulator 1	0.483817	6.24439	10.5166	6.53677e-06	9.52285e-05	4.09808
	Yipf2	Yip1 domain family, member 2	-0.83833	3.19153	-9.96165	9.75297e-06	0.000122114	4.08731
	Dalrd3	DALR anticodon binding domain containing 3	0.794213	4.87845	10.2599	7.84754e-06	0.000106198	4.08492
	Nbr1	neighbor of Brca1 gene 1	-0.440451	8.23427	-10.6288	6.04229e-06	9.13773e-05	4.08463
	Tet2	tet methylcytosine dioxygenase 2	-0.640528	5.41098	-10.4029	7.08417e-06	0.000100158	4.08118
	Creld2	cysteine-rich with EGF-like domains 2	0.622277	5.03436	10.2948	7.65285e-06	0.000104684	4.08029
	Atp6v0d1	ATPase, H+ transporting, lysosomal V0 subunit D1	-0.440441	7.06994	-10.5687	6.30186e-06	9.33354e-05	4.07804
	Mns1	meiosis-specific nuclear structural protein 1	0.943674	3.98623	10.0531	9.1188e-06	0.000116697	4.07798
	Rpia	ribose 5-phosphate isomerase A	1.00296	4.06881	10.0677	9.02134e-06	0.000115993	4.07741
	Ablim2	actin-binding LIM protein 2	-3.39942	0.710179	-10.2174	8.09119e-06	0.00010843	4.06845
	Kdm6a	lysine (K)-specific demethylase 6A	-0.442508	6.30138	-10.5024	6.60273e-06	9.5876e-05	4.06839
	Relt	RELT tumor necrosis factor receptor	0.849296	3.09837	9.89203	1.0269e-05	0.000126314	4.06481
	Ttbk1	tau tubulin kinase 1	-0.659719	4.14175	-10.1187	8.692e-06	0.000113429	4.06281
	Troap	trophinin associated protein	0.738599	5.54075	10.3569	7.32019e-06	0.000102467	4.05984
	Slc8a3	solute carrier family 8 (sodium/calcium exchanger), member 3	-0.593106	4.3331	-10.1554	8.46306e-06	0.000111067	4.05881
	Trip13	thyroid hormone receptor interactor 13	0.770948	4.50396	10.1433	8.53777e-06	0.000111731	4.05662
	Xlr3b	X-linked lymphocyte-regulated 3B	1.01158	2.63606	9.83192	1.07392e-05	0.000129112	4.05608
	Prune1	prune exopolyphosphatase	-0.524064	5.26137	-10.3431	7.39296e-06	0.000102953	4.05592
	Mccc1	methylcrotonoyl-Coenzyme A carboxylase 1 (alpha)	-0.555069	5.65064	-10.4013	7.09239e-06	0.000100173	4.05044
	Nsdhl	NAD(P) dependent steroid dehydrogenase-like	0.455617	7.56339	10.5536	6.36901e-06	9.3867e-05	4.05031
	Exosc2	exosome component 2	0.664657	4.94579	10.2322	8.00524e-06	0.000107703	4.04831
	Slc12a6	solute carrier family 12, member 6	-0.46084	6.12226	-10.4566	6.81971e-06	9.77117e-05	4.04679
	Nsl1	NSL1, MIS12 kinetochore complex component	0.538871	4.68454	10.1803	8.31161e-06	0.000109758	4.04495
	Trmt6	tRNA methyltransferase 6	0.513164	5.30912	10.303	7.60787e-06	0.000104274	4.04151
	Apoe	apolipoprotein E	-2.43507	9.27065	-13.1469	8.95009e-06	0.000115603	4.04123
	Nol9	nucleolar protein 9	0.681642	5.88582	10.3868	7.16606e-06	0.000100768	4.03925
	Klc4	kinesin light chain 4	-0.724959	4.73107	-10.2141	8.11082e-06	0.000108485	4.03668
	Zscan21	zinc finger and SCAN domain containing 21	-0.466093	6.21655	-10.4525	6.83962e-06	9.78961e-05	4.03601
	Dpysl5	dihydropyrimidinase-like 5	-0.988199	4.57961	-10.178	8.32528e-06	0.000109777	4.03469
	Cycs	cytochrome c, somatic	0.571089	7.17004	10.5056	6.58783e-06	9.58008e-05	4.03018
	Cdk8	cyclin-dependent kinase 8	0.508287	5.55492	10.3313	7.45554e-06	0.000103372	4.02994
	Rcc1	regulator of chromosome condensation 1	0.73732	6.26834	10.421	6.99384e-06	9.95628e-05	4.02873
	P4ha3	procollagen-proline, 2-oxoglutarate 4-dioxygenase (proline 4-hydroxylase), alpha polypeptide III	-2.11132	0.538903	-10.0997	8.81321e-06	0.000114473	4.02162
	Acot1	acyl-CoA thioesterase 1	-0.834399	7.38623	-10.6051	6.68495e-06	9.66778e-05	4.01842
	Hacl1	2-hydroxyacyl-CoA lyase 1	-0.960003	3.98812	-10.0262	9.29999e-06	0.000118038	4.01714
	Dapk1	death associated protein kinase 1	-0.868498	5.84903	-10.3859	7.17079e-06	0.000100768	4.0162
	Mum1	melanoma associated antigen (mutated) 1	0.715353	5.02736	10.199	8.19995e-06	0.000109054	4.01102
	Igsf3	immunoglobulin superfamily, member 3	-0.883573	3.49408	-9.91563	1.00907e-05	0.000124992	4.01019
	Cd200	CD200 antigen	-0.798425	3.84326	-9.97707	9.6426e-06	0.000121388	4.00254
	Akap1	A kinase (PRKA) anchor protein 1	0.654339	5.85724	10.3355	7.43298e-06	0.000103304	4.00146
	Fam118a	family with sequence similarity 118, member A	0.798528	4.68586	10.11	8.7474e-06	0.000113831	4.00008
	Etv4	ets variant 4	0.674367	6.94384	10.4476	6.86332e-06	9.81341e-05	3.99815
	Aen	apoptosis enhancing nuclease	0.595786	6.829	10.4351	6.92415e-06	9.88006e-05	3.9943
	Entpd2	ectonucleoside triphosphate diphosphohydrolase 2	-5.02095	-0.179028	-11.2392	3.98882e-06	7.10014e-05	3.98566
	Ccnyl1	cyclin Y-like 1	0.667999	5.42428	10.2437	7.93944e-06	0.000107233	3.98532
	Rbmxl1	RNA binding motif protein, X-linked like-1	0.480781	7.39895	10.4608	6.79916e-06	9.77117e-05	3.98508
	Tcf4	transcription factor 4	-0.475645	9.21763	-10.5219	6.51259e-06	9.50756e-05	3.98292
	Enpp2	ectonucleotide pyrophosphatase/phosphodiesterase 2	-1.67704	6.96084	-12.0557	8.91218e-06	0.000115327	3.98095
	2002-03-01	membrane-associated ring finger (C3HC4) 2	-0.769412	5.07082	-10.2102	8.13364e-06	0.000108485	3.97929
	Hsd17b12	hydroxysteroid (17-beta) dehydrogenase 12	0.509996	8.1961	10.4829	6.69374e-06	9.67043e-05	3.97634
	Atxn1	ataxin 1	-1.15147	2.47938	-9.72642	1.16238e-05	0.000135641	3.97409
	Dancr	differentiation antagonizing non-protein coding RNA	1.24426	2.69092	9.71579	1.17174e-05	0.000135933	3.96812
	Unc5b	unc-5 netrin receptor B	0.716035	3.85401	9.89716	1.023e-05	0.000126314	3.96691
	Itga2	integrin alpha 2	-1.37555	3.07473	-9.77904	1.11729e-05	0.000132492	3.96348
	Cdca8	cell division cycle associated 8	0.423761	7.13498	10.4185	7.00622e-06	9.95628e-05	3.96304
	Elovl6	ELOVL family member 6, elongation of long chain fatty acids (yeast)	0.582081	8.16749	10.4616	6.79552e-06	9.77117e-05	3.96087
	Ddx58	DEAD (Asp-Glu-Ala-Asp) box polypeptide 58	-0.774814	3.52137	-9.85384	1.0565e-05	0.000128215	3.95744
	Thumpd1	THUMP domain containing 1	0.445559	5.88742	10.2911	7.67328e-06	0.000104861	3.95679
	Hs1bp3	HCLS1 binding protein 3	-0.594359	4.44303	-10.0493	9.14433e-06	0.000116809	3.95652
	Rbms2	RNA binding motif, single stranded interacting protein 2	-0.501925	6.03238	-10.3291	7.4674e-06	0.000103372	3.95502
	Tipin	timeless interacting protein	0.585328	6.10296	10.307	7.58637e-06	0.000104185	3.95122
	Dhrs13	dehydrogenase/reductase (SDR family) member 13	0.645092	4.66431	10.0506	9.13545e-06	0.000116803	3.94997
	Haspin	histone H3 associated protein kinase	0.659124	4.27757	9.96566	9.72412e-06	0.000121973	3.94986
	Xpo1	exportin 1	0.520563	8.66139	10.4626	6.79072e-06	9.77117e-05	3.94897
	Fen1	flap structure specific endonuclease 1	0.682065	5.97983	10.282	7.72368e-06	0.000105394	3.94687
	Kank1	KN motif and ankyrin repeat domains 1	-0.750723	4.62397	-10.0676	9.02204e-06	0.000115993	3.93959
	Rcc1l	reculator of chromosome condensation 1 like	0.564088	4.92662	10.0954	8.84095e-06	0.000114726	3.93943
	Fam222a	family with sequence similarity 222, member A	-0.935438	3.3097	-9.79084	1.10744e-05	0.000131887	3.93931
	Sox1	SRY (sex determining region Y)-box 1	-0.616809	5.94596	-10.2967	7.64262e-06	0.000104647	3.93709
	Synpr	synaptoporin	-1.22495	3.1993	-9.76346	1.13043e-05	0.000133368	3.93449
	Jund	jun D proto-oncogene	-0.685199	7.53458	-10.4043	7.0772e-06	0.000100158	3.93189
	Ulk2	unc-51 like kinase 2	-0.767236	6.92672	-10.3685	7.26016e-06	0.000101818	3.92829
	Slc17a5	solute carrier family 17 (anion/sugar transporter), member 5	-0.55385	5.11996	-10.1471	8.51392e-06	0.000111524	3.92296
	Utp18	UTP18 small subunit processome component	0.472176	6.15412	10.2683	7.79991e-06	0.000105921	3.91281
	1810058I24Rik	RIKEN cDNA 1810058I24 gene	-0.468035	5.58569	-10.2108	8.13025e-06	0.000108485	3.90975
	Pld3	phospholipase D family, member 3	-0.759613	5.42145	-10.1832	8.29418e-06	0.000109758	3.9076
	Ctsb	cathepsin B	-0.512192	8.25487	-10.3896	7.15176e-06	0.000100704	3.89874
	Synpo2	synaptopodin 2	-2.4617	0.681609	-9.85709	1.05395e-05	0.00012804	3.89439
	Kcna6	potassium voltage-gated channel, shaker-related, subfamily, member 6	-1.30841	4.97548	-10.5565	9.71712e-06	0.000121973	3.89264
	Rev1	REV1, DNA directed polymerase	0.46637	5.30079	10.1105	8.74387e-06	0.000113831	3.8899
	B4galt6	UDP-Gal:betaGlcNAc beta 1,4-galactosyltransferase, polypeptide 6	0.474681	6.21219	10.2439	7.9382e-06	0.000107233	3.88818
	Vsir	V-set immunoregulatory receptor	-2.32522	-0.241682	-10.3687	7.25909e-06	0.000101818	3.88554
	Snora65	small nucleolar RNA, H/ACA box 65	1.3703	1.5393	9.64093	1.24006e-05	0.000140908	3.88366
	Usp2	ubiquitin specific peptidase 2	-0.547237	5.52464	-10.1687	8.38163e-06	0.000110331	3.88337
	Atic	5-aminoimidazole-4-carboxamide ribonucleotide formyltransferase/IMP cyclohydrolase	0.819531	6.305	10.2286	8.0266e-06	0.000107886	3.87723
	Fbxo8	F-box protein 8	-0.555028	5.32207	-10.126	8.64605e-06	0.000112935	3.87658
	Naa15	N(alpha)-acetyltransferase 15, NatA auxiliary subunit	0.457778	7.61556	10.3297	7.46375e-06	0.000103372	3.87419
	6030419C18Rik	RIKEN cDNA 6030419C18 gene	-0.737616	3.90723	-9.82424	1.0801e-05	0.000129631	3.87088
	Car8	carbonic anhydrase 8	0.675077	6.86552	10.2777	7.74728e-06	0.000105561	3.87007
	Dvl1	dishevelled segment polarity protein 1	0.529466	6.37307	10.233	8.00063e-06	0.000107703	3.86723
	Cox7a2l	cytochrome c oxidase subunit VIIa polypeptide 2-like	-0.439189	7.40285	-10.3125	7.55648e-06	0.000104082	3.86495
	Tomm70a	translocase of outer mitochondrial membrane 70 homolog A (yeast)	0.40898	7.89802	10.329	7.46762e-06	0.000103372	3.86395
	Heatr3	HEAT repeat containing 3	0.406216	6.33617	10.2249	8.04784e-06	0.000108067	3.86114
	Arnt2	aryl hydrocarbon receptor nuclear translocator 2	-0.402351	7.82965	-10.326	7.48376e-06	0.000103418	3.86085
	Mfge8	milk fat globule-EGF factor 8 protein	-0.861168	9.34852	-10.6024	7.57764e-06	0.000104168	3.85984
	Magi2	membrane associated guanylate kinase, WW and PDZ domain containing 2	-0.389885	6.75908	-10.2675	7.80427e-06	0.000105921	3.8579
	Ifih1	interferon induced with helicase C domain 1	-1.49751	1.06421	-9.62382	1.25629e-05	0.000142052	3.84139
	Wdr76	WD repeat domain 76	0.640575	4.93251	9.96676	9.71623e-06	0.000121973	3.83952
	Socs2	suppressor of cytokine signaling 2	1.45607	2.37725	9.52857	1.35112e-05	0.000148442	3.83873
	Hnrnpab	heterogeneous nuclear ribonucleoprotein A/B	0.437128	9.87333	10.3492	7.36046e-06	0.000102706	3.83664
	Nob1	NIN1/RPN12 binding protein 1 homolog	0.583464	5.40924	10.0555	9.10229e-06	0.000116634	3.83464
	Kifc5b	kinesin family member C5B	0.576872	5.43488	10.0587	9.08141e-06	0.000116541	3.83333
	Ccnf	cyclin F	0.494621	6.56692	10.2038	8.17125e-06	0.000108882	3.82865
	N4bp2l1	NEDD4 binding protein 2-like 1	-0.837587	3.12979	-9.61595	1.26384e-05	0.000142456	3.82523
	Idh3a	isocitrate dehydrogenase 3 (NAD+) alpha	0.473712	7.97389	10.2813	7.72748e-06	0.000105394	3.82446
	C530008M17Rik	RIKEN cDNA C530008M17 gene	-0.379383	7.75596	-10.2759	7.75781e-06	0.0001056	3.82372
	Dbf4	DBF4 zinc finger	0.525723	6.63045	10.1987	8.20186e-06	0.000109054	3.82071
	Vrk1	vaccinia related kinase 1	0.396431	6.40789	10.1796	8.31595e-06	0.000109758	3.81938
	Gnai2	guanine nucleotide binding protein (G protein), alpha inhibiting 2	-0.577369	9.50134	-10.3124	7.55675e-06	0.000104082	3.81424
	Rhno1	RAD9-HUS1-RAD1 interacting nuclear orphan 1	0.483152	5.49074	10.0477	9.15462e-06	0.000116833	3.81362
	Mb21d1	Mab-21 domain containing 1	0.850519	3.07539	9.56246	1.3165e-05	0.000146608	3.81128
	Ptx3	pentraxin related gene	-2.78774	0.186557	-9.98325	9.59882e-06	0.000121167	3.80622
	Thsd7a	thrombospondin, type I, domain containing 7A	-0.697047	5.71048	-10.0999	8.81219e-06	0.000114473	3.80586
	Tnfrsf12a	tumor necrosis factor receptor superfamily, member 12a	1.94465	4.09076	10.3209	1.34196e-05	0.000147903	3.80425
	Kif15	kinesin family member 15	0.501379	6.77549	10.1847	8.28484e-06	0.000109758	3.79964
	Jmjd6	jumonji domain containing 6	0.729022	5.85184	10.0742	8.97866e-06	0.000115864	3.79863
	Micu1	mitochondrial calcium uptake 1	-0.475133	6.4233	-10.1685	8.38319e-06	0.000110331	3.79814
	Trim36	tripartite motif-containing 36	-1.05182	2.5427	-9.50211	1.37886e-05	0.000150419	3.79679
	Epb41l3	erythrocyte membrane protein band 4.1 like 3	-0.917814	2.83723	-9.53384	1.34567e-05	0.000148077	3.79482
	Ncapd3	non-SMC condensin II complex, subunit D3	0.428511	6.50517	10.1528	8.47919e-06	0.000111173	3.7914
	Dscc1	DNA replication and sister chromatid cohesion 1	0.864561	3.19088	9.55203	1.32705e-05	0.000147076	3.79088
	U2af1	U2 small nuclear ribonucleoprotein auxiliary factor (U2AF) 1	0.615044	4.72436	9.86262	1.04961e-05	0.000127737	3.78948
	Kif4	kinesin family member 4	0.440329	6.88073	10.18	8.31365e-06	0.000109758	3.78855
	Vat1	vesicle amine transport 1	-0.437754	6.23286	-10.1382	8.56946e-06	0.00011204	3.78798
	Slc9a9	solute carrier family 9 (sodium/hydrogen exchanger), member 9	-0.753008	3.98558	-9.7374	1.15281e-05	0.000134863	3.78772
	1110051M20Rik	RIKEN cDNA 1110051M20 gene	-0.537287	5.0908	-9.9676	9.71018e-06	0.000121973	3.78455
	6430548M08Rik	RIKEN cDNA 6430548M08 gene	-0.579278	4.91708	-9.93252	9.96524e-06	0.000123548	3.78366
	Esco2	establishment of sister chromatid cohesion N-acetyltransferase 2	0.518734	5.93795	10.0677	9.02176e-06	0.000115993	3.77661
	Gatd1	glutamine amidotransferase like class 1 domain containing 1	-0.558402	4.74595	-9.8867	1.03098e-05	0.000126354	3.77533
	Eno1	enolase 1, alpha non-neuron	0.540007	8.09957	10.218	8.08782e-06	0.00010843	3.77113
	Pla2g3	phospholipase A2, group III	1.16242	3.4758	9.55735	1.32165e-05	0.000146849	3.76809
	Cse1l	chromosome segregation 1-like (S. cerevisiae)	0.519015	7.99585	10.195	8.22336e-06	0.000109054	3.7557
	Ska3	spindle and kinetochore associated complex subunit 3	0.513957	5.75278	10.0134	9.38818e-06	0.00011894	3.75356
	Mettl16	methyltransferase like 16	0.45624	5.34919	9.94705	9.85876e-06	0.000122885	3.75179
	Lrrn4	leucine rich repeat neuronal 4	1.99491	0.434622	9.83837	1.06877e-05	0.000129051	3.75056
	Zc3h7a	zinc finger CCCH type containing 7 A	0.473969	6.37847	10.0865	8.89881e-06	0.000115262	3.74914
	Qtrt2	queuine tRNA-ribosyltransferase accessory subunit 2	0.595029	4.83312	9.8336	1.07258e-05	0.000129063	3.74692
	Rab30	RAB30, member RAS oncogene family	-0.888442	3.49711	-9.58376	1.29524e-05	0.000145289	3.74639
	2410006H16Rik	RIKEN cDNA 2410006H16 gene	-0.450988	5.72893	-10.0217	9.331e-06	0.000118323	3.74248
	Smpd1	sphingomyelin phosphodiesterase 1, acid lysosomal	-0.504472	5.50792	-9.98894	9.5586e-06	0.000120769	3.74248
	Enpp5	ectonucleotide pyrophosphatase/phosphodiesterase 5	-0.726807	4.955	-9.88263	1.0341e-05	0.000126514	3.73665
	Dtl	denticleless E3 ubiquitin protein ligase	0.52438	6.17719	10.0462	9.16455e-06	0.000116852	3.73562
	Tbc1d31	TBC1 domain family, member 31	0.499573	5.46102	9.94092	9.90349e-06	0.000123111	3.73273
	Per2	period circadian clock 2	0.905327	4.345	9.69409	1.1911e-05	0.000137606	3.73121
	Colgalt1	collagen beta(1-O)galactosyltransferase 1	0.634665	6.9868	10.1106	8.74367e-06	0.000113831	3.72948
	Hnrnpu	heterogeneous nuclear ribonucleoprotein U	0.371192	10.1296	10.2162	8.09831e-06	0.00010843	3.72694
	Usp36	ubiquitin specific peptidase 36	0.602589	5.32539	9.89761	1.02265e-05	0.000126314	3.72052
	Larp7	La ribonucleoprotein domain family, member 7	0.445241	6.18523	10.0306	9.27001e-06	0.000117872	3.72009
	Flvcr1	feline leukemia virus subgroup C cellular receptor 1	0.664449	4.47031	9.71987	1.16814e-05	0.000135885	3.71958
	Cyp4f17	cytochrome P450, family 4, subfamily f, polypeptide 17	-1.04494	2.80387	-9.43265	1.45477e-05	0.000156126	3.71842
	Nup62	nucleoporin 62	0.581822	5.94357	9.99373	9.52494e-06	0.000120453	3.71823
	Lpar6	lysophosphatidic acid receptor 6	0.700155	4.60136	9.74174	1.14905e-05	0.000134763	3.71688
	Tgfa	transforming growth factor alpha	-0.609929	5.06555	-9.8763	1.03898e-05	0.000126887	3.7144
	Ccdc136	coiled-coil domain containing 136	-0.477431	6.54928	-10.0712	8.99872e-06	0.000115993	3.7126
	Aimp2	aminoacyl tRNA synthetase complex-interacting multifunctional protein 2	0.762966	4.69695	9.74869	1.14306e-05	0.000134287	3.7078
	Tagap1	T cell activation GTPase activating protein 1	0.703267	4.61416	9.7317	1.15777e-05	0.00013533	3.7068
	Acad11	acyl-Coenzyme A dehydrogenase family, member 11	-0.926026	4.59711	-9.77006	1.12484e-05	0.00013316	3.7061
	Perm1	PPARGC1 and ESRR induced regulator, muscle 1	-1.08008	2.5047	-9.36402	1.53438e-05	0.000160821	3.691
	B2m	beta-2 microglobulin	-0.442292	6.57299	-10.0442	9.17818e-06	0.000116919	3.68969
	Hsp90b1	heat shock protein 90, beta (Grp94), member 1	0.451803	9.74218	10.16	8.435e-06	0.000110866	3.68895
	Dhrs7	dehydrogenase/reductase (SDR family) member 7	-0.610739	4.4028	-9.70586	1.18056e-05	0.00013655	3.68818
	Saraf	store-operated calcium entry-associated regulatory factor	-0.394746	6.91973	-10.0629	9.05321e-06	0.000116286	3.6873
	Pla2g4c	phospholipase A2, group IVC (cytosolic, calcium-independent)	1.4604	1.67316	9.34503	1.55726e-05	0.000162119	3.68172
	P2rx3	purinergic receptor P2X, ligand-gated ion channel, 3	-1.85515	0.80562	-9.45715	1.42748e-05	0.00015403	3.6783
	Mtbp	Mdm2, transformed 3T3 cell double minute p53 binding protein	0.477013	5.52239	9.87824	1.03748e-05	0.000126816	3.67284
	5730455P16Rik	RIKEN cDNA 5730455P16 gene	-0.517693	5.84987	-9.95098	9.83015e-06	0.000122749	3.67182
	Ankrd10	ankyrin repeat domain 10	0.604007	6.10875	9.95592	9.79433e-06	0.000122421	3.67136
	Dph2	DPH2 homolog	0.627627	4.31237	9.62536	1.25483e-05	0.000142038	3.6689
	Tbcel	tubulin folding cofactor E-like	-0.474042	5.36708	-9.86839	1.04512e-05	0.000127412	3.66421
	Fanci	Fanconi anemia, complementation group I	0.464597	6.06726	9.94185	9.89674e-06	0.000123111	3.66032
	Atp8a1	ATPase, aminophospholipid transporter (APLT), class I, type 8A, member 1	-0.733087	6.94355	-10.0277	9.29013e-06	0.00011802	3.65693
	Noc3l	NOC3 like DNA replication regulator	0.524098	5.29614	9.81465	1.08788e-05	0.000130115	3.65528
	Tpm3	tropomyosin 3, gamma	0.397242	7.66517	10.0551	9.10549e-06	0.000116634	3.65357
	Twsg1	twisted gastrulation BMP signaling modulator 1	-0.435107	6.3438	-9.97991	9.62244e-06	0.000121245	3.65273
	Rpf2	ribosome production factor 2 homolog	0.583009	5.39792	9.81527	1.08737e-05	0.000130115	3.64254
	Xrcc2	X-ray repair complementing defective repair in Chinese hamster cells 2	0.597137	4.84638	9.70538	1.18098e-05	0.00013655	3.64065
	Nol11	nucleolar protein 11	0.401908	6.4883	9.96346	9.7399e-06	0.000122061	3.64017
	5730559C18Rik	RIKEN cDNA 5730559C18 gene	-1.01021	4.77819	-9.76165	1.18028e-05	0.00013655	3.63214
	Gstk1	glutathione S-transferase kappa 1	-0.895312	2.96435	-9.34854	1.553e-05	0.000162024	3.63193
	Tspyl1	testis-specific protein, Y-encoded-like 1	-0.575832	6.14126	-9.93565	9.94218e-06	0.000123372	3.63174
	Gcsh	glycine cleavage system protein H (aminomethyl carrier)	0.446078	6.34091	9.93726	9.9304e-06	0.000123336	3.63143
	Wdr62	WD repeat domain 62	0.586074	5.0599	9.72694	1.16193e-05	0.000135641	3.62171
	Plcxd2	phosphatidylinositol-specific phospholipase C, X domain containing 2	-0.612894	3.70424	-9.46904	1.41444e-05	0.000153218	3.61895
	Atf5	activating transcription factor 5	-0.647369	5.49678	-9.83431	1.07201e-05	0.000129063	3.61791
	Kcne1l	potassium voltage-gated channel, Isk-related family, member 1-like, pseudogene	-0.755485	3.75331	-9.47486	1.4081e-05	0.00015265	3.61489
	Wdr12	WD repeat domain 12	0.632516	4.9352	9.68893	1.19576e-05	0.0001378	3.61308
	Vmac	vimentin-type intermediate filament associated coiled-coil protein	-1.2662	2.76984	-9.29178	1.62348e-05	0.00016664	3.61012
	Hadha	hydroxyacyl-Coenzyme A dehydrogenase/3-ketoacyl-Coenzyme A thiolase/enoyl-Coenzyme A hydratase (trifunctional protein), alpha subunit	-0.374852	8.57251	-10.0342	9.24594e-06	0.000117674	3.6094
	Tekt5	tektin 5	-3.14968	-0.826038	-10.4914	6.65386e-06	9.6429e-05	3.6049
	Sh3bp5l	SH3 binding domain protein 5 like	-0.467272	5.37761	-9.79629	1.10293e-05	0.000131575	3.60407
	Ddias	DNA damage-induced apoptosis suppressor	0.789662	5.56705	9.7858	1.11163e-05	0.00013216	3.60389
	Utp15	UTP15 small subunit processome component	0.660844	5.41077	9.76352	1.13038e-05	0.000133368	3.60265
	Fosl2	fos-like antigen 2	1.01688	3.25579	9.32219	1.58529e-05	0.000164543	3.60207
	Bicd2	BICD cargo adaptor 2	0.425752	6.91912	9.94919	9.84315e-06	0.000122801	3.60088
	Lsm2	LSM2 homolog, U6 small nuclear RNA and mRNA degradation associated	0.710337	5.68698	9.80467	1.09603e-05	0.000130864	3.59987
	Pnpt1	polyribonucleotide nucleotidyltransferase 1	0.562667	5.86453	9.83461	1.07177e-05	0.000129063	3.59807
	Tmem229b	transmembrane protein 229B	-0.444719	5.95157	-9.87084	1.04321e-05	0.000127292	3.59703
	Nipsnap1	nipsnap homolog 1	-0.622039	4.19065	-9.54598	1.3332e-05	0.000147288	3.59544
	Shmt1	serine hydroxymethyltransferase 1 (soluble)	1.19762	5.47228	10.1314	1.24098e-05	0.000140908	3.59417
	Rflna	refilin A	1.93162	1.07284	9.3468	1.55512e-05	0.000162024	3.59359
	Il17rd	interleukin 17 receptor D	-1.08232	4.91876	-9.86496	1.22618e-05	0.000140029	3.5924
	Slu7	SLU7 splicing factor homolog (S. cerevisiae)	-0.535705	5.93921	-9.85997	1.05169e-05	0.000127878	3.58883
	Msi2	musashi RNA-binding protein 2	-0.417757	8.23348	-9.99639	9.50632e-06	0.000120327	3.58639
	Usp22	ubiquitin specific peptidase 22	-0.451738	7.87703	-9.98156	9.61073e-06	0.000121207	3.58431
	Npl	N-acetylneuraminate pyruvate lyase	0.61091	4.8775	9.64016	1.24079e-05	0.000140908	3.58237
	Trappc6a	trafficking protein particle complex 6A	-0.987428	2.80626	-9.26247	1.66126e-05	0.000169268	3.58098
	Msi1	musashi RNA-binding protein 1	-0.996049	5.99158	-10.1418	1.11527e-05	0.000132365	3.57774
	Kxd1	KxDL motif containing 1	-0.47207	5.31254	-9.74876	1.14299e-05	0.000134287	3.57429
	Mindy1	MINDY lysine 48 deubiquitinase 1	-0.483722	5.5769	-9.79215	1.10635e-05	0.000131871	3.5742
	Vipas39	VPS33B interacting protein, apical-basolateral polarity regulator, spe-39 homolog	-0.497115	6.45726	-9.88831	1.02974e-05	0.000126314	3.57028
	Gas1	growth arrest specific 1	0.56214	6.14465	9.83464	1.07175e-05	0.000129063	3.56806
	Dclre1b	DNA cross-link repair 1B	0.520943	4.53323	9.55425	1.3248e-05	0.000147061	3.567
	Mre11a	MRE11A homolog A, double strand break repair nuclease	0.508817	5.07784	9.66606	1.21664e-05	0.000139397	3.56627
	Nip7	NIP7, nucleolar pre-rRNA processing protein	0.650807	5.21006	9.6836	1.20059e-05	0.000138242	3.56613
	Arvcf	armadillo repeat gene deleted in velocardiofacial syndrome	-1.49497	6.11461	-10.9596	1.28956e-05	0.000144768	3.56572
	Gemin6	gem nuclear organelle associated protein 6	0.767213	3.76023	9.37414	1.52234e-05	0.0001598	3.56276
	Smc2	structural maintenance of chromosomes 2	0.455407	7.87455	9.94337	9.88556e-06	0.000123109	3.55659
	Tex10	testis expressed gene 10	0.560446	5.59781	9.73936	1.15111e-05	0.000134863	3.55259
	Lrrc75b	leucine rich repeat containing 75B	-1.94683	3.3147	-9.77197	1.75767e-05	0.000175615	3.54566
	Sox10	SRY (sex determining region Y)-box 10	-0.946556	5.61837	-9.91348	1.16982e-05	0.000135933	3.5396
	Ccdc9	coiled-coil domain containing 9	0.502339	5.04081	9.62515	1.25502e-05	0.000142038	3.53797
	C1qbp	complement component 1, q subcomponent binding protein	0.598388	7.29142	9.89191	1.02699e-05	0.000126314	3.53746
	Hic1	hypermethylated in cancer 1	1.4919	0.798298	9.30817	1.60276e-05	0.000165168	3.53603
	Ncapg	non-SMC condensin I complex, subunit G	0.445954	6.83801	9.86306	1.04927e-05	0.000127737	3.53578
	Mfsd14a	major facilitator superfamily domain containing 14A	0.417358	6.36679	9.82007	1.08347e-05	0.000129923	3.53304
	Hdac9	histone deacetylase 9	-0.612441	5.26483	-9.69105	1.19385e-05	0.000137694	3.53283
	Erf	Ets2 repressor factor	0.817888	7.15925	9.99339	1.06321e-05	0.000128715	3.5324
	Incenp	inner centromere protein	0.401067	7.39796	9.89252	1.02653e-05	0.000126314	3.532
	Scarb2	scavenger receptor class B, member 2	-0.620914	7.33468	-9.88854	1.02957e-05	0.000126314	3.52758
	Coro1b	coronin, actin binding protein 1B	-0.420875	6.51616	-9.83872	1.06848e-05	0.000129051	3.52644
	Nipsnap2	nipsnap homolog 2	-0.413501	7.47897	-9.88938	1.02893e-05	0.000126314	3.52286
	Asap3	ArfGAP with SH3 domain, ankyrin repeat and PH domain 3	-1.45935	3.71846	-9.53474	1.61697e-05	0.000166321	3.51589
	Tacc3	transforming, acidic coiled-coil containing protein 3	0.360251	7.75991	9.88883	1.02934e-05	0.000126314	3.51525
	Pin1	protein (peptidyl-prolyl cis/trans isomerase) NIMA-interacting 1	0.606939	6.07816	9.75595	1.13683e-05	0.000133967	3.51139
	Phf21a	PHD finger protein 21A	-0.531169	6.49538	-9.81689	1.08605e-05	0.000130115	3.50931
	Ezh1	enhancer of zeste 1 polycomb repressive complex 2 subunit	-0.914113	3.33253	-9.26145	1.66259e-05	0.000169279	3.50894
	Rassf10	Ras association (RalGDS/AF-6) domain family (N-terminal) member 10	-3.12127	0.929469	-9.33761	1.7036e-05	0.000172068	3.50658
	Bcl9l	B cell CLL/lymphoma 9-like	-0.501981	6.18937	-9.78313	1.11386e-05	0.000132311	3.50354
	Rgs20	regulator of G-protein signaling 20	-0.471918	5.80691	-9.73761	1.15262e-05	0.000134863	3.50256
	Plod2	procollagen lysine, 2-oxoglutarate 5-dioxygenase 2	0.829778	5.95839	9.71665	1.17098e-05	0.000135933	3.49999
	Slc44a1	solute carrier family 44, member 1	-0.456093	5.70911	-9.72	1.16802e-05	0.000135885	3.49907
	Supt7l	suppressor of Ty 7-like	-0.592926	5.16748	-9.62966	1.25073e-05	0.000141783	3.49671
	Nol8	nucleolar protein 8	0.579147	5.26657	9.61326	1.26643e-05	0.000142633	3.49622
	Traf7	TNF receptor-associated factor 7	0.386097	7.46059	9.85174	1.05816e-05	0.000128215	3.49604
	D330045A20Rik	RIKEN cDNA D330045A20 gene	1.19726	2.03053	9.07716	1.92414e-05	0.000186614	3.4933
	Hs6st2	heparan sulfate 6-O-sulfotransferase 2	0.765036	4.40305	9.4239	1.46466e-05	0.000156704	3.49217
	Actl6a	actin-like 6A	0.434458	6.52416	9.76853	1.12614e-05	0.0001332	3.47896
	Sncaip	synuclein, alpha interacting protein (synphilin)	-0.988674	6.21054	-10.066	1.20593e-05	0.000138628	3.47842
	Thumpd3	THUMP domain containing 3	0.563069	5.40669	9.61648	1.26333e-05	0.000142456	3.47771
	Tcaf1	TRPM8 channel-associated factor 1	-0.407761	7.39725	-9.82978	1.07564e-05	0.000129208	3.47721
	Atg9a	autophagy related 9A	-0.569939	6.03268	-9.72241	1.1659e-05	0.000135885	3.46666
	Anln	anillin, actin binding protein	0.578865	6.8388	9.77321	1.12218e-05	0.000132959	3.46373
	Kcnq3	potassium voltage-gated channel, subfamily Q, member 3	-1.36792	1.79255	-9.03654	1.98779e-05	0.000191185	3.46146
	Blm	Bloom syndrome, RecQ like helicase	0.551433	5.87469	9.67045	1.2126e-05	0.000139164	3.46142
	Higd2a	HIG1 domain family, member 2A	-0.462879	5.64394	-9.66298	1.21948e-05	0.000139493	3.45961
	Ipo5	importin 5	0.471098	8.75973	9.85273	1.05738e-05	0.000128215	3.45942
	Rfx4	regulatory factor X, 4 (influences HLA class II expression)	0.448412	8.437	9.84059	1.06699e-05	0.000129051	3.45701
	Itsn1	intersectin 1 (SH3 domain protein 1A)	-0.359171	7.59008	-9.81282	1.08937e-05	0.000130181	3.45616
	Grik3	glutamate receptor, ionotropic, kainate 3	-0.583365	4.39165	-9.42082	1.46816e-05	0.000156957	3.45513
	Gstcd	glutathione S-transferase, C-terminal domain containing	0.517755	5.30112	9.57268	1.30625e-05	0.000145935	3.45468
	Fstl1	follistatin-like 1	-0.465902	5.47255	-9.62288	1.25719e-05	0.000142052	3.44814
	Ddx39	DEAD (Asp-Glu-Ala-Asp) box polypeptide 39	0.874065	6.24092	9.80892	1.22617e-05	0.000140029	3.44642
	Zc3h6	zinc finger CCCH type containing 6	-0.620022	3.87369	-9.29611	1.61797e-05	0.000166321	3.44552
	Furin	furin (paired basic amino acid cleaving enzyme)	-0.512402	5.30404	-9.58968	1.2894e-05	0.000144768	3.44363
	Kcnj12	potassium inwardly-rectifying channel, subfamily J, member 12	-3.57336	0.148589	-9.45982	1.42453e-05	0.000153832	3.43816
	Zkscan14	zinc finger with KRAB and SCAN domains 14	-1.2327	2.28045	-9.02181	2.01144e-05	0.000192269	3.43303
	Hprt	hypoxanthine guanine phosphoribosyl transferase	0.770595	4.52391	9.37673	1.51927e-05	0.00015964	3.43235
	Tspan15	tetraspanin 15	-0.82605	4.9855	-9.5163	1.36391e-05	0.000149257	3.43074
	Tmem250-ps	transmembrane protein 250, pseudogene	0.529545	5.06228	9.4977	1.38355e-05	0.000150676	3.42949
	Whrn	whirlin	0.729204	4.3324	9.33428	1.57038e-05	0.000163362	3.4287
	Dnaic2	dynein, axonemal, intermediate chain 2	-1.90331	0.65241	-9.13244	1.84116e-05	0.000180801	3.42618
	Lsg1	large 60S subunit nuclear export GTPase 1	0.484838	5.49612	9.57124	1.30768e-05	0.000145977	3.42421
	Ppp1r14b	protein phosphatase 1, regulatory (inhibitor) subunit 14B	0.495485	8.25063	9.78735	1.11034e-05	0.000132119	3.41826
	Samhd1	SAM domain and HD domain, 1	0.48886	5.61056	9.57933	1.29963e-05	0.000145546	3.41544
	Kif18a	kinesin family member 18A	0.462977	6.42804	9.68064	1.20328e-05	0.000138437	3.41427
	Bbs9	Bardet-Biedl syndrome 9 (human)	-0.496171	4.60644	-9.41369	1.47629e-05	0.000157342	3.41101
	Asl	argininosuccinate lyase	-0.784856	3.58335	-9.19309	1.75467e-05	0.000175442	3.41034
	4933431E20Rik	RIKEN cDNA 4933431E20 gene	-0.656951	6.24689	-9.67421	1.20915e-05	0.000138883	3.40832
	Hook1	hook microtubule tethering protein 1	-0.69242	4.04866	-9.28334	1.63425e-05	0.000167405	3.4024
	Sf3b3	splicing factor 3b, subunit 3	0.540399	7.60351	9.7422	1.14865e-05	0.000134763	3.4014
	Pcyt2	phosphate cytidylyltransferase 2, ethanolamine	0.823703	6.93002	9.83614	1.21758e-05	0.000139397	3.40108
	Rnase1	ribonuclease, RNase A family, 1 (pancreatic)	-4.46972	-1.84797	-12.5061	1.79028e-06	4.25322e-05	3.39959
	Nacc2	nucleus accumbens associated 2, BEN and BTB (POZ) domain containing	-0.7285	5.72274	-9.60013	1.27917e-05	0.00014395	3.39681
	Fam117a	family with sequence similarity 117, member A	-0.957468	2.28271	-8.97376	2.09082e-05	0.000198038	3.39296
	Snrnp70	small nuclear ribonucleoprotein 70 (U1)	0.35153	8.07333	9.75097	1.1411e-05	0.000134284	3.39235
	Tra2b	transformer 2 beta	0.452846	7.37085	9.71959	1.16839e-05	0.000135885	3.39125
	Elf1	E74-like factor 1	-0.574855	4.85793	-9.43669	1.45023e-05	0.00015576	3.38587
	Aff4	AF4/FMR2 family, member 4	-0.572998	8.37767	-9.75524	1.13744e-05	0.000133967	3.38538
	Cflar	CASP8 and FADD-like apoptosis regulator	-0.50293	5.50522	-9.55288	1.32618e-05	0.000147076	3.38519
	Snora81	small nucleolar RNA, H/ACA box 81	1.56066	0.823654	9.08399	1.91367e-05	0.000185858	3.38279
	1110032A03Rik	RIKEN cDNA 1110032A03 gene	-1.17709	3.25042	-9.08867	1.90653e-05	0.000185505	3.37908
	Stk40	serine/threonine kinase 40	0.487793	6.4346	9.63623	1.24449e-05	0.000141192	3.37709
	Atp1b2	ATPase, Na+/K+ transporting, beta 2 polypeptide	-0.659461	9.46904	-9.76652	1.12783e-05	0.000133288	3.37394
	Mcm7	minichromosome maintenance complex component 7	0.608085	7.66875	9.71093	1.17605e-05	0.000136319	3.37355
	Stil	Scl/Tal1 interrupting locus	0.531939	5.9694	9.57449	1.30445e-05	0.00014585	3.37026
	Coq8a	coenzyme Q8A	-1.71472	1.57549	-8.92317	2.17819e-05	0.000203444	3.36943
	Disp2	dispatched RND tramsporter family member 2	-0.846682	3.35307	-9.09696	1.89395e-05	0.000184587	3.36814
	Plekha3	pleckstrin homology domain-containing, family A (phosphoinositide binding specific) member 3	0.544449	4.96716	9.40396	1.48748e-05	0.000157974	3.36705
	Pola2	polymerase (DNA directed), alpha 2	0.476201	5.79976	9.54974	1.32938e-05	0.000147217	3.36689
	Gstm7	glutathione S-transferase, mu 7	-0.982092	4.83064	-9.46653	1.5087e-05	0.000159199	3.36106
	Tmem97	transmembrane protein 97	1.15754	5.86064	10.0044	1.50556e-05	0.00015912	3.35256
	Smim14	small integral membrane protein 14	-0.641634	5.60831	-9.53029	1.34934e-05	0.000148363	3.35224
	Pde1c	phosphodiesterase 1C	-0.858701	4.22453	-9.25561	1.67024e-05	0.000169934	3.34639
	Tle2	transducin-like enhancer of split 2	0.808017	5.1808	9.4064	1.48466e-05	0.000157872	3.34549
	Egr3	early growth response 3	1.36167	1.04632	8.97149	2.09466e-05	0.000198038	3.34527
	Trim66	tripartite motif-containing 66	0.974143	3.32303	9.02478	2.00665e-05	0.000192069	3.34486
	Spred2	sprouty-related, EVH1 domain containing 2	0.501693	5.9918	9.54858	1.33055e-05	0.000147229	3.34486
	Enkd1	enkurin domain containing 1	0.730373	4.08916	9.18046	1.7723e-05	0.00017657	3.34188
	Mybl1	myeloblastosis oncogene-like 1	0.598794	5.54412	9.46526	1.41856e-05	0.000153545	3.333
	Srsf6	serine/arginine-rich splicing factor 6	0.765462	8.33228	9.80526	1.22815e-05	0.000140108	3.3326
	Flna	filamin, alpha	0.616635	8.53247	9.69198	1.193e-05	0.000137694	3.33246
	Myl12a	myosin, light chain 12A, regulatory, non-sarcomeric	0.460738	5.18991	9.4022	1.48951e-05	0.000158024	3.32625
	Gatad2a	GATA zinc finger domain containing 2A	0.438347	7.0721	9.62167	1.25835e-05	0.000142068	3.32305
	Dnajc25	DnaJ heat shock protein family (Hsp40) member C25	0.724718	3.22982	8.9907	2.06245e-05	0.000195658	3.32145
	Tmem106c	transmembrane protein 106C	-0.514043	5.1676	-9.41914	1.47007e-05	0.000157041	3.32102
	Ap1b1	adaptor protein complex AP-1, beta 1 subunit	-0.382428	6.14073	-9.55717	1.32183e-05	0.000146849	3.32084
	Acsl4	acyl-CoA synthetase long-chain family member 4	0.569247	6.03854	9.52028	1.35975e-05	0.000148919	3.31868
	Pip4k2a	phosphatidylinositol-5-phosphate 4-kinase, type II, alpha	-0.393625	5.89741	-9.52433	1.35552e-05	0.000148685	3.31613
	Hrc	histidine rich calcium binding protein	-1.91553	0.259004	-9.08917	1.90576e-05	0.000185505	3.31265
	Naa40	N(alpha)-acetyltransferase 40, NatD catalytic subunit	0.366498	6.40972	9.55746	1.32154e-05	0.000146849	3.31083
	Smad5	SMAD family member 5	0.456071	8.49274	9.66497	1.21765e-05	0.000139397	3.31031
	Vps54	VPS54 GARP complex subunit	0.438997	6.34467	9.54633	1.33285e-05	0.000147288	3.30828
	Jph3	junctophilin 3	-1.33175	2.78761	-8.92342	2.17775e-05	0.000203444	3.30542
	Cox6a2	cytochrome c oxidase subunit VIa polypeptide 2	-2.47444	-0.68469	-9.64207	1.23899e-05	0.000140908	3.30194
	Lims2	LIM and senescent cell antigen like domains 2	-1.93704	3.85037	-9.8149	2.14656e-05	0.000201597	3.29936
	Pum3	pumilio RNA-binding family member 3	0.419539	6.39075	9.54059	1.33872e-05	0.000147663	3.29925
	Wdr3	WD repeat domain 3	0.409578	5.49772	9.42495	1.46347e-05	0.000156697	3.2982
	Magi1	membrane associated guanylate kinase, WW and PDZ domain containing 1	0.542459	6.8661	9.5745	1.30443e-05	0.00014585	3.29625
	Slc10a7	solute carrier family 10 (sodium/bile acid cotransporter family), member 7	0.617016	4.41857	9.20032	1.74468e-05	0.00017482	3.29475
	Pank3	pantothenate kinase 3	0.400388	8.69147	9.65176	1.2299e-05	0.000140108	3.2944
	Taok3	TAO kinase 3	-0.50414	5.56543	-9.4527	1.43239e-05	0.000154321	3.29308
	Wee1	WEE 1 homolog 1 (S. pombe)	0.585693	5.80848	9.45281	1.43226e-05	0.000154321	3.28763
	Ppp2r3a	protein phosphatase 2, regulatory subunit B'', alpha	-0.500455	6.77554	-9.56668	1.31225e-05	0.00014637	3.28612
	Polh	polymerase (DNA directed), eta (RAD 30 related)	0.560373	5.43429	9.39171	1.50169e-05	0.000158832	3.28493
	Aph1c	aph1 homolog C, gamma secretase subunit	-1.04496	2.29027	-8.84283	2.32545e-05	0.000211099	3.28492
	Smg5	Smg-5 homolog, nonsense mediated mRNA decay factor (C. elegans)	0.397002	6.63695	9.5418	1.33749e-05	0.000147644	3.28151
	Smtn	smoothelin	0.620302	5.47277	9.39212	1.50121e-05	0.000158832	3.2814
	Fbxo44	F-box protein 44	-0.412768	6.03314	-9.49684	1.38447e-05	0.000150676	3.27954
	Akna	AT-hook transcription factor	0.544358	4.73061	9.25181	1.67524e-05	0.000170194	3.27878
	Ypel5	yippee like 5	-0.673748	5.57891	-9.42567	1.46265e-05	0.000156697	3.26761
	Adamts4	a disintegrin-like and metallopeptidase (reprolysin type) with thrombospondin type 1 motif, 4	-0.688611	4.96154	-9.31586	1.59315e-05	0.000164884	3.2656
	Galnt10	polypeptide N-acetylgalactosaminyltransferase 10	-0.435305	7.17285	-9.56364	1.3153e-05	0.000146593	3.26538
	9430015G10Rik	RIKEN cDNA 9430015G10 gene	0.493215	5.62917	9.40359	1.4879e-05	0.000157974	3.26527
	Nab1	Ngfi-A binding protein 1	0.444457	6.37264	9.4978	1.38344e-05	0.000150676	3.26516
	Hspa8	heat shock protein 8	0.411054	10.283	9.65198	1.2297e-05	0.000140108	3.26414
	Ttc23	tetratricopeptide repeat domain 23	-0.697441	4.77811	-9.27572	1.64406e-05	0.000168009	3.26273
	Timeless	timeless circadian clock 1	0.436101	6.34884	9.49285	1.38872e-05	0.00015102	3.26258
	Trim59	tripartite motif-containing 59	0.464694	6.86497	9.53544	1.34402e-05	0.000148013	3.26248
	Racgap1	Rac GTPase-activating protein 1	0.448881	8.23908	9.59781	1.28143e-05	0.000144088	3.26064
	Vps28	vacuolar protein sorting 28	-0.454948	5.7062	-9.43135	1.45624e-05	0.000156163	3.25813
	Nudcd2	NudC domain containing 2	0.420383	6.61942	9.51134	1.36912e-05	0.000149591	3.25755
	Ralgps1	Ral GEF with PH domain and SH3 binding motif 1	-0.855011	4.35158	-9.17605	1.77851e-05	0.000176934	3.25485
	Ak4	adenylate kinase 4	0.851806	5.63067	9.37516	1.5297e-05	0.000160451	3.25078
	Srr	serine racemase	-0.816008	5.30886	-9.36076	1.53828e-05	0.000160987	3.2493
	Trp53inp1	transformation related protein 53 inducible nuclear protein 1	-0.445972	8.21064	-9.5812	1.29778e-05	0.000145455	3.24439
	Cacng8	calcium channel, voltage-dependent, gamma subunit 8	0.816747	4.89363	9.22674	1.70866e-05	0.000172454	3.24047
	Npr2	natriuretic peptide receptor 2	-0.754126	4.32142	-9.15238	1.81221e-05	0.000179241	3.24014
	Tcof1	treacle ribosome biogenesis factor 1	0.733627	5.99362	9.41576	1.47393e-05	0.000157212	3.24002
	Rpl12	ribosomal protein L12	0.809811	4.35761	9.10741	1.87823e-05	0.000183937	3.23558
	Ccdc137	coiled-coil domain containing 137	0.527016	4.75617	9.20537	1.73773e-05	0.000174572	3.23468
	Mtx3	metaxin 3	0.628695	5.59857	9.35617	1.5438e-05	0.000161442	3.2341
	Arhgap23	Rho GTPase activating protein 23	-0.79802	3.47344	-8.96292	2.10921e-05	0.000199008	3.23398
	Pcgf5	polycomb group ring finger 5	0.67528	3.36608	8.91081	2.20017e-05	0.000204809	3.23225
	Chchd4	coiled-coil-helix-coiled-coil-helix domain containing 4	0.963589	4.67387	9.16223	1.79809e-05	0.000178245	3.23212
	Nphp4	nephronophthisis 4 (juvenile) homolog (human)	0.883907	3.96055	9.01626	2.02044e-05	0.000192594	3.23164
	Tusc3	tumor suppressor candidate 3	0.517875	6.68935	9.48415	1.39806e-05	0.00015168	3.23126
	Tagap	T cell activation Rho GTPase activating protein	0.813289	3.22939	8.87249	2.26984e-05	0.000208363	3.22382
	Tcerg1	transcription elongation regulator 1 (CA150)	0.521313	7.1293	9.50564	1.37513e-05	0.00015013	3.22349
	Serpinb6a	serine (or cysteine) peptidase inhibitor, clade B, member 6a	-0.750204	3.19173	-8.89403	2.23038e-05	0.00020624	3.22134
	Gabarapl1	gamma-aminobutyric acid (GABA) A receptor-associated protein-like 1	-0.425627	5.68369	-9.38341	1.51141e-05	0.000159253	3.22041
	Tgm2	transglutaminase 2, C polypeptide	-1.39842	1.51889	-8.73503	2.5408e-05	0.000223494	3.22005
	Espl1	extra spindle pole bodies 1, separase	0.679662	6.50851	9.45027	1.43508e-05	0.000154491	3.21912
	Ddx18	DEAD (Asp-Glu-Ala-Asp) box polypeptide 18	0.636614	5.04688	9.23867	1.69267e-05	0.000171588	3.21749
	Usp12	ubiquitin specific peptidase 12	0.532135	6.11915	9.41078	1.47963e-05	0.000157457	3.21645
	Mapre2	microtubule-associated protein, RP/EB family, member 2	-0.466107	6.99935	-9.48955	1.39225e-05	0.000151287	3.21057
	Rbm25	RNA binding motif protein 25	0.440375	7.88842	9.52335	1.35654e-05	0.000148685	3.20797
	Gbp2	guanylate binding protein 2	-1.91423	1.36298	-8.72834	2.55488e-05	0.000224023	3.20772
	Ppt1	palmitoyl-protein thioesterase 1	-0.437915	6.72627	-9.46134	1.42286e-05	0.000153832	3.19999
	Trappc9	trafficking protein particle complex 9	-0.490665	5.81137	-9.3764	1.51967e-05	0.00015964	3.19918
	Kitl	kit ligand	1.34892	6.32618	10.2494	1.78805e-05	0.000177629	3.19634
	Kif11	kinesin family member 11	0.459971	8.53922	9.52576	1.35403e-05	0.000148644	3.19232
	Igbp1	immunoglobulin (CD79A) binding protein 1	-0.495881	6.05899	-9.39589	1.49682e-05	0.000158679	3.19083
	Pus1	pseudouridine synthase 1	0.771948	4.77992	9.14722	1.81965e-05	0.000179486	3.19031
	Tamm41	TAM41 mitochondrial translocator assembly and maintenance homolog	0.646966	4.3683	9.06513	1.94276e-05	0.000187993	3.18959
	Arhgap31	Rho GTPase activating protein 31	0.525833	6.45712	9.41266	1.47747e-05	0.000157348	3.18801
	Tulp3	tubby-like protein 3	0.491958	5.73867	9.32793	1.57819e-05	0.000164052	3.18715
	Setdb1	SET domain, bifurcated 1	0.361983	7.13266	9.45996	1.42439e-05	0.000153832	3.18335
	Tmem109	transmembrane protein 109	0.833284	4.93619	9.16551	1.79342e-05	0.000177908	3.18186
	Dcaf12	DDB1 and CUL4 associated factor 12	-0.411588	6.94262	-9.448	1.4376e-05	0.000154642	3.17819
	Plcl1	phospholipase C-like 1	0.609015	4.22324	9.01946	2.01524e-05	0.000192362	3.17555
	Bop1	block of proliferation 1	0.70214	6.10227	9.35193	1.5489e-05	0.000161855	3.17307
	Cdv3	carnitine deficiency-associated gene expressed in ventricle 3	0.406923	7.96303	9.48467	1.3975e-05	0.00015168	3.1728
	Fth1	ferritin heavy polypeptide 1	-0.391744	9.03118	-9.51408	1.36624e-05	0.000149394	3.17076
	Sox5	SRY (sex determining region Y)-box 5	-0.445772	6.61388	-9.41659	1.47298e-05	0.000157212	3.16799
	Xrcc6	X-ray repair complementing defective repair in Chinese hamster cells 6	0.458081	5.84642	9.31275	1.59703e-05	0.000164884	3.15991
	Cpxm1	carboxypeptidase X 1 (M14 family)	-0.534722	5.03478	-9.20435	1.73913e-05	0.000174572	3.15888
	Vrk3	vaccinia related kinase 3	-0.392956	5.83107	-9.31912	1.58909e-05	0.000164815	3.14894
	Gnpda1	glucosamine-6-phosphate deaminase 1	-0.758556	5.5701	-9.28292	1.6348e-05	0.000167405	3.14681
	Tm2d2	TM2 domain containing 2	-0.47009	5.82211	-9.31381	1.59571e-05	0.000164884	3.14469
	Accs	1-aminocyclopropane-1-carboxylate synthase (non-functional)	-0.784546	3.18425	-8.80292	2.4027e-05	0.000215297	3.14418
	Wipf2	WAS/WASL interacting protein family, member 2	-0.452027	5.53267	-9.27193	1.64896e-05	0.000168385	3.14371
	Ubl5	ubiquitin-like 5	-0.359454	6.31725	-9.36089	1.53813e-05	0.000160987	3.14059
	Thg1l	tRNA-histidine guanylyltransferase 1-like (S. cerevisiae)	0.716436	3.42478	8.81197	2.38494e-05	0.000214121	3.13936
	Rgs9	regulator of G-protein signaling 9	-0.712683	3.08715	-8.77864	2.45112e-05	0.00021837	3.13828
	Lacc1	laccase (multicopper oxidoreductase) domain containing 1	1.2908	2.95534	8.71265	2.58823e-05	0.000226377	3.13795
	Rbbp7	retinoblastoma binding protein 7, chromatin remodeling factor	0.456359	8.02226	9.44463	1.44135e-05	0.000154926	3.13731
	Fbrsl1	fibrosin-like 1	-0.618888	5.53801	-9.26278	1.66085e-05	0.000169268	3.13401
	Nebl	nebulette	-0.497554	5.39173	-9.23692	1.69501e-05	0.000171589	3.13256
	Alkbh1	alkB homolog 1, histone H2A dioxygenase	0.814599	4.15983	8.94108	2.14681e-05	0.000201597	3.1292
	Satb1	special AT-rich sequence binding protein 1	-0.39799	6.84117	-9.38132	1.51386e-05	0.000159392	3.12623
	Tmem255a	transmembrane protein 255A	-0.951606	3.6965	-8.88124	2.25371e-05	0.000207178	3.12391
	Fam3a	family with sequence similarity 3, member A	-0.52694	4.19914	-8.98813	2.06673e-05	0.00019593	3.12236
	Suz12	SUZ12 polycomb repressive complex 2 subunit	0.387951	7.29638	9.39434	1.49862e-05	0.000158749	3.12027
	Nr2f6	nuclear receptor subfamily 2, group F, member 6	0.605858	5.78393	9.25087	1.67649e-05	0.000170196	3.11897
	Zfp358	zinc finger protein 358	-0.556986	5.48556	-9.23275	1.70058e-05	0.000171988	3.11541
	Nfasc	neurofascin	-1.06146	5.04893	-9.3787	1.90737e-05	0.000185505	3.10735
	Cpne3	copine III	-0.436743	6.66445	-9.34826	1.55334e-05	0.000162024	3.10687
	Pde9a	phosphodiesterase 9A	-1.55587	5.0903	-10.056	2.18714e-05	0.000204006	3.0992
	Adgrl2	adhesion G protein-coupled receptor L2	0.795745	7.1058	9.49629	1.59348e-05	0.000164884	3.09801
	Cdk1	cyclin-dependent kinase 1	0.477125	7.93176	9.38572	1.50869e-05	0.000159199	3.08986
	Anp32b	acidic (leucine-rich) nuclear phosphoprotein 32 family, member B	0.466151	8.06164	9.38483	1.50974e-05	0.000159199	3.08519
	Veph1	ventricular zone expressed PH domain-containing 1	-4.30837	-2.23942	-11.9827	2.46947e-06	5.30459e-05	3.08461
	Cdc42ep1	CDC42 effector protein (Rho GTPase binding) 1	0.599636	6.7566	9.31192	1.59806e-05	0.000164884	3.08109
	Vps41	VPS41 HOPS complex subunit	-0.533154	6.79368	-9.32641	1.58006e-05	0.000164123	3.08106
	Ankrd26	ankyrin repeat domain 26	0.495796	5.58321	9.18074	1.77191e-05	0.00017657	3.08102
	Syncrip	synaptotagmin binding, cytoplasmic RNA interacting protein	0.428818	8.18283	9.3789	1.51671e-05	0.000159571	3.07655
	Tprgl	transformation related protein 63 regulated like	-0.482073	6.40833	-9.29234	1.62276e-05	0.00016664	3.07437
	Kdm5a	lysine (K)-specific demethylase 5A	-0.499645	6.66868	-9.30783	1.60319e-05	0.000165168	3.07171
	Chst3	carbohydrate (chondroitin 6/keratan) sulfotransferase 3	-0.503378	6.8773	-9.31776	1.59079e-05	0.000164868	3.06967
	Pfdn4	prefoldin 4	0.451903	4.8114	9.02515	2.00606e-05	0.000192069	3.06549
	Ybx3	Y box protein 3	0.424323	7.65494	9.34674	1.55518e-05	0.000162024	3.06542
	Prpf3	pre-mRNA processing factor 3	0.557483	5.37421	9.12274	1.85542e-05	0.00018198	3.06287
	H19	H19, imprinted maternally expressed transcript	-2.68775	3.05853	-9.54087	3.14657e-05	0.000259377	3.05963
	Kcnh2	potassium voltage-gated channel, subfamily H (eag-related), member 2	0.720273	3.74446	8.76985	2.46891e-05	0.000219605	3.04925
	Tlr3	toll-like receptor 3	0.775276	3.18873	8.6582	2.70786e-05	0.000233606	3.04398
	Cyp39a1	cytochrome P450, family 39, subfamily a, polypeptide 1	-0.572932	4.70061	-9.00285	2.04237e-05	0.000193885	3.04138
	Dlg4	discs large MAGUK scaffold protein 4	0.382777	6.94711	9.28218	1.63574e-05	0.000167405	3.04096
	Acaa1a	acetyl-Coenzyme A acyltransferase 1A	-0.403459	6.22355	-9.23201	1.70156e-05	0.000171988	3.0368
	Mthfd1	methylenetetrahydrofolate dehydrogenase (NADP+ dependent), methenyltetrahydrofolate cyclohydrolase, formyltetrahydrofolate synthase	0.344382	7.47342	9.30566	1.60591e-05	0.000165326	3.03655
	Nwd1	NACHT and WD repeat domain containing 1	0.505187	7.17226	9.28811	1.62815e-05	0.000166997	3.03561
	Tmem209	transmembrane protein 209	0.432402	6.49879	9.23987	1.69106e-05	0.00017155	3.03458
	Atp6v1b2	ATPase, H+ transporting, lysosomal V1 subunit B2	-0.377909	6.99147	-9.28086	1.63744e-05	0.000167455	3.03294
	Atraid	all-trans retinoic acid induced differentiation factor	-0.453752	5.95084	-9.19874	1.74685e-05	0.000174911	3.03212
	Ehbp1	EH domain binding protein 1	-0.381561	6.00879	-9.20394	1.73969e-05	0.000174572	3.03166
	Usp29	ubiquitin specific peptidase 29	-1.08653	1.89128	-8.5006	3.09027e-05	0.000256103	3.02262
	Rpp40	ribonuclease P 40 subunit	0.887459	2.56832	8.53468	3.00271e-05	0.000251093	3.01575
	Papd5	PAP associated domain containing 5	0.493256	5.96344	9.15851	1.80341e-05	0.000178644	3.01477
	Kat6b	K(lysine) acetyltransferase 6B	-0.415848	6.21599	-9.20108	1.74362e-05	0.00017482	3.01048
	Ncln	nicalin	0.578377	6.61279	9.21849	1.71981e-05	0.000173202	3.01022
	Ran	RAN, member RAS oncogene family	0.616044	8.89897	9.31261	1.59721e-05	0.000164884	3.00248
	Slc16a1	solute carrier family 16 (monocarboxylic acid transporters), member 1	0.826885	6.43121	9.32304	1.81798e-05	0.000179448	3.00163
	Sox11	SRY (sex determining region Y)-box 11	0.455553	7.53816	9.26557	1.65721e-05	0.000169104	3.00014
	Sat1	spermidine/spermine N1-acetyl transferase 1	-0.777528	4.60347	-8.93121	2.16405e-05	0.000202669	2.9955
	Melk	maternal embryonic leucine zipper kinase	0.561322	6.15685	9.15678	1.80589e-05	0.000178762	2.99537
	Ipo11	importin 11	0.434082	6.88776	9.22187	1.71524e-05	0.000172867	2.99275
	Pnkd	paroxysmal nonkinesiogenic dyskinesia	-0.382122	6.79077	-9.22256	1.7143e-05	0.000172867	2.99216
	Hbegf	heparin-binding EGF-like growth factor	1.22979	4.4556	8.99724	2.44932e-05	0.000218349	2.99165
	Mphosph10	M-phase phosphoprotein 10 (U3 small nucleolar ribonucleoprotein)	0.48934	5.74888	9.10069	1.88832e-05	0.000184171	2.98967
	Snx30	sorting nexin family member 30	-0.535942	4.87995	-8.97258	2.09282e-05	0.000198038	2.98343
	Rgs7	regulator of G protein signaling 7	0.372603	6.014	9.1318	1.84209e-05	0.000180801	2.98262
	Tars	threonyl-tRNA synthetase	0.354649	6.58237	9.18584	1.76477e-05	0.000176071	2.98025
	1700088E04Rik	RIKEN cDNA 1700088E04 gene	-1.2049	1.12194	-8.45129	3.22199e-05	0.000262983	2.97827
	Fbxo21	F-box protein 21	-0.372537	6.62599	-9.19518	1.75178e-05	0.000175279	2.97724
	Ppa1	pyrophosphatase (inorganic) 1	0.508557	6.28989	9.14998	1.81568e-05	0.000179348	2.97553
	Tecpr1	tectonin beta-propeller repeat containing 1	-0.42961	5.6106	-9.08719	1.90878e-05	0.000185512	2.97385
	2700038G22Rik	RIKEN cDNA 2700038G22 gene	1.90805	1.98429	8.43064	3.27901e-05	0.000265734	2.97248
	Zfr2	zinc finger RNA binding protein 2	-1.81257	1.75214	-8.4306	3.27913e-05	0.000265734	2.97042
	Erlin1	ER lipid raft associated 1	0.64498	5.42147	9.02037	2.01377e-05	0.000192353	2.96977
	Nifk	nucleolar protein interacting with the FHA domain of MKI67	0.48243	5.95441	9.10347	1.88414e-05	0.000184148	2.96777
	Vegfa	vascular endothelial growth factor A	1.81179	7.06921	10.8155	2.42302e-05	0.000216509	2.9646
	Cux1	cut-like homeobox 1	-0.401947	6.71393	-9.18604	1.7645e-05	0.000176071	2.96434
	Mtss1	metastasis suppressor 1	0.368956	6.72226	9.17694	1.77725e-05	0.000176934	2.96315
	Dennd4a	DENN/MADD domain containing 4A	-0.647333	6.07621	-9.13277	1.84068e-05	0.000180801	2.96168
	Lrrc4	leucine rich repeat containing 4	-0.408572	5.52478	-9.05886	1.95253e-05	0.000188708	2.96042
	Fzd1	frizzled class receptor 1	0.743441	4.64867	8.85416	2.30404e-05	0.000210099	2.95723
	Vps53	VPS53 GARP complex subunit	-0.393524	5.51616	-9.05177	1.96366e-05	0.000189283	2.95554
	Uba2	ubiquitin-like modifier activating enzyme 2	0.331056	7.54055	9.21496	1.72461e-05	0.00017356	2.95536
	Adra1a	adrenergic receptor, alpha 1a	-1.0568	1.73784	-8.41366	3.32675e-05	0.000268653	2.95495
	Dhodh	dihydroorotate dehydrogenase	0.500963	4.55817	8.84169	2.32763e-05	0.000211099	2.95265
	Rnd2	Rho family GTPase 2	-1.52436	5.24657	-9.90789	2.47591e-05	0.000219605	2.94502
	Nbn	nibrin	0.582329	5.63699	9.02899	1.99988e-05	0.000191949	2.94476
	Seh1l	SEH1-like (S. cerevisiae	0.559505	6.60509	9.14253	1.82645e-05	0.000179901	2.94447
	Acer3	alkaline ceramidase 3	-0.557564	4.55514	-8.86149	2.29029e-05	0.000209411	2.94374
	Tardbp	TAR DNA binding protein	0.663025	8.64674	9.23681	1.69515e-05	0.000171589	2.94302
	Tob1	transducer of ErbB-2.1	-0.518622	6.06694	-9.10664	1.87938e-05	0.000183937	2.94028
	Ccng2	cyclin G2	-0.620404	6.09903	-9.10579	1.88066e-05	0.000183937	2.93619
	Nup153	nucleoporin 153	0.528184	7.06606	9.16705	1.79124e-05	0.000177819	2.93613
	Cfap44	cilia and flagella associated protein 44	-1.85118	-0.217866	-8.7053	2.60404e-05	0.000227045	2.93329
	Pdia6	protein disulfide isomerase associated 6	0.42381	8.2415	9.21387	1.72609e-05	0.000173583	2.93255
	Mlh1	mutL homolog 1	0.472062	5.05306	8.91949	2.18471e-05	0.000203916	2.93199
	Ddx51	DEAD (Asp-Glu-Ala-Asp) box polypeptide 51	0.539781	4.79028	8.86292	2.28762e-05	0.000209305	2.93061
	Vasp	vasodilator-stimulated phosphoprotein	0.449624	6.145	9.07863	1.92189e-05	0.000186525	2.92485
	Nup160	nucleoporin 160	0.399781	6.37357	9.10105	1.88777e-05	0.000184171	2.92306
	Mbd5	methyl-CpG binding domain protein 5	-0.557149	4.91147	-8.90908	2.20326e-05	0.000204959	2.92176
	Clu	clusterin	-0.834541	4.11545	-8.73546	2.53989e-05	0.000223494	2.91527
	Ptpre	protein tyrosine phosphatase, receptor type, E	-1.30834	3.5125	-8.68523	2.89025e-05	0.000244335	2.91415
	Slc25a18	solute carrier family 25 (mitochondrial carrier), member 18	-0.384703	7.66462	-9.17323	1.78249e-05	0.000177203	2.91178
	Smpd4	sphingomyelin phosphodiesterase 4	0.420415	6.05942	9.05323	1.96137e-05	0.000189283	2.91031
	Cluh	clustered mitochondria (cluA/CLU1) homolog	0.489138	7.37956	9.15162	1.8133e-05	0.000179241	2.9078
	Ky	kyphoscoliosis peptidase	-1.34649	2.22551	-8.39011	3.39424e-05	0.000272698	2.90772
	Zfp444	zinc finger protein 444	-0.546243	4.81069	-8.87162	2.27145e-05	0.000208374	2.90614
	Ankrd37	ankyrin repeat domain 37	1.3677	1.46418	8.35624	3.49397e-05	0.000278067	2.90505
	Cyb5d2	cytochrome b5 domain containing 2	-0.660029	3.7673	-8.64597	2.73556e-05	0.00023512	2.90312
	Slc2a3	solute carrier family 2 (facilitated glucose transporter), member 3	0.710093	4.81877	8.82815	2.35355e-05	0.000212382	2.90234
	Clspn	claspin	0.531122	6.27923	9.06447	1.94378e-05	0.000187993	2.9023
	Srsf10	serine/arginine-rich splicing factor 10	0.706436	7.69303	9.20762	1.82955e-05	0.000180079	2.89987
	6330403K07Rik	RIKEN cDNA 6330403K07 gene	-1.23053	4.36352	-9.01734	2.61267e-05	0.000227654	2.89647
	Gal3st1	galactose-3-O-sulfotransferase 1	-1.07204	2.99327	-8.48375	3.13458e-05	0.000258696	2.89531
	Lnpk	lunapark, ER junction formation factor	0.679382	5.93398	9.00602	2.03715e-05	0.000193655	2.89081
	Vac14	Vac14 homolog (S. cerevisiae)	0.557898	5.96354	9.0149	2.02265e-05	0.000192671	2.89078
	Zfp60	zinc finger protein 60	-0.613755	6.37713	-9.07498	1.9275e-05	0.000186809	2.88698
	Cnpy2	canopy FGF signaling regulator 2	-0.429943	5.9479	-9.03009	1.99812e-05	0.000191913	2.88524
	Wdr4	WD repeat domain 4	0.763664	4.87401	8.81799	2.37321e-05	0.000213205	2.88514
	Plekhb2	pleckstrin homology domain containing, family B (evectins) member 2	-0.420154	6.265	-9.05788	1.95407e-05	0.000188725	2.88134
	Sema4b	sema domain, immunoglobulin domain (Ig), transmembrane domain (TM) and short cytoplasmic domain, (semaphorin) 4B	0.709668	5.26522	8.88963	2.23838e-05	0.000206704	2.88083
	Dixdc1	DIX domain containing 1	-1.05047	3.41745	-8.5366	2.99788e-05	0.000250992	2.87148
	Iffo1	intermediate filament family orphan 1	0.645539	4.95885	8.82483	2.35994e-05	0.000212701	2.87093
	Ncbp1	nuclear cap binding protein subunit 1	0.383661	7.23518	9.10067	1.88835e-05	0.000184171	2.8687
	Kifc1	kinesin family member C1	0.5586	6.27727	9.02499	2.0063e-05	0.000192069	2.86813
	Zfp462	zinc finger protein 462	-0.667091	7.62734	-9.12176	1.85687e-05	0.000181994	2.86788
	Spock2	sparc/osteonectin, cwcv and kazal-like domains proteoglycan 2	-0.841668	5.49184	-9.02857	2.16974e-05	0.000203027	2.86628
	Zmynd8	zinc finger, MYND-type containing 8	-0.336236	6.67719	-9.07107	1.93354e-05	0.000187264	2.86606
	Brix1	BRX1, biogenesis of ribosomes	0.411827	6.09633	9.00515	2.03859e-05	0.000193659	2.86433
	Arv1	ARV1 homolog, fatty acid homeostasis modulator	0.806161	3.11559	8.43787	3.25892e-05	0.000264713	2.86128
	Tnfrsf22	tumor necrosis factor receptor superfamily, member 22	0.902304	2.89811	8.39911	3.36827e-05	0.000271218	2.86079
	Cnbp	cellular nucleic acid binding protein	0.522649	8.88698	9.14463	1.82341e-05	0.000179728	2.85667
	Ldb2	LIM domain binding 2	-0.850441	3.11282	-8.46182	3.19336e-05	0.000261682	2.856
	Nupl1	nucleoporin like 1	0.435657	5.58809	8.92736	2.1708e-05	0.000203027	2.85591
	Rab13	RAB13, member RAS oncogene family	-0.904742	4.50979	-8.75301	2.5034e-05	0.000221342	2.85511
	Optn	optineurin	-0.772377	4.07687	-8.6544	2.71643e-05	0.000233909	2.85026
	Nemp1	nuclear envelope integral membrane protein 1	0.777711	5.53572	8.89597	2.22686e-05	0.000206051	2.8484
	Miip	migration and invasion inhibitory protein	0.494411	5.15	8.84123	2.3285e-05	0.000211099	2.84725
	Kpnb1	karyopherin (importin) beta 1	0.470388	9.03885	9.13659	1.83508e-05	0.000180495	2.8463
	Siah3	siah E3 ubiquitin protein ligase family member 3	-2.82839	-1.20237	-9.25379	1.67264e-05	0.000170053	2.84416
	Dusp26	dual specificity phosphatase 26 (putative)	-1.72628	1.93584	-8.29005	3.69849e-05	0.000289261	2.84331
	Noct	nocturnin	0.592271	4.35951	8.66923	2.68314e-05	0.000231905	2.84047
	Cd68	CD68 antigen	1.30586	1.04778	8.30597	3.6481e-05	0.000287097	2.83959
	Arl6ip6	ADP-ribosylation factor-like 6 interacting protein 6	0.41967	5.95992	8.95625	2.12062e-05	0.000199948	2.83539
	Gorasp2	golgi reassembly stacking protein 2	0.332645	7.09168	9.0516	1.96392e-05	0.000189283	2.83198
	Plin2	perilipin 2	-0.55647	4.77421	-8.78078	2.44681e-05	0.000218266	2.83171
	Zfp467	zinc finger protein 467	-0.549276	4.884	-8.80215	2.40423e-05	0.000215297	2.83151
	Lsm11	U7 snRNP-specific Sm-like protein LSM11	0.486461	4.85413	8.76636	2.47601e-05	0.000219605	2.83048
	Usp46	ubiquitin specific peptidase 46	0.445637	5.53328	8.88343	2.24969e-05	0.000207178	2.82478
	Mpnd	MPN domain containing	-0.334393	7.00421	-9.04204	1.97903e-05	0.000190607	2.8242
	Pusl1	pseudouridylate synthase-like 1	0.54729	4.36411	8.65244	2.72085e-05	0.000234145	2.82261
	Sh2b3	SH2B adaptor protein 3	0.67855	3.55715	8.4775	3.15122e-05	0.000259453	2.8215
	Ivd	isovaleryl coenzyme A dehydrogenase	-1.02473	6.56251	-9.58763	2.2951e-05	0.000209575	2.81634
	Tmeff1	transmembrane protein with EGF-like and two follistatin-like domains 1	-1.27213	5.05622	-9.39799	2.6885e-05	0.000232223	2.81534
	9030624J02Rik	RIKEN cDNA 9030624J02 gene	-0.412667	6.77372	-9.01646	2.02012e-05	0.000192594	2.81249
	Map1lc3a	microtubule-associated protein 1 light chain 3 alpha	-0.773568	5.08979	-8.81914	2.37098e-05	0.000213205	2.81093
	Mars2	methionine-tRNA synthetase 2 (mitochondrial)	0.56464	4.85513	8.73841	2.53371e-05	0.000223294	2.80845
	Pwp2	PWP2 periodic tryptophan protein homolog (yeast)	0.624943	5.03779	8.76893	2.47076e-05	0.000219605	2.80601
	Ptgs2	prostaglandin-endoperoxide synthase 2	-2.1477	1.36222	-8.23296	3.88562e-05	0.000298851	2.80508
	Rnf130	ring finger protein 130	-0.489945	6.0514	-8.95073	2.13011e-05	0.000200571	2.80455
	Prkch	protein kinase C, eta	-1.92373	-0.490807	-8.63188	2.76787e-05	0.000236871	2.80254
	Ccnb1	cyclin B1	0.491678	7.40746	9.0324	1.9944e-05	0.000191689	2.80194
	Chst7	carbohydrate (N-acetylglucosamino) sulfotransferase 7	0.810169	6.69101	9.12721	2.15653e-05	0.000202305	2.79665
	Dnajc12	DnaJ heat shock protein family (Hsp40) member C12	-1.0558	2.15623	-8.25622	3.80814e-05	0.000294521	2.79487
	2009-03-01	membrane-associated ring finger (C3HC4) 9	-0.854189	3.93947	-8.56097	2.93708e-05	0.000247241	2.79329
	Cep55	centrosomal protein 55	0.447017	5.6667	8.86759	2.27893e-05	0.000208784	2.79283
	Aste1	asteroid homolog 1	0.700324	3.36836	8.40153	3.36133e-05	0.000270816	2.78531
	Ak2	adenylate kinase 2	0.534507	6.674	8.96765	2.10117e-05	0.000198518	2.78514
	Tppp3	tubulin polymerization-promoting protein family member 3	-1.6526	0.696539	-8.25634	3.80774e-05	0.000294521	2.78457
	Spred1	sprouty protein with EVH-1 domain 1, related sequence	0.45354	7.36579	9.0098	2.03096e-05	0.000193198	2.78347
	Polr3e	polymerase (RNA) III (DNA directed) polypeptide E	0.664992	5.33432	8.7927	2.42296e-05	0.000216509	2.78168
	Nmd3	NMD3 ribosome export adaptor	0.675043	5.56534	8.82746	2.35488e-05	0.000212382	2.78007
	Col5a3	collagen, type V, alpha 3	0.606525	3.90715	8.5053	3.07802e-05	0.000255393	2.77901
	Phc2	polyhomeotic 2	-0.387552	7.82033	-9.0275	2.00227e-05	0.000192046	2.77857
	Ddx39b	DEAD (Asp-Glu-Ala-Asp) box polypeptide 39B	0.433208	8.05045	9.02177	2.0115e-05	0.000192269	2.76947
	Bysl	bystin-like	0.656657	5.64975	8.82872	2.35244e-05	0.000212382	2.76771
	Acyp1	acylphosphatase 1, erythrocyte (common) type	-0.719232	3.84287	-8.5053	3.07802e-05	0.000255393	2.76185
	Hspd1	heat shock protein 1 (chaperonin)	0.58165	9.01336	9.03898	1.9839e-05	0.000190944	2.76109
	Abcg2	ATP binding cassette subfamily G member 2 (Junior blood group)	0.543806	5.11319	8.73562	2.53956e-05	0.000223494	2.76057
	Ndufa6	NADH dehydrogenase (ubiquinone) 1 alpha subcomplex, 6 (B14)	-0.492941	4.55406	-8.65525	2.7145e-05	0.000233888	2.75996
	Ptprk	protein tyrosine phosphatase, receptor type, K	0.722257	2.77753	8.2746	3.74811e-05	0.000291828	2.75959
	Prps1l3	phosphoribosyl pyrophosphate synthetase 1-like 3	0.428547	5.9711	8.87022	2.27404e-05	0.000208474	2.75788
	Kctd5	potassium channel tetramerisation domain containing 5	-0.564489	7.10126	-8.97204	2.09373e-05	0.000198038	2.75706
	Taf1a	TATA-box binding protein associated factor, RNA polymerase I, A	0.73613	3.95786	8.47999	3.14459e-05	0.000259368	2.75315
	Cd3eap	CD3E antigen, epsilon polypeptide associated protein	0.633446	4.40016	8.5784	2.89444e-05	0.00024454	2.75164
	Ptges3l	prostaglandin E synthase 3 like	0.608846	3.65545	8.42246	3.30192e-05	0.000267269	2.75079
	Atrn	attractin	-0.5733	7.10443	-8.96488	2.10588e-05	0.000198828	2.75053
	Tmem201	transmembrane protein 201	0.565406	6.1794	8.88197	2.25238e-05	0.000207178	2.75049
	Aldh6a1	aldehyde dehydrogenase family 6, subfamily A1	-1.61031	6.18289	-10.2161	2.89801e-05	0.000244658	2.74897
	Samd1	sterile alpha motif domain containing 1	0.456413	6.14092	8.87904	2.25776e-05	0.000207392	2.74869
	Mdm2	transformed mouse 3T3 cell double minute 2	0.453874	6.18633	8.88111	2.25395e-05	0.000207178	2.74637
	Ugcg	UDP-glucose ceramide glucosyltransferase	0.506317	5.73265	8.8225	2.36445e-05	0.000212831	2.74572
	Tstd3	thiosulfate sulfurtransferase (rhodanese)-like domain containing 3	-0.526704	4.26213	-8.57493	2.90287e-05	0.000244658	2.74336
	Zfp827	zinc finger protein 827	-0.409216	5.82344	-8.85345	2.30537e-05	0.000210099	2.74178
	Nsa2	NSA2 ribosome biogenesis homolog	-0.443648	6.38497	-8.90561	2.20947e-05	0.000205022	2.73734
	Zmym1	zinc finger, MYM domain containing 1	0.563846	4.77345	8.63677	2.75661e-05	0.000236198	2.73277
	Elmo2	engulfment and cell motility 2	0.413965	6.33206	8.88154	2.25317e-05	0.000207178	2.73252
	Wdr74	WD repeat domain 74	0.568929	4.89098	8.65918	2.70565e-05	0.00023356	2.73133
	2009-09-01	septin 9	0.352838	9.24415	9.0101	2.03048e-05	0.000193198	2.73056
	Nhp2	NHP2 ribonucleoprotein	0.694755	6.24382	8.85948	2.29405e-05	0.000209575	2.72824
	Trp53bp2	transformation related protein 53 binding protein 2	-0.429209	5.67122	-8.81815	2.37291e-05	0.000213205	2.72789
	Elovl2	elongation of very long chain fatty acids (FEN1/Elo2, SUR4/Elo3, yeast)-like 2	0.474103	6.05019	8.84272	2.32566e-05	0.000211099	2.72595
	Gpn1	GPN-loop GTPase 1	0.489423	5.30666	8.73315	2.54475e-05	0.000223559	2.72495
	Inhbb	inhibin beta-B	-0.512312	5.88888	-8.84304	2.32505e-05	0.000211099	2.72444
	Tspan14	tetraspanin 14	-0.461179	6.69317	-8.91161	2.19873e-05	0.000204809	2.72338
	Aph1b	aph1 homolog B, gamma secretase subunit	-0.522916	5.93717	-8.84674	2.31803e-05	0.000210838	2.72282
	Rab3gap2	RAB3 GTPase activating protein subunit 2	0.576093	6.82484	8.90799	2.20521e-05	0.000205004	2.7224
	Dnajc18	DnaJ heat shock protein family (Hsp40) member C18	-0.493351	6.37619	-8.88722	2.24276e-05	0.000206971	2.72123
	Gdf11	growth differentiation factor 11	-0.635772	4.6313	-8.62926	2.77391e-05	0.000237096	2.72099
	Ppp2r1b	protein phosphatase 2, regulatory subunit A, beta	0.499114	6.22421	8.85163	2.3088e-05	0.000210135	2.7174
	Slc7a3	solute carrier family 7 (cationic amino acid transporter, y+ system), member 3	-0.996335	2.59155	-8.22165	3.92392e-05	0.000300963	2.71721
	Nlgn2	neuroligin 2	-0.485194	7.70239	-8.95283	2.12648e-05	0.000200365	2.71614
	Psd	pleckstrin and Sec7 domain containing	1.07899	4.82784	8.76695	2.94063e-05	0.000247295	2.71609
	Cdr2l	cerebellar degeneration-related protein 2-like	0.664627	6.17656	8.83897	2.33281e-05	0.000211352	2.71517
	Osbpl5	oxysterol binding protein-like 5	-0.809237	4.22255	-8.53481	3.0024e-05	0.000251093	2.71362
	Tbc1d22a	TBC1 domain family, member 22a	-0.60447	3.77267	-8.43258	3.27363e-05	0.000265722	2.70979
	Ndrg3	N-myc downstream regulated gene 3	-0.461131	6.89189	-8.90656	2.20777e-05	0.000205022	2.7088
	Med14	mediator complex subunit 14	0.427851	7.11733	8.90541	2.20983e-05	0.000205022	2.7017
	Ago1	argonaute RISC catalytic subunit 1	-0.339559	7.92068	-8.94326	2.14302e-05	0.000201597	2.70071
	Pcx	pyruvate carboxylase	-0.501577	7.7005	-8.93509	2.15726e-05	0.000202305	2.70037
	Pcp4	Purkinje cell protein 4	-1.72885	-0.0223133	-8.2995	3.66849e-05	0.000288212	2.69954
	Fxyd6	FXYD domain-containing ion transport regulator 6	-0.637957	6.05339	-8.8338	2.34269e-05	0.000211904	2.69913
	Abi2	abl-interactor 2	0.376452	7.79414	8.93383	2.15946e-05	0.000202375	2.69899
	Prr11	proline rich 11	0.363451	6.58876	8.866	2.28189e-05	0.000208917	2.69765
	Mapk8ip1	mitogen-activated protein kinase 8 interacting protein 1	-0.38057	7.31175	-8.91173	2.19851e-05	0.000204809	2.69454
	Stard4	StAR-related lipid transfer (START) domain containing 4	0.449931	7.21104	8.89723	2.22458e-05	0.000205977	2.69011
	Zfp790	zinc finger protein 790	-0.582794	4.69913	-8.60845	2.82253e-05	0.000240365	2.68982
	Arhgef40	Rho guanine nucleotide exchange factor (GEF) 40	0.367713	7.31576	8.9021	2.21578e-05	0.000205411	2.68916
	Fbxl14	F-box and leucine-rich repeat protein 14	0.539171	5.49882	8.72157	2.56922e-05	0.000225139	2.68734
	Gar1	GAR1 ribonucleoprotein	0.772041	4.78047	8.57591	2.90049e-05	0.000244658	2.68635
	Wdr46	WD repeat domain 46	0.5508	5.33591	8.69278	2.6312e-05	0.000228553	2.68599
	Tbl1x	transducin (beta)-like 1 X-linked	-0.491851	6.48946	-8.8541	2.30414e-05	0.000210099	2.68387
	Rxrg	retinoid X receptor gamma	-3.13736	0.0984441	-8.29877	3.67079e-05	0.00028823	2.68266
	Nap1l1	nucleosome assembly protein 1-like 1	0.370088	8.63902	8.9412	2.14661e-05	0.000201597	2.68217
	Zbtb7c	zinc finger and BTB domain containing 7C	0.762706	4.1401	8.44019	3.25252e-05	0.000264657	2.6817
	Rpa2	replication protein A2	0.487321	5.96545	8.77767	2.45308e-05	0.000218404	2.67721
	Rragd	Ras-related GTP binding D	-0.456872	5.40078	-8.71981	2.57297e-05	0.000225325	2.67512
	Ciart	circadian associated repressor of transcription	1.33363	1.67556	8.07361	4.4662e-05	0.000327552	2.67144
	Prpf38b	PRP38 pre-mRNA processing factor 38 (yeast) domain containing B	0.459953	6.84163	8.85201	2.30809e-05	0.000210135	2.66964
	Fads3	fatty acid desaturase 3	-0.653675	3.52842	-8.3372	3.55148e-05	0.000280765	2.6696
	Lrrc59	leucine rich repeat containing 59	0.577878	7.65331	8.89128	2.23538e-05	0.000206564	2.6673
	Srrm1	serine/arginine repetitive matrix 1	0.334533	7.97747	8.90144	2.21698e-05	0.000205411	2.66404
	Ccnl1	cyclin L1	0.716286	5.822	8.73426	2.54241e-05	0.000223494	2.66314
	Sh3rf1	SH3 domain containing ring finger 1	-1.03742	5.25301	-8.99532	2.8436e-05	0.000241715	2.66265
	BC003965	cDNA sequence BC003965	0.494994	5.13635	8.63383	2.76338e-05	0.000236632	2.66243
	Rab3il1	RAB3A interacting protein (rabin3)-like 1	-1.387	2.24703	-8.11368	4.31162e-05	0.000320787	2.66187
	Cd2ap	CD2-associated protein	0.422065	5.37329	8.67614	2.66779e-05	0.000230865	2.66097
	Cdc42ep4	CDC42 effector protein (Rho GTPase binding) 4	-1.06757	6.12213	-9.37254	2.73327e-05	0.000235068	2.66003
	Nme5	NME/NM23 family member 5	-1.86276	0.190303	-8.19098	4.02994e-05	0.000306055	2.65852
	Sema6c	sema domain, transmembrane domain (TM), and cytoplasmic domain, (semaphorin) 6C	-0.76338	3.36544	-8.29193	3.69249e-05	0.000289117	2.65841
	Ddx56	DEAD (Asp-Glu-Ala-Asp) box polypeptide 56	0.475578	5.88558	8.7471	2.51561e-05	0.000222263	2.65829
	Rpgrip1l	Rpgrip1-like	-0.494504	4.87467	-8.60088	2.84047e-05	0.000241597	2.65204
	Top3a	topoisomerase (DNA) III alpha	0.482134	4.33507	8.45912	3.20068e-05	0.000262127	2.6499
	Prmt5	protein arginine N-methyltransferase 5	0.496631	6.90008	8.83202	2.34611e-05	0.000212004	2.64838
	Rnf128	ring finger protein 128	1.34513	0.851495	8.09066	4.3997e-05	0.000324216	2.64771
	Sall1	spalt like transcription factor 1	-0.348735	6.82887	-8.83339	2.34347e-05	0.000211904	2.64672
	Fam160b1	family with sequence similarity 160, member B1	0.412774	5.83179	8.72929	2.55287e-05	0.000223988	2.64649
	Scg2	secretogranin II	-1.90198	0.278781	-8.15411	4.16167e-05	0.000312642	2.64549
	Ecsit	ECSIT signalling integrator	0.456407	4.64176	8.51679	3.04832e-05	0.000254104	2.64234
	Zpr1	ZPR1 zinc finger	0.391628	5.30402	8.64505	2.73765e-05	0.000235154	2.64194
	Atp6v0e	ATPase, H+ transporting, lysosomal V0 subunit E	-0.512093	5.92826	-8.75565	2.49795e-05	0.000221125	2.6417
	Bivm	basic, immunoglobulin-like variable motif containing	-0.413775	5.43568	-8.68699	2.64385e-05	0.000229508	2.64087
	3930402G23Rik	RIKEN cDNA 3930402G23 gene	1.85904	0.0723269	8.26963	3.76422e-05	0.00029259	2.64025
	Gpr3	G-protein coupled receptor 3	2.41118	-0.39921	8.51429	3.05477e-05	0.000254222	2.63974
	Apba2	amyloid beta (A4) precursor protein-binding, family A, member 2	-0.545965	5.9398	-8.75291	2.50359e-05	0.000221342	2.63785
	Pigm	phosphatidylinositol glycan anchor biosynthesis, class M	0.393252	5.93332	8.73095	2.54938e-05	0.000223823	2.63581
	Decr1	2,4-dienoyl CoA reductase 1, mitochondrial	-0.458912	5.46571	-8.67977	2.65975e-05	0.000230456	2.62971
	B4galnt1	beta-1,4-N-acetyl-galactosaminyl transferase 1	-0.663091	3.09872	-8.20895	3.96745e-05	0.000302407	2.62945
	Chmp2b	charged multivesicular body protein 2B	-0.657176	6.15365	-8.7664	2.47592e-05	0.000219605	2.62936
	Arid5b	AT rich interactive domain 5B (MRF1-like)	-0.884263	3.88903	-8.36658	3.46318e-05	0.000276299	2.62634
	Rrm1	ribonucleotide reductase M1	0.368976	8.84224	8.88179	2.2527e-05	0.000207178	2.62444
	Cenps	centromere protein S	0.693196	3.42737	8.23395	3.88227e-05	0.000298759	2.62212
	Fzd6	frizzled class receptor 6	-1.30346	0.714814	-8.04778	4.56913e-05	0.000333869	2.62135
	Ccnd1	cyclin D1	1.47578	9.9061	10.3607	2.97807e-05	0.000249935	2.62036
	Tars2	threonyl-tRNA synthetase 2, mitochondrial (putative)	0.438746	5.27461	8.6125	2.813e-05	0.0002397	2.61865
	Acat3	acetyl-Coenzyme A acetyltransferase 3	0.415453	5.37463	8.62621	2.781e-05	0.00023741	2.61512
	Cir1	corepressor interacting with RBPJ, 1	-0.923094	3.21802	-8.21554	3.94478e-05	0.000301569	2.61499
	Tnrc18	trinucleotide repeat containing 18	-0.692291	7.77748	-8.91071	2.36285e-05	0.000212825	2.61446
	Tkfc	triokinase, FMN cyclase	-0.516678	4.62427	-8.50603	3.07611e-05	0.000255393	2.61062
	Mtmr12	myotubularin related protein 12	0.396632	5.70185	8.6726	2.67562e-05	0.000231399	2.61059
	Crtap	cartilage associated protein	0.682402	4.70874	8.48478	3.13187e-05	0.000258626	2.6105
	Msrb1	methionine sulfoxide reductase B1	-0.676947	3.73829	-8.31557	3.6181e-05	0.000285059	2.60895
	Chml	choroideremia-like	0.585587	4.7267	8.49026	3.11739e-05	0.00025769	2.60826
	Plin3	perilipin 3	-1.48595	0.936309	-8.01297	4.71205e-05	0.000340893	2.60759
	Map9	microtubule-associated protein 9	0.663463	4.39526	8.41436	3.32475e-05	0.000268653	2.60562
	Hlx	H2.0-like homeobox	1.29479	1.77369	7.99588	4.78399e-05	0.000343785	2.60254
	Trim62	tripartite motif-containing 62	0.87094	5.56517	8.74433	2.86803e-05	0.000243048	2.60181
	Sgpp1	sphingosine-1-phosphate phosphatase 1	0.469549	6.08579	8.70812	2.59797e-05	0.000227025	2.60072
	Prr5	proline rich 5 (renal)	1.03423	2.16121	8.01911	4.68648e-05	0.000339854	2.59998
	Hsd17b4	hydroxysteroid (17-beta) dehydrogenase 4	-0.336907	8.04068	-8.83422	2.34189e-05	0.000211904	2.59935
	Egln1	egl-9 family hypoxia-inducible factor 1	0.620821	7.32052	8.79888	2.4107e-05	0.000215737	2.59813
	Nradd	neurotrophin receptor associated death domain	-0.751086	2.69121	-8.1025	4.35415e-05	0.000322598	2.59513
	Sart3	squamous cell carcinoma antigen recognized by T cells 3	0.368487	6.6772	8.75867	2.49173e-05	0.000220714	2.59477
	Hes5	hes family bHLH transcription factor 5	-1.67656	7.41499	-10.3404	3.27516e-05	0.000265722	2.59277
	Ccpg1os	cell cycle progression 1, opposite strand	-1.01339	2.40799	-8.05755	4.5299e-05	0.00033135	2.59144
	Cenpw	centromere protein W	0.605675	4.20686	8.35679	3.49234e-05	0.000278067	2.58617
	Kti12	KTI12 homolog, chromatin associated	0.782773	4.37917	8.38405	3.41183e-05	0.00027374	2.58601
	Pcyox1	prenylcysteine oxidase 1	-0.333381	7.71211	-8.80677	2.39514e-05	0.000214898	2.58507
	Cmss1	cms small ribosomal subunit 1	0.688375	3.5678	8.21991	3.92985e-05	0.000301252	2.58485
	Cacybp	calcyclin binding protein	0.443307	7.72806	8.8033	2.40196e-05	0.000215297	2.58454
	Phf19	PHD finger protein 19	0.724303	4.35844	8.3815	3.41929e-05	0.00027374	2.5838
	Asic1	acid-sensing (proton-gated) ion channel 1	-0.822121	5.76344	-8.79532	2.75233e-05	0.000235977	2.58332
	Lrr1	leucine rich repeat protein 1	0.724513	3.18748	8.14512	4.19449e-05	0.000314598	2.58255
	Atp2b4	ATPase, Ca++ transporting, plasma membrane 4	-0.691136	5.97448	-8.6932	2.63027e-05	0.000228553	2.57951
	2700097O09Rik	RIKEN cDNA 2700097O09 gene	0.731464	3.16835	8.12835	4.25654e-05	0.000318	2.57001
	Tjp3	tight junction protein 3	-1.36668	1.8174	-7.97149	4.88886e-05	0.000349513	2.56846
	Sugp2	SURP and G patch domain containing 2	0.416561	6.876	8.74057	2.52921e-05	0.000223039	2.56633
	Klf15	Kruppel-like factor 15	-1.71749	5.29764	-9.74105	3.7213e-05	0.000290554	2.56429
	Dus4l	dihydrouridine synthase 4-like (S. cerevisiae)	0.646112	3.42358	8.17233	4.09599e-05	0.000309752	2.5642
	Slc12a2	solute carrier family 12, member 2	0.637565	6.55484	8.7068	2.60081e-05	0.000227025	2.56183
	H60b	histocompatibility 60b	0.893406	2.36345	7.99868	4.77214e-05	0.000343288	2.56147
	Zfp605	zinc finger protein 605	-0.67094	4.16913	-8.35578	3.49534e-05	0.000278067	2.56009
	Plxnb1	plexin B1	-0.444725	8.11449	-8.79217	2.42401e-05	0.000216509	2.55909
	Ezh2	enhancer of zeste 2 polycomb repressive complex 2 subunit	0.322247	7.54396	8.76562	2.47752e-05	0.000219605	2.55654
	Zrsr1	zinc finger (CCCH type), RNA binding motif and serine/arginine rich 1	-0.92443	4.23696	-8.3636	3.47203e-05	0.000276846	2.554
	Etfdh	electron transferring flavoprotein, dehydrogenase	-0.40233	7.0495	-8.7414	2.52748e-05	0.000223028	2.55281
	Sgo2a	shugoshin 2A	0.421586	6.49568	8.69647	2.62315e-05	0.000228282	2.55261
	Nfatc4	nuclear factor of activated T cells, cytoplasmic, calcineurin dependent 4	-3.43908	-0.945435	-8.615	2.80713e-05	0.000239347	2.55223
	Snph	syntaphilin	-0.712179	3.78107	-8.26325	3.78506e-05	0.000293553	2.55207
	BC037034	cDNA sequence BC037034	0.700488	5.06287	8.48977	3.11868e-05	0.00025769	2.55198
	Chic2	cysteine-rich hydrophobic domain 2	-0.529621	5.55748	-8.60725	2.82537e-05	0.00024046	2.55038
	Prep	prolyl endopeptidase	0.550882	6.86492	8.71653	2.57994e-05	0.000225794	2.54697
	Fam196a	family with sequence similarity 196, member A	-0.963263	2.32021	-7.99772	4.77621e-05	0.000343403	2.54675
	Uxs1	UDP-glucuronate decarboxylase 1	0.529279	4.31901	8.34186	3.53731e-05	0.000280283	2.54626
	Napepld	N-acyl phosphatidylethanolamine phospholipase D	-0.777369	3.35149	-8.16645	4.11705e-05	0.000310466	2.54525
	Il18bp	interleukin 18 binding protein	1.03899	1.6701	7.92833	5.08071e-05	0.000358799	2.54401
	Casp6	caspase 6	-0.672875	4.48762	-8.40318	3.3566e-05	0.000270749	2.54108
	Igfbp2	insulin-like growth factor binding protein 2	0.656054	9.80619	8.87749	2.42688e-05	0.000216627	2.54062
	Rad54l	RAD54 like (S. cerevisiae)	0.572374	5.27825	8.52093	3.03769e-05	0.000253638	2.5392
	Eea1	early endosome antigen 1	0.422181	5.72814	8.59673	2.85035e-05	0.00024214	2.53876
	Alad	aminolevulinate, delta-, dehydratase	0.697355	4.09363	8.2733	3.75232e-05	0.000291992	2.5346
	Uck2	uridine-cytidine kinase 2	0.428696	5.39878	8.54018	2.98886e-05	0.000250406	2.53261
	Zbtb5	zinc finger and BTB domain containing 5	-0.371792	5.91715	-8.63017	2.77183e-05	0.000237064	2.52998
	Mars	methionine-tRNA synthetase	0.471594	7.06477	8.7066	2.60124e-05	0.000227025	2.52535
	Pip4k2c	phosphatidylinositol-5-phosphate 4-kinase, type II, gamma	-0.523953	5.03592	-8.49192	3.11302e-05	0.000257675	2.52369
	Alyref	Aly/REF export factor	0.493805	6.74963	8.68213	2.65454e-05	0.000230148	2.52219
	Zfp30	zinc finger protein 30	-0.598122	4.05113	-8.28652	3.70974e-05	0.000289815	2.51991
	Ccni	cyclin I	-0.43952	8.00607	-8.7417	2.52686e-05	0.000223028	2.51646
	Sec11c	SEC11 homolog C, signal peptidase complex subunit	0.700168	5.29332	8.49124	3.1148e-05	0.000257675	2.51505
	Cdan1	congenital dyserythropoietic anemia, type I (human)	0.384486	5.67768	8.55811	2.94414e-05	0.000247386	2.5087
	Txndc5	thioredoxin domain containing 5	0.502609	7.20668	8.69501	2.62634e-05	0.000228416	2.50809
	Tra2a	transformer 2 alpha	0.375002	7.35414	8.69887	2.61795e-05	0.000227971	2.50406
	Ndc80	NDC80 kinetochore complex component	0.504686	5.96511	8.58556	2.87712e-05	0.000243638	2.50335
	Id2	inhibitor of DNA binding 2	-1.37162	5.85169	-9.51085	3.49081e-05	0.000278067	2.50304
	Mlh3	mutL homolog 3	-0.484661	4.40171	-8.33916	3.5455e-05	0.000280487	2.49975
	Cdc45	cell division cycle 45	0.639865	5.63726	8.52999	3.0146e-05	0.000251936	2.49777
	Bpnt1	bisphosphate 3'-nucleotidase 1	0.346359	6.39688	8.62663	2.78002e-05	0.00023741	2.49503
	Pcdhb2	protocadherin beta 2	-1.11933	1.52415	-7.87379	5.33526e-05	0.000371305	2.49441
	Zfp113	zinc finger protein 113	-0.717598	5.16474	-8.47614	3.15483e-05	0.000259597	2.48689
	Dleu7	deleted in lymphocytic leukemia, 7	-1.36879	1.77575	-7.87725	5.31871e-05	0.000370541	2.4866
	E2f2	E2F transcription factor 2	0.87816	4.76353	8.35031	3.51176e-05	0.000278894	2.4859
	Ctdsp2	CTD (carboxy-terminal domain, RNA polymerase II, polypeptide A) small phosphatase 2	-0.438486	7.49971	-8.68602	2.646e-05	0.000229551	2.48296
	Sigmar1	sigma non-opioid intracellular receptor 1	1.00146	5.68917	8.81105	3.32136e-05	0.000268653	2.47859
	Sdk2	sidekick cell adhesion molecule 2	-1.32019	3.61562	-8.29058	4.35078e-05	0.000322598	2.47626
	Rprm	reprimo, TP53 dependent G2 arrest mediator candidate	-0.416412	6.06334	-8.58499	2.8785e-05	0.000243638	2.47359
	Wbp2	WW domain binding protein 2	-0.380543	7.61303	-8.67851	2.66254e-05	0.000230554	2.47198
	Acox3	acyl-Coenzyme A oxidase 3, pristanoyl	-0.650397	4.70284	-8.36914	3.45561e-05	0.000275853	2.46861
	Dusp1	dual specificity phosphatase 1	1.05522	3.35933	8.03761	4.61038e-05	0.000335472	2.46682
	Mtmr14	myotubularin related protein 14	-0.432767	5.09961	-8.4395	3.25443e-05	0.000264658	2.46545
	Jup	junction plakoglobin	-1.41368	4.02294	-8.63038	4.33869e-05	0.000322455	2.46234
	Zfp780b	zinc finger protein 780B	-0.650171	4.2102	-8.25691	3.80584e-05	0.000294521	2.45992
	Fam69c	family with sequence similarity 69, member C	-1.38783	2.32829	-7.90001	5.21115e-05	0.000365443	2.45853
	Paxbp1	PAX3 and PAX7 binding protein 1	0.48865	6.85574	8.61907	2.79761e-05	0.000238681	2.45768
	Rabgap1l	RAB GTPase activating protein 1-like	-0.534149	6.21599	-8.58163	2.88663e-05	0.000244177	2.4561
	Gucy1b2	guanylate cyclase 1, soluble, beta 2	-2.16319	0.17598	-7.93423	5.05399e-05	0.000357639	2.45358
	Kif3a	kinesin family member 3A	-0.327473	7.26086	-8.63985	2.74953e-05	0.000235883	2.4508
	Rhoq	ras homolog family member Q	0.734219	8.84661	8.85623	2.74436e-05	0.000235584	2.4504
	Cyfip2	cytoplasmic FMR1 interacting protein 2	-1.557	6.85077	-9.9685	3.72661e-05	0.000290806	2.44749
	Prdm16	PR domain containing 16	-0.994697	2.55622	-7.91624	5.13594e-05	0.000361781	2.44252
	Pygb	brain glycogen phosphorylase	-1.60841	7.92552	-10.1384	3.68964e-05	0.000289056	2.4416
	C030034L19Rik	RIKEN cDNA C030034L19 gene	2.54831	-0.721506	8.38304	3.41478e-05	0.00027374	2.4395
	Ptcd3	pentatricopeptide repeat domain 3	0.510362	6.18461	8.54034	2.98845e-05	0.000250406	2.43869
	Kctd21	potassium channel tetramerisation domain containing 21	-0.893531	4.00402	-8.18706	4.04373e-05	0.0003066	2.43612
	Zxdc	ZXD family zinc finger C	-0.433585	5.78452	-8.51241	3.05959e-05	0.000254472	2.43557
	U2af2	U2 small nuclear ribonucleoprotein auxiliary factor (U2AF) 2	0.360778	8.288	8.65578	2.7133e-05	0.000233888	2.43293
	Atf1	activating transcription factor 1	0.546212	4.30927	8.20909	3.96695e-05	0.000302407	2.42547
	Prkcq	protein kinase C, theta	-1.21624	6.32323	-9.36007	3.54595e-05	0.000280487	2.41889
	Ddx27	DEAD (Asp-Glu-Ala-Asp) box polypeptide 27	0.42578	5.65624	8.45486	3.21225e-05	0.000262558	2.41703
	Pcdhb17	protocadherin beta 17	-0.774696	3.61612	-8.08286	4.42997e-05	0.000325554	2.41613
	Plcb1	phospholipase C, beta 1	-0.617726	4.13223	-8.19326	4.02197e-05	0.000305617	2.41604
	Bbc3	BCL2 binding component 3	-0.68481	4.24439	-8.21336	3.95229e-05	0.000301973	2.41186
	5930412G12Rik	RIKEN cDNA 5930412G12 gene	-0.878701	3.74302	-8.10455	4.3463e-05	0.000322592	2.41129
	Numbl	numb-like	-0.936421	4.6154	-8.36265	3.77992e-05	0.000293318	2.40752
	Sorcs1	sortilin-related VPS10 domain containing receptor 1	0.340807	6.84138	8.56234	2.93371e-05	0.000247107	2.40442
	Trafd1	TRAF type zinc finger domain containing 1	-0.55648	6.05615	-8.50977	3.06642e-05	0.000254887	2.40376
	Impa2	inositol (myo)-1(or 4)-monophosphatase 2	0.70563	4.10992	8.1316	4.24441e-05	0.000317486	2.39909
	Gal3st3	galactose-3-O-sulfotransferase 3	-0.570671	3.60668	-8.06085	4.51674e-05	0.000330736	2.39776
	4931414P19Rik	RIKEN cDNA 4931414P19 gene	-0.589951	3.75293	-8.08665	4.41525e-05	0.000325017	2.39267
	Ccdc13	coiled-coil domain containing 13	-2.01253	-0.255878	-7.95744	4.95042e-05	0.000352645	2.39245
	Itih3	inter-alpha trypsin inhibitor, heavy chain 3	-3.06395	0.508536	-7.94624	5.61539e-05	0.000385016	2.39222
	Pcdhb21	protocadherin beta 21	-0.894357	2.66751	-7.8794	5.30845e-05	0.000370365	2.39193
	Syn3	synapsin III	-0.854575	3.48342	-8.02529	4.66091e-05	0.000338616	2.38807
	Hibadh	3-hydroxyisobutyrate dehydrogenase	-0.498935	6.65429	-8.54009	2.98908e-05	0.000250406	2.3878
	Mt1	metallothionein 1	-0.452108	7.04642	-8.55927	2.94128e-05	0.000247295	2.386
	Rpn1	ribophorin I	0.470389	7.89605	8.59121	2.86356e-05	0.000242873	2.38552
	Fndc3a	fibronectin type III domain containing 3A	-0.339661	6.86	-8.54755	2.97039e-05	0.000249441	2.38452
	Gcat	glycine C-acetyltransferase (2-amino-3-ketobutyrate-coenzyme A ligase)	0.554311	4.95221	8.29462	3.68392e-05	0.000288771	2.38309
	Cenph	centromere protein H	0.480672	4.74297	8.25186	3.82251e-05	0.000295304	2.37916
	Edem2	ER degradation enhancer, mannosidase alpha-like 2	-0.408344	5.3234	-8.38469	3.40997e-05	0.00027374	2.37904
	Rfc5	replication factor C (activator 1) 5	0.487552	5.64642	8.40962	3.33821e-05	0.000269421	2.37881
	Sdad1	SDA1 domain containing 1	0.699301	5.53666	8.3826	3.41606e-05	0.00027374	2.37744
	Macrod1	MACRO domain containing 1	-0.93773	2.82201	-7.88779	5.2686e-05	0.00036851	2.37634
	Adss	adenylosuccinate synthetase, non muscle	0.36783	6.46767	8.50322	3.08344e-05	0.00025569	2.376
	Galnt2	polypeptide N-acetylgalactosaminyltransferase 2	-0.37984	7.66929	-8.57506	2.90257e-05	0.000244658	2.37493
	Exph5	exophilin 5	-2.73226	-1.48209	-8.5953	2.85375e-05	0.000242281	2.37444
	Prps1	phosphoribosyl pyrophosphate synthetase 1	0.711488	5.71096	8.40181	3.36051e-05	0.000270816	2.37143
	Hnrnpf	heterogeneous nuclear ribonucleoprotein F	0.382885	8.42198	8.59093	2.86422e-05	0.000242873	2.36985
	Rfc4	replication factor C (activator 1) 4	0.53357	5.62348	8.39002	3.3945e-05	0.000272698	2.36555
	Atg16l1	autophagy related 16-like 1 (S. cerevisiae)	0.468875	5.07326	8.30079	3.6644e-05	0.000288212	2.36465
	Snora68	small nucleolar RNA, H/ACA box 68	1.62577	-0.159724	7.94538	5.00394e-05	0.000355183	2.36365
	Aurka	aurora kinase A	0.440955	6.36371	8.4777	3.15067e-05	0.000259453	2.36224
	Dazap1	DAZ associated protein 1	0.460905	6.89458	8.51592	3.05057e-05	0.000254104	2.35958
	G2e3	G2/M-phase specific E3 ubiquitin ligase	0.397131	6.9188	8.51771	3.04595e-05	0.000254098	2.35917
	Papd7	PAP associated domain containing 7	0.362895	5.92246	8.42609	3.29172e-05	0.000266599	2.35586
	Spc24	SPC24, NDC80 kinetochore complex component, homolog (S. cerevisiae)	0.369585	5.56248	8.37702	3.4324e-05	0.000274473	2.35555
	Nop16	NOP16 nucleolar protein	0.556628	5.09363	8.29064	3.69661e-05	0.000289261	2.35498
	Camk1g	calcium/calmodulin-dependent protein kinase I gamma	0.782182	3.0776	7.87719	5.31897e-05	0.000370541	2.35139
	4931406C07Rik	RIKEN cDNA 4931406C07 gene	-0.945207	5.53278	-8.6696	3.63491e-05	0.000286221	2.34973
	D2hgdh	D-2-hydroxyglutarate dehydrogenase	-0.62034	3.7609	-8.04057	4.59833e-05	0.00033477	2.34734
	1810032O08Rik	RIKEN cDNA 1810032O08 gene	1.22052	3.02619	7.83448	5.52752e-05	0.000381543	2.3367
	Nepro	nucleolus and neural progenitor protein	0.571509	4.59541	8.17159	4.09864e-05	0.000309752	2.33578
	Boc	biregional cell adhesion molecule-related/down-regulated by oncogenes (Cdon) binding protein	-0.795542	4.37611	-8.16035	4.13902e-05	0.000311615	2.33538
	Aif1l	allograft inflammatory factor 1-like	-0.462575	7.27236	-8.51555	3.05152e-05	0.000254104	2.33532
	Plcd4	phospholipase C, delta 4	-0.354851	6.51735	-8.47073	3.16932e-05	0.00026048	2.33246
	Piga	phosphatidylinositol glycan anchor biosynthesis, class A	0.541832	4.42198	8.13015	4.2498e-05	0.000317718	2.32774
	Lins1	lines homolog 1	0.492087	4.48167	8.14327	4.2013e-05	0.000314769	2.32701
	1810041L15Rik	RIKEN cDNA 1810041L15 gene	-1.60022	4.0867	-8.64698	5.06942e-05	0.000358184	2.32444
	Wbp1	WW domain binding protein 1	-0.669883	6.20771	-8.43878	3.25641e-05	0.000264665	2.32382
	Khdrbs2	KH domain containing, RNA binding, signal transduction associated 2	-1.9237	0.515985	-7.71465	6.16281e-05	0.00041221	2.32353
	Nwd2	NACHT and WD repeat domain containing 2	-3.19085	-1.73121	-8.76557	2.47763e-05	0.000219605	2.3234
	Pdf	peptide deformylase (mitochondrial)	0.499179	4.84108	8.20992	3.96411e-05	0.000302407	2.32151
	Patj	PATJ, crumbs cell polarity complex component	-1.0395	1.84027	-7.70125	6.23877e-05	0.000415659	2.32023
	Tacc1	transforming, acidic coiled-coil containing protein 1	-0.485407	6.42105	-8.45112	3.22247e-05	0.000262983	2.31984
	Ralgds	ral guanine nucleotide dissociation stimulator	-0.479167	6.65117	-8.46489	3.18506e-05	0.000261465	2.3182
	Entpd1	ectonucleoside triphosphate diphosphohydrolase 1	-0.82252	3.85717	-8.02969	4.64277e-05	0.000337475	2.31702
	Bloc1s1	biogenesis of lysosomal organelles complex-1, subunit 1	-0.530439	4.96672	-8.25687	3.806e-05	0.000294521	2.31625
	Ciao1	cytosolic iron-sulfur protein assembly 1	-0.358724	5.38327	-8.32557	3.58711e-05	0.000283099	2.31525
	B3galt6	UDP-Gal:betaGal beta 1,3-galactosyltransferase, polypeptide 6	0.74576	4.23247	8.06566	4.49762e-05	0.000329683	2.31475
	Cct6a	chaperonin containing Tcp1, subunit 6a (zeta)	0.448853	8.20608	8.52057	3.03861e-05	0.000253638	2.31089
	Tiam2	T cell lymphoma invasion and metastasis 2	-0.793557	3.65745	-7.97538	4.87194e-05	0.000348842	2.30588
	L3mbtl2	L3MBTL2 polycomb repressive complex 1 subunit	0.379936	5.67555	8.33911	3.54568e-05	0.000280487	2.30502
	Secisbp2	SECIS binding protein 2	0.40581	5.29831	8.27898	3.73397e-05	0.000291216	2.30418
	Iqcg	IQ motif containing G	-1.00197	1.80874	-7.68007	6.36099e-05	0.000421981	2.303
	Plekha7	pleckstrin homology domain containing, family A member 7	-0.624577	4.3876	-8.12791	4.25816e-05	0.000318	2.30275
	Dnajb1	DnaJ heat shock protein family (Hsp40) member B1	0.435679	5.81881	8.35283	3.50419e-05	0.000278465	2.30146
	Dctn2	dynactin 2	-0.350707	7.65603	-8.49399	3.10758e-05	0.000257384	2.30032
	Eci2	enoyl-Coenzyme A delta isomerase 2	-0.606062	7.22071	-8.4754	3.15681e-05	0.000259605	2.29998
	Paip2	polyadenylate-binding protein-interacting protein 2	-0.461733	7.00133	-8.4639	3.18773e-05	0.00026153	2.29956
	Mettl13	methyltransferase like 13	0.518426	4.23085	8.05165	4.55352e-05	0.000332903	2.29063
	Cep41	centrosomal protein 41	0.65974	4.44796	8.08557	4.41942e-05	0.000325151	2.28728
	Abhd17c	abhydrolase domain containing 17C	0.349734	6.96409	8.44196	3.24762e-05	0.000264657	2.28559
	Ndrg4	N-myc downstream regulated gene 4	-0.382229	6.19085	-8.39232	3.38782e-05	0.000272477	2.28352
	Elmod3	ELMO/CED-12 domain containing 3	-0.824772	4.47191	-8.12198	4.28036e-05	0.000319315	2.28
	Pole2	polymerase (DNA directed), epsilon 2 (p59 subunit)	0.891248	4.53642	8.08236	4.43192e-05	0.000325554	2.27837
	Fig4	FIG4 phosphoinositide 5-phosphatase	-0.575517	5.28776	-8.27216	3.75601e-05	0.000292115	2.2773
	Camsap2	calmodulin regulated spectrin-associated protein family, member 2	-0.363713	7.54767	-8.46267	3.19105e-05	0.000261647	2.27509
	Dctd	dCMP deaminase	1.19238	4.29921	8.189	4.91413e-05	0.000350779	2.27359
	Rassf2	Ras association (RalGDS/AF-6) domain family member 2	-0.650719	7.47781	-8.50216	3.23978e-05	0.00026424	2.27275
	Sars	seryl-aminoacyl-tRNA synthetase	-0.346149	7.43396	-8.45441	3.21349e-05	0.000262558	2.27184
	Spag5	sperm associated antigen 5	0.328069	7.21493	8.44032	3.25215e-05	0.000264657	2.27122
	Lsm7	LSM7 homolog, U6 small nuclear RNA and mRNA degradation associated	1.06375	2.28607	7.67034	6.41802e-05	0.000425358	2.26948
	Ahnak	AHNAK nucleoprotein (desmoyokin)	-2.69091	0.196451	-7.70791	6.20092e-05	0.000413732	2.2632
	Kcnk1	potassium channel, subfamily K, member 1	2.36269	1.5384	7.68014	6.86814e-05	0.00044667	2.26132
	Exosc10	exosome component 10	0.329116	6.64388	8.39317	3.38539e-05	0.000272438	2.25964
	Grk6	G protein-coupled receptor kinase 6	0.376693	6.38295	8.37091	3.45038e-05	0.000275753	2.25938
	Frzb	frizzled-related protein	-0.955713	1.46587	-7.61053	6.78126e-05	0.000442677	2.25901
	Sall3	spalt like transcription factor 3	0.350421	8.46493	8.4686	3.17505e-05	0.000260797	2.25515
	Oxa1l	oxidase assembly 1-like	-0.429423	6.41295	-8.38001	3.42363e-05	0.00027393	2.25421
	Astn2	astrotactin 2	-0.728823	3.73157	-7.93685	5.04217e-05	0.000357349	2.25396
	Nfkbiz	nuclear factor of kappa light polypeptide gene enhancer in B cells inhibitor, zeta	0.564036	4.02537	7.96236	4.92877e-05	0.000351643	2.24922
	Usp30	ubiquitin specific peptidase 30	-0.433706	5.26901	-8.23732	3.87095e-05	0.000298484	2.24838
	Zdhhc14	zinc finger, DHHC domain containing 14	-0.548484	3.87489	-7.95672	4.95359e-05	0.000352689	2.24434
	Fastkd1	FAST kinase domains 1	0.536762	4.72028	8.09921	4.36675e-05	0.000322749	2.2414
	Nicn1	nicolin 1	-0.861202	5.42266	-8.39931	3.97266e-05	0.000302407	2.23503
	Garem2	GRB2 associated regulator of MAPK1 subtype 2	0.368598	8.24839	8.44025	3.25233e-05	0.000264657	2.23445
	Slc48a1	solute carrier family 48 (heme transporter), member 1	-0.418546	5.81966	-8.29983	3.66743e-05	0.000288212	2.23301
	Gemin4	gem nuclear organelle associated protein 4	0.788339	4.92656	8.11589	4.30327e-05	0.00032046	2.23034
	Gnai1	guanine nucleotide binding protein (G protein), alpha inhibiting 1	0.461414	5.3861	8.20743	3.9727e-05	0.000302407	2.22501
	Btbd19	BTB (POZ) domain containing 19	1.14257	2.1162	7.60374	6.82394e-05	0.000444628	2.22487
	Eif4g1	eukaryotic translation initiation factor 4, gamma 1	0.577812	9.4766	8.45743	3.20526e-05	0.000262348	2.22304
	Trib2	tribbles pseudokinase 2	0.284696	9.38068	8.45555	3.21038e-05	0.000262558	2.22301
	Exosc6	exosome component 6	0.941066	3.77939	7.86564	5.3745e-05	0.000373474	2.22144
	Mpp2	membrane protein, palmitoylated 2 (MAGUK p55 subfamily member 2)	-0.533241	5.56357	-8.25437	3.81421e-05	0.000294827	2.22072
	Bdh2	3-hydroxybutyrate dehydrogenase, type 2	-2.11014	0.301947	-7.62037	6.71998e-05	0.000439817	2.21942
	Rhob	ras homolog family member B	-0.503843	6.15061	-8.32028	3.60348e-05	0.000284229	2.21829
	Apex1	apurinic/apyrimidinic endonuclease 1	0.467579	5.16109	8.15951	4.14208e-05	0.000311677	2.21546
	Nnat	neuronatin	-1.25886	9.39665	-9.54907	4.13245e-05	0.000311399	2.21428
	Usp20	ubiquitin specific peptidase 20	-0.769247	5.31454	-8.24828	4.01449e-05	0.000305215	2.21078
	Akap8	A kinase (PRKA) anchor protein 8	0.63216	6.85711	8.34797	3.51882e-05	0.000279189	2.20748
	Slc1a1	solute carrier family 1 (neuronal/epithelial high affinity glutamate transporter, system Xag), member 1	-1.5327	5.6787	-9.32192	4.88852e-05	0.000349513	2.20485
	Chtf8	CTF8, chromosome transmission fidelity factor 8	0.328068	7.25318	8.36951	3.45451e-05	0.000275853	2.20308
	Nudcd1	NudC domain containing 1	0.495168	5.60517	8.21654	3.94136e-05	0.000301569	2.20299
	Prmt7	protein arginine N-methyltransferase 7	0.548731	5.74724	8.23439	3.88079e-05	0.000298759	2.20276
	Fam3c	family with sequence similarity 3, member C	0.405207	6.04138	8.27595	3.74375e-05	0.000291651	2.20274
	Slc44a2	solute carrier family 44, member 2	-0.492869	6.09464	-8.29756	3.67462e-05	0.000288367	2.20193
	Snord52	small nucleolar RNA, C/D box 52	1.59812	0.772587	7.56552	7.06968e-05	0.000455937	2.2006
	4930452B06Rik	RIKEN cDNA 4930452B06 gene	0.916002	3.0763	7.713	6.17212e-05	0.000412555	2.19974
	Kansl1l	KAT8 regulatory NSL complex subunit 1-like	-0.386035	5.26286	-8.18391	4.05485e-05	0.000307276	2.19921
	Orc6	origin recognition complex, subunit 6	0.463311	5.93233	8.25636	3.80768e-05	0.000294521	2.19822
	Ptpn9	protein tyrosine phosphatase, non-receptor type 9	0.402245	6.70858	8.33149	3.56893e-05	0.000281824	2.19822
	Dcun1d5	DCN1, defective in cullin neddylation 1, domain containing 5 (S. cerevisiae)	0.361506	6.31424	8.29492	3.68299e-05	0.000288771	2.19333
	Spdl1	spindle apparatus coiled-coil protein 1	0.539627	4.69472	8.04299	4.58852e-05	0.000334669	2.19231
	Aldoa	aldolase A, fructose-bisphosphate	0.386639	9.00807	8.41425	3.32508e-05	0.000268653	2.19191
	Kif6	kinesin family member 6	-1.84213	-0.602332	-7.78925	5.75834e-05	0.000392879	2.19119
	Ucp2	uncoupling protein 2 (mitochondrial, proton carrier)	-0.746516	3.51158	-7.82446	5.57777e-05	0.000383003	2.1903
	Ergic1	endoplasmic reticulum-golgi intermediate compartment (ERGIC) 1	0.446274	7.21394	8.35278	3.50436e-05	0.000278465	2.18995
	Kirrel	kirre like nephrin family adhesion molecule 1	0.629394	5.33281	8.15216	4.16877e-05	0.000313007	2.18688
	Arl4c	ADP-ribosylation factor-like 4C	-0.371251	5.71866	-8.23693	3.87225e-05	0.000298484	2.1859
	Ppm1g	protein phosphatase 1G (formerly 2C), magnesium-dependent, gamma isoform	0.523589	7.46728	8.34775	3.51949e-05	0.000279189	2.17466
	Nsun5	NOL1/NOP2/Sun domain family, member 5	0.925108	3.43517	7.74792	5.97864e-05	0.000404435	2.17158
	Slc25a23	solute carrier family 25 (mitochondrial carrier; phosphate carrier), member 23	-0.621751	7.46024	-8.34701	3.52172e-05	0.000279206	2.16969
	Camk2d	calcium/calmodulin-dependent protein kinase II, delta	-0.404138	5.35882	-8.16842	4.10996e-05	0.000310268	2.16943
	Ifit2	interferon-induced protein with tetratricopeptide repeats 2	0.582715	3.57615	7.78412	5.78521e-05	0.000393745	2.16656
	Ercc6l	excision repair cross-complementing rodent repair deficiency complementation group 6 like	0.836918	5.46531	8.24873	4.32582e-05	0.00032167	2.16557
	Dido1	death inducer-obliterator 1	0.317119	7.07583	8.31716	3.61313e-05	0.000284829	2.16211
	Carnmt1	carnosine N-methyltransferase 1	0.666281	3.2989	7.72002	6.13267e-05	0.000411152	2.15934
	Fam49a	family with sequence similarity 49, member A	-0.425228	6.51665	-8.28683	3.70875e-05	0.000289815	2.15933
	Zer1	zyg-11 related, cell cycle regulator	-0.476834	5.78856	-8.21639	3.94188e-05	0.000301569	2.15684
	Nxt1	NTF2-related export protein 1	0.496554	5.16203	8.09171	4.39564e-05	0.000324088	2.15193
	Samd14	sterile alpha motif domain containing 14	-0.544857	5.85709	-8.21553	3.94483e-05	0.000301569	2.14771
	Fam213a	family with sequence similarity 213, member A	-0.373074	5.32838	-8.13967	4.21456e-05	0.000315592	2.14696
	Dxo	decapping exoribonuclease	0.575995	4.32111	7.91683	5.13323e-05	0.000361773	2.14567
	Cacna2d2	calcium channel, voltage-dependent, alpha 2/delta subunit 2	-0.87294	2.21767	-7.55276	7.15396e-05	0.000460304	2.14258
	Slc25a28	solute carrier family 25, member 28	0.787615	4.19297	7.87263	5.34083e-05	0.000371506	2.14014
	Heyl	hairy/enhancer-of-split related with YRPW motif-like	-2.51399	0.0611193	-7.57424	7.01275e-05	0.000453542	2.13994
	Dhrs3	dehydrogenase/reductase (SDR family) member 3	-2.95823	-0.455465	-7.72412	6.1098e-05	0.000410411	2.13959
	4930481A15Rik	RIKEN cDNA 4930481A15 gene	-1.58524	-0.014507	-7.56015	7.10505e-05	0.000457369	2.13367
	Ipo7	importin 7	0.346765	8.33703	8.3316	3.5686e-05	0.000281824	2.12975
	Pgk1	phosphoglycerate kinase 1	0.40699	6.35678	8.22935	3.89781e-05	0.000299623	2.12842
	Mbnl1	muscleblind like splicing factor 1	0.786312	5.76356	8.24932	4.29387e-05	0.000319979	2.12654
	Rhoj	ras homolog family member J	0.922436	3.50275	7.71501	6.1608e-05	0.00041221	2.12571
	Gpr180	G protein-coupled receptor 180	0.676649	4.62933	7.95248	4.97234e-05	0.0003533	2.12334
	Shc1	src homology 2 domain-containing transforming protein C1	0.443809	4.29673	7.89476	5.23573e-05	0.000366765	2.12315
	Degs1	delta(4)-desaturase, sphingolipid 1	0.386694	6.62294	8.24583	3.84254e-05	0.000296687	2.12287
	Ube2t	ubiquitin-conjugating enzyme E2T	0.64928	4.45279	7.91269	5.15228e-05	0.000362748	2.11894
	Usp28	ubiquitin specific peptidase 28	0.345063	5.96401	8.17942	4.07074e-05	0.000308144	2.11754
	Irgm2	immunity-related GTPase family M member 2	-1.96606	-0.637259	-7.69901	6.25158e-05	0.000416313	2.11246
	Arhgef26	Rho guanine nucleotide exchange factor (GEF) 26	-0.590197	7.06506	-8.26659	3.77415e-05	0.000293034	2.11048
	Blcap	bladder cancer associated protein	-0.449686	5.82106	-8.17095	4.1009e-05	0.000309752	2.10999
	Tmx1	thioredoxin-related transmembrane protein 1	0.44963	6.59477	8.22566	3.91031e-05	0.000300251	2.10681
	Ssbp2	single-stranded DNA binding protein 2	-0.447646	5.77866	-8.15474	4.15938e-05	0.000312639	2.09936
	Cep76	centrosomal protein 76	0.413332	5.05237	8.01881	4.68773e-05	0.000339854	2.09705
	Pdxp	pyridoxal (pyridoxine, vitamin B6) phosphatase	0.441808	5.15453	8.03505	4.62081e-05	0.000336054	2.09629
	Fam78b	family with sequence similarity 78, member B	0.717443	3.70898	7.73103	6.07138e-05	0.000408657	2.09371
	Ppp4r3a	protein phosphatase 4 regulatory subunit 3A	0.376336	6.95564	8.23759	3.87006e-05	0.000298484	2.09354
	Zbtb48	zinc finger and BTB domain containing 48	0.692327	3.45488	7.68037	6.35924e-05	0.000421981	2.09346
	Gnl2	guanine nucleotide binding protein-like 2 (nucleolar)	0.466009	5.89006	8.13737	4.22302e-05	0.000316056	2.08958
	Katnal1	katanin p60 subunit A-like 1	-0.427217	6.20704	-8.18932	4.03578e-05	0.000306164	2.08958
	Prickle2	prickle planar cell polarity protein 2	-0.600561	3.58544	-7.73494	6.04977e-05	0.000407956	2.08878
	Tspan18	tetraspanin 18	-2.04991	1.57154	-7.51074	8.17623e-05	0.000507065	2.08742
	Angptl2	angiopoietin-like 2	-1.31546	2.16122	-7.48388	7.6284e-05	0.000482126	2.08572
	Pitpnb	phosphatidylinositol transfer protein, beta	0.328922	6.89969	8.22611	3.90875e-05	0.000300251	2.08528
	Zfp568	zinc finger protein 568	0.536587	4.23293	7.83311	5.53434e-05	0.000381543	2.08036
	Sec31a	Sec31 homolog A (S. cerevisiae)	0.412164	6.77746	8.2107	3.96143e-05	0.000302407	2.07912
	Aldh7a1	aldehyde dehydrogenase family 7, member A1	-0.45787	7.09625	-8.23426	3.88124e-05	0.000298759	2.07861
	Prr13	proline rich 13	-0.691341	4.79516	-7.97706	4.86468e-05	0.000348501	2.07859
	Cryab	crystallin, alpha B	-0.679832	3.23872	-7.65029	6.53732e-05	0.000430392	2.07461
	Slc8b1	solute carrier family 8 (sodium/lithium/calcium exchanger), member B1	-1.18148	2.2417	-7.47568	7.68714e-05	0.000485176	2.06698
	Lin54	lin-54 homolog (C. elegans)	0.354481	5.76938	8.09905	4.36737e-05	0.000322749	2.06376
	Irs4	insulin receptor substrate 4	-4.02693	-1.39819	-8.17149	4.09898e-05	0.000309752	2.06308
	Lmnb1	lamin B1	0.356076	9.10527	8.27646	3.74209e-05	0.000291651	2.05965
	Csmd3	CUB and Sushi multiple domains 3	-1.25565	2.25297	-7.46898	7.73559e-05	0.000487034	2.05924
	Kcnf1	potassium voltage-gated channel, subfamily F, member 1	1.39788	2.03359	7.4151	8.13729e-05	0.000505928	2.05903
	Gabpb1	GA repeat binding protein, beta 1	0.381205	5.54952	8.05933	4.5228e-05	0.000331005	2.05598
	Orc1	origin recognition complex, subunit 1	0.994699	3.40227	7.61837	6.73234e-05	0.000440311	2.05386
	Aven	apoptosis, caspase activation inhibitor	0.597153	3.9525	7.74257	6.00787e-05	0.000405533	2.05162
	Trmt2a	TRM2 tRNA methyltransferase 2A	0.436047	5.76387	8.08269	4.43066e-05	0.000325554	2.05119
	Eif5a	eukaryotic translation initiation factor 5A	0.538625	9.39349	8.26872	3.76718e-05	0.000292657	2.0466
	Xpc	xeroderma pigmentosum, complementation group C	-0.54643	4.61973	-7.908	5.17398e-05	0.000363498	2.04569
	Tspan5	tetraspanin 5	0.370884	7.38281	8.20728	3.9732e-05	0.000302407	2.04368
	Aktip	thymoma viral proto-oncogene 1 interacting protein	-0.437513	5.94669	-8.11545	4.30493e-05	0.00032046	2.04312
	Nudt5	nudix (nucleoside diphosphate linked moiety X)-type motif 5	0.44931	5.8937	8.08947	4.40431e-05	0.000324383	2.04247
	Vwa1	von Willebrand factor A domain containing 1	1.11266	1.92937	7.39472	8.29524e-05	0.000511705	2.04226
	Maf	avian musculoaponeurotic fibrosarcoma oncogene homolog	-0.732847	4.08147	-7.79167	5.74571e-05	0.000392359	2.04039
	Plppr5	phospholipid phosphatase related 5	-0.610955	3.62003	-7.69284	6.28701e-05	0.000417997	2.04032
	Casp8ap2	caspase 8 associated protein 2	0.347423	6.01082	8.09883	4.36819e-05	0.000322749	2.03512
	Nuf2	NUF2, NDC80 kinetochore complex component	0.370149	7.22744	8.18984	4.03395e-05	0.000306164	2.03392
	Ndufaf6	NADH dehydrogenase (ubiquinone) complex I, assembly factor 6	0.775244	3.42225	7.60775	6.79869e-05	0.000443398	2.03167
	Slc7a6	solute carrier family 7 (cationic amino acid transporter, y+ system), member 6	0.618849	5.94216	8.07798	4.44903e-05	0.000326639	2.03136
	Mylk	myosin, light polypeptide kinase	1.55492	2.44512	7.42066	8.09482e-05	0.000504492	2.02974
	Trmt10a	tRNA methyltransferase 10A	0.516665	4.2747	7.77877	5.81335e-05	0.000395274	2.01804
	Dsel	dermatan sulfate epimerase-like	0.531461	3.82839	7.6853	6.33053e-05	0.000420563	2.01792
	Commd4	COMM domain containing 4	-0.455473	5.30537	-8.00271	4.75508e-05	0.000342898	2.01731
	Npm1	nucleophosmin 1	0.405138	8.51313	8.2172	3.93911e-05	0.000301569	2.01663
	Fndc1	fibronectin type III domain containing 1	1.08502	3.78522	7.64994	6.58747e-05	0.00043226	2.01138
	Cinp	cyclin-dependent kinase 2 interacting protein	0.447999	5.53766	8.009	4.72864e-05	0.00034175	2.0109
	Yy2	Yy2 transcription factor	0.817582	2.53144	7.43528	7.98414e-05	0.000499386	2.00994
	Adam9	a disintegrin and metallopeptidase domain 9 (meltrin gamma)	-0.322322	8.21383	-8.20435	3.98334e-05	0.000303013	2.00957
	Adam15	a disintegrin and metallopeptidase domain 15 (metargidin)	0.588198	6.29841	8.09542	4.3813e-05	0.000323374	2.0095
	Cln5	ceroid-lipofuscinosis, neuronal 5	0.366148	5.3076	7.97425	4.87687e-05	0.000349015	2.00922
	Id4	inhibitor of DNA binding 4	-2.42757	3.82944	-8.74907	8.21602e-05	0.000508372	2.00848
	Rtn3	reticulon 3	-0.283064	9.17512	-8.22404	3.91578e-05	0.000300505	2.00793
	Clic5	chloride intracellular channel 5	0.88809	2.52919	7.42683	8.04787e-05	0.000502694	2.00493
	Adrm1	adhesion regulating molecule 1	0.457352	5.1404	7.93822	5.03601e-05	0.000357094	2.00491
	Sgsm1	small G protein signaling modulator 1	1.07667	2.83527	7.46439	7.76887e-05	0.000488339	2.00248
	Vps37c	vacuolar protein sorting 37C	-0.629147	4.81792	-7.89991	5.2116e-05	0.000365443	1.99948
	Larp1	La ribonucleoprotein domain family, member 1	0.629344	7.24477	8.17318	4.19195e-05	0.000314578	1.99894
	Nrp1	neuropilin 1	-0.537571	4.95862	-7.92458	5.09778e-05	0.000359457	1.99859
	Sdccag3	serologically defined colon cancer antigen 3	0.430926	6.74545	8.12325	4.27558e-05	0.00031913	1.99763
	Snord14a	small nucleolar RNA, C/D box 14A	4.0649	-2.31757	8.70616	2.60217e-05	0.000227025	1.99691
	Snora3	small nucleolar RNA, H/ACA box 3	1.57039	0.0654768	7.41856	8.11079e-05	0.000505035	1.99595
	Tmem167b	transmembrane protein 167B	-0.477353	6.0547	-8.07443	4.46297e-05	0.000327489	1.99242
	Enox2	ecto-NOX disulfide-thiol exchanger 2	-0.468323	4.09118	-7.74254	6.008e-05	0.000405533	1.99179
	Zfp710	zinc finger protein 710	0.446573	5.62963	8.00171	4.75932e-05	0.000342898	1.99063
	2900052N01Rik	RIKEN cDNA 2900052N01 gene	-1.23944	0.475313	-7.321	8.89576e-05	0.000537295	1.98561
	Kcnk5	potassium channel, subfamily K, member 5	1.20573	2.34881	7.37593	8.44393e-05	0.00051789	1.98531
	Plekha6	pleckstrin homology domain containing, family A member 6	-1.97438	1.7256	-7.42001	9.01631e-05	0.000542837	1.9818
	Ttk	Ttk protein kinase	0.399995	6.02166	8.0421	4.59212e-05	0.000334669	1.98071
	Myl12b	myosin, light chain 12B, regulatory	-0.326423	6.6332	-8.1049	4.34497e-05	0.000322592	1.97862
	Gpr37l1	G protein-coupled receptor 37-like 1	-1.25852	4.38694	-8.21832	6.42761e-05	0.000425791	1.97543
	Stk39	serine/threonine kinase 39	0.339061	6.13635	8.04577	4.57723e-05	0.000334216	1.97055
	Fam198a	family with sequence similarity 198, member A	-1.00418	1.48861	-7.30219	9.05657e-05	0.000544295	1.9701
	Pold4	polymerase (DNA-directed), delta 4	-0.990726	2.42611	-7.40225	8.23651e-05	0.00050876	1.96954
	Pth1r	parathyroid hormone 1 receptor	-1.59489	1.02093	-7.28086	9.24286e-05	0.000552267	1.96603
	Zcchc10	zinc finger, CCHC domain containing 10	0.609211	3.12654	7.49311	7.56286e-05	0.000479322	1.96579
	Cep295	centrosomal protein 295	0.419969	6.16847	8.04067	4.59793e-05	0.00033477	1.96466
	Golt1b	golgi transport 1B	0.553168	5.87529	8.00177	4.75906e-05	0.000342898	1.96303
	AU040320	expressed sequence AU040320	-0.394029	6.84904	-8.10009	4.36339e-05	0.000322749	1.96188
	Aco2	aconitase 2, mitochondrial	-0.380853	9.64295	-8.18179	4.06233e-05	0.000307674	1.95853
[truncated: 11,900 more rows]

## Sheet: Suppl. Table 2b
	Supplementary Table 2c: Effects of loss of KAT6B on gene expression – GO terms
		Term	Ont	N	Up	Down	P.Up	P.Down
	GO:0044428	nuclear part	CC	3426	1291	747	1.31566e-50	1
	GO:0070013	intracellular organelle lumen	CC	3359	1252	731	1.27112e-45	1
	GO:0031974	membrane-enclosed lumen	CC	3359	1252	731	1.27112e-45	1
	GO:0043233	organelle lumen	CC	3359	1252	731	1.27112e-45	1
	GO:0031981	nuclear lumen	CC	3024	1141	655	1.47194e-43	1
	GO:0005634	nucleus	CC	5589	1888	1389	8.62024e-41	1
	GO:0006139	nucleobase-containing compound metabolic process	BP	3908	1396	900	3.88292e-40	1
	GO:0006396	RNA processing	BP	764	377	96	1.58558e-39	1
	GO:0046483	heterocycle metabolic process	BP	3994	1419	934	1.61407e-39	1
	GO:1901360	organic cyclic compound metabolic process	BP	4142	1461	981	4.49186e-39	1
	GO:0090304	nucleic acid metabolic process	BP	3475	1260	790	9.7602e-39	1
	GO:0006725	cellular aromatic compound metabolic process	BP	4027	1425	947	1.23751e-38	1
	GO:0022613	ribonucleoprotein complex biogenesis	BP	400	228	38	4.91705e-36	1
	GO:0034641	cellular nitrogen compound metabolic process	BP	4477	1541	1066	5.68355e-35	1
	GO:0044446	intracellular organelle part	CC	6045	1985	1504	4.59673e-34	1
	GO:0006259	DNA metabolic process	BP	805	378	138	1.11239e-33	1
	GO:0003723	RNA binding	MF	938	423	155	1.01981e-32	1
	GO:0044422	organelle part	CC	6286	2038	1580	3.11024e-31	1
	GO:0043231	intracellular membrane-bounded organelle	CC	8308	2585	2222	1.37191e-30	0.999624
	GO:0006260	DNA replication	BP	227	145	25	1.55137e-30	1
	GO:0005730	nucleolus	CC	748	347	135	1.21533e-29	1
	GO:0034660	ncRNA metabolic process	BP	429	227	44	2.20612e-29	1
	GO:0042254	ribosome biogenesis	BP	262	157	20	2.14212e-28	1
	GO:0006261	DNA-dependent DNA replication	BP	128	95	12	4.45671e-28	1
	GO:0034470	ncRNA processing	BP	326	182	30	2.01913e-27	1
	GO:1901363	heterocyclic compound binding	MF	3999	1360	1020	1.13126e-26	0.999944
	GO:0003676	nucleic acid binding	MF	2491	905	566	3.03042e-26	1
	GO:0043232	intracellular non-membrane-bounded organelle	CC	3424	1186	824	6.45047e-26	1
	GO:0043228	non-membrane-bounded organelle	CC	3442	1190	832	1.19252e-25	1
	GO:0097159	organic cyclic compound binding	MF	4052	1370	1037	1.25421e-25	0.999912
	GO:0006807	nitrogen compound metabolic process	BP	6717	2126	1724	1.76764e-25	1
	GO:0005694	chromosome	CC	917	393	166	5.79344e-25	1
	GO:0043227	membrane-bounded organelle	CC	8752	2669	2370	2.80904e-24	0.993023
	GO:0006281	DNA repair	BP	443	221	71	4.10581e-24	1
	GO:0007049	cell cycle	BP	1394	549	323	4.91691e-24	0.999984
	GO:0043170	macromolecule metabolic process	BP	6308	2001	1597	1.65807e-23	1
	GO:0044238	primary metabolic process	BP	7049	2205	1848	2.1541e-23	0.999988
	GO:0006974	cellular response to DNA damage stimulus	BP	687	308	139	2.50444e-23	0.999999
	GO:0043229	intracellular organelle	CC	9456	2847	2581	4.41582e-23	0.972772
	GO:0022402	cell cycle process	BP	965	403	212	5.44424e-23	0.999992
	GO:0005622	intracellular	CC	10567	3131	2939	6.18979e-23	0.46835
	GO:0044424	intracellular part	CC	10567	3131	2939	6.18979e-23	0.46835
	GO:0006364	rRNA processing	BP	179	112	13	8.9323e-23	1
	GO:0071704	organic substance metabolic process	BP	7365	2284	1951	3.49337e-22	0.99987
	GO:1990904	ribonucleoprotein complex	CC	783	338	113	3.95694e-22	1
	GO:0016072	rRNA metabolic process	BP	206	122	14	1.02378e-21	1
	GO:0043226	organelle	CC	9642	2887	2639	1.36184e-21	0.954221
	GO:0000278	mitotic cell cycle	BP	732	318	163	2.25283e-21	0.9998
	GO:0005654	nucleoplasm	CC	2301	821	523	7.17618e-21	1
	GO:0016070	RNA metabolic process	BP	3014	1035	716	1.59089e-20	1
	GO:0051276	chromosome organization	BP	947	388	186	2.23462e-20	1
	GO:0044427	chromosomal part	CC	808	340	148	4.50553e-20	1
	GO:0044237	cellular metabolic process	BP	7223	2229	1939	1.1943e-19	0.995462
	GO:1903047	mitotic cell cycle process	BP	596	265	125	1.44296e-19	0.99996
	GO:0007059	chromosome segregation	BP	279	147	39	3.55074e-19	1
	GO:0016071	mRNA metabolic process	BP	572	253	90	2.30459e-18	1
	GO:0005764	lysosome	CC	336	42	167	1	6.20695e-18
	GO:0000323	lytic vacuole	CC	337	43	167	1	8.98374e-18
	GO:0044464	cell part	CC	11441	3322	3203	1.5047e-17	0.127129
	GO:0005623	cell	CC	11442	3322	3203	1.68115e-17	0.130005
	GO:0008152	metabolic process	BP	7717	2349	2078	1.68161e-17	0.99472
	GO:0005773	vacuole	CC	412	65	194	1	2.17961e-17
	GO:0006397	mRNA processing	BP	415	194	61	2.38688e-17	1
	GO:0030684	preribosome	CC	77	57	5	2.76792e-17	1
	GO:0010467	gene expression	BP	3695	1216	883	3.61862e-17	1
	GO:0006310	DNA recombination	BP	234	125	31	4.01973e-17	1
	GO:0000819	sister chromatid segregation	BP	168	98	23	4.41515e-17	0.999996
	GO:0006403	RNA localization	BP	161	95	18	4.66406e-17	1
	GO:0008380	RNA splicing	BP	337	164	52	7.28862e-17	1
	GO:0032991	protein-containing complex	CC	4365	1408	1049	7.52358e-17	1
	GO:0098813	nuclear chromosome segregation	BP	222	119	31	1.62767e-16	1
	GO:0098687	chromosomal region	CC	276	140	42	1.78135e-16	1
	GO:0005524	ATP binding	MF	1196	454	297	2.14174e-16	0.992741
	GO:0000793	condensed chromosome	CC	134	82	10	3.29122e-16	1
	GO:1901576	organic substance biosynthetic process	BP	3969	1288	1000	5.12167e-16	0.999994
	GO:0030554	adenyl nucleotide binding	MF	1254	470	320	8.02937e-16	0.973065
	GO:0032559	adenyl ribonucleotide binding	MF	1243	466	317	1.03305e-15	0.973311
	GO:0009058	biosynthetic process	BP	4030	1303	1018	1.2388e-15	0.999991
	GO:0044249	cellular biosynthetic process	BP	3892	1261	977	2.44652e-15	0.999996
	GO:0051052	regulation of DNA metabolic process	BP	380	175	70	5.2715e-15	0.999993
	GO:0000070	mitotic sister chromatid segregation	BP	139	82	20	6.62934e-15	0.999947
	GO:0000775	chromosome, centromeric region	CC	176	97	25	1.00584e-14	0.999995
	GO:0007154	cell communication	BP	3739	909	1220	1	1.19135e-14
	GO:0008144	drug binding	MF	1344	493	336	1.20251e-14	0.992964
	GO:0140098	catalytic activity, acting on RNA	MF	297	143	37	2.16118e-14	1
	GO:0140097	catalytic activity, acting on DNA	MF	169	93	26	4.04196e-14	0.999957
	GO:0000280	nuclear division	BP	337	157	54	4.07243e-14	1
	GO:0000776	kinetochore	CC	126	75	19	4.88522e-14	0.999765
	GO:0050657	nucleic acid transport	BP	138	80	15	5.41934e-14	1
	GO:0050658	RNA transport	BP	138	80	15	5.41934e-14	1
	GO:0051236	establishment of RNA localization	BP	141	81	15	7.54127e-14	1
	GO:0005643	nuclear pore	CC	65	47	3	7.67241e-14	1
	GO:1901265	nucleoside phosphate binding	MF	1715	603	461	1.25358e-13	0.823136
	GO:0000166	nucleotide binding	MF	1715	603	461	1.25358e-13	0.823136
	GO:0015931	nucleobase-containing compound transport	BP	165	90	21	2.08083e-13	0.999999
	GO:0006399	tRNA metabolic process	BP	165	90	15	2.08083e-13	1
	GO:0035639	purine ribonucleoside triphosphate binding	MF	1468	525	378	2.60712e-13	0.970408
	GO:0016042	lipid catabolic process	BP	200	34	104	0.99985	3.01642e-13
	GO:0023052	signaling	BP	3689	897	1195	1	3.20165e-13
	GO:0006302	double-strand break repair	BP	207	106	35	3.8273e-13	0.99992
	GO:0017076	purine nucleotide binding	MF	1530	543	402	4.38425e-13	0.924749
	GO:0032555	purine ribonucleotide binding	MF	1518	538	399	7.56129e-13	0.922523
	GO:0000724	double-strand break repair via homologous recombination	BP	119	70	16	7.63243e-13	0.999946
	GO:0000725	recombinational repair	BP	119	70	16	7.63243e-13	0.999946
	GO:0032553	ribonucleotide binding	MF	1528	541	401	7.85045e-13	0.928644
	GO:0009987	cellular process	BP	10385	3024	2901	9.81367e-13	0.265301
	GO:0044786	cell cycle DNA replication	BP	44	35	3	1.03302e-12	0.999907
	GO:0140014	mitotic nuclear division	BP	234	115	35	1.40175e-12	0.999999
	GO:0051301	cell division	BP	519	216	120	1.59359e-12	0.993949
	GO:0048285	organelle fission	BP	379	167	64	2.40002e-12	1
	GO:0034645	cellular macromolecule biosynthetic process	BP	3216	1042	786	3.09569e-12	1
	GO:0036094	small molecule binding	MF	1941	663	528	3.99249e-12	0.742034
	GO:0051054	positive regulation of DNA metabolic process	BP	216	107	38	4.48976e-12	0.999842
	GO:0016020	membrane	CC	5627	1416	1741	1	5.35627e-12
	GO:0009059	macromolecule biosynthetic process	BP	3281	1059	804	5.63826e-12	0.999999
	GO:0005768	endosome	CC	707	130	278	1	6.77917e-12
	GO:0044260	cellular macromolecule metabolic process	BP	5546	1705	1447	7.23878e-12	0.99988
	GO:0000398	mRNA splicing, via spliceosome	BP	231	112	39	8.27247e-12	0.999967
	GO:0000375	RNA splicing, via transesterification reactions	BP	231	112	39	8.27247e-12	0.999967
	GO:0000377	RNA splicing, via transesterification reactions with bulged adenosine as nucleophile	BP	231	112	39	8.27247e-12	0.999967
	GO:0010564	regulation of cell cycle process	BP	506	209	109	8.69309e-12	0.999556
	GO:0003697	single-stranded DNA binding	MF	105	62	15	1.23282e-11	0.999686
	GO:0071944	cell periphery	CC	3181	756	1034	1	1.32036e-11
	GO:0005886	plasma membrane	CC	3073	728	1002	1	1.41611e-11
	GO:0031982	vesicle	CC	1460	313	516	1	1.58497e-11
	GO:0003824	catalytic activity	MF	4474	1398	1201	2.06012e-11	0.95905
	GO:0097708	intracellular vesicle	CC	1386	292	492	1	2.39815e-11
	GO:0007399	nervous system development	BP	1830	414	627	1	4.292e-11
	GO:0032040	small-subunit processome	CC	36	29	2	5.38108e-11	0.999881
	GO:0031410	cytoplasmic vesicle	CC	1383	292	489	1	5.53459e-11
	GO:0046395	carboxylic acid catabolic process	BP	159	28	83	0.998832	5.74785e-11
	GO:0016054	organic acid catabolic process	BP	159	28	83	0.998832	5.74785e-11
	GO:0005657	replication fork	CC	71	46	11	6.40175e-11	0.995151
	GO:0007165	signal transduction	BP	3351	825	1077	0.999996	9.61885e-11
	GO:0051726	regulation of cell cycle	BP	830	311	201	1.06406e-10	0.992608
	GO:0033044	regulation of chromosome organization	BP	314	139	58	1.14054e-10	0.99996
	GO:0032501	multicellular organismal process	BP	4667	1201	1456	0.999766	1.29851e-10
	GO:0006275	regulation of DNA replication	BP	95	56	15	1.32333e-10	0.998028
	GO:0006270	DNA replication initiation	BP	26	23	0	1.35201e-10	1
	GO:0033554	cellular response to stress	BP	1531	529	412	1.35206e-10	0.800808
	GO:0007033	vacuole organization	BP	156	25	81	0.99978	1.38127e-10
	GO:0051028	mRNA transport	BP	100	58	9	1.52787e-10	0.999999
	GO:0000075	cell cycle checkpoint	BP	165	84	29	1.53718e-10	0.99923
	GO:0097367	carbohydrate derivative binding	MF	1712	583	451	1.96452e-10	0.927911
	GO:0004386	helicase activity	MF	135	72	21	2.0722e-10	0.999741
	GO:0090329	regulation of DNA-dependent DNA replication	BP	47	34	6	2.18203e-10	0.995989
	GO:0022618	ribonucleoprotein complex assembly	BP	203	98	25	2.2435e-10	1
	GO:0044451	nucleoplasm part	CC	939	344	190	2.37886e-10	1
	GO:0140101	catalytic activity, acting on a tRNA	MF	113	63	9	2.46429e-10	1
	GO:0005681	spliceosomal complex	CC	177	88	26	2.77561e-10	0.999989
	GO:0022008	neurogenesis	BP	1407	317	492	0.999998	3.139e-10
	GO:0044242	cellular lipid catabolic process	BP	148	25	77	0.999213	3.46657e-10
	GO:0044770	cell cycle phase transition	BP	356	152	77	3.934e-10	0.997017
	GO:0008026	ATP-dependent helicase activity	MF	67	43	9	4.21106e-10	0.998471
	GO:0070035	purine NTP-dependent helicase activity	MF	67	43	9	4.21106e-10	0.998471
	GO:0006405	RNA export from nucleus	BP	70	44	5	7.09145e-10	0.999997
	GO:0044772	mitotic cell cycle phase transition	BP	324	140	72	7.39479e-10	0.991141
	GO:0022616	DNA strand elongation	BP	22	20	0	7.89151e-10	1
	GO:0005765	lysosomal membrane	CC	93	13	54	0.999454	8.33137e-10
	GO:0043142	single-stranded DNA-dependent ATPase activity	MF	19	18	1	1.16544e-09	0.997953
	GO:0007034	vacuolar transport	BP	123	15	66	0.99999	1.17041e-09
	GO:0044282	small molecule catabolic process	BP	234	49	108	0.992324	1.22138e-09
	GO:0033260	nuclear DNA replication	BP	33	26	3	1.34468e-09	0.998037
	GO:0120114	Sm-like protein family complex	CC	71	44	7	1.36804e-09	0.999947
	GO:0098852	lytic vacuole membrane	CC	94	14	54	0.998855	1.43095e-09
	GO:0000228	nuclear chromosome	CC	510	202	90	1.45303e-09	1
	GO:0048731	system development	BP	3337	831	1063	0.999971	1.46015e-09
	GO:0051960	regulation of nervous system development	BP	889	195	326	0.99997	1.61465e-09
	GO:0051239	regulation of multicellular organismal process	BP	2280	591	751	0.975839	1.85421e-09
	GO:0071826	ribonucleoprotein complex subunit organization	BP	215	100	28	1.93228e-09	1
	GO:0071897	DNA biosynthetic process	BP	146	74	26	2.41723e-09	0.998234
	GO:0008094	DNA-dependent ATPase activity	MF	86	50	13	2.49089e-09	0.998213
	GO:0044452	nucleolar part	CC	170	83	24	2.69369e-09	0.999994
	GO:0051169	nuclear transport	BP	258	115	41	2.8157e-09	0.999998
	GO:0006913	nucleocytoplasmic transport	BP	258	115	41	2.8157e-09	0.999998
	GO:0048699	generation of neurons	BP	1323	299	460	0.999994	3.12318e-09
	GO:0000723	telomere maintenance	BP	121	64	16	3.22214e-09	0.999964
	GO:0003678	DNA helicase activity	MF	46	32	4	3.66872e-09	0.999681
	GO:0006271	DNA strand elongation involved in DNA replication	BP	15	15	0	3.98851e-09	1
	GO:0003688	DNA replication origin binding	MF	23	20	0	4.46924e-09	1
	GO:0016604	nuclear body	CC	608	232	126	4.60537e-09	0.999982
	GO:0016192	vesicle-mediated transport	BP	1141	221	402	1	5.95244e-09
	GO:0051983	regulation of chromosome segregation	BP	95	53	7	6.2514e-09	1
	GO:0032200	telomere organization	BP	123	64	17	7.58252e-09	0.999934
	GO:0098805	whole membrane	CC	897	207	325	0.999337	7.60814e-09
	GO:0072329	monocarboxylic acid catabolic process	BP	90	12	51	0.999636	7.73605e-09
	GO:0000779	condensed chromosome, centromeric region	CC	47	32	2	8.45276e-09	0.999996
	GO:0045786	negative regulation of cell cycle	BP	391	159	100	1.0298e-08	0.85319
	GO:0050767	regulation of neurogenesis	BP	796	177	292	0.999832	1.1706e-08
	GO:0000777	condensed chromosome kinetochore	CC	33	25	2	1.17739e-08	0.999708
	GO:0044271	cellular nitrogen compound biosynthetic process	BP	3146	992	801	1.33485e-08	0.999609
	GO:0071166	ribonucleoprotein complex localization	BP	61	38	5	1.47403e-08	0.999968
	GO:0050793	regulation of developmental process	BP	1999	512	660	0.984897	1.58331e-08
	GO:0071840	cellular component organization or biogenesis	BP	4959	1508	1365	1.76839e-08	0.705113
	GO:0023051	regulation of signaling	BP	2412	595	782	0.999827	1.96792e-08
	GO:0010948	negative regulation of cell cycle process	BP	198	91	44	2.09774e-08	0.969485
	GO:0060284	regulation of cell development	BP	889	209	320	0.998052	2.17113e-08
	GO:0045664	regulation of neuron differentiation	BP	660	146	247	0.999561	2.31416e-08
	GO:0030154	cell differentiation	BP	2899	712	924	0.999983	2.68427e-08
	GO:0051321	meiotic cell cycle	BP	199	91	29	2.82926e-08	0.999997
	GO:0051168	nuclear export	BP	129	65	16	2.99206e-08	0.999993
	GO:0030686	90S preribosome	CC	30	23	1	3.13201e-08	0.999943
	GO:0010646	regulation of cell communication	BP	2391	592	774	0.999717	3.22308e-08
	GO:0071426	ribonucleoprotein complex export from nucleus	BP	60	37	5	3.37144e-08	0.999959
	GO:0044459	plasma membrane part	CC	1691	368	565	1	3.46072e-08
	GO:0044437	vacuolar part	CC	147	29	72	0.989295	3.53931e-08
	GO:0048869	cellular developmental process	BP	3061	758	970	0.999969	3.72243e-08
	GO:0045595	regulation of cell differentiation	BP	1431	357	486	0.991897	3.77205e-08
	GO:0097458	neuron part	CC	1563	326	526	1	3.85428e-08
	GO:0004518	nuclease activity	MF	159	76	25	3.94275e-08	0.999893
	GO:0090734	site of DNA damage	CC	58	36	8	4.04977e-08	0.996548
	GO:2000026	regulation of multicellular organismal development	BP	1597	409	536	0.972139	4.22175e-08
	GO:0042273	ribosomal large subunit biogenesis	BP	65	39	5	4.2483e-08	0.999989
	GO:0007275	multicellular organism development	BP	3726	947	1162	0.999765	4.41906e-08
	GO:0030182	neuron differentiation	BP	1188	267	411	0.999988	4.71112e-08
	GO:0005635	nuclear envelope	CC	360	146	85	5.03245e-08	0.969667
	GO:0044440	endosomal part	CC	208	33	94	0.999979	5.08448e-08
	GO:0006914	autophagy	BP	346	58	142	0.999999	5.32258e-08
	GO:0061919	process utilizing autophagic mechanism	BP	346	58	142	0.999999	5.32258e-08
	GO:0051961	negative regulation of nervous system development	BP	308	63	129	0.998536	5.38349e-08
	GO:0008033	tRNA processing	BP	115	59	9	5.61016e-08	1
	GO:0005774	vacuolar membrane	CC	143	29	70	0.982636	5.62101e-08
	GO:0048856	anatomical structure development	BP	4043	1026	1252	0.999917	5.7664e-08
	GO:0050768	negative regulation of neurogenesis	BP	288	56	122	0.999508	5.76798e-08
	GO:0007166	cell surface receptor signaling pathway	BP	1670	394	557	0.999964	5.82403e-08
	GO:0009056	catabolic process	BP	1774	453	588	0.982349	6.31453e-08
	GO:0051241	negative regulation of multicellular organismal process	BP	936	246	332	0.83125	6.60091e-08
	GO:0016236	macroautophagy	BP	187	28	86	0.999987	7.10048e-08
	GO:0005732	small nucleolar ribonucleoprotein complex	CC	25	20	1	7.32245e-08	0.999711
	GO:0005776	autophagosome	CC	68	14	40	0.927226	7.77257e-08
	GO:0004003	ATP-dependent DNA helicase activity	MF	37	26	4	7.92977e-08	0.996768
	GO:0006928	movement of cell or subcellular component	BP	1465	358	494	0.998178	8.11473e-08
	GO:0007098	centrosome cycle	BP	116	59	16	8.36875e-08	0.999902
	GO:0098534	centriole assembly	BP	35	25	3	8.4605e-08	0.998859
	GO:0007041	lysosomal transport	BP	90	11	49	0.999876	8.57604e-08
	GO:0050896	response to stimulus	BP	5341	1457	1619	0.742155	9.52163e-08
	GO:0044454	nuclear chromosome part	CC	482	185	87	1.07473e-07	1
	GO:0097525	spliceosomal snRNP complex	CC	55	34	5	1.11213e-07	0.99985
	GO:0032502	developmental process	BP	4298	1114	1322	0.99849	1.12335e-07
	GO:0031570	DNA integrity checkpoint	BP	109	56	19	1.13932e-07	0.995865
	GO:1901566	organonitrogen compound biosynthetic process	BP	1305	441	292	1.30791e-07	0.999999
	GO:0017056	structural constituent of nuclear pore	MF	20	17	0	1.39697e-07	1
	GO:0030532	small nuclear ribonucleoprotein complex	CC	60	36	7	1.40311e-07	0.999288
	GO:0007346	regulation of mitotic cell cycle	BP	438	170	107	1.49491e-07	0.951964
	GO:0007267	cell-cell signaling	BP	1072	248	372	0.99975	1.52361e-07
	GO:0006611	protein export from nucleus	BP	115	58	15	1.56811e-07	0.999956
	GO:0043484	regulation of RNA splicing	BP	123	61	16	1.643e-07	0.999976
	GO:0048024	regulation of mRNA splicing, via spliceosome	BP	92	49	11	1.65385e-07	0.999931
	GO:2001020	regulation of response to DNA damage stimulus	BP	197	88	37	1.76762e-07	0.998781
	GO:0045005	DNA-dependent DNA replication maintenance of fidelity	BP	38	26	4	1.85099e-07	0.997484
	GO:0007099	centriole replication	BP	34	24	3	2.21376e-07	0.998502
	GO:0008536	Ran GTPase binding	MF	34	24	2	2.21376e-07	0.999784
	GO:1901362	organic cyclic compound biosynthetic process	BP	2723	858	721	2.3255e-07	0.958522
	GO:0000460	maturation of 5.8S rRNA	BP	26	20	0	2.34596e-07	1
	GO:0120036	plasma membrane bounded cell projection organization	BP	1285	293	436	0.999982	2.37648e-07
	GO:0071478	cellular response to radiation	BP	132	64	22	2.37673e-07	0.999063
	GO:0045202	synapse	CC	1187	259	406	0.999999	2.43809e-07
	GO:0034655	nucleobase-containing compound catabolic process	BP	356	142	71	2.48977e-07	0.99978
	GO:0010721	negative regulation of cell development	BP	321	67	131	0.997854	2.53442e-07
	GO:0034502	protein localization to chromosome	BP	83	45	10	2.65662e-07	0.999847
	GO:0005819	spindle	CC	256	108	58	2.7881e-07	0.974539
	GO:0051179	localization	BP	4378	1154	1340	0.986556	3.14719e-07
	GO:0010008	endosome membrane	CC	184	31	83	0.999788	3.32922e-07
	GO:0003729	mRNA binding	MF	231	99	37	3.57501e-07	0.999992
	GO:0120025	plasma membrane bounded cell projection	CC	1704	382	561	1	3.7245e-07
	GO:0006635	fatty acid beta-oxidation	BP	59	8	35	0.996896	3.7752e-07
	GO:0022603	regulation of anatomical structure morphogenesis	BP	813	178	289	0.999944	3.96912e-07
	GO:0010833	telomere maintenance via telomere lengthening	BP	74	41	8	4.11975e-07	0.9999
	GO:0034440	lipid oxidation	BP	81	12	44	0.997915	4.21609e-07
	GO:0031023	microtubule organizing center organization	BP	123	60	20	4.29854e-07	0.9991
	GO:0032879	regulation of localization	BP	2089	534	675	0.988681	4.35786e-07
	GO:0005515	protein binding	MF	6714	1856	1996	0.445146	4.5209e-07
	GO:0009966	regulation of signal transduction	BP	2070	523	669	0.995335	4.81272e-07
	GO:0071011	precatalytic spliceosome	CC	46	29	6	5.26203e-07	0.994991
	GO:0051304	chromosome separation	BP	82	44	8	5.30209e-07	0.999985
	GO:0000794	condensed nuclear chromosome	CC	82	44	9	5.30209e-07	0.999943
	GO:0033045	regulation of sister chromatid segregation	BP	77	42	6	5.30462e-07	0.999998
	GO:0000466	maturation of 5.8S rRNA from tricistronic rRNA transcript (SSU-rRNA, 5.8S rRNA, LSU-rRNA)	BP	21	17	0	5.43573e-07	1
	GO:0000470	maturation of LSU-rRNA	BP	21	17	1	5.43573e-07	0.998934
	GO:0007093	mitotic cell cycle checkpoint	BP	121	59	24	5.44466e-07	0.983131
	GO:0048468	cell development	BP	1790	433	585	0.999773	6.01083e-07
	GO:0032508	DNA duplex unwinding	BP	31	22	3	6.18869e-07	0.996644
	GO:1903046	meiotic cell cycle process	BP	143	67	22	6.22041e-07	0.999853
	GO:0019219	regulation of nucleobase-containing compound metabolic process	BP	2627	826	685	6.33982e-07	0.986548
	GO:0044248	cellular catabolic process	BP	1597	412	527	0.958391	6.52884e-07
	GO:0006457	protein folding	BP	135	64	23	6.56565e-07	0.998796
	GO:0065007	biological regulation	BP	7711	2145	2270	0.250346	6.80829e-07
	GO:0003677	DNA binding	MF	1569	515	398	6.81627e-07	0.989877
	GO:0010212	response to ionizing radiation	BP	119	58	17	6.89669e-07	0.999857
	GO:0042995	cell projection	CC	1861	423	605	1	8.20899e-07
	GO:0019395	fatty acid oxidation	BP	80	12	43	0.997489	8.36795e-07
	GO:0006996	organelle organization	BP	3043	945	826	8.44148e-07	0.822195
	GO:0051240	positive regulation of multicellular organismal process	BP	1336	331	447	0.993195	9.9167e-07
	GO:0009653	anatomical structure morphogenesis	BP	2005	474	647	0.999993	9.92298e-07
	GO:0004527	exonuclease activity	MF	71	39	9	1.05668e-06	0.999343
	GO:0044425	membrane part	CC	4098	1003	1254	1	1.09441e-06
	GO:0007417	central nervous system development	BP	675	139	243	0.999992	1.15222e-06
	GO:2000278	regulation of DNA biosynthetic process	BP	102	51	20	1.20961e-06	0.978284
	GO:0051082	unfolded protein binding	MF	89	46	13	1.21199e-06	0.998983
	GO:0071005	U2-type precatalytic spliceosome	CC	45	28	6	1.21848e-06	0.993758
	GO:0007062	sister chromatid cohesion	BP	52	31	6	1.25834e-06	0.998719
	GO:0050684	regulation of mRNA processing	BP	129	61	18	1.32557e-06	0.999946
	GO:0007167	enzyme linked receptor protein signaling pathway	BP	654	145	236	0.999482	1.34352e-06
	GO:0022604	regulation of cell morphogenesis	BP	451	90	171	0.999942	1.36193e-06
	GO:0043168	anion binding	MF	2147	683	603	1.36935e-06	0.37913
	GO:0030030	cell projection organization	BP	1320	308	441	0.999899	1.41606e-06
	GO:1905037	autophagosome organization	BP	94	15	48	0.997315	1.43463e-06
	GO:0018130	heterocycle biosynthetic process	BP	2646	828	705	1.44753e-06	0.931979
	GO:0044085	cellular component biogenesis	BP	2519	791	690	1.50928e-06	0.697464
	GO:0016887	ATPase activity	MF	372	144	94	1.57937e-06	0.877488
	GO:0051094	positive regulation of developmental process	BP	1117	277	379	0.986915	1.58659e-06
	GO:0097526	spliceosomal tri-snRNP complex	CC	30	21	4	1.60966e-06	0.982434
	GO:0046540	U4/U6 x U5 tri-snRNP complex	CC	30	21	4	1.60966e-06	0.982434
	GO:0005770	late endosome	CC	173	30	77	0.999439	1.65803e-06
	GO:0004812	aminoacyl-tRNA ligase activity	MF	41	26	4	1.73911e-06	0.998826
	GO:0016875	ligase activity, forming carbon-oxygen bonds	MF	41	26	4	1.73911e-06	0.998826
	GO:0006418	tRNA aminoacylation for protein translation	BP	41	26	5	1.73911e-06	0.995318
	GO:0019438	aromatic compound biosynthetic process	BP	2646	827	705	1.82229e-06	0.931979
	GO:0009451	RNA modification	BP	130	61	16	1.83129e-06	0.999994
	GO:0030515	snoRNA binding	MF	24	18	2	1.83609e-06	0.995889
	GO:0046700	heterocycle catabolic process	BP	376	145	77	1.86356e-06	0.999611
	GO:0044270	cellular nitrogen compound catabolic process	BP	373	144	77	1.8822e-06	0.999463
	GO:0006629	lipid metabolic process	BP	872	222	303	0.932541	2.06188e-06
	GO:0009062	fatty acid catabolic process	BP	77	11	41	0.998254	2.06832e-06
	GO:0016740	transferase activity	MF	1887	605	459	2.12452e-06	0.999885
	GO:0043005	neuron projection	CC	1173	253	395	1	2.22178e-06
	GO:0003684	damaged DNA binding	MF	53	31	9	2.23252e-06	0.976945
	GO:0035861	site of double-strand break	CC	46	28	8	2.29535e-06	0.9647
	GO:0045930	negative regulation of mitotic cell cycle	BP	207	88	54	2.3498e-06	0.733227
	GO:0005575	cellular_component	CC	13253	3705	3707	2.36763e-06	0.0164437
	GO:2001252	positive regulation of chromosome organization	BP	167	74	30	2.36887e-06	0.998895
	GO:0044433	cytoplasmic vesicle part	CC	433	82	164	0.999991	2.40474e-06
	GO:0032392	DNA geometric change	BP	37	24	5	2.41858e-06	0.988329
	GO:1902100	negative regulation of metaphase/anaphase transition of cell cycle	BP	37	24	2	2.41858e-06	0.999912
	GO:0031080	nuclear pore outer ring	CC	10	10	0	2.52695e-06	1
	GO:1904851	positive regulation of establishment of protein localization to telomere	BP	10	10	0	2.52695e-06	1
	GO:0050877	nervous system process	BP	675	148	241	0.999756	2.60246e-06
	GO:0051716	cellular response to stimulus	BP	4503	1249	1365	0.396091	2.60773e-06
	GO:1903311	regulation of mRNA metabolic process	BP	222	93	35	2.62773e-06	0.999993
	GO:0097435	supramolecular fiber organization	BP	555	123	203	0.998749	2.66017e-06
	GO:0008150	biological_process	BP	13055	3657	3634	2.68305e-06	0.335647
	GO:0048583	regulation of response to stimulus	BP	2691	720	844	0.862727	2.7672e-06
	GO:1901990	regulation of mitotic cell cycle phase transition	BP	231	96	52	2.76775e-06	0.972011
	GO:0051985	negative regulation of chromosome segregation	BP	44	27	3	2.78615e-06	0.999907
	GO:0043039	tRNA aminoacylation	BP	44	27	6	2.78615e-06	0.992239
	GO:0032989	cellular component morphogenesis	BP	979	207	335	0.999999	2.87588e-06
	GO:0030029	actin filament-based process	BP	597	128	216	0.999815	3.072e-06
	GO:0018193	peptidyl-amino acid modification	BP	905	310	200	3.12445e-06	0.999977
	GO:0051298	centrosome duplication	BP	61	34	8	3.30792e-06	0.998164
	GO:0034654	nucleobase-containing compound biosynthetic process	BP	2593	809	686	3.3354e-06	0.956513
	GO:0003008	system process	BP	1069	252	362	0.999126	3.41515e-06
	GO:0051784	negative regulation of nuclear division	BP	54	31	7	3.86085e-06	0.997284
	GO:0140013	meiotic nuclear division	BP	127	59	20	4.00064e-06	0.999544
	GO:0034501	protein localization to kinetochore	BP	17	14	2	4.05429e-06	0.970314
	GO:0045935	positive regulation of nucleobase-containing compound metabolic process	BP	1416	463	355	4.32573e-06	0.993094
	GO:0005771	multivesicular body	CC	29	1	20	0.999915	4.69184e-06
	GO:1905819	negative regulation of chromosome separation	BP	38	24	2	4.84795e-06	0.999935
	GO:0030687	preribosome, large subunit precursor	CC	25	18	3	4.85996e-06	0.984014
	GO:0140142	nucleocytoplasmic carrier activity	MF	23	17	1	5.04236e-06	0.999445
	GO:0019439	aromatic compound catabolic process	BP	385	146	82	5.06544e-06	0.998708
	GO:0043038	amino acid activation	BP	45	27	6	5.13766e-06	0.993758
	GO:0043021	ribonucleoprotein complex binding	MF	139	63	18	5.29585e-06	0.999992
	GO:0009314	response to radiation	BP	324	126	64	5.33726e-06	0.999708
	GO:0035556	intracellular signal transduction	BP	1926	489	617	0.990902	5.35629e-06
	GO:1901988	negative regulation of cell cycle phase transition	BP	142	64	30	5.6243e-06	0.972364
	GO:0045841	negative regulation of mitotic metaphase/anaphase transition	BP	36	23	2	5.76243e-06	0.999881
	GO:0044255	cellular lipid metabolic process	BP	669	168	237	0.935461	6.00522e-06
	GO:0042555	MCM complex	CC	12	11	0	6.24176e-06	1
	GO:0070202	regulation of establishment of protein localization to chromosome	BP	12	11	0	6.24176e-06	1
	GO:0015030	Cajal body	CC	34	22	2	6.79651e-06	0.999784
	GO:2000573	positive regulation of DNA biosynthetic process	BP	65	35	13	6.8246e-06	0.942872
	GO:0048037	cofactor binding	MF	375	101	143	0.631642	6.91773e-06
	GO:0000018	regulation of DNA recombination	BP	83	42	17	7.00927e-06	0.950426
	GO:0007051	spindle organization	BP	157	69	35	7.23844e-06	0.95167
	GO:0006401	RNA catabolic process	BP	206	86	34	7.24395e-06	0.999954
	GO:0050789	regulation of biological process	BP	7328	2052	2151	0.124832	7.54424e-06
	GO:0016741	transferase activity, transferring one-carbon groups	MF	189	80	26	8.07432e-06	0.999999
	GO:1901987	regulation of cell cycle phase transition	BP	257	103	57	8.42022e-06	0.983678
	GO:0006282	regulation of DNA repair	BP	113	53	20	8.62379e-06	0.995534
	GO:0031297	replication fork processing	BP	30	20	4	9.17638e-06	0.982434
	GO:0042393	histone binding	MF	178	76	37	9.26026e-06	0.987393
	GO:0000463	maturation of LSU-rRNA from tricistronic rRNA transcript (SSU-rRNA, 5.8S rRNA, LSU-rRNA)	BP	14	12	1	9.70302e-06	0.989548
	GO:1902969	mitotic DNA replication	BP	14	12	1	9.70302e-06	0.989548
	GO:0016874	ligase activity	MF	130	59	26	9.88663e-06	0.98419
	GO:0000226	microtubule cytoskeleton organization	BP	499	181	137	1.00168e-05	0.585062
	GO:0048708	astrocyte differentiation	BP	68	13	36	0.959916	1.01606e-05
	GO:0000902	cell morphogenesis	BP	897	194	306	0.99999	1.04847e-05
	GO:0071479	cellular response to ionizing radiation	BP	61	33	9	1.08948e-05	0.994852
	GO:0006278	RNA-dependent DNA biosynthetic process	BP	61	33	7	1.08948e-05	0.999434
	GO:0007004	telomere maintenance via telomerase	BP	61	33	7	1.08948e-05	0.999434
	GO:0007155	cell adhesion	BP	927	205	315	0.999964	1.11359e-05
	GO:0045596	negative regulation of cell differentiation	BP	588	138	210	0.990831	1.12504e-05
	GO:2000816	negative regulation of mitotic sister chromatid separation	BP	37	23	2	1.12559e-05	0.999912
	GO:0040011	locomotion	BP	1307	315	430	0.998757	1.12829e-05
	GO:0071013	catalytic step 2 spliceosome	CC	79	40	14	1.12969e-05	0.98659
	GO:1902850	microtubule cytoskeleton organization involved in mitosis	BP	125	57	27	1.16629e-05	0.953727
	GO:0000176	nuclear exosome (RNase complex)	CC	16	13	0	1.21994e-05	1
	GO:1901361	organic cyclic compound catabolic process	BP	400	149	89	1.24697e-05	0.995565
	GO:0043604	amide biosynthetic process	BP	619	218	123	1.28622e-05	0.999999
	GO:0046605	regulation of centrosome cycle	BP	54	30	9	1.35338e-05	0.980722
	GO:0045665	negative regulation of neuron differentiation	BP	225	47	92	0.991739	1.35461e-05
	GO:0071459	protein localization to chromosome, centromeric region	BP	22	16	4	1.36561e-05	0.898356
	GO:0033046	negative regulation of sister chromatid segregation	BP	42	25	3	1.39865e-05	0.999836
	GO:0051383	kinetochore organization	BP	20	15	1	1.39876e-05	0.998522
	GO:0030036	actin cytoskeleton organization	BP	539	113	194	0.999867	1.41113e-05
	GO:0019068	virion assembly	BP	24	1	17	0.99957	1.43197e-05
	GO:0006631	fatty acid metabolic process	BP	252	59	101	0.94321	1.4456e-05
	GO:0034399	nuclear periphery	CC	112	52	18	1.49357e-05	0.998807
	GO:0008168	methyltransferase activity	MF	180	76	24	1.49616e-05	0.999999
	GO:0005737	cytoplasm	CC	8549	2465	2446	1.54177e-05	0.00330599
	GO:0006400	tRNA modification	BP	72	37	7	1.55107e-05	0.999959
	GO:0012505	endomembrane system	CC	2971	811	917	0.660401	1.55561e-05
	GO:1901991	negative regulation of mitotic cell cycle phase transition	BP	126	57	27	1.56297e-05	0.958533
	GO:0022610	biological adhesion	BP	934	209	316	0.999926	1.60816e-05
	GO:0036002	pre-mRNA binding	MF	33	21	5	1.61624e-05	0.972101
	GO:0000045	autophagosome assembly	BP	90	15	44	0.994728	1.64343e-05
	GO:0051225	spindle assembly	BP	96	46	18	1.6688e-05	0.985003
	GO:0033048	negative regulation of mitotic sister chromatid segregation	BP	40	24	3	1.71991e-05	0.999713
	GO:0043596	nuclear replication fork	CC	40	24	7	1.71991e-05	0.954487
	GO:0098588	bounding membrane of organelle	CC	883	202	300	0.999561	1.84199e-05
	GO:0000077	DNA damage checkpoint	BP	99	47	18	1.84225e-05	0.99036
	GO:0090305	nucleic acid phosphodiester bond hydrolysis	BP	99	47	11	1.84225e-05	0.999985
	GO:0000245	spliceosomal complex assembly	BP	45	26	6	1.98337e-05	0.993758
	GO:0044087	regulation of cellular component biogenesis	BP	799	189	274	0.995774	1.99586e-05
	GO:0010769	regulation of cell morphogenesis involved in differentiation	BP	305	57	118	0.999898	2.01465e-05
	GO:0051783	regulation of nuclear division	BP	161	69	27	2.01868e-05	0.999645
	GO:0000727	double-strand break repair via break-induced replication	BP	11	10	0	2.08398e-05	1
	GO:0070203	regulation of establishment of protein localization to telomere	BP	11	10	0	2.08398e-05	1
	GO:0032797	SMN complex	CC	11	10	0	2.08398e-05	1
	GO:0045839	negative regulation of mitotic nuclear division	BP	50	28	6	2.13812e-05	0.997966
	GO:0090068	positive regulation of cell cycle process	BP	208	85	37	2.14763e-05	0.999735
	GO:0098685	Schaffer collateral - CA1 synapse	CC	107	22	50	0.962375	2.17167e-05
	GO:0033539	fatty acid beta-oxidation using acyl-CoA dehydrogenase	BP	11	0	10	1	2.24168e-05
	GO:0000387	spliceosomal snRNP assembly	BP	29	19	1	2.24735e-05	0.999922
	GO:0080090	regulation of primary metabolic process	BP	3988	1198	1098	2.32573e-05	0.674095
	GO:0050794	regulation of cellular process	BP	6899	1935	2025	0.115107	2.44242e-05
	GO:0120039	plasma membrane bounded cell projection morphogenesis	BP	588	120	208	0.999983	2.4692e-05
	GO:0030258	lipid modification	BP	181	35	76	0.996165	2.51228e-05
	GO:0048513	animal organ development	BP	2331	581	729	0.999304	2.52418e-05
	GO:0043628	ncRNA 3'-end processing	BP	36	22	4	2.57422e-05	0.995855
	GO:0045740	positive regulation of DNA replication	BP	36	22	6	2.57422e-05	0.959686
	GO:0051093	negative regulation of developmental process	BP	783	195	268	0.962427	2.87609e-05
	GO:0065008	regulation of biological quality	BP	2813	738	868	0.9655	3.02043e-05
	GO:1904816	positive regulation of protein localization to chromosome, telomeric region	BP	13	11	0	3.03583e-05	1
	GO:0000054	ribosomal subunit export from nucleus	BP	13	11	1	3.03583e-05	0.985521
	GO:0033750	ribosome localization	BP	13	11	1	3.03583e-05	0.985521
	GO:0030490	maturation of SSU-rRNA	BP	41	24	1	3.06576e-05	0.999998
	GO:0050662	coenzyme binding	MF	232	63	93	0.583378	3.07786e-05
	GO:0000922	spindle pole	CC	120	54	22	3.10272e-05	0.994082
	GO:0007094	mitotic spindle assembly checkpoint	BP	34	21	2	3.1292e-05	0.999784
	GO:0071174	mitotic spindle checkpoint	BP	34	21	2	3.1292e-05	0.999784
	GO:0071173	spindle assembly checkpoint	BP	34	21	2	3.1292e-05	0.999784
	GO:0031577	spindle checkpoint	BP	34	21	2	3.1292e-05	0.999784
	GO:0004519	endonuclease activity	MF	98	46	17	3.23075e-05	0.994373
	GO:0000796	condensin complex	CC	8	8	0	3.33224e-05	1
	GO:0031390	Ctf18 RFC-like complex	CC	8	8	0	3.33224e-05	1
	GO:0000055	ribosomal large subunit export from nucleus	BP	8	8	0	3.33224e-05	1
	GO:0005688	U6 snRNP	CC	8	8	0	3.33224e-05	1
	GO:1905354	exoribonuclease complex	CC	23	16	1	3.33445e-05	0.999445
	GO:0000178	exosome (RNase complex)	CC	23	16	1	3.33445e-05	0.999445
	GO:0048025	negative regulation of mRNA splicing, via spliceosome	BP	23	16	2	3.33445e-05	0.994518
	GO:0045943	positive regulation of transcription by RNA polymerase I	BP	23	16	1	3.33445e-05	0.999445
	GO:0032990	cell part morphogenesis	BP	613	127	215	0.999974	3.34956e-05
	GO:0007052	mitotic spindle organization	BP	101	47	22	3.51062e-05	0.931423
	GO:0034719	SMN-Sm protein complex	CC	15	12	0	3.62403e-05	1
	GO:0000469	cleavage involved in rRNA processing	BP	21	15	0	3.64213e-05	1
	GO:0036452	ESCRT complex	CC	23	1	16	0.999406	3.69422e-05
	GO:0046906	tetrapyrrole binding	MF	66	11	34	0.986895	3.76711e-05
	GO:0045120	pronucleus	CC	19	14	1	3.8442e-05	0.997953
	GO:0006448	regulation of translational elongation	BP	17	13	2	3.86709e-05	0.970314
	GO:0044839	cell cycle G2/M phase transition	BP	118	53	26	3.89803e-05	0.936676
	GO:0048858	cell projection morphogenesis	BP	592	123	208	0.999959	3.9715e-05
	GO:0033047	regulation of mitotic sister chromatid segregation	BP	64	33	5	4.03805e-05	0.999986
	GO:1902904	negative regulation of supramolecular fiber organization	BP	123	16	55	0.99997	4.12269e-05
	GO:0005813	centrosome	CC	478	171	119	4.20944e-05	0.933132
	GO:0055114	oxidation-reduction process	BP	654	168	227	0.876423	4.3766e-05
	GO:0044784	metaphase/anaphase transition of cell cycle	BP	54	29	3	4.41688e-05	0.999995
	GO:0006950	response to stress	BP	2462	759	704	4.50291e-05	0.169343
	GO:0070848	response to growth factor	BP	453	117	164	0.816349	4.50529e-05
	GO:0044456	synapse part	CC	912	194	306	0.999997	4.51961e-05
	GO:0045597	positive regulation of cell differentiation	BP	830	213	281	0.906621	4.54568e-05
	GO:0031175	neuron projection development	BP	922	206	309	0.999926	4.57245e-05
	GO:0006284	base-excision repair	BP	37	22	7	4.69889e-05	0.922678
	GO:0007169	transmembrane receptor protein tyrosine kinase signaling pathway	BP	425	89	155	0.999418	4.71124e-05
	GO:0021953	central nervous system neuron differentiation	BP	152	24	65	0.999805	4.83544e-05
	GO:0071363	cellular response to growth factor stimulus	BP	441	114	160	0.810423	4.88879e-05
	GO:0008333	endosome to lysosome transport	BP	49	5	27	0.999244	5.10283e-05
	GO:0032259	methylation	BP	285	109	49	5.1071e-05	0.999991
	GO:0016197	endosomal transport	BP	193	28	79	0.999996	5.11051e-05
	GO:0098916	anterograde trans-synaptic signaling	BP	543	125	192	0.994029	5.16961e-05
	GO:0007268	chemical synaptic transmission	BP	543	125	192	0.994029	5.16961e-05
	GO:0071466	cellular response to xenobiotic stimulus	BP	80	13	39	0.994101	5.28927e-05
	GO:0031333	negative regulation of protein complex assembly	BP	110	12	50	0.999995	5.38527e-05
	GO:0051962	positive regulation of nervous system development	BP	537	118	190	0.998956	5.41833e-05
	GO:0007091	metaphase/anaphase transition of mitotic cell cycle	BP	52	28	3	5.59513e-05	0.999991
	GO:0048585	negative regulation of response to stimulus	BP	1210	318	395	0.863135	5.72023e-05
	GO:0042623	ATPase activity, coupled	MF	295	112	70	5.80962e-05	0.951281
	GO:1902903	regulation of supramolecular fiber organization	BP	296	56	113	0.999816	5.81393e-05
	GO:0032204	regulation of telomere maintenance	BP	81	39	11	6.25186e-05	0.999305
	GO:0120035	regulation of plasma membrane bounded cell projection organization	BP	667	153	230	0.997745	6.26341e-05
	GO:0043436	oxoacid metabolic process	BP	677	205	233	0.0595584	6.44971e-05
	GO:0099536	synaptic signaling	BP	561	130	197	0.99324	6.54756e-05
	GO:0000904	cell morphogenesis involved in differentiation	BP	661	140	228	0.999954	6.59315e-05
	GO:0007018	microtubule-based movement	BP	233	56	92	0.903889	6.62223e-05
	GO:0000049	tRNA binding	MF	55	29	9	6.89487e-05	0.983922
	GO:0099537	trans-synaptic signaling	BP	552	128	194	0.992679	7.03936e-05
	GO:0006082	organic acid metabolic process	BP	691	208	237	0.0708165	7.17554e-05
	GO:1901137	carbohydrate derivative biosynthetic process	BP	508	179	114	7.31804e-05	0.997787
	GO:0016817	hydrolase activity, acting on acid anhydrides	MF	752	254	200	7.31917e-05	0.785848
	GO:0016818	hydrolase activity, acting on acid anhydrides, in phosphorus-containing anhydrides	MF	752	254	200	7.31917e-05	0.785848
	GO:0007610	behavior	BP	514	104	182	0.999963	7.37381e-05
	GO:0005102	signaling receptor binding	MF	1040	248	343	0.997974	7.47171e-05
	GO:0048812	neuron projection morphogenesis	BP	575	117	201	0.999982	7.48178e-05
	GO:0016462	pyrophosphatase activity	MF	749	253	199	7.53142e-05	0.790361
	GO:0031344	regulation of cell projection organization	BP	672	156	231	0.996327	7.5484e-05
	GO:0016491	oxidoreductase activity	MF	527	139	186	0.751045	7.5708e-05
	GO:0050890	cognition	BP	249	51	97	0.996225	7.82733e-05
	GO:0033365	protein localization to organelle	BP	710	241	169	7.84362e-05	0.993971
	GO:0071495	cellular response to endogenous stimulus	BP	839	223	282	0.76047	7.86041e-05
	GO:0007265	Ras protein signal transduction	BP	360	86	133	0.951981	8.13807e-05
	GO:0033120	positive regulation of RNA splicing	BP	38	22	3	8.26116e-05	0.9995
	GO:1905818	regulation of chromosome separation	BP	58	30	4	8.29767e-05	0.999988
	GO:0051171	regulation of nitrogen compound metabolic process	BP	3880	1160	1067	8.44763e-05	0.69028
	GO:0043138	3'-5' DNA helicase activity	MF	22	15	3	8.5204e-05	0.966269
	GO:0048026	positive regulation of mRNA splicing, via spliceosome	BP	22	15	3	8.5204e-05	0.966269
	GO:0032956	regulation of actin cytoskeleton organization	BP	280	53	107	0.999731	8.6093e-05
	GO:0000462	maturation of SSU-rRNA from tricistronic rRNA transcript (SSU-rRNA, 5.8S rRNA, LSU-rRNA)	BP	31	19	1	8.70677e-05	0.999959
	GO:0048871	multicellular organismal homeostasis	BP	317	76	119	0.937036	8.73127e-05
	GO:0003682	chromatin binding	MF	487	172	114	8.75539e-05	0.988728
	GO:0010965	regulation of mitotic sister chromatid separation	BP	53	28	3	8.75741e-05	0.999993
	GO:0090501	RNA phosphodiester bond hydrolysis	BP	53	28	4	8.75741e-05	0.999951
	GO:0042770	signal transduction in response to DNA damage	BP	82	39	15	8.77625e-05	0.983138
	GO:0071214	cellular response to abiotic stimulus	BP	206	82	49	8.84923e-05	0.916532
	GO:0104004	cellular response to environmental stimulus	BP	206	82	49	8.84923e-05	0.916532
	GO:0009605	response to external stimulus	BP	1350	333	435	0.995023	8.96572e-05
	GO:0016796	exonuclease activity, active with either ribo- or deoxyribonucleic acids and producing 5'-phosphomonoesters	MF	48	26	6	8.97831e-05	0.996795
	GO:0042594	response to starvation	BP	146	35	62	0.859192	9.12219e-05
	GO:1905314	semi-lunar valve development	BP	22	3	15	0.964709	9.36966e-05
	GO:0034663	endoplasmic reticulum chaperone complex	CC	12	10	0	9.38299e-05	1
	GO:0060485	mesenchyme development	BP	199	52	80	0.702968	9.53716e-05
	GO:0101031	chaperone complex	CC	20	14	3	9.55023e-05	0.945401
	GO:0046599	regulation of centriole replication	BP	20	14	3	9.55023e-05	0.945401
	GO:2001251	negative regulation of chromosome organization	BP	127	55	22	9.57953e-05	0.997931
	GO:0030031	cell projection assembly	BP	424	98	153	0.985274	9.62849e-05
	GO:0020037	heme binding	MF	58	11	30	0.951906	9.65142e-05
	GO:0007040	lysosome organization	BP	58	7	30	0.998751	9.65142e-05
	GO:0080171	lytic vacuole organization	BP	58	7	30	0.998751	9.65142e-05
	GO:1904356	regulation of telomere maintenance via telomere lengthening	BP	61	31	7	9.78605e-05	0.999434
	GO:0042274	ribosomal small subunit biogenesis	BP	61	31	4	9.78605e-05	0.999995
	GO:0006897	endocytosis	BP	472	104	168	0.997835	0.000101779
	GO:0045132	meiotic chromosome segregation	BP	69	34	7	0.000101786	0.999914
	GO:0005814	centriole	CC	99	45	16	0.000102746	0.997773
	GO:0031326	regulation of cellular biosynthetic process	BP	2689	820	716	0.000102788	0.93666
	GO:0007032	endosome organization	BP	48	2	26	0.999996	0.000103008
	GO:0019752	carboxylic acid metabolic process	BP	649	195	223	0.0825476	0.000103096
	GO:0005697	telomerase holoenzyme complex	CC	18	13	0	0.000103903	1
	GO:0030133	transport vesicle	CC	272	50	104	0.999861	0.000104764
	GO:0006810	transport	BP	3201	819	973	0.998237	0.000104783
	GO:0051306	mitotic sister chromatid separation	BP	56	29	4	0.000105554	0.999979
	GO:0043240	Fanconi anaemia nuclear complex	CC	14	11	1	0.000106094	0.989548
	GO:0006999	nuclear pore organization	BP	14	11	2	0.000106094	0.93316
	GO:0071428	rRNA-containing ribonucleoprotein complex export from nucleus	BP	14	11	2	0.000106094	0.93316
	GO:0000778	condensed nuclear chromosome kinetochore	CC	16	12	1	0.000108363	0.994555
	GO:0035173	histone kinase activity	MF	16	12	3	0.000108363	0.863929
	GO:0000086	G2/M transition of mitotic cell cycle	BP	102	46	24	0.000109201	0.859578
	GO:0043043	peptide biosynthetic process	BP	534	186	101	0.00010999	1
	GO:0008408	3'-5' exonuclease activity	MF	46	25	3	0.000113728	0.999947
	GO:1903312	negative regulation of mRNA metabolic process	BP	72	35	6	0.000114761	0.999991
	GO:0000407	phagophore assembly site	CC	29	3	18	0.993924	0.000117924
	GO:0015630	microtubule cytoskeleton	CC	1013	331	275	0.00011843	0.694311
	GO:0000082	G1/S transition of mitotic cell cycle	BP	154	64	36	0.000119415	0.908447
	GO:0006273	lagging strand elongation	BP	7	7	0	0.000120971	1
	GO:0120115	Lsm2-8 complex	CC	7	7	0	0.000120971	1
	GO:1900264	positive regulation of DNA-directed DNA polymerase activity	BP	7	7	0	0.000120971	1
	GO:1900262	regulation of DNA-directed DNA polymerase activity	BP	7	7	0	0.000120971	1
	GO:0005684	U2-type spliceosomal complex	CC	83	39	15	0.000121887	0.985541
	GO:0032970	regulation of actin filament-based process	BP	313	66	117	0.996831	0.000122288
	GO:0048646	anatomical structure formation involved in morphogenesis	BP	834	200	279	0.993216	0.000123442
	GO:0051270	regulation of cellular component movement	BP	765	204	258	0.732725	0.000123574
	GO:0010557	positive regulation of macromolecule biosynthetic process	BP	1368	436	348	0.000125166	0.981717
	GO:0044843	cell cycle G1/S phase transition	BP	166	68	38	0.000125608	0.936115
	GO:0071103	DNA conformation change	BP	169	69	29	0.000126767	0.999579
	GO:0005815	microtubule organizing center	CC	597	205	153	0.000127777	0.895516
	GO:0000785	chromatin	CC	487	171	97	0.000129214	0.999982
	GO:0006402	mRNA catabolic process	BP	184	74	32	0.000130424	0.999663
	GO:0032940	secretion by cell	BP	743	155	251	0.999994	0.000135235
	GO:0072686	mitotic spindle	CC	100	45	17	0.000137402	0.995921
	GO:0010556	regulation of macromolecule biosynthetic process	BP	2583	788	688	0.000138774	0.930533
	GO:0007626	locomotory behavior	BP	189	33	76	0.999609	0.000139351
	GO:0010824	regulation of centrosome duplication	BP	39	22	8	0.000140342	0.886811
	GO:0009889	regulation of biosynthetic process	BP	2744	834	732	0.000141994	0.930738
	GO:0071427	mRNA-containing ribonucleoprotein complex export from nucleus	BP	44	24	3	0.00014405	0.999907
	GO:0006406	mRNA export from nucleus	BP	44	24	3	0.00014405	0.999907
	GO:2000112	regulation of cellular macromolecule biosynthetic process	BP	2522	770	673	0.000152289	0.918805
	GO:0060255	regulation of macromolecule metabolic process	BP	4077	1212	1120	0.000152465	0.71301
	GO:0051443	positive regulation of ubiquitin-protein transferase activity	BP	25	16	3	0.000153686	0.984014
	GO:0031328	positive regulation of cellular biosynthetic process	BP	1436	455	370	0.000158436	0.967789
	GO:0003755	peptidyl-prolyl cis-trans isomerase activity	MF	32	19	4	0.000159026	0.989038
	GO:0021879	forebrain neuron differentiation	BP	49	7	26	0.991457	0.000161767
	GO:0046903	secretion	BP	814	178	272	0.999948	0.00016317
	GO:0032456	endocytic recycling	BP	44	9	24	0.893411	0.000163702
	GO:0004540	ribonuclease activity	MF	84	39	10	0.000167542	0.999877
	GO:0032787	monocarboxylic acid metabolic process	BP	384	97	139	0.862587	0.000167826
	GO:0007611	learning or memory	BP	223	41	87	0.999511	0.000168015
	GO:0048666	neuron development	BP	1010	231	331	0.999824	0.000170191
	GO:0043414	macromolecule methylation	BP	243	93	47	0.000170633	0.999162
	GO:1905114	cell surface receptor signaling pathway involved in cell-cell signaling	BP	419	92	150	0.996795	0.000172532
	GO:0098657	import into cell	BP	560	131	194	0.99047	0.000174259
	GO:0010975	regulation of neuron projection development	BP	531	118	185	0.998268	0.0001747
	GO:0017069	snRNA binding	MF	37	21	5	0.000176506	0.988329
	GO:0006360	transcription by RNA polymerase I	BP	47	25	4	0.000179677	0.999755
	GO:0051049	regulation of transport	BP	1380	334	441	0.998753	0.000180726
	GO:0010569	regulation of double-strand break repair via homologous recombination	BP	42	23	10	0.000182439	0.769538
	GO:0016126	sterol biosynthetic process	BP	42	23	6	0.000182439	0.988089
	GO:0042579	microbody	CC	123	22	53	0.995593	0.000183438
	GO:0005777	peroxisome	CC	123	22	53	0.995593	0.000183438
	GO:0032465	regulation of cytokinesis	BP	68	33	17	0.00018553	0.738454
	GO:1902494	catalytic complex	CC	1248	399	282	0.000186427	0.999995
	GO:0050804	modulation of chemical synaptic transmission	BP	423	102	151	0.954648	0.000191566
	GO:0051648	vesicle localization	BP	242	44	93	0.999775	0.000192237
	GO:0030705	cytoskeleton-dependent intracellular transport	BP	161	36	66	0.94544	0.00019371
	GO:0009411	response to UV	BP	127	54	19	0.000196307	0.999804
	GO:0043516	regulation of DNA damage response, signal transduction by p53 class mediator	BP	30	18	3	0.000196743	0.995624
	GO:0048762	mesenchymal cell differentiation	BP	167	44	68	0.668547	0.000197928
	GO:0032452	histone demethylase activity	MF	23	4	15	0.913931	0.000200111
	GO:0045454	cell redox homeostasis	BP	55	28	10	0.000202109	0.964368
	GO:0006412	translation	BP	520	180	96	0.000203634	1
	GO:0120031	plasma membrane bounded cell projection assembly	BP	414	96	148	0.982822	0.000204752
	GO:0010001	glial cell differentiation	BP	200	44	79	0.970726	0.0002065
	GO:0060249	anatomical structure homeostasis	BP	297	110	79	0.000211584	0.699187
	GO:0051307	meiotic chromosome separation	BP	21	14	1	0.000213664	0.998934
	GO:0099177	regulation of trans-synaptic signaling	BP	424	102	151	0.957377	0.000217145
	GO:0007264	small GTPase mediated signal transduction	BP	424	101	151	0.966729	0.000217145
	GO:0007088	regulation of mitotic nuclear division	BP	142	59	23	0.000217395	0.999612
	GO:1902099	regulation of metaphase/anaphase transition of cell cycle	BP	50	26	3	0.000217736	0.999983
	GO:0005832	chaperonin-containing T-complex	CC	9	8	1	0.000226484	0.94668
	GO:0035252	UDP-xylosyltransferase activity	MF	9	8	0	0.000226484	1
	GO:0099111	microtubule-based transport	BP	150	32	62	0.967817	0.000227669
	GO:0010970	transport along microtubule	BP	150	32	62	0.967817	0.000227669
	GO:0098858	actin-based cell projection	CC	156	32	64	0.983367	0.000234059
	GO:0035770	ribonucleoprotein granule	CC	178	71	31	0.000236556	0.999578
	GO:0000781	chromosome, telomeric region	CC	102	45	15	0.000240005	0.999447
	GO:0001659	temperature homeostasis	BP	127	26	54	0.974206	0.000241729
	GO:0009891	positive regulation of biosynthetic process	BP	1463	461	376	0.000246042	0.973068
	GO:0014003	oligodendrocyte development	BP	35	8	20	0.7897	0.000247888
	GO:1901293	nucleoside phosphate biosynthetic process	BP	236	90	52	0.000248229	0.982304
	GO:0005794	Golgi apparatus	CC	1152	288	372	0.98202	0.00024859
	GO:0009968	negative regulation of signal transduction	BP	935	239	307	0.929951	0.000253833
	GO:0016787	hydrolase activity	MF	1890	585	508	0.000262468	0.836561
	GO:0061982	meiosis I cell cycle process	BP	80	37	10	0.000268229	0.999707
	GO:0009063	cellular amino acid catabolic process	BP	58	11	29	0.951906	0.000269826
	GO:0001522	pseudouridine synthesis	BP	17	12	0	0.000275624	1
	GO:1902531	regulation of intracellular signal transduction	BP	1251	313	401	0.985172	0.000275738
	GO:0030071	regulation of mitotic metaphase/anaphase transition	BP	48	25	3	0.000277387	0.99997
	GO:0018208	peptidyl-proline modification	BP	33	19	5	0.000278258	0.972101
	GO:0050808	synapse organization	BP	388	83	139	0.998076	0.000283402
	GO:0042023	DNA endoreduplication	BP	11	9	0	0.00028588	1
	GO:1990825	sequence-specific mRNA binding	MF	11	9	0	0.00028588	1
	GO:0000491	small nucleolar ribonucleoprotein complex assembly	BP	11	9	0	0.00028588	1
	GO:0045190	isotype switching	BP	38	21	6	0.000292492	0.972827
	GO:1902653	secondary alcohol biosynthetic process	BP	38	21	5	0.000292492	0.990678
	GO:0002208	somatic diversification of immunoglobulins involved in immune response	BP	38	21	6	0.000292492	0.972827
	GO:0002204	somatic recombination of immunoglobulin genes involved in immune response	BP	38	21	6	0.000292492	0.972827
	GO:0000780	condensed nuclear chromosome, centromeric region	CC	26	16	1	0.000297404	0.999791
	GO:0046755	viral budding	BP	17	1	12	0.995872	0.000297926
	GO:0007076	mitotic chromosome condensation	BP	15	11	1	0.000298193	0.992456
	GO:1904814	regulation of protein localization to chromosome, telomeric region	BP	15	11	0	0.000298193	1
	GO:0002312	B cell activation involved in immune response	BP	56	28	12	0.000298664	0.890176
	GO:0030330	DNA damage response, signal transduction by p53 class mediator	BP	56	28	10	0.000298664	0.969811
	GO:0097485	neuron projection guidance	BP	190	32	75	0.999829	0.000301919
	GO:0044463	cell projection part	CC	1195	280	384	0.99971	0.000301962
	GO:0120038	plasma membrane bounded cell projection part	CC	1195	280	384	0.99971	0.000301962
	GO:0044754	autolysosome	CC	11	0	9	1	0.000304452
	GO:0032454	histone demethylase activity (H3-K9 specific)	MF	11	0	9	1	0.000304452
	GO:0000076	DNA replication checkpoint	BP	13	10	0	0.000305402	1
	GO:0006268	DNA unwinding involved in DNA replication	BP	13	10	2	0.000305402	0.912989
	GO:0061608	nuclear import signal receptor activity	MF	13	10	1	0.000305402	0.985521
	GO:1903053	regulation of extracellular matrix organization	BP	33	4	19	0.990778	0.000309559
	GO:0032509	endosome transport via multivesicular body sorting pathway	BP	26	2	16	0.997542	0.000326956
	GO:0006289	nucleotide-excision repair	BP	51	26	9	0.000328476	0.967291
	GO:0016444	somatic cell DNA recombination	BP	51	26	11	0.000328476	0.876949
	GO:0002562	somatic diversification of immune receptors via germline recombination within a single locus	BP	51	26	11	0.000328476	0.876949
	GO:0098793	presynapse	CC	453	95	159	0.999578	0.000329363
	GO:1901700	response to oxygen-containing compound	BP	975	261	318	0.733449	0.000332448
	GO:0017111	nucleoside-triphosphatase activity	MF	702	234	187	0.000338306	0.770458
	GO:0098590	plasma membrane region	CC	882	207	290	0.998153	0.000339355
	GO:0034504	protein localization to nucleus	BP	238	90	47	0.00034584	0.998452
	GO:0005887	integral component of plasma membrane	CC	806	168	267	0.999998	0.000347169
	GO:0016055	Wnt signaling pathway	BP	336	70	122	0.998348	0.000354679
	GO:0031123	RNA 3'-end processing	BP	95	42	15	0.00036085	0.998028
	GO:0030894	replisome	CC	24	15	4	0.000362549	0.932927
	GO:0048667	cell morphogenesis involved in neuron differentiation	BP	528	109	182	0.999924	0.000363914
	GO:2000779	regulation of double-strand break repair	BP	70	33	16	0.000366112	0.855587
	GO:0048870	cell motility	BP	1141	286	367	0.97902	0.000380646
	GO:0051674	localization of cell	BP	1141	286	367	0.97902	0.000380646
	GO:0004536	deoxyribonuclease activity	MF	54	27	12	0.000380877	0.858077
	GO:0090307	mitotic spindle assembly	BP	54	27	10	0.000380877	0.95806
	GO:0000726	non-recombinational repair	BP	54	27	13	0.000380877	0.77432
	GO:0009119	ribonucleoside metabolic process	BP	62	30	11	0.000382264	0.976421
	GO:0071985	multivesicular body sorting pathway	BP	31	2	18	0.999427	0.00038596
	GO:0051965	positive regulation of synapse assembly	BP	67	4	32	0.999999	0.000386344
	GO:1901701	cellular response to oxygen-containing compound	BP	738	194	246	0.802247	0.000391642
	GO:0031226	intrinsic component of plasma membrane	CC	854	175	281	1	0.000397283
	GO:0008089	anterograde axonal transport	BP	46	10	24	0.854815	0.00039968
	GO:0009719	response to endogenous stimulus	BP	954	262	311	0.546932	0.000400671
	GO:0042802	identical protein binding	MF	1487	440	469	0.0363618	0.000403986
	GO:0198738	cell-cell signaling by wnt	BP	337	71	122	0.997734	0.000406007
	GO:0003674	molecular_function	MF	12942	3614	3617	0.000409876	0.0680485
	GO:1902749	regulation of cell cycle G2/M phase transition	BP	87	39	22	0.000410403	0.736366
	GO:0040012	regulation of locomotion	BP	765	201	254	0.808628	0.000412783
	GO:0016043	cellular component organization	BP	4795	1407	1352	0.000415198	0.225361
	GO:0030139	endocytic vesicle	CC	150	28	61	0.995856	0.000427242
	GO:0002200	somatic diversification of immune receptors	BP	57	28	12	0.000433857	0.903852
	GO:0044089	positive regulation of cellular component biogenesis	BP	449	110	157	0.939536	0.000435745
	GO:0008608	attachment of spindle microtubules to kinetochore	BP	29	17	3	0.000435868	0.994305
	GO:0007411	axon guidance	BP	189	32	74	0.999801	0.000438425
	GO:0004529	exodeoxyribonuclease activity	MF	22	14	4	0.00043847	0.898356
	GO:0006312	mitotic recombination	BP	22	14	2	0.00043847	0.992701
	GO:0010032	meiotic chromosome condensation	BP	6	6	0	0.000439081	1
	GO:0043504	mitochondrial DNA repair	BP	6	6	0	0.000439081	1
	GO:0034388	Pwp2p-containing subcomplex of 90S preribosome	CC	6	6	0	0.000439081	1
	GO:0046654	tetrahydrofolate biosynthetic process	BP	6	6	0	0.000439081	1
	GO:0042737	drug catabolic process	BP	62	13	30	0.908078	0.000439982
	GO:0002381	immunoglobulin production involved in immunoglobulin mediated immune response	BP	44	23	8	0.000450803	0.949916
	GO:0006527	arginine catabolic process	BP	6	0	6	1	0.000459413
	GO:0060842	arterial endothelial cell differentiation	BP	6	0	6	1	0.000459413
	GO:0031323	regulation of cellular metabolic process	BP	4131	1220	1143	0.000460398	0.5904
	GO:0030334	regulation of cell migration	BP	674	182	226	0.649521	0.000463037
	GO:0030261	chromosome condensation	BP	34	19	3	0.000468404	0.998502
	GO:0016859	cis-trans isomerase activity	MF	34	19	6	0.000468404	0.940993
	GO:0140104	molecular carrier activity	MF	34	19	5	0.000468404	0.977464
	GO:0023056	positive regulation of signaling	BP	1235	301	394	0.996582	0.000469535
	GO:0032210	regulation of telomere maintenance via telomerase	BP	52	26	7	0.000485971	0.995819
	GO:0016853	isomerase activity	MF	128	53	31	0.000489549	0.842777
	GO:0007015	actin filament organization	BP	329	68	119	0.998557	0.000493672
	GO:0010647	positive regulation of cell communication	BP	1229	299	392	0.996876	0.00049457
	GO:0110053	regulation of actin filament organization	BP	214	41	82	0.998428	0.000495431
	GO:0140053	mitochondrial gene expression	BP	102	44	12	0.000508026	0.999975
	GO:0016482	cytosolic transport	BP	142	21	58	0.999908	0.000511923
	GO:0016477	cell migration	BP	1051	267	339	0.954273	0.00051341
	GO:0044091	membrane biogenesis	BP	34	6	19	0.937866	0.000519756
	GO:0031669	cellular response to nutrient levels	BP	163	40	65	0.831869	0.000534008
	GO:0001667	ameboidal-type cell migration	BP	317	77	115	0.919171	0.000535445
	GO:0045787	positive regulation of cell cycle	BP	294	107	65	0.000537855	0.989503
	GO:0001510	RNA methylation	BP	63	30	9	0.000539063	0.996539
	GO:0005769	early endosome	CC	236	47	89	0.997551	0.000539132
	GO:0009163	nucleoside biosynthetic process	BP	27	16	3	0.00054362	0.990414
	GO:0042455	ribonucleoside biosynthetic process	BP	27	16	3	0.00054362	0.990414
	GO:0021872	forebrain generation of neurons	BP	60	10	29	0.983482	0.000557637
	GO:0031965	nuclear membrane	CC	207	79	45	0.000559208	0.98112
	GO:0032291	axon ensheathment in central nervous system	BP	20	3	13	0.943191	0.000568548
	GO:0022010	central nervous system myelination	BP	20	3	13	0.943191	0.000568548
	GO:0085029	extracellular matrix assembly	BP	20	3	13	0.943191	0.000568548
	GO:0016073	snRNA metabolic process	BP	42	22	4	0.000575123	0.999093
	GO:0072331	signal transduction by p53 class mediator	BP	120	50	28	0.000586666	0.885834
	GO:0009165	nucleotide biosynthetic process	BP	232	87	52	0.000586929	0.974411
	GO:0006458	'de novo' protein folding	BP	32	18	4	0.000592342	0.989038
	GO:0006356	regulation of transcription by RNA polymerase I	BP	32	18	2	0.000592342	0.999607
	GO:0006695	cholesterol biosynthetic process	BP	37	20	5	0.000598099	0.988329
	GO:1901606	alpha-amino acid catabolic process	BP	47	10	24	0.87312	0.000603214
	GO:0016074	snoRNA metabolic process	BP	18	12	4	0.000619067	0.78051
	GO:0034472	snRNA 3'-end processing	BP	18	12	0	0.000619067	1
	GO:0008757	S-adenosylmethionine-dependent methyltransferase activity	MF	138	56	22	0.000626453	0.999653
	GO:0008021	synaptic vesicle	CC	188	30	73	0.999946	0.000631782
	GO:0005488	binding	MF	9358	2661	2663	0.00063447	0.00616437
	GO:0010608	posttranscriptional regulation of gene expression	BP	391	137	78	0.000640265	0.999884
	GO:0003179	heart valve morphogenesis	BP	37	8	20	0.840638	0.000665139
	GO:0000154	rRNA modification	BP	25	15	3	0.000675844	0.984014
	GO:0072522	purine-containing compound biosynthetic process	BP	199	76	45	0.000687592	0.959745
	GO:0021782	glial cell development	BP	94	21	41	0.897693	0.000698454
	GO:0051087	chaperone binding	MF	89	39	23	0.000712548	0.697527
	GO:0070034	telomerase RNA binding	MF	16	11	0	0.000715818	1
	GO:0004549	tRNA-specific ribonuclease activity	MF	16	11	0	0.000715818	1
	GO:0007127	meiosis I	BP	75	34	10	0.00073372	0.999161
	GO:0003689	DNA clamp loader activity	MF	8	7	0	0.000734512	1
	GO:0005664	nuclear origin of replication recognition complex	CC	8	7	0	0.000734512	1
	GO:0000808	origin recognition complex	CC	8	7	0	0.000734512	1
	GO:0043633	polyadenylation-dependent RNA catabolic process	BP	8	7	0	0.000734512	1
	GO:0033170	protein-DNA loading ATPase activity	MF	8	7	0	0.000734512	1
	GO:0090670	RNA localization to Cajal body	BP	8	7	1	0.000734512	0.926142
	GO:0090685	RNA localization to nucleus	BP	8	7	1	0.000734512	0.926142
	GO:0017116	single-stranded DNA-dependent ATP-dependent DNA helicase activity	MF	8	7	1	0.000734512	0.926142
	GO:0090672	telomerase RNA localization	BP	8	7	1	0.000734512	0.926142
	GO:0090671	telomerase RNA localization to Cajal body	BP	8	7	1	0.000734512	0.926142
	GO:0042221	response to chemical	BP	2555	681	776	0.882595	0.000738414
	GO:0000287	magnesium ion binding	MF	172	67	39	0.000751307	0.94681
	GO:0010720	positive regulation of cell development	BP	535	132	182	0.944749	0.000751526
	GO:0051053	negative regulation of DNA metabolic process	BP	130	53	24	0.000758564	0.995018
	GO:0008344	adult locomotory behavior	BP	83	14	37	0.992203	0.000759545
	GO:0010880	regulation of release of sequestered calcium ion into cytosol by sarcoplasmic reticulum	BP	16	0	11	1	0.00076802
	GO:0099078	BORC complex	CC	8	1	7	0.924416	0.000772485
	GO:0070293	renal absorption	BP	8	0	7	1	0.000772485
	GO:0009116	nucleoside metabolic process	BP	78	35	16	0.000777316	0.945048
	GO:0016445	somatic diversification of immunoglobulins	BP	48	24	9	0.000792523	0.945908
	GO:0016209	antioxidant activity	MF	53	9	26	0.975118	0.00079937
	GO:0000940	condensed chromosome outer kinetochore	CC	14	10	1	0.00080367	0.989548
	GO:0000177	cytoplasmic exosome (RNase complex)	CC	14	10	1	0.00080367	0.989548
	GO:0097329	response to antimetabolite	BP	14	10	1	0.00080367	0.989548
	GO:0019222	regulation of metabolic process	BP	4437	1302	1237	0.000807259	0.444423
	GO:0009888	tissue development	BP	1352	350	426	0.933775	0.000822315
	GO:0045686	negative regulation of glial cell differentiation	BP	30	3	17	0.995318	0.000822719
	GO:0016684	oxidoreductase activity, acting on peroxide as acceptor	MF	30	4	17	0.981376	0.000822719
	GO:0006298	mismatch repair	BP	23	14	2	0.000836737	0.994518
	GO:0043601	nuclear replisome	CC	23	14	4	0.000836737	0.917245
	GO:0042063	gliogenesis	BP	267	65	98	0.898132	0.000853731
	GO:0034709	methylosome	CC	10	8	0	0.000856305	1
	GO:0032875	regulation of DNA endoreduplication	BP	10	8	0	0.000856305	1
	GO:0042285	xylosyltransferase activity	MF	10	8	0	0.000856305	1
	GO:0002199	zona pellucida receptor complex	CC	10	8	0	0.000856305	1
	GO:2000145	regulation of cell motility	BP	704	190	233	0.655441	0.000859281
	GO:0072711	cellular response to hydroxyurea	BP	12	9	1	0.00086203	0.979941
	GO:0006607	NLS-bearing protein import into nucleus	BP	12	9	0	0.00086203	1
	GO:0043517	positive regulation of DNA damage response, signal transduction by p53 class mediator	BP	12	9	0	0.00086203	1
	GO:1905214	regulation of RNA binding	BP	12	9	0	0.00086203	1
	GO:2000232	regulation of rRNA processing	BP	12	9	0	0.00086203	1
	GO:0031126	snoRNA 3'-end processing	BP	12	9	2	0.00086203	0.8872
	GO:0000381	regulation of alternative mRNA splicing, via spliceosome	BP	59	28	6	0.00087275	0.999759
	GO:0016447	somatic recombination of immunoglobulin gene segments	BP	43	22	8	0.000873347	0.94063
	GO:1901575	organic substance catabolic process	BP	1486	412	465	0.45876	0.000880873
	GO:0005802	trans-Golgi network	CC	193	38	74	0.995735	0.000887635
	GO:0098930	axonal transport	BP	56	11	27	0.935158	0.000896866
	GO:0043565	sequence-specific DNA binding	MF	790	257	215	0.000904656	0.658506
	GO:0003995	acyl-CoA dehydrogenase activity	MF	10	0	8	1	0.000905149
	GO:0006525	arginine metabolic process	BP	10	1	8	0.96038	0.000905149
	GO:0097119	postsynaptic density protein 95 clustering	BP	10	1	8	0.96038	0.000905149
	GO:1904396	regulation of neuromuscular junction development	BP	10	1	8	0.96038	0.000905149
	GO:0009267	cellular response to starvation	BP	127	31	52	0.81615	0.00090785
	GO:0036464	cytoplasmic ribonucleoprotein granule	CC	167	65	31	0.00091516	0.997944
	GO:0003180	aortic valve morphogenesis	BP	12	0	9	1	0.00091578
	GO:0033169	histone H3-K9 demethylation	BP	12	0	9	1	0.00091578
	GO:0034045	phagophore assembly site membrane	CC	12	1	9	0.979234	0.00091578
	GO:0010935	regulation of macrophage cytokine production	BP	12	1	9	0.979234	0.00091578
	GO:0005767	secondary lysosome	CC	12	1	9	0.979234	0.00091578
	GO:0019932	second-messenger-mediated signaling	BP	252	56	93	0.978675	0.000933386
	GO:0007600	sensory perception	BP	296	61	107	0.997841	0.000944495
	GO:0034508	centromere complex assembly	BP	28	16	2	0.000945147	0.998717
	GO:0036297	interstrand cross-link repair	BP	28	16	7	0.000945147	0.697418
	GO:0033119	negative regulation of RNA splicing	BP	28	16	3	0.000945147	0.992604
	GO:0051984	positive regulation of chromosome segregation	BP	28	16	3	0.000945147	0.992604
	GO:0035295	tube development	BP	815	205	266	0.950429	0.000964178
	GO:0051234	establishment of localization	BP	3319	871	993	0.977609	0.000967376
	GO:0050685	positive regulation of mRNA processing	BP	33	18	4	0.000969244	0.991374
	GO:0035591	signaling adaptor activity	MF	43	6	22	0.989611	0.000975498
	GO:0071496	cellular response to external stimulus	BP	209	50	79	0.899424	0.000991072
	GO:0005905	clathrin-coated pit	CC	59	10	28	0.980355	0.000992536
	GO:0050803	regulation of synapse structure or activity	BP	240	46	89	0.999094	0.000998846
	GO:0031667	response to nutrient levels	BP	265	67	97	0.819475	0.00100264
	GO:0070192	chromosome organization involved in meiotic cell cycle	BP	46	23	5	0.00101305	0.998576
	GO:0071482	cellular response to light stimulus	BP	79	35	14	0.00102991	0.98659
	GO:0035036	sperm-egg recognition	BP	21	13	2	0.00103024	0.990298
	GO:0050807	regulation of synapse organization	BP	234	46	87	0.99812	0.00103188
	GO:0009967	positive regulation of signal transduction	BP	1071	262	342	0.992581	0.00103992
	GO:0051173	positive regulation of nitrogen compound metabolic process	BP	2326	703	632	0.00104259	0.775075
	GO:0045666	positive regulation of neuron differentiation	BP	386	89	135	0.982367	0.0010503
	GO:0010648	negative regulation of cell communication	BP	1024	261	328	0.94538	0.00105411
	GO:0070887	cellular response to chemical stimulus	BP	1901	528	585	0.429542	0.00106022
	GO:0032266	phosphatidylinositol-3-phosphate binding	MF	33	3	18	0.997881	0.00106765
	GO:0048709	oligodendrocyte differentiation	BP	90	17	39	0.978953	0.00108416
	GO:0030424	axon	CC	575	122	193	0.999854	0.00110848
	GO:0000959	mitochondrial RNA metabolic process	BP	41	21	5	0.00111707	0.995318
	GO:0061564	axon development	BP	422	83	146	0.999946	0.00112099
	GO:0031072	heat shock protein binding	MF	123	50	24	0.00113695	0.986996
	GO:0044450	microtubule organizing center part	CC	144	57	24	0.00115045	0.999405
	GO:0010332	response to gamma radiation	BP	49	24	7	0.00115103	0.992142
	GO:0031090	organelle membrane	CC	1477	364	461	0.996808	0.00116094
	GO:0009260	ribonucleotide biosynthetic process	BP	193	73	46	0.00118272	0.907615
	GO:0036477	somatodendritic compartment	CC	821	178	267	0.999972	0.00118818
	GO:0061650	ubiquitin-like protein conjugating enzyme activity	MF	36	19	6	0.00119839	0.959686
	GO:0050769	positive regulation of neurogenesis	BP	481	115	164	0.971735	0.00119901
	GO:2001022	positive regulation of response to DNA damage stimulus	BP	94	40	15	0.0012293	0.99765
	GO:0051084	'de novo' posttranslational protein folding	BP	31	17	4	0.00123424	0.986105
	GO:0050686	negative regulation of mRNA processing	BP	31	17	3	0.00123424	0.996644
	GO:0007131	reciprocal meiotic recombination	BP	31	17	1	0.00123424	0.999959
	GO:0034644	cellular response to UV	BP	74	33	13	0.00123534	0.985491
	GO:1901992	positive regulation of mitotic cell cycle phase transition	BP	74	33	15	0.00123534	0.946644
	GO:0007339	binding of sperm to zona pellucida	BP	19	12	2	0.00125906	0.982955
	GO:0005686	U2 snRNP	CC	19	12	1	0.00125906	0.997953
	GO:0060627	regulation of vesicle-mediated transport	BP	449	85	154	0.999994	0.00126193
	GO:0033043	regulation of organelle organization	BP	1065	337	288	0.00128168	0.725865
	GO:0046128	purine ribonucleoside metabolic process	BP	52	25	9	0.00128551	0.972501
	GO:0001540	amyloid-beta binding	MF	49	8	24	0.977995	0.00129124
	GO:0031668	cellular response to extracellular stimulus	BP	183	46	70	0.795188	0.0012946
	GO:0106106	cold-induced thermogenesis	BP	111	22	46	0.977086	0.00129534
	GO:0120161	regulation of cold-induced thermogenesis	BP	111	22	46	0.977086	0.00129534
	GO:0023057	negative regulation of signaling	BP	1027	263	328	0.934868	0.00129902
	GO:0010632	regulation of epithelial cell migration	BP	177	38	68	0.974679	0.0013192
	GO:0038179	neurotrophin signaling pathway	BP	36	6	19	0.95732	0.001323
	GO:0030111	regulation of Wnt signaling pathway	BP	242	49	89	0.996763	0.00134018
	GO:0006520	cellular amino acid metabolic process	BP	200	75	65	0.00134838	0.0796213
	GO:0032451	demethylase activity	MF	31	7	17	0.792319	0.00135307
	GO:1901071	glucosamine-containing compound metabolic process	BP	19	4	12	0.812038	0.00135415
	GO:1903055	positive regulation of extracellular matrix organization	BP	19	2	12	0.982158	0.00135415
	GO:0060322	head development	BP	538	111	181	0.999936	0.00138451
	GO:0070382	exocytic vesicle	CC	205	33	77	0.999966	0.00139995
	GO:0006606	protein import into nucleus	BP	127	51	24	0.00140616	0.992416
	GO:0031325	positive regulation of cellular metabolic process	BP	2431	731	665	0.00144985	0.709368
	GO:0000380	alternative mRNA splicing, via spliceosome	BP	69	31	9	0.0014787	0.998994
	GO:0007064	mitotic sister chromatid cohesion	BP	24	14	3	0.0015006	0.979436
	GO:0006221	pyrimidine nucleotide biosynthetic process	BP	24	14	6	0.0015006	0.693864
	GO:0043412	macromolecule modification	BP	2917	869	750	0.00151628	0.997875
	GO:0008139	nuclear localization sequence binding	MF	17	11	2	0.00152284	0.970314
	GO:0050770	regulation of axonogenesis	BP	184	31	70	0.999788	0.00153041
	GO:0010389	regulation of G2/M transition of mitotic cell cycle	BP	72	32	20	0.001557	0.545799
	GO:0005829	cytosol	CC	2770	827	775	0.00157663	0.411255
	GO:0048878	chemical homeostasis	BP	778	192	253	0.972686	0.00158925
	GO:0005642	annulate lamellae	CC	5	5	0	0.00159341	1
	GO:0005663	DNA replication factor C complex	CC	5	5	0	0.00159341	1
	GO:0033567	DNA replication, Okazaki fragment processing	BP	5	5	0	0.00159341	1
	GO:0045002	double-strand break repair via single-strand annealing	BP	5	5	0	0.00159341	1
	GO:1990715	mRNA CDS binding	MF	5	5	0	0.00159341	1
	GO:1990481	mRNA pseudouridine synthesis	BP	5	5	0	0.00159341	1
	GO:0030223	neutrophil differentiation	BP	5	5	0	0.00159341	1
	GO:0006297	nucleotide-excision repair, DNA gap filling	BP	5	5	0	0.00159341	1
	GO:0030158	protein xylosyltransferase activity	MF	5	5	0	0.00159341	1
	GO:1902412	regulation of mitotic cytokinesis	BP	5	5	0	0.00159341	1
	GO:0031118	rRNA pseudouridine synthesis	BP	5	5	0	0.00159341	1
	GO:0090666	scaRNA localization to Cajal body	BP	5	5	0	0.00159341	1
	GO:0030621	U4 snRNA binding	MF	5	5	0	0.00159341	1
	GO:0061024	membrane organization	BP	533	127	179	0.979844	0.00160373
	GO:0016577	histone demethylation	BP	24	3	14	0.978365	0.00162561
	GO:0070076	histone lysine demethylation	BP	24	3	14	0.978365	0.00162561
	GO:0003272	endocardial cushion formation	BP	17	4	11	0.731755	0.00162986
	GO:0003351	epithelial cilium movement	BP	17	1	11	0.995872	0.00162986
	GO:0045324	late endosome to vacuole transport	BP	17	2	11	0.969101	0.00162986
	GO:1903514	release of sequestered calcium ion into cytosol by endoplasmic reticulum	BP	17	0	11	1	0.00162986
	GO:0014808	release of sequestered calcium ion into cytosol by sarcoplasmic reticulum	BP	17	0	11	1	0.00162986
	GO:0043583	ear development	BP	163	37	63	0.934382	0.00163485
	GO:0032206	positive regulation of telomere maintenance	BP	50	24	6	0.00164084	0.997966
	GO:0005876	spindle microtubule	CC	50	24	13	0.00164084	0.663335
	GO:0007191	adenylate cyclase-activating dopamine receptor signaling pathway	BP	5	0	5	1	0.00165465
	GO:0014004	microglia differentiation	BP	5	0	5	1	0.00165465
	GO:0010936	negative regulation of macrophage cytokine production	BP	5	0	5	1	0.00165465
	GO:0008173	RNA methyltransferase activity	MF	61	28	7	0.00165568	0.999434
	GO:0070372	regulation of ERK1 and ERK2 cascade	BP	203	53	76	0.706864	0.00166118
	GO:0007423	sensory organ development	BP	403	90	139	0.993694	0.00166229
	GO:0051649	establishment of localization in cell	BP	1655	419	511	0.987452	0.00168363
	GO:0070374	positive regulation of ERK1 and ERK2 cascade	BP	130	34	52	0.674731	0.00168651
	GO:0060560	developmental growth involved in morphogenesis	BP	228	51	84	0.969991	0.0016947
	GO:0016779	nucleotidyltransferase activity	MF	113	46	17	0.00169502	0.999566
	GO:0051650	establishment of vesicle localization	BP	225	41	83	0.999626	0.00172485
	GO:0006417	regulation of translation	BP	287	102	62	0.00176764	0.993523
	GO:0006325	chromatin organization	BP	621	204	138	0.00177415	0.999482
	GO:0010631	epithelial cell migration	BP	219	53	81	0.886926	0.00178559
	GO:0090132	epithelium migration	BP	219	53	81	0.886926	0.00178559
	GO:1901989	positive regulation of cell cycle phase transition	BP	84	36	16	0.00181215	0.975945
	GO:0043140	ATP-dependent 3'-5' DNA helicase activity	MF	15	10	3	0.00181463	0.831223
	GO:0033202	DNA helicase complex	CC	15	10	1	0.00181463	0.992456
	GO:0051382	kinetochore assembly	BP	15	10	1	0.00181463	0.992456
	GO:0046112	nucleobase biosynthetic process	BP	15	10	1	0.00181463	0.992456
	GO:0044432	endoplasmic reticulum part	CC	525	175	124	0.00181519	0.987921
	GO:0007420	brain development	BP	492	102	166	0.999846	0.00186695
	GO:0046390	ribose phosphate biosynthetic process	BP	199	74	47	0.00187831	0.921577
	GO:0007063	regulation of sister chromatid cohesion	BP	22	13	3	0.00188502	0.966269
	GO:1902493	acetyltransferase complex	CC	90	38	9	0.00190606	0.999991
	GO:0031248	protein acetyltransferase complex	CC	90	38	9	0.00190606	0.999991
	GO:0016747	transferase activity, transferring acyl groups other than amino-acyl groups	MF	196	73	46	0.00191235	0.927097
	GO:0043933	protein-containing complex subunit organization	BP	1604	492	429	0.00191694	0.846965
	GO:0003176	aortic valve development	BP	15	1	10	0.992122	0.00193263
	GO:0006044	N-acetylglucosamine metabolic process	BP	15	3	10	0.826758	0.00193263
	GO:1902905	positive regulation of supramolecular fiber organization	BP	164	34	63	0.982654	0.00194579
	GO:0035825	homologous recombination	BP	32	17	1	0.00196173	0.999971
	GO:0006220	pyrimidine nucleotide metabolic process	BP	32	17	7	0.00196173	0.827054
	GO:0051233	spindle midzone	CC	32	17	10	0.00196173	0.394772
	GO:0051336	regulation of hydrolase activity	BP	691	171	226	0.961434	0.00201485
	GO:1990845	adaptive thermogenesis	BP	116	24	47	0.964973	0.0020166
	GO:0009991	response to extracellular stimulus	BP	286	75	102	0.718984	0.00202078
	GO:0038024	cargo receptor activity	MF	53	9	25	0.975118	0.00202181
	GO:0051279	regulation of release of sequestered calcium ion into cytosol	BP	53	10	25	0.947348	0.00202181
	GO:0017001	antibiotic catabolic process	BP	22	6	13	0.593266	0.00203221
	GO:0060317	cardiac epithelial to mesenchymal transition	BP	22	5	13	0.767547	0.00203221
	GO:0003203	endocardial cushion morphogenesis	BP	22	6	13	0.593266	0.00203221
	GO:0004364	glutathione transferase activity	MF	22	0	13	1	0.00203221
	GO:0048523	negative regulation of cellular process	BP	3587	1022	1064	0.0819572	0.00203325
	GO:0010604	positive regulation of macromolecule metabolic process	BP	2435	730	661	0.00203516	0.790065
	GO:0048524	positive regulation of viral process	BP	73	32	19	0.00204883	0.674571
	GO:0008366	axon ensheathment	BP	128	27	51	0.962871	0.00205083
	GO:0007272	ensheathment of neurons	BP	128	27	51	0.962871	0.00205083
	GO:0090130	tissue migration	BP	220	53	81	0.894485	0.00206865
	GO:0017038	protein import	BP	181	68	36	0.00208196	0.994561
	GO:0003170	heart valve development	BP	45	10	22	0.834478	0.00209126
	GO:0051438	regulation of ubiquitin-protein transferase activity	BP	48	23	9	0.00209565	0.945908
	GO:0001650	fibrillar center	CC	120	48	22	0.0021023	0.994082
	GO:0051299	centrosome separation	BP	13	9	0	0.00211444	1
	GO:0046606	negative regulation of centrosome cycle	BP	13	9	1	0.00211444	0.985521
	GO:0072710	response to hydroxyurea	BP	13	9	1	0.00211444	0.985521
	GO:0016423	tRNA (guanine) methyltransferase activity	MF	13	9	0	0.00211444	1
	GO:0014031	mesenchymal cell development	BP	67	14	30	0.917135	0.00212192
	GO:0032535	regulation of cellular component size	BP	328	65	115	0.999594	0.00215094
	GO:0008214	protein dealkylation	BP	27	4	15	0.963344	0.00217408
	GO:0006482	protein demethylation	BP	27	4	15	0.963344	0.00217408
	GO:0051641	cellular localization	BP	2241	594	679	0.89835	0.0021819
	GO:0046847	filopodium assembly	BP	56	12	26	0.883633	0.00219868
	GO:0010522	regulation of calcium ion transport into cytosol	BP	70	13	31	0.970221	0.00223394
	GO:1901796	regulation of signal transduction by p53 class mediator	BP	62	28	11	0.00223474	0.976421
	GO:0051252	regulation of RNA metabolic process	BP	2360	708	633	0.00224025	0.880897
	GO:0004602	glutathione peroxidase activity	MF	13	1	9	0.984967	0.00224083
	GO:0003184	pulmonary valve morphogenesis	BP	13	2	9	0.910441	0.00224083
	GO:0044430	cytoskeletal part	CC	1266	393	357	0.00232822	0.378025
	GO:0044281	small molecule metabolic process	BP	1325	387	413	0.0875027	0.00233708
	GO:0051046	regulation of secretion	BP	580	128	192	0.99917	0.00233853
	GO:0031346	positive regulation of cell projection organization	BP	403	94	138	0.978487	0.00234562
	GO:0010997	anaphase-promoting complex binding	MF	7	6	0	0.00234774	1
	GO:0097384	cellular lipid biosynthetic process	BP	7	6	0	0.00234774	1
	GO:0016321	female meiosis chromosome segregation	BP	7	6	0	0.00234774	1
	GO:0005381	iron ion transmembrane transporter activity	MF	7	6	0	0.00234774	1
	GO:0045835	negative regulation of meiotic nuclear division	BP	7	6	1	0.00234774	0.897697
	GO:0044613	nuclear pore central transport channel	CC	7	6	1	0.00234774	0.897697
	GO:0043634	polyadenylation-dependent ncRNA catabolic process	BP	7	6	0	0.00234774	1
	GO:1904668	positive regulation of ubiquitin protein ligase activity	BP	7	6	0	0.00234774	1
	GO:0036388	pre-replicative complex assembly	BP	7	6	0	0.00234774	1
	GO:1902299	pre-replicative complex assembly involved in cell cycle DNA replication	BP	7	6	0	0.00234774	1
	GO:0006267	pre-replicative complex assembly involved in nuclear cell cycle DNA replication	BP	7	6	0	0.00234774	1
	GO:0070761	pre-snoRNP complex	CC	7	6	0	0.00234774	1
	GO:1904872	regulation of telomerase RNA localization to Cajal body	BP	7	6	1	0.00234774	0.897697
	GO:0072396	response to cell cycle checkpoint signaling	BP	7	6	1	0.00234774	0.897697
	GO:0072423	response to DNA damage checkpoint signaling	BP	7	6	1	0.00234774	0.897697
	GO:0072402	response to DNA integrity checkpoint signaling	BP	7	6	1	0.00234774	0.897697
	GO:0016078	tRNA catabolic process	BP	7	6	0	0.00234774	1
	GO:0010992	ubiquitin recycling	BP	7	6	1	0.00234774	0.897697
	GO:1904358	positive regulation of telomere maintenance via telomere lengthening	BP	35	18	5	0.00234946	0.981852
	GO:0008186	RNA-dependent ATPase activity	MF	35	18	5	0.00234946	0.981852
	GO:0016895	exodeoxyribonuclease activity, producing 5'-phosphomonoesters	MF	20	12	4	0.00236055	0.848933
	GO:0000413	protein peptidyl-prolyl isomerization	BP	20	12	3	0.00236055	0.945401
	GO:0042451	purine nucleoside biosynthetic process	BP	20	12	2	0.00236055	0.987128
	GO:0046129	purine ribonucleoside biosynthetic process	BP	20	12	2	0.00236055	0.987128
	GO:0090079	translation regulator activity, nucleic acid binding	MF	20	12	6	0.00236055	0.496428
	GO:0007266	Rho protein signal transduction	BP	156	33	60	0.973623	0.00237522
	GO:0042754	negative regulation of circadian rhythm	BP	11	8	1	0.00237744	0.972213
	GO:0042405	nuclear inclusion body	CC	11	8	1	0.00237744	0.972213
	GO:0004596	peptide alpha-N-acetyltransferase activity	MF	11	8	1	0.00237744	0.972213
	GO:0045876	positive regulation of sister chromatid cohesion	BP	11	8	0	0.00237744	1
	GO:0033262	regulation of nuclear cell cycle DNA replication	BP	11	8	2	0.00237744	0.854457
	GO:0072073	kidney epithelium development	BP	105	21	43	0.971448	0.00240366
	GO:0016538	cyclin-dependent protein serine/threonine kinase regulator activity	MF	43	21	9	0.00240896	0.882735
	GO:0060341	regulation of cellular localization	BP	807	203	260	0.949472	0.00241846
	GO:0003190	atrioventricular valve formation	BP	7	0	6	1	0.0024507
	GO:0051017	actin filament bundle assembly	BP	141	25	55	0.997738	0.00245934
	GO:0010634	positive regulation of epithelial cell migration	BP	114	26	46	0.896331	0.00246411
	GO:0045926	negative regulation of growth	BP	215	54	79	0.81327	0.0024805
	GO:0051480	regulation of cytosolic calcium ion concentration	BP	215	42	79	0.997639	0.0024805
	GO:0006413	translational initiation	BP	97	40	20	0.00248464	0.958528
	GO:0030534	adult behavior	BP	132	21	52	0.99948	0.00248618
	GO:0051128	regulation of cellular component organization	BP	2098	584	637	0.398064	0.00248618
	GO:0030178	negative regulation of Wnt signaling pathway	BP	123	27	49	0.936602	0.00248959
	GO:1901342	regulation of vasculature development	BP	237	61	86	0.760712	0.00249526
	GO:0030897	HOPS complex	CC	11	1	8	0.971316	0.00250701
	GO:0000492	box C/D snoRNP assembly	BP	9	7	0	0.00251261	1
	GO:0009396	folic acid-containing compound biosynthetic process	BP	9	7	2	0.00251261	0.761842
	GO:0046040	IMP metabolic process	BP	9	7	1	0.00251261	0.94668
	GO:0035336	long-chain fatty-acyl-CoA metabolic process	BP	9	7	0	0.00251261	1
	GO:0031414	N-terminal protein acetyltransferase complex	CC	9	7	0	0.00251261	1
	GO:0051292	nuclear pore complex assembly	BP	9	7	2	0.00251261	0.761842
	GO:0045911	positive regulation of DNA recombination	BP	30	16	6	0.00251296	0.879298
	GO:0003690	double-stranded DNA binding	MF	709	229	188	0.00252044	0.793596
	GO:0001822	kidney development	BP	212	47	78	0.970327	0.00252599
	GO:0003181	atrioventricular valve morphogenesis	BP	20	4	12	0.844134	0.00253255
	GO:0032376	positive regulation of cholesterol transport	BP	20	2	12	0.986487	0.00253255
	GO:0032373	positive regulation of sterol transport	BP	20	2	12	0.986487	0.00253255
	GO:0016180	snRNA processing	BP	25	14	1	0.00255029	0.999711
	GO:0032271	regulation of protein polymerization	BP	178	33	67	0.99817	0.00258944
	GO:0051129	negative regulation of cellular component organization	BP	631	164	207	0.831681	0.00260747
	GO:0090287	regulation of cellular response to growth factor stimulus	BP	206	48	76	0.930344	0.00261773
	GO:0044309	neuron spine	CC	175	42	66	0.876329	0.00262476
	GO:0050773	regulation of dendrite development	BP	175	37	66	0.979673	0.00262476
	GO:0008046	axon guidance receptor activity	MF	9	0	7	1	0.00263623
	GO:0060837	blood vessel endothelial cell differentiation	BP	9	2	7	0.757539	0.00263623
	GO:0043562	cellular response to nitrogen levels	BP	9	1	7	0.945276	0.00263623
	GO:0006995	cellular response to nitrogen starvation	BP	9	1	7	0.945276	0.00263623
	GO:0005869	dynactin complex	CC	9	1	7	0.945276	0.00263623
	GO:0000813	ESCRT I complex	CC	9	1	7	0.945276	0.00263623
	GO:0000815	ESCRT III complex	CC	9	0	7	1	0.00263623
	GO:0042577	lipid phosphatase activity	MF	9	0	7	1	0.00263623
	GO:0032717	negative regulation of interleukin-8 production	BP	9	1	7	0.945276	0.00263623
	GO:0097104	postsynaptic membrane assembly	BP	9	1	7	0.945276	0.00263623
	GO:0046459	short-chain fatty acid metabolic process	BP	9	1	7	0.945276	0.00263623
	GO:0008135	translation factor activity, RNA binding	MF	74	32	16	0.00266864	0.909058
	GO:0032231	regulation of actin filament bundle assembly	BP	88	15	37	0.992689	0.00273351
	GO:0097352	autophagosome maturation	BP	30	4	16	0.981376	0.00273488
	GO:0010941	regulation of cell death	BP	1280	356	399	0.434659	0.00275253
	GO:0098794	postsynapse	CC	635	143	208	0.998742	0.00275583
	GO:0097386	glial cell projection	CC	25	5	14	0.860024	0.00275588
	GO:0016772	transferase activity, transferring phosphorus-containing groups	MF	781	250	202	0.00276434	0.900076
	GO:0060395	SMAD protein signal transduction	BP	54	12	25	0.850386	0.00278356
	GO:0016298	lipase activity	MF	68	13	30	0.959916	0.00280156
	GO:0046578	regulation of Ras protein signal transduction	BP	194	47	72	0.872404	0.00280302
	GO:0008092	cytoskeletal protein binding	MF	789	191	254	0.987709	0.00282553
	GO:0010605	negative regulation of macromolecule metabolic process	BP	1956	591	535	0.00285128	0.688941
	GO:0070371	ERK1 and ERK2 cascade	BP	216	57	79	0.678461	0.00286362
	GO:0007204	positive regulation of cytosolic calcium ion concentration	BP	188	34	70	0.999147	0.00289571
	GO:0048584	positive regulation of response to stimulus	BP	1459	384	451	0.87965	0.00289943
	GO:0004521	endoribonuclease activity	MF	49	23	6	0.00293126	0.997444
	GO:0070182	DNA polymerase binding	MF	18	11	1	0.00294305	0.997163
	GO:0046931	pore complex assembly	BP	18	11	3	0.00294305	0.912997
	GO:0034404	nucleobase-containing small molecule biosynthetic process	BP	143	55	34	0.00294703	0.880392
	GO:0065003	protein-containing complex assembly	BP	1408	433	367	0.00295161	0.940815
	GO:0051496	positive regulation of stress fiber assembly	BP	46	6	22	0.994548	0.00296875
	GO:0004714	transmembrane receptor protein tyrosine kinase activity	MF	46	6	22	0.994548	0.00296875
	GO:0045937	positive regulation of phosphate metabolic process	BP	783	203	252	0.866508	0.00297573
	GO:0010562	positive regulation of phosphorus metabolic process	BP	783	203	252	0.866508	0.00297573
	GO:0001941	postsynaptic membrane organization	BP	38	7	19	0.931383	0.00299473
	GO:0033559	unsaturated fatty acid metabolic process	BP	38	8	19	0.862169	0.00299473
	GO:0051494	negative regulation of cytoskeleton organization	BP	130	23	51	0.996957	0.00300899
	GO:0008156	negative regulation of DNA replication	BP	33	17	5	0.00301626	0.972101
	GO:0016358	dendrite development	BP	267	63	95	0.940158	0.00304901
	GO:0051170	import into nucleus	BP	131	51	26	0.00305938	0.986064
	GO:0007080	mitotic metaphase plate congression	BP	41	20	12	0.00308638	0.47496
	GO:0098984	neuron to neuron synapse	CC	383	78	131	0.999604	0.00311808
	GO:0007263	nitric oxide mediated signal transduction	BP	18	3	11	0.90997	0.00314217
	GO:0051875	pigment granule localization	BP	18	2	11	0.976492	0.00314217
	GO:0019080	viral gene expression	BP	52	24	13	0.00316655	0.722332
	GO:0099023	tethering complex	CC	60	6	27	0.999786	0.00317768
	GO:0016607	nuclear speck	CC	295	103	64	0.00318849	0.993446
	GO:1901681	sulfur compound binding	MF	167	30	63	0.998661	0.0032103
	GO:0042026	protein refolding	BP	28	15	2	0.00322197	0.998717
	GO:0000217	DNA secondary structure binding	MF	23	13	4	0.00324778	0.917245
	GO:0070199	establishment of protein localization to chromosome	BP	23	13	0	0.00324778	1
	GO:2000765	regulation of cytoplasmic translation	BP	23	13	4	0.00324778	0.917245
	GO:0040020	regulation of meiotic nuclear division	BP	23	13	4	0.00324778	0.917245
	GO:0007528	neuromuscular junction development	BP	49	9	23	0.951016	0.00325626
	GO:0032420	stereocilium	CC	33	7	17	0.845343	0.00329007
	GO:0009152	purine ribonucleotide biosynthetic process	BP	184	68	44	0.00332965	0.898497
	GO:0005576	extracellular region	CC	1106	262	347	0.999015	0.00334749
	GO:0071310	cellular response to organic substance	BP	1527	425	470	0.418851	0.00334886
	GO:0050922	negative regulation of chemotaxis	BP	41	9	20	0.837107	0.00339763
	GO:0003743	translation initiation factor activity	MF	44	21	10	0.00342525	0.820099
	GO:0031345	negative regulation of cell projection organization	BP	186	40	69	0.976628	0.00342752
	GO:0007010	cytoskeleton organization	BP	1086	314	341	0.161789	0.00343273
	GO:0051491	positive regulation of filopodium assembly	BP	28	5	15	0.919461	0.00348979
	GO:0008574	ATP-dependent microtubule motor activity, plus-end-directed	MF	23	6	13	0.64135	0.00349274
	GO:0015036	disulfide oxidoreductase activity	MF	36	18	5	0.00350053	0.985427
	GO:0010507	negative regulation of autophagy	BP	66	14	29	0.9059	0.0035127
	GO:0043025	neuronal cell body	CC	565	124	186	0.999246	0.00354154
	GO:1901605	alpha-amino acid metabolic process	BP	140	47	54	0.0689703	0.00354378
	GO:0016746	transferase activity, transferring acyl groups	MF	216	78	49	0.00359029	0.963371
	GO:0016788	hydrolase activity, acting on ester bonds	MF	576	188	149	0.00359353	0.864601
	GO:0009124	nucleoside monophosphate biosynthetic process	BP	138	53	29	0.00359478	0.972772
	GO:0009410	response to xenobiotic stimulus	BP	134	30	52	0.928825	0.00359652
	GO:0010506	regulation of autophagy	BP	224	44	81	0.997763	0.00363405
	GO:0006164	purine nucleotide biosynthetic process	BP	194	71	45	0.00363643	0.937816
	GO:0070200	establishment of protein localization to telomere	BP	16	10	0	0.00364597	1
	GO:0046527	glucosyltransferase activity	MF	16	10	3	0.00364597	0.863929
	GO:0000966	RNA 5'-end processing	BP	16	10	1	0.00364597	0.994555
	GO:0009628	response to abiotic stimulus	BP	741	237	199	0.00367709	0.733322
	GO:0043197	dendritic spine	CC	171	40	64	0.908296	0.00371133
	GO:0018205	peptidyl-lysine modification	BP	306	106	63	0.00371264	0.998601
	GO:0007017	microtubule-based process	BP	667	215	207	0.00372586	0.0315569
	GO:1901699	cellular response to nitrogen compound	BP	424	117	143	0.516658	0.00376403
	GO:0050885	neuromuscular process controlling balance	BP	55	10	25	0.961682	0.00377463
	GO:0014014	negative regulation of gliogenesis	BP	44	6	21	0.991601	0.00377896
	GO:0051489	regulation of filopodium assembly	BP	44	9	21	0.893411	0.00377896
	GO:0047496	vesicle transport along microtubule	BP	44	9	21	0.893411	0.00377896
	GO:0048813	dendrite morphogenesis	BP	165	37	62	0.945295	0.00382172
	GO:0034622	cellular protein-containing complex assembly	BP	850	269	202	0.00382543	0.997287
	GO:0033059	cellular pigmentation	BP	36	6	18	0.95732	0.00382689
	GO:0051905	establishment of pigment granule localization	BP	16	2	10	0.959492	0.00387364
	GO:0009065	glutamine family amino acid catabolic process	BP	16	4	10	0.682901	0.00387364
	GO:0003177	pulmonary valve development	BP	16	3	10	0.859956	0.00387364
	GO:0042398	cellular modified amino acid biosynthetic process	BP	31	16	9	0.00387692	0.50639
	GO:1901659	glycosyl compound biosynthetic process	BP	31	16	3	0.00387692	0.996644
	GO:1901976	regulation of cell cycle checkpoint	BP	31	16	5	0.00387692	0.957655
	GO:0051492	regulation of stress fiber assembly	BP	75	11	32	0.997438	0.00390699
	GO:1903530	regulation of secretion by cell	BP	553	122	182	0.998945	0.00393716
	GO:1902533	positive regulation of intracellular signal transduction	BP	683	167	221	0.973739	0.0039656
	GO:0044283	small molecule biosynthetic process	BP	494	163	149	0.00401925	0.126169
	GO:0016605	PML body	CC	67	29	6	0.00406532	0.999967
	GO:0007409	axonogenesis	BP	389	72	132	0.999991	0.00412704
	GO:0051085	chaperone cofactor-dependent protein refolding	BP	26	14	4	0.00413508	0.956478
	GO:0072528	pyrimidine-containing compound biosynthetic process	BP	26	14	6	0.00413508	0.770549
	GO:0005689	U12-type spliceosomal complex	CC	26	14	4	0.00413508	0.956478
	GO:0061572	actin filament bundle organization	BP	144	27	55	0.994843	0.00417348
	GO:0003197	endocardial cushion development	BP	31	8	16	0.654021	0.00420881
	GO:0072666	establishment of protein localization to vacuole	BP	39	6	19	0.976298	0.0043367
	GO:0051271	negative regulation of cellular component movement	BP	238	59	85	0.852354	0.00434236
	GO:0042552	myelination	BP	126	27	49	0.953779	0.00439264
	GO:0007224	smoothened signaling pathway	BP	126	25	49	0.982597	0.00439264
	GO:0040013	negative regulation of locomotion	BP	254	59	90	0.951242	0.00439542
	GO:0003279	cardiac septum development	BP	96	27	39	0.491302	0.00439596
	GO:0003171	atrioventricular valve development	BP	21	5	12	0.727937	0.00442469
	GO:0071312	cellular response to alkaloid	BP	21	5	12	0.727937	0.00442469
	GO:0000062	fatty-acyl-CoA binding	MF	21	4	12	0.871474	0.00442469
	GO:0048670	regulation of collateral sprouting	BP	21	1	12	0.998867	0.00442469
	GO:0070296	sarcoplasmic reticulum calcium ion transport	BP	21	2	12	0.989786	0.00442469
	GO:0031128	developmental induction	BP	26	2	14	0.997542	0.00445741
	GO:0004601	peroxidase activity	MF	26	4	14	0.954363	0.00445741
	GO:0071773	cellular response to BMP stimulus	BP	111	25	44	0.906083	0.00446978
	GO:0071772	response to BMP	BP	111	25	44	0.906083	0.00446978
	GO:0016018	cyclosporin A binding	MF	14	9	0	0.00447384	1
	GO:0000729	DNA double-strand break processing	BP	14	9	2	0.00447384	0.93316
	GO:0031011	Ino80 complex	CC	14	9	1	0.00447384	0.989548
	GO:0000963	mitochondrial RNA processing	BP	14	9	1	0.00447384	0.989548
	GO:0090069	regulation of ribosome biogenesis	BP	14	9	0	0.00447384	1
	GO:0000339	RNA cap binding	MF	14	9	1	0.00447384	0.989548
	GO:0090503	RNA phosphodiester bond hydrolysis, exonucleolytic	BP	14	9	1	0.00447384	0.989548
	GO:0043144	snoRNA processing	BP	14	9	3	0.00447384	0.791964
	GO:0099116	tRNA 5'-end processing	BP	14	9	1	0.00447384	0.989548
	GO:0019081	viral translation	BP	14	9	3	0.00447384	0.791964
	GO:0045165	cell fate commitment	BP	166	27	62	0.999803	0.00447465
	GO:0004004	ATP-dependent RNA helicase activity	MF	34	17	5	0.00449982	0.977464
	GO:0003724	RNA helicase activity	MF	34	17	5	0.00449982	0.977464
	GO:0061631	ubiquitin conjugating enzyme activity	MF	34	17	6	0.00449982	0.940993
	GO:0016569	covalent chromatin modification	BP	396	133	84	0.00450121	0.999023
	GO:0051188	cofactor biosynthetic process	BP	205	74	50	0.00452117	0.88068
	GO:0045765	regulation of angiogenesis	BP	213	52	77	0.869369	0.00452619
	GO:0042278	purine nucleoside metabolic process	BP	56	25	10	0.00453394	0.969811
	GO:0097327	response to antineoplastic agent	BP	56	25	17	0.00453394	0.382076
	GO:0016363	nuclear matrix	CC	82	34	14	0.00454617	0.991767
	GO:0072359	circulatory system development	BP	843	213	268	0.945224	0.00456398
	GO:0072080	nephron tubule development	BP	67	11	29	0.988979	0.00457408
	GO:0051051	negative regulation of transport	BP	377	84	128	0.992606	0.00458264
	GO:0030900	forebrain development	BP	296	58	103	0.999475	0.00458663
	GO:0043254	regulation of protein complex assembly	BP	364	84	124	0.979166	0.00459653
	GO:0023061	signal release	BP	364	76	124	0.998799	0.00459653
	GO:0031975	envelope	CC	921	289	247	0.00462259	0.763421
	GO:0031967	organelle envelope	CC	921	289	247	0.00462259	0.763421
	GO:0006997	nucleus organization	BP	106	42	24	0.00470594	0.904828
	GO:0035773	insulin secretion involved in cellular response to glucose stimulus	BP	70	14	30	0.94431	0.00472638
	GO:0051098	regulation of binding	BP	344	117	90	0.00472697	0.770244
	GO:0010934	macrophage cytokine production	BP	14	1	9	0.989117	0.00472986
	GO:0072001	renal system development	BP	226	49	81	0.982899	0.00474662
	GO:0061077	chaperone-mediated protein folding	BP	45	21	10	0.00477572	0.842001
	GO:0120163	negative regulation of cold-induced thermogenesis	BP	42	9	20	0.858039	0.00481402
	GO:0030100	regulation of endocytosis	BP	223	46	80	0.993442	0.00485222
	GO:0008013	beta-catenin binding	MF	73	16	31	0.89035	0.00486109
	GO:0044444	cytoplasmic part	CC	6694	1901	1929	0.0198537	0.00488997
	GO:0044774	mitotic DNA integrity checkpoint	BP	62	27	15	0.00493789	0.778471
	GO:0048519	negative regulation of biological process	BP	3954	1131	1161	0.0468564	0.00493911
	GO:0072009	nephron epithelium development	BP	76	14	32	0.976467	0.00497908
	GO:0090277	positive regulation of peptide hormone secretion	BP	76	16	32	0.923408	0.00497908
	GO:0045685	regulation of glial cell differentiation	BP	76	13	32	0.988442	0.00497908
	GO:0071480	cellular response to gamma radiation	BP	29	15	6	0.00498985	0.857206
	GO:0030488	tRNA methylation	BP	29	15	3	0.00498985	0.994305
	GO:0009308	amine metabolic process	BP	56	9	25	0.985445	0.00504556
	GO:0021954	central nervous system neuron development	BP	79	16	33	0.947673	0.00508128
	GO:1902750	negative regulation of cell cycle G2/M phase transition	BP	48	22	12	0.00513216	0.718145
	GO:0007612	learning	BP	133	23	51	0.99806	0.00516179
	GO:0030136	clathrin-coated vesicle	CC	82	14	34	0.990815	0.00516862
	GO:0051493	regulation of cytoskeleton organization	BP	457	117	152	0.845385	0.00518709
	GO:0071417	cellular response to organonitrogen compound	BP	375	101	127	0.631642	0.00519907
	GO:0042330	taxis	BP	375	82	127	0.995631	0.00519907
	GO:0035690	cellular response to drug	BP	249	75	88	0.201595	0.00521357
	GO:2000104	negative regulation of DNA-dependent DNA replication	BP	19	11	4	0.00525854	0.817349
	GO:0003887	DNA-directed DNA polymerase activity	MF	24	13	3	0.00531264	0.979436
	GO:0099504	synaptic vesicle cycle	BP	189	37	69	0.995876	0.00532402
	GO:0060401	cytosolic calcium ion transport	BP	121	23	47	0.989128	0.00533498
	GO:0019898	extrinsic component of membrane	CC	246	53	87	0.987975	0.00533805
	GO:0030054	cell junction	CC	886	201	280	0.999739	0.0053446
	GO:0016614	oxidoreductase activity, acting on CH-OH group of donors	MF	91	23	37	0.725898	0.00535062
	GO:0048668	collateral sprouting	BP	29	3	15	0.993924	0.00539128
	GO:0021884	forebrain neuron development	BP	29	6	15	0.851612	0.00539128
	GO:0048011	neurotrophin TRK receptor signaling pathway	BP	29	4	15	0.976588	0.00539128
	GO:0046033	AMP metabolic process	BP	12	8	2	0.00540825	0.8872
	GO:0007100	mitotic centrosome separation	BP	12	8	0	0.00540825	1
	GO:0010826	negative regulation of centrosome duplication	BP	12	8	1	0.00540825	0.979941
	GO:0031543	peptidyl-proline dioxygenase activity	MF	12	8	2	0.00540825	0.8872
	GO:2000105	positive regulation of DNA-dependent DNA replication	BP	12	8	1	0.00540825	0.979941
	GO:0010759	positive regulation of macrophage chemotaxis	BP	12	8	1	0.00540825	0.979941
	GO:0043023	ribosomal large subunit binding	MF	12	8	0	0.00540825	1
	GO:0001682	tRNA 5'-leader removal	BP	12	8	0	0.00540825	1
	GO:0060707	trophoblast giant cell differentiation	BP	12	8	1	0.00540825	0.979941
	GO:0007613	memory	BP	112	25	44	0.915011	0.0054156
	GO:0010508	positive regulation of autophagy	BP	112	20	44	0.994046	0.0054156
	GO:0044297	cell body	CC	637	142	206	0.999221	0.0054374
	GO:0005788	endoplasmic reticulum lumen	CC	51	23	10	0.00545334	0.9328
	GO:0016667	oxidoreductase activity, acting on a sulfur group of donors	MF	51	23	11	0.00545334	0.876949
	GO:1904062	regulation of cation transmembrane transport	BP	243	54	86	0.976828	0.00546517
	GO:0032024	positive regulation of insulin secretion	BP	62	12	27	0.949102	0.00551851
	GO:0006687	glycosphingolipid metabolic process	BP	37	5	18	0.987498	0.00554113
	GO:0030170	pyridoxal phosphate binding	MF	37	7	18	0.918633	0.00554113
	GO:0010453	regulation of cell fate commitment	BP	19	2	11	0.982158	0.00560069
	GO:0032462	regulation of protein homooligomerization	BP	19	0	11	1	0.00560069
	GO:0045934	negative regulation of nucleobase-containing compound metabolic process	BP	1130	349	306	0.00562902	0.721978
	GO:0009064	glutamine family amino acid metabolic process	BP	48	16	22	0.228975	0.00566029
	GO:0030123	AP-3 adaptor complex	CC	12	1	8	0.979234	0.00568946
	GO:0071696	ectodermal placode development	BP	12	0	8	1	0.00568946
	GO:0003188	heart valve formation	BP	12	1	8	0.979234	0.00568946
	GO:0032460	negative regulation of protein oligomerization	BP	12	0	8	1	0.00568946
	GO:0010875	positive regulation of cholesterol efflux	BP	12	0	8	1	0.00568946
	GO:0060314	regulation of ryanodine-sensitive calcium-release channel activity	BP	12	1	8	0.979234	0.00568946
	GO:0039702	viral budding via host ESCRT complex	BP	12	1	8	0.979234	0.00568946
	GO:0030666	endocytic vesicle membrane	CC	24	3	13	0.978365	0.00569935
	GO:0072594	establishment of protein localization to organelle	BP	336	114	83	0.00570817	0.911267
	GO:0045727	positive regulation of translation	BP	104	41	19	0.00574626	0.991146
	GO:0000956	nuclear-transcribed mRNA catabolic process	BP	101	40	15	0.00576814	0.999334
	GO:0005658	alpha DNA polymerase:primase complex	CC	4	4	0	0.0057813	1
	GO:0035425	autocrine signaling	BP	4	4	0	0.0057813	1
	GO:0072588	box H/ACA RNP complex	CC	4	4	0	0.0057813	1
	GO:0034513	box H/ACA snoRNA binding	MF	4	4	0	0.0057813	1
	GO:0031429	box H/ACA snoRNP complex	CC	4	4	0	0.0057813	1
	GO:1902292	cell cycle DNA replication initiation	BP	4	4	0	0.0057813	1
	GO:0032133	chromosome passenger complex	CC	4	4	0	0.0057813	1
	GO:0000243	commitment complex	CC	4	4	0	0.0057813	1
	GO:0000942	condensed nuclear chromosome outer kinetochore	CC	4	4	0	0.0057813	1
	GO:0071034	CUT catabolic process	BP	4	4	0	0.0057813	1
	GO:0071043	CUT metabolic process	BP	4	4	0	0.0057813	1
	GO:0098536	deuterosome	CC	4	4	0	0.0057813	1
	GO:0010792	DNA double-strand break processing involved in repair via single-strand annealing	BP	4	4	0	0.0057813	1
	GO:0043137	DNA replication, removal of RNA primer	BP	4	4	0	0.0057813	1
	GO:0044547	DNA topoisomerase binding	MF	4	4	0	0.0057813	1
	GO:0035101	FACT complex	CC	4	4	0	0.0057813	1
	GO:0006177	GMP biosynthetic process	BP	4	4	0	0.0057813	1
	GO:0044020	histone methyltransferase activity (H4-R3 specific)	MF	4	4	0	0.0057813	1
	GO:0035061	interchromatin granule	CC	4	4	0	0.0057813	1
	GO:0009240	isopentenyl diphosphate biosynthetic process	BP	4	4	0	0.0057813	1
	GO:0046490	isopentenyl diphosphate metabolic process	BP	4	4	0	0.0057813	1
	GO:0000444	MIS12/MIND type complex	CC	4	4	0	0.0057813	1
	GO:1902975	mitotic DNA replication initiation	BP	4	4	0	0.0057813	1
	GO:0031415	NatA complex	CC	4	4	0	0.0057813	1
	GO:0031262	Ndc80 complex	CC	4	4	0	0.0057813	1
	GO:0070345	negative regulation of fat cell proliferation	BP	4	4	0	0.0057813	1
	GO:1902315	nuclear cell cycle DNA replication initiation	BP	4	4	0	0.0057813	1
	GO:1902512	positive regulation of apoptotic DNA fragmentation	BP	4	4	0	0.0057813	1
	GO:1904874	positive regulation of telomerase RNA localization to Cajal body	BP	4	4	0	0.0057813	1
	GO:0045901	positive regulation of translational elongation	BP	4	4	0	0.0057813	1
	GO:0051940	regulation of catecholamine uptake involved in synaptic transmission	BP	4	4	0	0.0057813	1
	GO:0051584	regulation of dopamine uptake involved in synaptic transmission	BP	4	4	0	0.0057813	1
	GO:0044528	regulation of mitochondrial mRNA stability	BP	4	4	0	0.0057813	1
	GO:1900239	regulation of phenotypic switching	BP	4	4	0	0.0057813	1
	GO:0090677	reversible differentiation	BP	4	4	0	0.0057813	1
	GO:0016259	selenocysteine metabolic process	BP	4	4	0	0.0057813	1
	GO:0000454	snoRNA guided rRNA pseudouridine synthesis	BP	4	4	0	0.0057813	1
	GO:0005173	stem cell factor receptor binding	MF	4	4	0	0.0057813	1
	GO:0032201	telomere maintenance via semi-conservative replication	BP	4	4	0	0.0057813	1
	GO:0031860	telomeric 3' overhang formation	BP	4	4	0	0.0057813	1
	GO:0031499	TRAMP complex	CC	4	4	0	0.0057813	1
	GO:0016426	tRNA (adenine) methyltransferase activity	MF	4	4	0	0.0057813	1
	GO:0051031	tRNA transport	BP	4	4	0	0.0057813	1
	GO:1901657	glycosyl compound metabolic process	BP	95	38	22	0.00578624	0.871163
	GO:0008175	tRNA methyltransferase activity	MF	32	16	2	0.00579211	0.999607
	GO:1990837	sequence-specific double-stranded DNA binding	MF	636	204	174	0.00588141	0.613686
	GO:0098773	skin epidermis development	BP	68	8	29	0.99955	0.00589211
	GO:0048839	inner ear development	BP	143	33	54	0.906064	0.00589668
	GO:0070358	actin polymerization-dependent cell motility	BP	4	0	4	1	0.00595837
	GO:0003997	acyl-CoA oxidase activity	MF	4	0	4	1	0.00595837
	GO:0098574	cytoplasmic side of lysosomal membrane	CC	4	0	4	1	0.00595837
	GO:0048104	establishment of body hair or bristle planar orientation	BP	4	0	4	1	0.00595837
	GO:0048105	establishment of body hair planar orientation	BP	4	0	4	1	0.00595837
	GO:0071558	histone demethylase activity (H3-K27 specific)	MF	4	0	4	1	0.00595837
	GO:0016813	hydrolase activity, acting on carbon-nitrogen (but not peptide) bonds, in linear amidines	MF	4	0	4	1	0.00595837
	GO:0021888	hypothalamus gonadotrophin-releasing hormone neuron development	BP	4	0	4	1	0.00595837
	GO:0021886	hypothalamus gonadotrophin-releasing hormone neuron differentiation	BP	4	0	4	1	0.00595837
	GO:0043651	linoleic acid metabolic process	BP	4	0	4	1	0.00595837
	GO:0014005	microglia development	BP	4	0	4	1	0.00595837
	GO:0070290	N-acylphosphatidylethanolamine-specific phospholipase D activity	MF	4	0	4	1	0.00595837
	GO:2000143	negative regulation of DNA-templated transcription, initiation	BP	4	0	4	1	0.00595837
	GO:0043553	negative regulation of phosphatidylinositol 3-kinase activity	BP	4	0	4	1	0.00595837
	GO:0060633	negative regulation of transcription initiation from RNA polymerase II promoter	BP	4	0	4	1	0.00595837
	GO:0042834	peptidoglycan binding	MF	4	0	4	1	0.00595837
	GO:2000741	positive regulation of mesenchymal stem cell differentiation	BP	4	0	4	1	0.00595837
	GO:0032489	regulation of Cdc42 protein signal transduction	BP	4	0	4	1	0.00595837
	GO:0003096	renal sodium ion transport	BP	4	0	4	1	0.00595837
	GO:0060221	retinal rod cell differentiation	BP	4	0	4	1	0.00595837
	GO:0097490	sympathetic neuron projection extension	BP	4	0	4	1	0.00595837
	GO:0097491	sympathetic neuron projection guidance	BP	4	0	4	1	0.00595837
	GO:0061551	trigeminal ganglion development	BP	4	0	4	1	0.00595837
	GO:0036484	trunk neural crest cell migration	BP	4	0	4	1	0.00595837
	GO:0035290	trunk segmentation	BP	4	0	4	1	0.00595837
	GO:0036486	ventral trunk neural crest cell migration	BP	4	0	4	1	0.00595837
	GO:0090398	cellular senescence	BP	57	25	12	0.00599351	0.903852
	GO:0048029	monosaccharide binding	MF	57	25	14	0.00599351	0.752233
	GO:0008219	cell death	BP	1580	460	482	0.0787123	0.00600062
	GO:0010468	regulation of gene expression	BP	2881	849	767	0.00601658	0.945076
	GO:0098563	intrinsic component of synaptic vesicle membrane	CC	51	4	23	0.999906	0.00602755
	GO:0051926	negative regulation of calcium ion transport	BP	40	9	19	0.813837	0.0061378
	GO:0060070	canonical Wnt signaling pathway	BP	228	49	81	0.985918	0.00614161
	GO:0008088	axo-dendritic transport	BP	74	15	31	0.942273	0.00617618
	GO:0031227	intrinsic component of endoplasmic reticulum membrane	CC	132	50	26	0.00627284	0.987735
	GO:0048588	developmental cell growth	BP	225	53	80	0.926567	0.00628528
	GO:0045335	phagocytic vesicle	CC	77	13	32	0.990202	0.00628796
	GO:0044106	cellular amine metabolic process	BP	54	8	24	0.991497	0.00635809
	GO:0032233	positive regulation of actin filament bundle assembly	BP	54	11	24	0.913597	0.00635809
	GO:0070601	centromeric sister chromatid cohesion	BP	10	7	2	0.00637732	0.81323
	GO:0000478	endonucleolytic cleavage involved in rRNA processing	BP	10	7	0	0.00637732	1
	GO:0000479	endonucleolytic cleavage of tricistronic rRNA transcript (SSU-rRNA, 5.8S rRNA, LSU-rRNA)	BP	10	7	0	0.00637732	1
	GO:0030983	mismatched DNA binding	MF	10	7	1	0.00637732	0.961508
	GO:0030681	multimeric ribonuclease P complex	CC	10	7	0	0.00637732	1
	GO:0005049	nuclear export signal receptor activity	MF	10	7	0	0.00637732	1
	GO:0008252	nucleotidase activity	MF	10	7	0	0.00637732	1
	GO:1902415	regulation of mRNA binding	BP	10	7	0	0.00637732	1
	GO:0033204	ribonuclease P RNA binding	MF	10	7	0	0.00637732	1
	GO:0000012	single strand break repair	BP	10	7	1	0.00637732	0.961508
	GO:0017070	U6 snRNA binding	MF	10	7	0	0.00637732	1
	GO:0010977	negative regulation of neuron projection development	BP	159	34	59	0.970285	0.00639769
	GO:0031514	motile cilium	CC	116	16	45	0.999882	0.00648332
	GO:0051924	regulation of calcium ion transport	BP	181	44	66	0.85941	0.00651181
	GO:1903008	organelle disassembly	BP	86	17	35	0.963496	0.00651805
	GO:0016616	oxidoreductase activity, acting on the CH-OH group of donors, NAD or NADP as acceptor	MF	86	21	35	0.779999	0.00651805
	GO:0061387	regulation of extent of cell growth	BP	113	21	44	0.990206	0.00652562
	GO:0042162	telomeric DNA binding	MF	35	17	6	0.00653072	0.95114
	GO:0001837	epithelial to mesenchymal transition	BP	110	30	43	0.565337	0.00656134
	GO:0032463	negative regulation of protein homooligomerization	BP	10	0	7	1	0.00667541
	GO:0097090	presynaptic membrane organization	BP	10	0	7	1	0.00667541
	GO:1900424	regulation of defense response to bacterium	BP	10	1	7	0.96038	0.00667541
	GO:0021514	ventral spinal cord interneuron differentiation	BP	10	0	7	1	0.00667541
	GO:0008409	5'-3' exonuclease activity	MF	17	10	5	0.00667901	0.53189
	GO:0042886	amide transport	BP	1489	371	455	0.993548	0.00668283
	GO:0044295	axonal growth cone	CC	43	9	20	0.87676	0.00668323
	GO:0001676	long-chain fatty acid metabolic process	BP	43	8	20	0.937068	0.00668323
	GO:0008038	neuron recognition	BP	43	6	20	0.989611	0.00668323
	GO:0031252	cell leading edge	CC	332	83	113	0.870843	0.00678822
	GO:0060429	epithelium development	BP	795	200	252	0.948	0.00682608
	GO:0008299	isoprenoid biosynthetic process	BP	22	12	3	0.00683343	0.966269
	GO:0048246	macrophage chemotaxis	BP	22	12	4	0.00683343	0.898356
	GO:0002285	lymphocyte activation involved in immune response	BP	111	43	28	0.00684317	0.75937
	GO:0043410	positive regulation of MAPK cascade	BP	355	88	120	0.895891	0.00690362
	GO:0071709	membrane assembly	BP	27	6	14	0.796399	0.00691638
	GO:0010959	regulation of metal ion transport	BP	290	74	100	0.804858	0.00692227
	GO:0045182	translation regulator activity	MF	49	22	14	0.00692549	0.505487
	GO:1901565	organonitrogen compound catabolic process	BP	948	244	297	0.912743	0.00697147
	GO:0006518	peptide metabolic process	BP	662	211	150	0.00698296	0.9991
	GO:0038023	signaling receptor activity	MF	467	81	154	1	0.00698424
	GO:0014069	postsynaptic density	CC	365	77	123	0.998358	0.00703273
	GO:0065004	protein-DNA complex assembly	BP	142	53	27	0.00703405	0.994212
	GO:0099572	postsynaptic specialization	CC	388	82	130	0.998703	0.00706935
	GO:0046514	ceramide catabolic process	BP	17	1	10	0.995872	0.00707904
	GO:0032400	melanosome localization	BP	17	2	10	0.969101	0.00707904
	GO:0098754	detoxification	BP	35	8	17	0.7897	0.00708833
	GO:0007569	cell aging	BP	93	37	18	0.00709501	0.977059
	GO:0043487	regulation of RNA stability	BP	93	37	15	0.00709501	0.997203
	GO:0042175	nuclear outer membrane-endoplasmic reticulum membrane network	CC	444	146	110	0.00712397	0.933941
	GO:0000422	autophagy of mitochondrion	BP	63	11	27	0.978264	0.00714295
	GO:0061726	mitochondrion disassembly	BP	63	11	27	0.978264	0.00714295
	GO:0050848	regulation of calcium-mediated signaling	BP	63	10	27	0.990317	0.00714295
	GO:0043139	5'-3' DNA helicase activity	MF	8	6	1	0.00718744	0.926142
	GO:0008821	crossover junction endodeoxyribonuclease activity	MF	8	6	0	0.00718744	1
	GO:0002182	cytoplasmic translational elongation	BP	8	6	1	0.00718744	0.926142
	GO:0000459	exonucleolytic trimming involved in rRNA processing	BP	8	6	0	0.00718744	1
	GO:0000467	exonucleolytic trimming to generate mature 3'-end of 5.8S rRNA from tricistronic rRNA transcript (SSU-rRNA, 5.8S rRNA, LSU-rRNA)	BP	8	6	0	0.00718744	1
	GO:0048256	flap endonuclease activity	MF	8	6	1	0.00718744	0.926142
	GO:0006750	glutathione biosynthetic process	BP	8	6	1	0.00718744	0.926142
	GO:0070652	HAUS complex	CC	8	6	1	0.00718744	0.926142
	GO:0008469	histone-arginine N-methyltransferase activity	MF	8	6	1	0.00718744	0.926142
	GO:0007000	nucleolus organization	BP	8	6	0	0.00718744	1
	GO:0034046	poly(G) binding	MF	8	6	1	0.00718744	0.926142
	GO:0070878	primary miRNA binding	MF	8	6	1	0.00718744	0.926142
	GO:0019798	procollagen-proline dioxygenase activity	MF	8	6	1	0.00718744	0.926142
	GO:0009113	purine nucleobase biosynthetic process	BP	8	6	0	0.00718744	1
	GO:0009130	pyrimidine nucleoside monophosphate biosynthetic process	BP	8	6	1	0.00718744	0.926142
	GO:1900247	regulation of cytoplasmic translational elongation	BP	8	6	1	0.00718744	0.926142
	GO:0046602	regulation of mitotic centrosome separation	BP	8	6	0	0.00718744	1
	GO:0031298	replication fork protection complex	CC	8	6	0	0.00718744	1
	GO:0008494	translation activator activity	MF	8	6	2	0.00718744	0.69858
	GO:0044417	translocation of molecules into host	BP	8	6	0	0.00718744	1
	GO:0051836	translocation of molecules into other organism involved in symbiotic interaction	BP	8	6	0	0.00718744	1
	GO:0034475	U4 snRNA 3'-end processing	BP	8	6	0	0.00718744	1
	GO:0004520	endodeoxyribonuclease activity	MF	38	18	9	0.00720054	0.768642
	GO:0008104	protein localization	BP	2171	567	651	0.954898	0.00720481
	GO:2000178	negative regulation of neural precursor cell proliferation	BP	22	4	12	0.894569	0.00729567
	GO:0001556	oocyte maturation	BP	22	5	12	0.767547	0.00729567
	GO:0006935	chemotaxis	BP	372	82	125	0.994309	0.00734392
	GO:0046085	adenosine metabolic process	BP	6	5	0	0.00736502	1
	GO:0031428	box C/D snoRNP complex	CC	6	5	1	0.00736502	0.8583
	GO:0016281	eukaryotic translation initiation factor 4F complex	CC	6	5	0	0.00736502	1
	GO:0046037	GMP metabolic process	BP	6	5	0	0.00736502	1
	GO:0071204	histone pre-mRNA 3'end processing complex	CC	6	5	0	0.00736502	1
	GO:0071029	nuclear ncRNA surveillance	BP	6	5	0	0.00736502	1
	GO:0071046	nuclear polyadenylation-dependent ncRNA catabolic process	BP	6	5	0	0.00736502	1
	GO:0071035	nuclear polyadenylation-dependent rRNA catabolic process	BP	6	5	0	0.00736502	1
	GO:0071038	nuclear polyadenylation-dependent tRNA catabolic process	BP	6	5	0	0.00736502	1
	GO:0017183	peptidyl-diphthamide biosynthetic process from peptidyl-histidine	BP	6	5	0	0.00736502	1
	GO:0017182	peptidyl-diphthamide metabolic process	BP	6	5	0	0.00736502	1
	GO:0030449	regulation of complement activation	BP	6	5	1	0.00736502	0.8583
	GO:0030174	regulation of DNA-dependent DNA replication initiation	BP	6	5	0	0.00736502	1
	GO:0000019	regulation of mitotic recombination	BP	6	5	0	0.00736502	1
	GO:2000257	regulation of protein activation cascade	BP	6	5	1	0.00736502	0.8583
	GO:1901563	response to camptothecin	BP	6	5	1	0.00736502	0.8583
	GO:0050291	sphingosine N-acyltransferase activity	MF	6	5	0	0.00736502	1
	GO:0051255	spindle midzone assembly	BP	6	5	1	0.00736502	0.8583
	GO:0034511	U3 snoRNA binding	MF	6	5	0	0.00736502	1
	GO:0034061	DNA polymerase activity	MF	30	15	3	0.00746675	0.995624
	GO:0016896	exoribonuclease activity, producing 5'-phosphomonoesters	MF	30	15	2	0.00746675	0.999289
	GO:0003857	3-hydroxyacyl-CoA dehydrogenase activity	MF	8	0	6	1	0.00748535
	GO:0031701	angiotensin receptor binding	MF	8	1	6	0.924416	0.00748535
	GO:1990316	Atg1/ULK1 kinase complex	CC	8	0	6	1	0.00748535
	GO:0071313	cellular response to caffeine	BP	8	0	6	1	0.00748535
	GO:0004300	enoyl-CoA hydratase activity	MF	8	0	6	1	0.00748535
	GO:1903726	negative regulation of phospholipid metabolic process	BP	8	1	6	0.924416	0.00748535
	GO:0097105	presynaptic membrane assembly	BP	8	0	6	1	0.00748535
	GO:1901201	regulation of extracellular matrix assembly	BP	8	1	6	0.924416	0.00748535
	GO:0045607	regulation of inner ear auditory receptor cell differentiation	BP	8	1	6	0.924416	0.00748535
	GO:2000980	regulation of inner ear receptor cell differentiation	BP	8	1	6	0.924416	0.00748535
	GO:2000392	regulation of lamellipodium morphogenesis	BP	8	1	6	0.924416	0.00748535
	GO:0045631	regulation of mechanoreceptor differentiation	BP	8	1	6	0.924416	0.00748535
	GO:0072033	renal vesicle formation	BP	8	1	6	0.924416	0.00748535
	GO:0042809	vitamin D receptor binding	MF	8	0	6	1	0.00748535
	GO:0022405	hair cycle process	BP	69	9	29	0.998865	0.0075117
	GO:0022404	molting cycle process	BP	69	9	29	0.998865	0.0075117
	GO:0010494	cytoplasmic stress granule	CC	55	24	10	0.00756456	0.964368
	GO:0051310	metaphase plate congression	BP	55	24	15	0.00756456	0.585181
	GO:0035740	CD8-positive, alpha-beta T cell proliferation	BP	6	0	5	1	0.00763084
	GO:0060573	cell fate specification involved in pattern specification	BP	6	0	5	1	0.00763084
	GO:0009214	cyclic nucleotide catabolic process	BP	6	0	5	1	0.00763084
	GO:0006689	ganglioside catabolic process	BP	6	0	5	1	0.00763084
	GO:0021979	hypothalamus cell differentiation	BP	6	0	5	1	0.00763084
	GO:0032808	lacrimal gland development	BP	6	0	5	1	0.00763084
	GO:0019262	N-acetylneuraminate catabolic process	BP	6	1	5	0.855824	0.00763084
	GO:2000564	regulation of CD8-positive, alpha-beta T cell proliferation	BP	6	0	5	1	0.00763084
	GO:0010269	response to selenium ion	BP	6	0	5	1	0.00763084
	GO:0021825	substrate-dependent cerebral cortex tangential migration	BP	6	1	5	0.855824	0.00763084
	GO:0016461	unconventional myosin complex	CC	6	0	5	1	0.00763084
	GO:0021521	ventral spinal cord interneuron specification	BP	6	0	5	1	0.00763084
	GO:0009266	response to temperature stimulus	BP	127	48	27	0.00765101	0.962902
	GO:0030336	negative regulation of cell migration	BP	198	47	71	0.904618	0.00770866
	GO:0072384	organelle transport along microtubule	BP	75	19	31	0.709812	0.00777493
	GO:0001934	positive regulation of protein phosphorylation	BP	689	174	220	0.926915	0.00780814
	GO:0099003	vesicle-mediated transport in synapse	BP	214	40	76	0.999099	0.00782982
	GO:0070279	vitamin B6 binding	MF	38	8	18	0.862169	0.0078329
	GO:0023014	signal transduction by protein phosphorylation	BP	585	152	189	0.824014	0.00785553
	GO:0016050	vesicle organization	BP	230	45	81	0.99818	0.00787381
	GO:0042327	positive regulation of phosphorylation	BP	733	192	233	0.817452	0.0078973
	GO:0043408	regulation of MAPK cascade	BP	525	133	171	0.890438	0.00792385
	GO:0060402	calcium ion transport into cytosol	BP	108	21	42	0.980635	0.00793939
	GO:0035023	regulation of Rho protein signal transduction	BP	108	22	42	0.966672	0.00793939
	GO:0110020	regulation of actomyosin structure organization	BP	84	13	34	0.997078	0.00800443
	GO:0004713	protein tyrosine kinase activity	MF	99	22	39	0.907328	0.00805309
	GO:0048475	coated membrane	CC	96	15	38	0.998102	0.00807023
	GO:0030117	membrane coat	CC	96	15	38	0.998102	0.00807023
	GO:0050801	ion homeostasis	BP	522	124	170	0.980697	0.00813558
	GO:0000165	MAPK cascade	BP	569	146	184	0.863785	0.00829986
	GO:0016556	mRNA modification	BP	25	13	2	0.00830518	0.996922
	GO:0018126	protein hydroxylation	BP	25	13	6	0.00830518	0.734171
	GO:0090342	regulation of cell aging	BP	44	20	10	0.00833151	0.820099
	GO:0051972	regulation of telomerase activity	BP	44	20	9	0.00833151	0.898841
	GO:0006414	translational elongation	BP	44	20	7	0.00833151	0.978559
	GO:0005509	calcium ion binding	MF	403	85	134	0.998999	0.0083767
	GO:0046165	alcohol biosynthetic process	BP	106	41	27	0.00838244	0.737034
	GO:0051262	protein tetramerization	BP	140	52	40	0.00839513	0.449895
	GO:0051973	positive regulation of telomerase activity	BP	33	16	6	0.00840468	0.929003
	GO:0046883	regulation of hormone secretion	BP	186	38	67	0.990354	0.00841685
	GO:0051131	chaperone-mediated protein complex assembly	BP	15	9	1	0.00846265	0.992456
	GO:0060218	hematopoietic stem cell differentiation	BP	15	9	2	0.00846265	0.948843
	GO:0034471	ncRNA 5'-end processing	BP	15	9	1	0.00846265	0.992456
	GO:0002693	positive regulation of cellular extravasation	BP	15	9	2	0.00846265	0.948843
	GO:1902570	protein localization to nucleolus	BP	15	9	3	0.00846265	0.831223
	GO:0009220	pyrimidine ribonucleotide biosynthetic process	BP	15	9	3	0.00846265	0.831223
	GO:0071025	RNA surveillance	BP	15	9	1	0.00846265	0.992456
	GO:0032279	asymmetric synapse	CC	367	77	123	0.998654	0.0085179
	GO:0042592	homeostatic process	BP	1325	386	406	0.0981249	0.00852338
	GO:0016570	histone modification	BP	383	127	82	0.00858414	0.998428
	GO:0048518	positive regulation of biological process	BP	4379	1252	1276	0.0373665	0.00863168
	GO:0019199	transmembrane receptor protein kinase activity	MF	58	9	25	0.989943	0.00865993
	GO:0072509	divalent inorganic cation transmembrane transporter activity	MF	20	11	1	0.00880053	0.998522
	GO:0051787	misfolded protein binding	MF	20	11	2	0.00880053	0.987128
	GO:0050434	positive regulation of viral transcription	BP	20	11	4	0.00880053	0.848933
	GO:0001091	RNA polymerase II basal transcription factor binding	MF	20	11	2	0.00880053	0.987128
	GO:0019722	calcium-mediated signaling	BP	127	26	48	0.974206	0.00888085
	GO:0005875	microtubule associated complex	CC	127	37	48	0.3796	0.00888085
	GO:1901567	fatty acid derivative binding	MF	25	6	13	0.726539	0.0088881
	GO:0050660	flavin adenine dinucleotide binding	MF	61	15	26	0.74379	0.00892025
	GO:0032272	negative regulation of protein polymerization	BP	61	6	26	0.999832	0.00892025
	GO:0048598	embryonic morphogenesis	BP	450	96	148	0.99916	0.00892102
	GO:0032401	establishment of melanosome localization	BP	15	2	9	0.94705	0.00892571
	GO:0072673	lamellipodium morphogenesis	BP	15	3	9	0.826758	0.00892571
	GO:0061952	midbody abscission	BP	15	2	9	0.94705	0.00892571
	GO:0051904	pigment granule transport	BP	15	2	9	0.94705	0.00892571
	GO:1902547	regulation of cellular response to vascular endothelial growth factor stimulus	BP	15	5	9	0.401009	0.00892571
	GO:0051386	regulation of neurotrophin TRK receptor signaling pathway	BP	15	3	9	0.826758	0.00892571
	GO:0060390	regulation of SMAD protein signal transduction	BP	15	2	9	0.94705	0.00892571
	GO:1900026	positive regulation of substrate adhesion-dependent cell spreading	BP	33	9	16	0.581649	0.00907935
	GO:0048710	regulation of astrocyte differentiation	BP	33	8	16	0.727552	0.00907935
	GO:0042073	intraciliary transport	BP	44	7	20	0.977007	0.00910345
	GO:0099503	secretory vesicle	CC	371	66	124	0.999997	0.00910918
	GO:0012506	vesicle membrane	CC	257	53	89	0.996076	0.00917017
	GO:0030176	integral component of endoplasmic reticulum membrane	CC	125	47	24	0.00918337	0.990038
	GO:1902369	negative regulation of RNA catabolic process	BP	50	22	4	0.00920011	0.99989
	GO:0005783	endoplasmic reticulum	CC	1333	405	371	0.00921719	0.497276
	GO:0015833	peptide transport	BP	1475	366	449	0.994894	0.00922674
	GO:0048255	mRNA stabilization	BP	36	17	1	0.00924195	0.999992
	GO:0005048	signal sequence binding	MF	36	17	7	0.00924195	0.908414
	GO:0031369	translation initiation factor binding	MF	36	17	5	0.00924195	0.985427
	GO:0001942	hair follicle development	BP	67	8	28	0.999439	0.00932835
	GO:0014033	neural crest cell differentiation	BP	67	15	28	0.863366	0.00932835
	GO:0048864	stem cell development	BP	67	14	28	0.917135	0.00932835
	GO:1905145	cellular response to acetylcholine	BP	20	5	11	0.683657	0.00935063
	GO:1905144	response to acetylcholine	BP	20	5	11	0.683657	0.00935063
	GO:0010770	positive regulation of cell morphogenesis involved in differentiation	BP	168	34	61	0.988987	0.00956064
	GO:0030509	BMP signaling pathway	BP	106	23	41	0.932118	0.00959404
	GO:0032273	positive regulation of protein polymerization	BP	106	23	41	0.932118	0.00959404
	GO:0061326	renal tubule development	BP	73	11	30	0.996267	0.00960516
	GO:0006805	xenobiotic metabolic process	BP	47	4	21	0.999728	0.00963297
	GO:0000175	3'-5'-exoribonuclease activity	MF	28	14	2	0.009642	0.998717
	GO:0070198	protein localization to chromosome, telomeric region	BP	28	14	2	0.009642	0.998717
	GO:0009303	rRNA transcription	BP	28	14	2	0.009642	0.998717
	GO:0008286	insulin receptor signaling pathway	BP	100	22	39	0.916625	0.00972959
	GO:0042633	hair cycle	BP	79	13	32	0.993001	0.00977157
	GO:0042303	molting cycle	BP	79	13	32	0.993001	0.00977157
	GO:0045931	positive regulation of mitotic cell cycle	BP	141	52	31	0.00980378	0.952357
	GO:0035064	methylated histone binding	MF	56	24	12	0.00983753	0.890176
	GO:0140034	methylation-dependent protein binding	MF	56	24	12	0.00983753	0.890176
	GO:0042471	ear morphogenesis	BP	85	19	34	0.887525	0.00984603
	GO:0030038	contractile actin filament bundle assembly	BP	88	16	35	0.985209	0.00985389
	GO:0099501	exocytic vesicle membrane	CC	88	15	35	0.992689	0.00985389
	GO:0043149	stress fiber assembly	BP	88	16	35	0.985209	0.00985389
	GO:0030672	synaptic vesicle membrane	CC	88	15	35	0.992689	0.00985389
	GO:0071345	cellular response to cytokine stimulus	BP	488	158	126	0.00986398	0.851243
	GO:0034708	methyltransferase complex	CC	110	42	21	0.00990831	0.986866
	GO:0015031	protein transport	BP	1449	358	441	0.995877	0.00997281
	GO:1901031	regulation of response to reactive oxygen species	BP	36	7	17	0.903877	0.0100065
	GO:0031902	late endosome membrane	CC	50	9	22	0.958468	0.0100965
	GO:0001655	urogenital system development	BP	258	58	89	0.974526	0.0102541
	GO:0034248	regulation of cellular amide metabolic process	BP	332	111	80	0.0102548	0.944924
	GO:0000980	RNA polymerase II distal enhancer sequence-specific DNA binding	MF	62	26	10	0.0102785	0.98942
	GO:0051254	positive regulation of RNA metabolic process	BP	1245	379	326	0.0102843	0.91351
	GO:1904018	positive regulation of vasculature development	BP	131	33	49	0.759973	0.0102923
	GO:0006576	cellular biogenic amine metabolic process	BP	28	5	14	0.919461	0.010343
	GO:0021952	central nervous system projection neuron axonogenesis	BP	28	3	14	0.99213	0.010343
	GO:0050796	regulation of insulin secretion	BP	128	25	48	0.986488	0.0104532
	GO:0044438	microbody part	CC	53	10	23	0.947348	0.0104983
	GO:0051287	NAD binding	MF	53	13	23	0.738386	0.0104983
	GO:0044439	peroxisomal part	CC	53	10	23	0.947348	0.0104983
	GO:0072665	protein localization to vacuole	BP	53	10	23	0.947348	0.0104983
	GO:0055082	cellular chemical homeostasis	BP	532	127	172	0.978531	0.0105301
	GO:1990234	transferase complex	CC	719	226	165	0.0105562	0.998932
	GO:0007416	synapse assembly	BP	153	26	56	0.999262	0.0105757
	GO:0055037	recycling endosome	CC	125	27	47	0.948558	0.0106113
	GO:1902373	negative regulation of mRNA catabolic process	BP	42	19	3	0.0106226	0.999836
	GO:0043489	RNA stabilization	BP	42	19	2	0.0106226	0.999981
	GO:0009892	negative regulation of metabolic process	BP	2162	641	601	0.0106676	0.506041
	GO:0017101	aminoacyl-tRNA synthetase multienzyme complex	CC	13	8	2	0.0106783	0.912989
	GO:1901070	guanosine-containing compound biosynthetic process	BP	13	8	2	0.0106783	0.912989
	GO:0016864	intramolecular oxidoreductase activity, transposing S-S bonds	MF	13	8	1	0.0106783	0.985521
	GO:0071028	nuclear mRNA surveillance	BP	13	8	1	0.0106783	0.985521
	GO:0071027	nuclear RNA surveillance	BP	13	8	1	0.0106783	0.985521
	GO:0003756	protein disulfide isomerase activity	MF	13	8	1	0.0106783	0.985521
	GO:0009982	pseudouridine synthase activity	MF	13	8	0	0.0106783	1
	GO:0006144	purine nucleobase metabolic process	BP	13	8	3	0.0106783	0.745359
	GO:0090266	regulation of mitotic cell cycle spindle assembly checkpoint	BP	13	8	1	0.0106783	0.985521
	GO:1903504	regulation of mitotic spindle checkpoint	BP	13	8	1	0.0106783	0.985521
	GO:0090231	regulation of spindle checkpoint	BP	13	8	1	0.0106783	0.985521
	GO:0000712	resolution of meiotic recombination intermediates	BP	13	8	1	0.0106783	0.985521
	GO:0030677	ribonuclease P complex	CC	13	8	1	0.0106783	0.985521
	GO:0043488	regulation of mRNA stability	BP	86	34	14	0.0106815	0.995818
	GO:0009408	response to heat	BP	80	32	11	0.0107343	0.99915
	GO:0006301	postreplication repair	BP	23	12	3	0.010745	0.973623
	GO:0010165	response to X-ray	BP	23	12	2	0.010745	0.994518
	GO:2000146	negative regulation of cell motility	BP	207	50	73	0.884039	0.0108007
	GO:0045010	actin nucleation	BP	39	8	18	0.881277	0.0108296
	GO:0032421	stereocilium bundle	CC	39	10	18	0.665807	0.0108296
	GO:0004532	exoribonuclease activity	MF	31	15	2	0.0108322	0.999471
	GO:0032212	positive regulation of telomere maintenance via telomerase	BP	31	15	5	0.0108322	0.957655
	GO:0045070	positive regulation of viral genome replication	BP	31	15	6	0.0108322	0.898436
	GO:0098827	endoplasmic reticulum subcompartment	CC	439	143	111	0.0109054	0.894312
	GO:0071705	nitrogen compound transport	BP	1694	431	511	0.983978	0.0111308
	GO:0004620	phospholipase activity	MF	59	11	25	0.958754	0.0111341
	GO:0098771	inorganic ion homeostasis	BP	476	112	155	0.981759	0.0111669
	GO:0004029	aldehyde dehydrogenase (NAD) activity	MF	13	3	8	0.73999	0.0112073
	GO:0016010	dystrophin-associated glycoprotein complex	CC	13	0	8	1	0.0112073
	GO:0019377	glycolipid catabolic process	BP	13	0	8	1	0.0112073
	GO:0090665	glycoprotein complex	CC	13	0	8	1	0.0112073
	GO:0046479	glycosphingolipid catabolic process	BP	13	0	8	1	0.0112073
	GO:0070307	lens fiber cell development	BP	13	2	8	0.910441	0.0112073
	GO:0035872	nucleotide-binding domain, leucine rich repeat containing receptor signaling pathway	BP	13	3	8	0.73999	0.0112073
	GO:0016307	phosphatidylinositol phosphate kinase activity	MF	13	1	8	0.984967	0.0112073
	GO:0098833	presynaptic endocytic zone	CC	13	0	8	1	0.0112073
	GO:0003222	ventricular trabecula myocardium morphogenesis	BP	13	1	8	0.984967	0.0112073
	GO:0043271	negative regulation of ion transport	BP	110	23	42	0.956693	0.0113347
	GO:0017049	GTP-Rho binding	MF	18	10	4	0.011349	0.78051
	GO:1902579	multi-organism localization	BP	18	10	3	0.011349	0.912997
	GO:0044766	multi-organism transport	BP	18	10	3	0.011349	0.912997
	GO:0045830	positive regulation of isotype switching	BP	18	10	3	0.011349	0.912997
	GO:0014032	neural crest cell development	BP	62	14	26	0.847876	0.0113771
	GO:0061178	regulation of insulin secretion involved in cellular response to glucose stimulus	BP	62	14	26	0.847876	0.0113771
	GO:0007413	axonal fasciculation	BP	23	1	12	0.999406	0.0114443
	GO:0032620	interleukin-17 production	BP	23	4	12	0.913931	0.0114443
	GO:0106030	neuron projection fasciculation	BP	23	1	12	0.999406	0.0114443
	GO:0060632	regulation of microtubule-based movement	BP	23	6	12	0.64135	0.0114443
	GO:0090288	negative regulation of cellular response to growth factor stimulus	BP	107	27	41	0.740451	0.0114603
	GO:0033267	axon part	CC	367	84	122	0.983423	0.0115492
	GO:0003341	cilium movement	BP	42	7	19	0.966478	0.0115528
	GO:0003281	ventricular septum development	BP	65	16	27	0.746557	0.0115756
	GO:0072006	nephron development	BP	104	23	40	0.915985	0.0115772
	GO:0048814	regulation of dendrite morphogenesis	BP	104	17	40	0.997577	0.0115772
	GO:0048562	embryonic organ morphogenesis	BP	198	45	70	0.949608	0.011611
	GO:0006303	double-strand break repair via nonhomologous end joining	BP	48	21	13	0.0116471	0.59799
	GO:0001664	G protein-coupled receptor binding	MF	160	45	58	0.468722	0.0117129
	GO:0008081	phosphoric diester hydrolase activity	MF	71	15	29	0.915164	0.0118551
	GO:1901136	carbohydrate derivative catabolic process	BP	95	23	37	0.801862	0.0118637
	GO:1900087	positive regulation of G1/S transition of mitotic cell cycle	BP	34	16	6	0.0118757	0.940993
	GO:0000803	sex chromosome	CC	34	16	4	0.0118757	0.993229
	GO:0030308	negative regulation of cell growth	BP	157	38	57	0.851718	0.0119615
	GO:0010771	negative regulation of cell morphogenesis involved in differentiation	BP	89	19	35	0.928073	0.0119864
	GO:0095500	acetylcholine receptor signaling pathway	BP	18	4	10	0.774712	0.0120001
	GO:0022038	corpus callosum development	BP	18	2	10	0.976492	0.0120001
	GO:0048712	negative regulation of astrocyte differentiation	BP	18	2	10	0.976492	0.0120001
	GO:0043325	phosphatidylinositol-3,4-bisphosphate binding	MF	18	5	10	0.581406	0.0120001
	GO:1901626	regulation of postsynaptic membrane organization	BP	18	3	10	0.90997	0.0120001
	GO:0071548	response to dexamethasone	BP	18	4	10	0.774712	0.0120001
	GO:0044550	secondary metabolite biosynthetic process	BP	18	3	10	0.90997	0.0120001
	GO:1903831	signal transduction involved in cellular response to ammonium ion	BP	18	4	10	0.774712	0.0120001
	GO:0008361	regulation of cell size	BP	176	34	63	0.995818	0.0120269
	GO:1903902	positive regulation of viral life cycle	BP	51	22	13	0.0120425	0.693681
	GO:0030855	epithelial cell differentiation	BP	384	108	127	0.424144	0.0120741
	GO:0010629	negative regulation of gene expression	BP	1356	410	362	0.0120773	0.836245
	GO:0009156	ribonucleoside monophosphate biosynthetic process	BP	133	49	28	0.0121545	0.96997
	GO:1900024	regulation of substrate adhesion-dependent cell spreading	BP	45	13	20	0.478303	0.0121816
	GO:0008213	protein alkylation	BP	152	55	30	0.0123266	0.991581
	GO:0006479	protein methylation	BP	152	55	30	0.0123266	0.991581
	GO:0009893	positive regulation of metabolic process	BP	2639	775	735	0.0123335	0.478016
	GO:0006493	protein O-linked glycosylation	BP	54	23	8	0.012369	0.992215
	GO:0045121	membrane raft	CC	276	71	94	0.776781	0.0124136
	GO:0031589	cell-substrate adhesion	BP	263	58	90	0.983577	0.0124167
	GO:0051056	regulation of small GTPase mediated signal transduction	BP	221	55	77	0.83629	0.0124386
	GO:0071695	anatomical structure maturation	BP	126	29	47	0.896511	0.0124557
	GO:0048522	positive regulation of cellular process	BP	3937	1135	1148	0.0205499	0.0126202
	GO:0006887	exocytosis	BP	299	46	101	1	0.0126278
	GO:0031113	regulation of microtubule polymerization	BP	48	5	21	0.999035	0.0127228
	GO:0061912	selective autophagy	BP	48	11	21	0.810834	0.0127228
	GO:0090276	regulation of peptide hormone secretion	BP	148	31	54	0.974461	0.012723
	GO:0000790	nuclear chromatin	CC	331	110	64	0.0127682	0.999874
	GO:0016893	endonuclease activity, active with either ribo- or deoxyribonucleic acids and producing 5'-phosphomonoesters	MF	37	17	6	0.0127786	0.966849
	GO:0010972	negative regulation of G2/M transition of mitotic cell cycle	BP	37	17	10	0.0127786	0.603164
	GO:0090102	cochlea development	BP	34	6	16	0.937866	0.0127978
	GO:0043022	ribosome binding	MF	60	25	8	0.0128412	0.997729
	GO:0007178	transmembrane receptor protein serine/threonine kinase signaling pathway	BP	244	62	84	0.798184	0.0130367
	GO:0045766	positive regulation of angiogenesis	BP	117	28	44	0.839195	0.0130567
	GO:1905368	peptidase complex	CC	84	33	6	0.0130739	1
	GO:0044267	cellular protein metabolic process	BP	3586	1041	937	0.0130818	0.995469
	GO:0044272	sulfur compound biosynthetic process	BP	69	28	19	0.0131826	0.56455
	GO:0002377	immunoglobulin production	BP	78	31	20	0.0131968	0.704804
	GO:0032543	mitochondrial translation	BP	75	30	8	0.0132218	0.999921
	GO:0070306	lens fiber cell differentiation	BP	26	5	13	0.883036	0.0133188
	GO:0046466	membrane lipid catabolic process	BP	26	3	13	0.986887	0.0133188
	GO:0070679	inositol 1,4,5 trisphosphate binding	MF	11	7	1	0.0133771	0.972213
	GO:0048291	isotype switching to IgG isotypes	BP	11	7	0	0.0133771	1
	GO:0032404	mismatch repair complex binding	MF	11	7	1	0.0133771	0.972213
	GO:0045721	negative regulation of gluconeogenesis	BP	11	7	1	0.0133771	0.972213
	GO:0019511	peptidyl-proline hydroxylation	BP	11	7	2	0.0133771	0.854457
	GO:0004526	ribonuclease P activity	MF	11	7	0	0.0133771	1
	GO:0000340	RNA 7-methylguanosine cap binding	MF	11	7	1	0.0133771	0.972213
	GO:0000014	single-stranded DNA endodeoxyribonuclease activity	MF	11	7	2	0.0133771	0.854457
	GO:0016446	somatic hypermutation of immunoglobulin genes	BP	11	7	2	0.0133771	0.854457
	GO:1990830	cellular response to leukemia inhibitory factor	BP	118	44	29	0.0134206	0.811333
	GO:1990823	response to leukemia inhibitory factor	BP	118	44	29	0.0134206	0.811333
	GO:1901862	negative regulation of muscle tissue development	BP	54	10	23	0.955019	0.01357
	GO:0005789	endoplasmic reticulum membrane	CC	425	138	109	0.0136528	0.854994
	GO:0019538	protein metabolic process	BP	3948	1142	1033	0.0136629	0.996788
	GO:0015629	actin cytoskeleton	CC	402	103	132	0.82852	0.0136751
	GO:0098857	membrane microdomain	CC	277	72	94	0.745451	0.0137626
	GO:0009101	glycoprotein biosynthetic process	BP	230	79	44	0.0137985	0.999148
	GO:0005615	extracellular space	CC	701	159	221	0.998949	0.0138533
	GO:0044421	extracellular region part	CC	878	207	273	0.997604	0.013919
	GO:1904666	regulation of ubiquitin protein ligase activity	BP	21	11	4	0.0139334	0.87576
	GO:1900006	positive regulation of dendrite development	BP	102	20	39	0.975802	0.0139497
	GO:0016241	regulation of macroautophagy	BP	102	19	39	0.986654	0.0139497
	GO:0051963	regulation of synapse assembly	BP	102	17	39	0.996633	0.0139497
	GO:0043062	extracellular structure organization	BP	222	49	77	0.975094	0.0139655
	GO:0046185	aldehyde catabolic process	BP	11	2	7	0.85102	0.0139701
	GO:1990907	beta-catenin-TCF complex	CC	11	2	7	0.85102	0.0139701
	GO:0060788	ectodermal placode formation	BP	11	0	7	1	0.0139701
	GO:0071697	ectodermal placode morphogenesis	BP	11	0	7	1	0.0139701
	GO:0010523	negative regulation of calcium ion transport into cytosol	BP	11	0	7	1	0.0139701
	GO:0051284	positive regulation of sequestering of calcium ion	BP	11	0	7	1	0.0139701
	GO:0150065	regulation of deacetylase activity	BP	11	2	7	0.85102	0.0139701
	GO:0044062	regulation of excretion	BP	11	2	7	0.85102	0.0139701
	GO:0010715	regulation of extracellular matrix disassembly	BP	11	0	7	1	0.0139701
	GO:0016783	sulfurtransferase activity	MF	11	1	7	0.971316	0.0139701
	GO:0098792	xenophagy	BP	11	3	7	0.621786	0.0139701
	GO:1902751	positive regulation of cell cycle G2/M phase transition	BP	29	14	7	0.013984	0.734804
	GO:0072395	signal transduction involved in cell cycle checkpoint	BP	29	14	3	0.013984	0.994305
	GO:0072422	signal transduction involved in DNA damage checkpoint	BP	29	14	3	0.013984	0.994305
	GO:0072401	signal transduction involved in DNA integrity checkpoint	BP	29	14	3	0.013984	0.994305
	GO:1901615	organic hydroxy compound metabolic process	BP	323	89	108	0.526086	0.0139901
	GO:0006633	fatty acid biosynthetic process	BP	99	28	38	0.475948	0.0141022
	GO:0032088	negative regulation of NF-kappaB transcription factor activity	BP	60	14	25	0.810005	0.0141484
	GO:0098978	glutamatergic synapse	CC	459	114	149	0.919102	0.0141661
	GO:0050771	negative regulation of axonogenesis	BP	63	13	26	0.919408	0.0143524
	GO:0010976	positive regulation of neuron projection development	BP	320	72	107	0.984495	0.0143722
	GO:0006644	phospholipid metabolic process	BP	284	76	96	0.644962	0.0144361
	GO:0010942	positive regulation of cell death	BP	543	162	174	0.12572	0.014464
	GO:0032101	regulation of response to external stimulus	BP	476	128	154	0.651534	0.0144996
	GO:0099512	supramolecular fiber	CC	678	193	214	0.312623	0.0145026
	GO:0042383	sarcolemma	CC	127	27	47	0.95854	0.014556
	GO:0036465	synaptic vesicle recycling	BP	69	14	28	0.936256	0.014617
	GO:0098761	cellular response to interleukin-7	BP	16	9	4	0.0146555	0.689497
	GO:0016894	endonuclease activity, active with either ribo- or deoxyribonucleic acids and producing 3'-phosphomonoesters	MF	16	9	3	0.0146555	0.863929
	GO:0016799	hydrolase activity, hydrolyzing N-glycosyl compounds	MF	16	9	3	0.0146555	0.863929
	GO:0009147	pyrimidine nucleoside triphosphate metabolic process	BP	16	9	5	0.0146555	0.471223
	GO:0009218	pyrimidine ribonucleotide metabolic process	BP	16	9	4	0.0146555	0.689497
	GO:0010758	regulation of macrophage chemotaxis	BP	16	9	3	0.0146555	0.863929
	GO:0098760	response to interleukin-7	BP	16	9	4	0.0146555	0.689497
	GO:0090502	RNA phosphodiester bond hydrolysis, endonucleolytic	BP	16	9	1	0.0146555	0.994555
	GO:0016075	rRNA catabolic process	BP	16	9	0	0.0146555	1
	GO:0035019	somatic stem cell population maintenance	BP	40	9	18	0.813837	0.0146684
	GO:0021700	developmental maturation	BP	216	54	75	0.824117	0.0147011
	GO:1990138	neuron projection extension	BP	168	40	60	0.883682	0.0147059
	GO:0016999	antibiotic metabolic process	BP	78	19	31	0.775667	0.0147246
	GO:0043473	pigmentation	BP	78	17	31	0.901127	0.0147246
	GO:0042147	retrograde transport, endosome to Golgi	BP	78	11	31	0.998562	0.0147246
	GO:0000421	autophagosome membrane	CC	21	7	11	0.35303	0.0147692
	GO:0021522	spinal cord motor neuron differentiation	BP	21	1	11	0.998867	0.0147692
	GO:0000003	reproduction	BP	896	276	224	0.0148479	0.976256
	GO:0090407	organophosphate biosynthetic process	BP	416	135	114	0.0148712	0.589845
	GO:0038084	vascular endothelial growth factor signaling pathway	BP	29	9	14	0.406002	0.0149646
	GO:0035239	tube morphogenesis	BP	665	175	210	0.785554	0.0150214
	GO:1905475	regulation of protein localization to membrane	BP	165	32	59	0.994355	0.0150496
	GO:0034250	positive regulation of cellular amide metabolic process	BP	125	46	25	0.0150877	0.982596
	GO:0043603	cellular amide metabolic process	BP	831	257	207	0.0151496	0.975451
	GO:0048589	developmental growth	BP	601	154	191	0.874304	0.015247
	GO:0002699	positive regulation of immune effector process	BP	144	52	31	0.0152555	0.965201
	GO:0030659	cytoplasmic vesicle membrane	CC	239	49	82	0.995494	0.0153274
	GO:0097164	ammonium ion metabolic process	BP	118	26	44	0.930259	0.0153371
	GO:0042551	neuron maturation	BP	43	5	19	0.996813	0.0154079
	GO:0071549	cellular response to dexamethasone stimulus	BP	16	4	9	0.682901	0.0154212
	GO:0001573	ganglioside metabolic process	BP	16	2	9	0.959492	0.0154212
	GO:0032182	ubiquitin-like protein binding	MF	91	35	22	0.0154858	0.812239
	GO:0006094	gluconeogenesis	BP	55	23	12	0.0158222	0.874951
	GO:0008170	N-methyltransferase activity	MF	82	32	10	0.0159792	0.99981
	GO:0030198	extracellular matrix organization	BP	191	40	67	0.986075	0.0159949
	GO:0030426	growth cone	CC	191	37	67	0.996776	0.0159949
	GO:0090575	RNA polymerase II transcription factor complex	CC	138	50	34	0.0159987	0.822427
	GO:0030119	AP-type membrane coat adaptor complex	CC	46	5	20	0.998435	0.0160316
	GO:0048663	neuron fate commitment	BP	46	3	20	0.999941	0.0160316
	GO:1903169	regulation of calcium ion transmembrane transport	BP	109	23	41	0.951407	0.0160886
	GO:0060491	regulation of cell projection assembly	BP	156	38	56	0.840395	0.0161177
	GO:0044305	calyx of Held	CC	24	12	7	0.0161774	0.51709
	GO:0009112	nucleobase metabolic process	BP	24	12	6	0.0161774	0.693864
	GO:0034097	response to cytokine	BP	552	175	145	0.0161998	0.805614
	GO:0000784	nuclear chromosome, telomeric region	CC	70	28	13	0.0163103	0.972674
	GO:0016860	intramolecular oxidoreductase activity	MF	35	16	10	0.0163767	0.522867
	GO:0007031	peroxisome organization	BP	32	1	15	0.999968	0.0163886
	GO:0031597	cytosolic proteasome complex	CC	9	6	0	0.0165371	1
	GO:0030388	fructose 1,6-bisphosphate metabolic process	BP	9	6	2	0.0165371	0.761842
	GO:0034969	histone arginine methylation	BP	9	6	1	0.0165371	0.94668
	GO:0097421	liver regeneration	BP	9	6	1	0.0165371	0.94668
	GO:0033314	mitotic DNA replication checkpoint	BP	9	6	0	0.0165371	1
	GO:0010825	positive regulation of centrosome duplication	BP	9	6	2	0.0165371	0.761842
	GO:0090309	positive regulation of methylation-dependent chromatin silencing	BP	9	6	1	0.0165371	0.94668
	GO:0090070	positive regulation of ribosome biogenesis	BP	9	6	0	0.0165371	1
	GO:1905216	positive regulation of RNA binding	BP	9	6	0	0.0165371	1
	GO:2000234	positive regulation of rRNA processing	BP	9	6	0	0.0165371	1
	GO:0009129	pyrimidine nucleoside monophosphate metabolic process	BP	9	6	1	0.0165371	0.94668
	GO:0031125	rRNA 3'-end processing	BP	9	6	0	0.0165371	1
	GO:0010256	endomembrane system organization	BP	338	74	112	0.993428	0.0165456
	GO:0035904	aorta development	BP	49	11	21	0.832553	0.0165506
	GO:0099738	cell cortex region	CC	49	12	21	0.735804	0.0165506
	GO:0099518	vesicle cytoskeletal trafficking	BP	49	11	21	0.832553	0.0165506
	GO:0030425	dendrite	CC	582	130	185	0.998632	0.0165918
	GO:0060090	molecular adaptor activity	MF	169	44	60	0.701957	0.0167538
	GO:0046887	positive regulation of hormone secretion	BP	100	20	38	0.968641	0.0167821
	GO:0008544	epidermis development	BP	185	47	65	0.77166	0.0168128
	GO:0048863	stem cell differentiation	BP	150	39	54	0.697703	0.0168598
	GO:0022414	reproductive process	BP	895	275	224	0.0169883	0.975065
	GO:0032774	RNA biosynthetic process	BP	2245	661	617	0.0170005	0.647626
	GO:0003700	DNA-binding transcription factor activity	MF	667	180	210	0.652513	0.0170702
	GO:0009127	purine nucleoside monophosphate biosynthetic process	BP	129	47	27	0.0171543	0.970454
	GO:0009168	purine ribonucleoside monophosphate biosynthetic process	BP	129	47	27	0.0171543	0.970454
	GO:0046348	amino sugar catabolic process	BP	9	2	6	0.757539	0.0171836
	GO:0060581	cell fate commitment involved in pattern specification	BP	9	0	6	1	0.0171836
	GO:0035374	chondroitin sulfate binding	MF	9	2	6	0.757539	0.0171836
	GO:0019374	galactolipid metabolic process	BP	9	0	6	1	0.0171836
	GO:0006681	galactosylceramide metabolic process	BP	9	0	6	1	0.0171836
	GO:0051864	histone demethylase activity (H3-K36 specific)	MF	9	3	6	0.471396	0.0171836
	GO:0070544	histone H3-K36 demethylation	BP	9	3	6	0.471396	0.0171836
	GO:0005078	MAP-kinase scaffold activity	MF	9	0	6	1	0.0171836
	GO:1900272	negative regulation of long-term synaptic potentiation	BP	9	1	6	0.945276	0.0171836
	GO:0051280	negative regulation of release of sequestered calcium ion into cytosol	BP	9	0	6	1	0.0171836
	GO:0030948	negative regulation of vascular endothelial growth factor receptor signaling pathway	BP	9	1	6	0.945276	0.0171836
	GO:1990535	neuron projection maintenance	BP	9	0	6	1	0.0171836
	GO:0035813	regulation of renal sodium excretion	BP	9	1	6	0.945276	0.0171836
	GO:0060579	ventral spinal cord interneuron fate commitment	BP	9	0	6	1	0.0171836
	GO:1905360	GTPase complex	CC	24	4	12	0.930051	0.0171893
	GO:0005834	heterotrimeric G-protein complex	CC	24	4	12	0.930051	0.0171893
	GO:0098693	regulation of synaptic vesicle cycle	BP	125	24	46	0.988616	0.0172679
	GO:2000772	regulation of cellular senescence	BP	38	17	10	0.0172941	0.640747
	GO:0060291	long-term synaptic potentiation	BP	88	15	34	0.992689	0.0175462
	GO:0034446	substrate adhesion-dependent cell spreading	BP	88	23	34	0.658756	0.0175462
	GO:0140238	presynaptic endocytosis	BP	58	13	24	0.848936	0.0175812
	GO:0048488	synaptic vesicle endocytosis	BP	58	13	24	0.848936	0.0175812
	GO:0030858	positive regulation of epithelial cell differentiation	BP	35	4	16	0.994298	0.0176057
	GO:0080135	regulation of cellular response to stress	BP	577	182	168	0.0176276	0.247692
	GO:0031396	regulation of protein ubiquitination	BP	190	66	42	0.0177178	0.969642
	GO:0097447	dendritic tree	CC	583	131	185	0.99826	0.0177527
	GO:0051130	positive regulation of cellular component organization	BP	1061	287	325	0.668477	0.0179147
	GO:0004553	hydrolase activity, hydrolyzing O-glycosyl compounds	MF	64	11	26	0.981595	0.0179173
	GO:0005811	lipid droplet	CC	64	17	26	0.619375	0.0179173
	GO:0032482	Rab protein signal transduction	BP	64	9	26	0.996852	0.0179173
	GO:0031110	regulation of microtubule polymerization or depolymerization	BP	79	14	31	0.985161	0.0179234
	GO:0051302	regulation of cell division	BP	123	45	37	0.0179479	0.315716
	GO:0022406	membrane docking	BP	76	14	30	0.976467	0.0179964
	GO:0008589	regulation of smoothened signaling pathway	BP	76	13	30	0.988442	0.0179964
	GO:0090066	regulation of anatomical structure size	BP	422	96	137	0.990594	0.018001
	GO:0030427	site of polarized growth	CC	192	38	67	0.995192	0.0180393
	GO:0048477	oogenesis	BP	70	14	28	0.94431	0.0180405
	GO:0045910	negative regulation of DNA recombination	BP	41	18	10	0.0180504	0.740774
	GO:1902808	positive regulation of cell cycle G1/S phase transition	BP	41	18	7	0.0180504	0.962118
	GO:0051445	regulation of meiotic cell cycle	BP	41	18	9	0.0180504	0.844209
	GO:0000731	DNA synthesis involved in DNA repair	BP	27	13	5	0.0180869	0.90668
	GO:0045292	mRNA cis splicing, via spliceosome	BP	27	13	2	0.0180869	0.998281
	GO:0002639	positive regulation of immunoglobulin production	BP	27	13	6	0.0180869	0.803068
	GO:0000027	ribosomal large subunit assembly	BP	27	13	1	0.0180869	0.999849
	GO:0006954	inflammatory response	BP	349	90	115	0.793152	0.0182036
	GO:0010638	positive regulation of organelle organization	BP	513	163	128	0.0182138	0.936097
	GO:0006874	cellular calcium ion homeostasis	BP	293	64	98	0.990192	0.0183317
	GO:1901135	carbohydrate derivative metabolic process	BP	831	256	217	0.0184099	0.876014
	GO:0010033	response to organic substance	BP	1891	527	564	0.391605	0.0184179
	GO:0071526	semaphorin-plexin signaling pathway	BP	38	9	17	0.759898	0.0186341
	GO:0090110	cargo loading into COPII-coated vesicle	BP	14	8	1	0.018951	0.989548
	GO:0009263	deoxyribonucleotide biosynthetic process	BP	14	8	2	0.018951	0.93316
	GO:0042575	DNA polymerase complex	CC	14	8	2	0.018951	0.93316
	GO:0071010	prespliceosome	CC	14	8	0	0.018951	1
	GO:0042559	pteridine-containing compound biosynthetic process	BP	14	8	3	0.018951	0.791964
	GO:0046134	pyrimidine nucleoside biosynthetic process	BP	14	8	3	0.018951	0.791964
	GO:0046132	pyrimidine ribonucleoside biosynthetic process	BP	14	8	3	0.018951	0.791964
	GO:2000345	regulation of hepatocyte proliferation	BP	14	8	4	0.018951	0.574471
	GO:0006415	translational termination	BP	14	8	0	0.018951	1
	GO:0071004	U2-type prespliceosome	CC	14	8	0	0.018951	1
	GO:0000792	heterochromatin	CC	86	33	15	0.0190404	0.990994
	GO:0051640	organelle localization	BP	520	132	166	0.884159	0.0190942
	GO:0070050	neuron cellular homeostasis	BP	19	4	10	0.812038	0.0191106
	GO:0080025	phosphatidylinositol-3,5-bisphosphate binding	MF	19	2	10	0.982158	0.0191106
	GO:0045648	positive regulation of erythrocyte differentiation	BP	19	4	10	0.812038	0.0191106
	GO:0033176	proton-transporting V-type ATPase complex	CC	19	1	10	0.997837	0.0191106
	GO:0032660	regulation of interleukin-17 production	BP	19	4	10	0.812038	0.0191106
	GO:1901564	organonitrogen compound metabolic process	BP	4619	1326	1238	0.0191772	0.968446
	GO:0014002	astrocyte development	BP	27	5	13	0.902726	0.0192639
	GO:0021515	cell differentiation in spinal cord	BP	27	1	13	0.999837	0.0192639
	GO:1990748	cellular detoxification	BP	27	8	13	0.477919	0.0192639
	GO:0030990	intraciliary transport particle	CC	27	2	13	0.998159	0.0192639
	GO:0010862	positive regulation of pathway-restricted SMAD protein phosphorylation	BP	27	3	13	0.98983	0.0192639
	GO:0043067	regulation of programmed cell death	BP	1159	330	353	0.249337	0.0192746
	GO:0003730	mRNA 3'-UTR binding	MF	83	32	17	0.0192806	0.950426
	GO:0048638	regulation of developmental growth	BP	310	72	103	0.965837	0.0192866
	GO:0032868	response to insulin	BP	183	54	64	0.304163	0.0194707
	GO:0098686	hippocampal mossy fiber to CA3 synapse	CC	41	7	18	0.959706	0.0194925
	GO:0006165	nucleoside diphosphate phosphorylation	BP	80	31	16	0.0195005	0.957897
	GO:0044092	negative regulation of molecular function	BP	727	187	227	0.884537	0.0195673
	GO:0009988	cell-cell recognition	BP	30	14	3	0.0196866	0.995624
	GO:1905517	macrophage migration	BP	30	14	8	0.0196866	0.622974
	GO:0030968	endoplasmic reticulum unfolded protein response	BP	53	22	11	0.0198019	0.906374
	GO:0099080	supramolecular complex	CC	683	193	214	0.357086	0.0198413
	GO:0099081	supramolecular polymer	CC	683	193	214	0.357086	0.0198413
	GO:0006323	DNA packaging	BP	130	47	22	0.0198423	0.998709
	GO:0097449	astrocyte projection	CC	14	2	8	0.931011	0.0198438
	GO:0032438	melanosome organization	BP	14	3	8	0.787024	0.0198438
	GO:0032402	melanosome transport	BP	14	2	8	0.931011	0.0198438
	GO:1902430	negative regulation of amyloid-beta formation	BP	14	2	8	0.931011	0.0198438
	GO:0048715	negative regulation of oligodendrocyte differentiation	BP	14	1	8	0.989117	0.0198438
	GO:1900746	regulation of vascular endothelial growth factor signaling pathway	BP	14	5	8	0.337587	0.0198438
	GO:0035728	response to hepatocyte growth factor	BP	14	2	8	0.931011	0.0198438
	GO:0002821	positive regulation of adaptive immune response	BP	74	29	14	0.0198648	0.971003
	GO:0017108	5'-flap endonuclease activity	MF	7	5	1	0.0199082	0.897697
	GO:0006348	chromatin silencing at telomere	BP	7	5	1	0.0199082	0.897697
	GO:0001939	female pronucleus	CC	7	5	0	0.0199082	1
	GO:0097504	Gemini of coiled bodies	CC	7	5	0	0.0199082	1
	GO:0001652	granular component	CC	7	5	0	0.0199082	1
	GO:0035184	histone threonine kinase activity	MF	7	5	2	0.0199082	0.62192
	GO:0006188	IMP biosynthetic process	BP	7	5	1	0.0199082	0.897697
	GO:0032407	MutSalpha complex binding	MF	7	5	0	0.0199082	1
	GO:0017196	N-terminal peptidyl-methionine acetylation	BP	7	5	0	0.0199082	1
	GO:0032876	negative regulation of DNA endoreduplication	BP	7	5	0	0.0199082	1
	GO:0007008	outer mitochondrial membrane organization	BP	7	5	0	0.0199082	1
	GO:0035246	peptidyl-arginine N-methylation	BP	7	5	1	0.0199082	0.897697
	GO:0071051	polyadenylation-dependent snoRNA 3'-end processing	BP	7	5	1	0.0199082	0.897697
	GO:0048304	positive regulation of isotype switching to IgG isotypes	BP	7	5	0	0.0199082	1
	GO:0030628	pre-mRNA 3'-splice site binding	MF	7	5	2	0.0199082	0.62192
	GO:0035242	protein-arginine omega-N asymmetric methyltransferase activity	MF	7	5	1	0.0199082	0.897697
	GO:0016926	protein desumoylation	BP	7	5	0	0.0199082	1
	GO:0085020	protein K6-linked ubiquitination	BP	7	5	1	0.0199082	0.897697
	GO:0006610	ribosomal protein import into nucleus	BP	7	5	0	0.0199082	1
	GO:0000056	ribosomal small subunit export from nucleus	BP	7	5	1	0.0199082	0.897697
	GO:0042271	susceptibility to natural killer cell mediated cytotoxicity	BP	7	5	1	0.0199082	0.897697
	GO:0046784	viral mRNA export from host cell nucleus	BP	7	5	0	0.0199082	1
	GO:0031398	positive regulation of protein ubiquitination	BP	108	40	22	0.0199811	0.970025
	GO:0006873	cellular ion homeostasis	BP	420	99	136	0.974183	0.0199945
	GO:0009108	coenzyme biosynthetic process	BP	162	57	37	0.0200703	0.935958
	GO:0044403	symbiont process	BP	273	91	84	0.0201817	0.149032
	GO:2001222	regulation of neuron migration	BP	44	12	19	0.575401	0.0201992
	GO:0019725	cellular homeostasis	BP	636	174	200	0.566964	0.0205208
	GO:0071872	cellular response to epinephrine stimulus	BP	7	1	5	0.895608	0.0205812
	GO:0006707	cholesterol catabolic process	BP	7	1	5	0.895608	0.0205812
	GO:0004383	guanylate cyclase activity	MF	7	0	5	1	0.0205812
	GO:0016885	ligase activity, forming carbon-carbon bonds	MF	7	1	5	0.895608	0.0205812
	GO:0034362	low-density lipoprotein particle	CC	7	1	5	0.895608	0.0205812
	GO:0043202	lysosomal lumen	CC	7	1	5	0.895608	0.0205812
	GO:0002689	negative regulation of leukocyte chemotaxis	BP	7	2	5	0.61712	0.0205812
	GO:0007158	neuron cell-cell adhesion	BP	7	0	5	1	0.0205812
	GO:0009313	oligosaccharide catabolic process	BP	7	0	5	1	0.0205812
	GO:0036092	phosphatidylinositol-3-phosphate biosynthetic process	BP	7	0	5	1	0.0205812
	GO:0098843	postsynaptic endocytic zone	CC	7	0	5	1	0.0205812
	GO:0031650	regulation of heat generation	BP	7	1	5	0.895608	0.0205812
	GO:1904393	regulation of skeletal muscle acetylcholine-gated channel clustering	BP	7	1	5	0.895608	0.0205812
	GO:0071871	response to epinephrine	BP	7	1	5	0.895608	0.0205812
	GO:0016127	sterol catabolic process	BP	7	1	5	0.895608	0.0205812
	GO:0051124	synaptic growth at neuromuscular junction	BP	7	0	5	1	0.0205812
	GO:0031702	type 1 angiotensin receptor binding	MF	7	1	5	0.895608	0.0205812
	GO:0035082	axoneme assembly	BP	47	10	20	0.87312	0.0207713
	GO:0055074	calcium ion homeostasis	BP	301	64	100	0.995403	0.0209267
	GO:1901214	regulation of neuron death	BP	301	81	100	0.625695	0.0209267
	GO:0009617	response to bacterium	BP	301	73	100	0.916367	0.0209267
	GO:0097193	intrinsic apoptotic signaling pathway	BP	247	83	62	0.0209399	0.847199
	GO:0004814	arginine-tRNA ligase activity	MF	3	3	0	0.0209721	1
	GO:0006420	arginyl-tRNA aminoacylation	BP	3	3	0	0.0209721	1
	GO:0045575	basophil activation	BP	3	3	0	0.0209721	1
	GO:0002276	basophil activation involved in immune response	BP	3	3	0	0.0209721	1
	GO:0090661	box H/ACA telomerase RNP complex	CC	3	3	0	0.0209721	1
	GO:0036146	cellular response to mycotoxin	BP	3	3	0	0.0209721	1
	GO:0097149	centralspindlin complex	CC	3	3	0	0.0209721	1
	GO:0000448	cleavage in ITS2 between 5.8S rRNA and LSU-rRNA of tricistronic rRNA transcript (SSU-rRNA, 5.8S rRNA, LSU-rRNA)	BP	3	3	0	0.0209721	1
	GO:0097134	cyclin E1-CDK2 complex	CC	3	3	0	0.0209721	1
[truncated: 18,929 more rows]
