# Supplementary material for: KAT6B is required for histone 3 lysine 9 acetylation and SOX gene expression in the developing brain
Source: Life Sci Alliance. 2024 Nov 13;8(2):e202402969. doi: 10.26508/lsa.202402969 (PMC11561263; doi:10.26508/lsa.202402969)
Supplement: Supplementary file 8 [file LSA-2024-02969_SdataF3.xlsx]

## Sheet: Figure 3G
	Log10 p value	Number of genes DR
brain development	-8.34484	16
head development	-7.89815	16
central nervous system development	-7.53079	17
forebrain development	-7.06322	12
nervous system development	-6.7685	25
neurogenesis	-6.7489	22
axon development	-6.6486	13
telencephalon development	-6.6385	10
neuron differentiation	-6.59201	20
telencephalon regionalization	-6.24643	4
generation of neurons	-6.22513	20
cell differentiation	-5.8311	29
cellular developmental process	-5.8311	29
cell development	-5.59622	24
multicellular organism development	-5.57509	31
multicellular organismal process	-5.48694	36
neuron development	-5.47454	17
forebrain regionalization	-5.43222	4
neuron projection development	-5.35163	16
regulation of cellular process	-5.04923	44

## Sheet: Figure 3H
	E12_B6_KOvsWT.logFC
Lhx2	-0.550052
Prdm8	-0.673212
Emx1	-0.643232
Neurod2	-0.56008
Bhlhe22	-0.456347
Pou3f3	-0.296571
Sema5a	-0.467249
Sema6d	-0.377597
Zbtb18	-0.333971
Epha5	-0.367549
Atm	-0.376562
Draxin	-0.32874
Eomes	-0.301113
Nt	0.312231
Otx1	-0.417766
Rtn4rl2	-0.616004
