# Supplementary material for: KAT6B is required for histone 3 lysine 9 acetylation and SOX gene expression in the developing brain
Source: Life Sci Alliance. 2024 Nov 13;8(2):e202402969. doi: 10.26508/lsa.202402969 (PMC11561263; doi:10.26508/lsa.202402969)
Supplement: Supplementary file 9 [file LSA-2024-02969_TableS3.xlsx]

## Sheet: Read me
Supplementary Table 3: Effects of loss of KAT6B on gene expression levels in the E12.5 dorsal telencephalon and the developing cortex at E15.5
Samples Kat6b–/– vs. Kat6b+/+ E12.5 dorsal telencephalon and E15.5 cerebral cortex
Differentially expressed (DE) gene lists
	Supplementary Table 3a: Effects of loss of KAT6B on gene expression in E12.5 dorsal telencephalon – DE genes
	Supplementary Table 3b: Gene Ontology term analysis of genes affected by loss of KAT6B in E12.5 dorsal telencephalon
	Supplementary Table 3c: Effects of loss of KAT6B on gene expression in E15.5 cortex – DE genes

## Sheet: Suppl Table 3a
Supplementary Table 3a: Effects of loss of KAT6B on gene expression in E12.5 dorsal telencephalon – DE genes
Symbol	description	E12_B6_KOvsWT.logFC	E12_B6_KOvsWT.AveExpr	E12_B6_KOvsWT.t	E12_B6_KOvsWT.P.Value	E12_B6_KOvsWT.adj.P.Val	E12_B6_KOvsWT.B
Stac	src homology three (SH3) and cysteine rich domain	-1.35225	2.10408	-8.94846	4.56627e-08	0.000459883	8.05866
Lhx2	LIM homeobox protein 2	-0.550052	8.47128	-8.76473	6.21716e-08	0.000459883	7.81138
Cnr1	cannabinoid receptor 1 (brain)	-0.546769	7.35499	-7.79746	3.38642e-07	0.00130771	6.42227
Plcxd2	phosphatidylinositol-specific phospholipase C, X domain containing 2	-0.502895	5.98691	-7.7737	3.53578e-07	0.00130771	6.38625
Nwd2	NACHT and WD repeat domain containing 2	-0.865689	3.10447	-7.34007	7.87719e-07	0.0023307	5.71245
Tcf4	transcription factor 4	-0.373531	9.21175	-6.97736	1.56966e-06	0.00387026	5.12474
AI504432	expressed sequence AI504432	-0.524464	5.86711	-6.77943	2.30397e-06	0.0042766	4.79471
Sorl1	sortilin-related receptor, LDLR class A repeats-containing	-0.580885	5.65313	-6.77752	2.31261e-06	0.0042766	4.79148
Prkcb	protein kinase C, beta	-0.460658	5.98937	-6.59978	3.27908e-06	0.00539008	4.48948
Prdm8	PR domain containing 8	-0.673212	5.86156	-6.69373	4.9025e-06	0.00725276	4.14444
Bcl11a	B cell CLL/lymphoma 11A (zinc finger protein)	-0.333127	8.36488	-6.27829	6.23393e-06	0.00838407	3.92987
P4ha3	procollagen-proline, 2-oxoglutarate 4-dioxygenase (proline 4-hydroxylase), alpha polypeptide III	0.953816	2.66544	6.06668	9.58655e-06	0.0118186	3.5523
Ppp2r2b	protein phosphatase 2, regulatory subunit B, beta	-0.376686	7.40373	-5.78205	1.72593e-05	0.0196411	3.03323
Ddx3x	DEAD/H (Asp-Glu-Ala-Asp/His) box polypeptide 3, X-linked	-0.376347	9.39163	-5.70843	2.01275e-05	0.021269	2.89695
Cpeb2	cytoplasmic polyadenylation element binding protein 2	-0.415114	5.28709	-5.67329	2.16653e-05	0.0213431	2.8316
Emx1	empty spiracles homeobox 1	-0.643232	5.81813	-5.95298	2.45202e-05	0.0213431	2.75358
Tnik	TRAF2 and NCK interacting kinase	-0.339006	7.27895	-5.61426	2.45257e-05	0.0213431	2.72142
Neurod2	neurogenic differentiation 2	-0.56008	7.90717	-5.95825	2.6821e-05	0.0220439	2.67896
Prkce	protein kinase C, epsilon	-0.363312	6.48281	-5.41945	3.70367e-05	0.0263769	2.35423
Sparc	secreted acidic cysteine rich glycoprotein	0.42642	6.44085	5.41743	3.71965e-05	0.0263769	2.35038
Mybpc1	myosin binding protein C, slow-type	2.03302	0.0834749	5.41404	3.7466e-05	0.0263769	2.34394
Tmem178	transmembrane protein 178	-0.383342	5.04975	-5.37874	4.03917e-05	0.0263769	2.2768
Pou3f3	POU domain, class 3, transcription factor 3	-0.296571	8.27576	-5.36161	4.18946e-05	0.0263769	2.24416
Bhlhe22	basic helix-loop-helix family, member e22	-0.456347	6.9258	-5.42423	4.56948e-05	0.0263769	2.18176
Sema5a	sema domain, seven thrombospondin repeats (type 1 and type 1-like), transmembrane domain (TM) and short cytoplasmic domain, (semaphorin) 5A	-0.46725	6.84904	-5.43999	4.63566e-05	0.0263769	2.1721
Sema6d	sema domain, transmembrane domain (TM), and cytoplasmic domain, (semaphorin) 6D	-0.377596	6.55627	-5.31736	4.60478e-05	0.0263769	2.15966
Sv2b	synaptic vesicle glycoprotein 2 b	-0.455807	4.41188	-5.19444	5.99429e-05	0.0325811	1.92355
Rph3a	rabphilin 3A	0.435577	5.53252	5.172	6.29101e-05	0.0325811	1.88024
Tmeff2	transmembrane protein with EGF-like and two follistatin-like domains 2	0.538732	4.28379	5.165	6.38673e-05	0.0325811	1.8667
Zbtb18	zinc finger and BTB domain containing 18	-0.33397	9.00259	-5.08192	7.64167e-05	0.0369278	1.70572
Rabgap1l	RAB GTPase activating protein 1-like	-0.363956	6.77373	-5.07309	7.78919e-05	0.0369278	1.68854
Kcng1	potassium voltage-gated channel, subfamily G, member 1	-0.556581	3.49483	-5.06147	7.98762e-05	0.0369278	1.66595
Dock3	dedicator of cyto-kinesis 3	-0.280345	6.07989	-5.01499	8.83447e-05	0.0393823	1.5754
Rab8b	RAB8B, member RAS oncogene family	-0.306061	6.7738	-5.00144	9.0983e-05	0.0393823	1.54894
Rian	RNA imprinted and accumulated in nucleus	0.435455	8.34093	5.1269	9.74726e-05	0.0393823	1.51694
Glyctk	glycerate kinase	0.574855	3.67926	4.97512	9.63367e-05	0.0393823	1.49753
Ubr5	ubiquitin protein ligase E3 component n-recognin 5	-0.272648	8.46253	-4.96493	9.84957e-05	0.0393823	1.47759
Trove2	TROVE domain family, member 2	-0.318721	7.37713	-4.92307	0.000107893	0.0399925	1.39559
Rasgef1b	RasGEF domain family, member 1B	-0.301611	6.31171	-4.9184	0.000108997	0.0399925	1.38642
Epha5	Eph receptor A5	-0.367549	7.58448	-4.91667	0.000109463	0.0399925	1.38263
Sox4	SRY (sex determining region Y)-box 4	-0.275857	9.56802	-4.89223	0.000115399	0.0399925	1.33504
Ubxn2a	UBX domain protein 2A	-0.358748	5.62809	-4.8907	0.000115783	0.0399925	1.33204
Tshz1	teashirt zinc finger family member 1	-0.365628	6.30726	-4.88889	0.000116242	0.0399925	1.32849
Eomes	eomesodermin	-0.301113	7.57109	-4.82955	0.000132333	0.0427655	1.21168
Fam210b	family with sequence similarity 210, member B	-0.378475	6.22384	-4.80699	0.000139031	0.0427655	1.16717
Atm	ataxia telangiectasia mutated	-0.376562	6.3641	-4.80444	0.00013981	0.0427655	1.16213
Nnat	neuronatin	0.312231	11.3114	4.80322	0.000140184	0.0427655	1.15973
Fstl5	follistatin-like 5	-0.380978	5.72119	-4.80121	0.000140801	0.0427655	1.15577
Draxin	dorsal inhibitory axon guidance protein	-0.32874	7.56572	-4.79848	0.000141646	0.0427655	1.15037
2900092D14Rik	RIKEN cDNA 2900092D14 gene	-0.417402	5.50689	-4.78503	0.000145881	0.0431634	1.1238
Magel2	melanoma antigen, family L, 2	0.534183	5.32236	4.87323	0.000162888	0.0464787	1.05578
Serpinh1	serine (or cysteine) peptidase inhibitor, clade H, member 1	0.281286	7.47283	4.73341	0.00016337	0.0464787	1.02167
Smoc2	SPARC related modular calcium binding 2	1.9583	0.195688	4.75956	0.000182164	0.0472738	0.941667
Lgals4	lectin, galactose binding, soluble 4	1.50199	-0.104455	4.67834	0.000184387	0.0472738	0.912431
Efnb2	ephrin B2	-0.307201	8.24373	-4.67015	0.00018774	0.0472738	0.896157
Pum2	pumilio RNA-binding family member 2	-0.23677	8.75329	-4.66442	0.000190123	0.0472738	0.884771
Myl6	myosin, light polypeptide 6, alkali, smooth muscle and non-muscle	0.366366	5.43858	4.6616	0.000191306	0.0472738	0.879166
Prex1	phosphatidylinositol-3,4,5-trisphosphate-dependent Rac exchange factor 1	-0.267635	7.14559	-4.65764	0.000192984	0.0472738	0.871282
Rtn4rl2	reticulon 4 receptor-like 2	-0.616004	4.32322	-4.7199	0.000198119	0.0472738	0.865942
6530402F18Rik	RIKEN cDNA 6530402F18 gene	-0.437526	4.84983	-4.65119	0.000195743	0.0472738	0.858458
BC024139	cDNA sequence BC024139	0.815272	3.52097	4.76574	0.000203109	0.0476952	0.857069
Otx1	orthodenticle homeobox 1	-0.417766	5.17029	-4.64964	0.000196411	0.0472738	0.855383
Nckap5	NCK-associated protein 5	-0.279065	5.79377	-4.6465	0.000197775	0.0472738	0.849133
Suz12	suppressor of zeste 12 homolog (Drosophila)	-0.278168	7.56701	-4.6063	0.000216096	0.049952	0.769094
Nedd9	neural precursor cell expressed, developmentally down-regulated gene 9	-0.278444	5.80498	-4.59481	0.000221642	0.0504456	0.746197
Fam78b	family with sequence similarity 78, member B	-0.290079	5.91745	-4.5504	0.000244475	0.0544904	0.657567
Phlpp1	PH domain and leucine rich repeat protein phosphatase 1	-0.297959	6.27912	-4.54441	0.000247731	0.0544904	0.645606
Sh3rf1	SH3 domain containing ring finger 1	-0.262629	6.66747	-4.53945	0.000250463	0.0544904	0.635689
Celf2	CUGBP, Elav-like family member 2	-0.26433	9.32328	-4.52638	0.000257801	0.0547544	0.609578
Dusp16	dual specificity phosphatase 16	-0.301199	5.56583	-4.51957	0.000261714	0.0547544	0.595956
Elfn2	leucine rich repeat and fibronectin type III, extracellular 2	-0.466042	4.05073	-4.51773	0.00026278	0.0547544	0.592279
Gdf10	growth differentiation factor 10	1.05784	2.34468	4.59154	0.000272023	0.0556537	0.585129
Fibcd1	fibrinogen C domain containing 1	-0.886066	2.62301	-4.51108	0.00027462	0.0556537	0.556124
Gramd1a	GRAM domain containing 1A	0.296899	7.71779	4.4741	0.000289414	0.0572744	0.504953
Tmem74	transmembrane protein 74	-0.685392	3.35147	-4.46835	0.000293127	0.0572744	0.49342
Znrf2	zinc and ring finger 2	-0.360646	6.45782	-4.46882	0.000294231	0.0572744	0.490639
Qser1	glutamine and serine rich 1	-0.339537	7.43671	-4.46544	0.000298842	0.0574165	0.477616
Aldoa	aldolase A, fructose-bisphosphate	0.256261	7.57802	4.44824	0.000306476	0.0581282	0.453128
Sall1	sal-like 1 (Drosophila)	-0.489899	6.77313	-4.68203	0.000341124	0.0615437	0.430958
Sema4d	sema domain, immunoglobulin domain (Ig), transmembrane domain (TM) and short cytoplasmic domain, (semaphorin) 4D	-0.398745	5.139	-4.4292	0.000319688	0.0598666	0.414933
Syn2	synapsin II	-0.38072	5.27018	-4.42186	0.000324931	0.0600878	0.40021
Luzp2	leucine zipper protein 2	-0.380772	4.54498	-4.4043	0.000337835	0.0615437	0.364959
Ntng2	netrin G2	-0.507998	4.8831	-4.45433	0.000348841	0.0621777	0.354753
Impad1	inositol monophosphatase domain containing 1	-0.248891	7.39687	-4.37831	0.000357897	0.0630325	0.312737
Srrm4	serine/arginine repetitive matrix 4	-0.295439	7.2224	-4.36543	0.000368277	0.0640975	0.286854
Plxna4	plexin A4	-0.482584	7.38044	-4.62757	0.000409441	0.0665634	0.27627
Xkr7	X-linked Kx blood group related 7	-0.414341	4.24852	-4.35167	0.000379704	0.0653179	0.259185
Neurod6	neurogenic differentiation 6	-0.793515	8.41758	-5.08119	0.000476585	0.0726866	0.246677
Fsd1l	fibronectin type III and SPRY domain containing 1-like	-0.315146	6.98771	-4.33505	0.000393982	0.0665634	0.225759
Bmpr2	bone morphogenetic protein receptor, type II (serine/threonine kinase)	-0.37737	5.73046	-4.33023	0.000398226	0.0665634	0.216055
Bcl11b	B cell leukemia/lymphoma 11B	-0.3228	8.1776	-4.33002	0.000401617	0.0665634	0.209496
Snhg1	small nucleolar RNA host gene 1	0.355089	5.38812	4.31859	0.000408661	0.0665634	0.19263
Ttbk2	tau tubulin kinase 2	-0.274345	7.11371	-4.28424	0.000441102	0.0709311	0.12344
Zfp704	zinc finger protein 704	-0.323103	7.3978	-4.26578	0.00046158	0.0726866	0.0829549
Wscd1	WSC domain containing 1	-0.284666	6.0921	-4.26097	0.000464548	0.0726866	0.0765259
Rab11fip4	RAB11 family interacting protein 4 (class II)	-0.296617	6.15362	-4.25446	0.000471318	0.0726866	0.0634177
Ckap5	cytoskeleton associated protein 5	-0.255741	8.67066	-4.25302	0.000472832	0.0726866	0.0605125
Lingo3	leucine rich repeat and Ig domain containing 3	-0.744123	1.87016	-4.23891	0.000487919	0.0729718	0.0320551
Actr3b	ARP3 actin-related protein 3B	-0.403886	4.34188	-4.23855	0.00048832	0.0729718	0.0313105
Kcna1	potassium voltage-gated channel, shaker-related subfamily, member 1	-1.05412	2.76812	-4.42374	0.000526558	0.0771278	0.0299381
Plcb1	phospholipase C, beta 1	-0.348889	5.80774	-4.22268	0.000505883	0.0748403	-0.000704264
Dennd4a	DENN/MADD domain containing 4A	-0.291595	5.19021	-4.19737	0.000535221	0.0773463	-0.0517861
Pipox	pipecolic acid oxidase	0.575439	3.17903	4.1932	0.000540219	0.0773463	-0.0602097
Smchd1	SMC hinge domain containing 1	-0.240441	7.25682	-4.19029	0.000543735	0.0773463	-0.066089
Frrs1l	ferric-chelate reductase 1 like	-0.358369	4.86394	-4.18049	0.000555738	0.0783008	-0.0858754
Hipk1	homeodomain interacting protein kinase 1	-0.370436	7.09485	-4.25765	0.000576245	0.0791785	-0.0879916
Tenm4	teneurin transmembrane protein 4	-0.364214	7.3681	-4.24969	0.000581787	0.0791785	-0.0977548
Erdr1	erythroid differentiation regulator 1	1.94503	1.43204	4.5504	0.000651957	0.0817377	-0.100048
Prex2	phosphatidylinositol-3,4,5-trisphosphate-dependent Rac exchange factor 2	-0.461792	3.49759	-4.16006	0.000581637	0.0791785	-0.127156
Hpca	hippocalcin	-0.452066	4.08114	-4.15827	0.000583959	0.0791785	-0.130766
Rrnad1	ribosomal RNA adenine dimethylase domain containing 1	0.431497	4.41207	4.15462	0.000588728	0.0791785	-0.138137
Ppp2r3a	protein phosphatase 2, regulatory subunit B'', alpha	-0.233568	6.68306	-4.14808	0.000597379	0.0796182	-0.151358
Zbtb41	zinc finger and BTB domain containing 41	-0.350899	6.66516	-4.17203	0.000618566	0.081219	-0.169405
Dgkg	diacylglycerol kinase, gamma	-1.30233	1.23256	-4.18405	0.000640238	0.081219	-0.191273
Prr16	proline rich 16	1.13573	0.506218	4.12429	0.000629934	0.081219	-0.199452
Gpr17	G protein-coupled receptor 17	0.782517	2.09762	4.11908	0.000637288	0.081219	-0.209972
Lmbrd2	LMBR1 domain containing 2	-0.341547	4.564	-4.1157	0.000642114	0.081219	-0.21681
Helz	helicase with zinc finger domain	-0.344965	5.07	-4.11555	0.000642329	0.081219	-0.217114
Pdia3	protein disulfide isomerase associated 3	0.238506	8.73675	4.10435	0.000658587	0.081875	-0.239769
Arhgef26	Rho guanine nucleotide exchange factor (GEF) 26	-0.298633	4.8498	-4.09748	0.000668751	0.0824459	-0.253652
Neurog2	neurogenin 2	-0.278056	7.49634	-4.091	0.000678492	0.0828318	-0.266758
Nwd1	NACHT and WD repeat domain containing 1	-0.680752	3.27181	-4.10498	0.00068308	0.0828318	-0.266853
Rab4b	RAB4B, member RAS oncogene family	0.356633	4.76148	4.08335	0.000690171	0.0830113	-0.282229
Nrxn1	neurexin I	-0.358516	6.70288	-4.12984	0.000719185	0.0832508	-0.296718
Olfml3	olfactomedin-like 3	0.751898	3.18593	4.12574	0.000731188	0.0832508	-0.310488
Gm19691	predicted gene, 19691	0.587032	2.84162	4.06579	0.000717759	0.0832508	-0.317756
9630028B13Rik	RIKEN cDNA 9630028B13 gene	-0.631985	3.36067	-4.06138	0.000726201	0.0832508	-0.328058
Wbscr17	Williams-Beuren syndrome chromosome region 17 homolog (human)	-0.334994	4.99671	-4.06044	0.000726392	0.0832508	-0.328594
1700020I14Rik	RIKEN cDNA 1700020I14 gene	-0.254126	5.99435	-4.05787	0.00073056	0.0832508	-0.333781
Sox5	SRY (sex determining region Y)-box 5	-0.270842	7.38071	-4.05124	0.000741453	0.0832508	-0.347197
Tmem170b	transmembrane protein 170B	-0.320019	6.18189	-4.05021	0.000743166	0.0832508	-0.349288
Col28a1	collagen, type XXVIII, alpha 1	1.22411	-0.384727	4.04767	0.000747389	0.0832508	-0.354425
1110038B12Rik	RIKEN cDNA 1110038B12 gene	0.314395	5.61566	4.04705	0.000748435	0.0832508	-0.355693
Mir5125	microRNA 5125	0.829178	2.09427	4.0401	0.000760133	0.083921	-0.369752
Aff4	AF4/FMR2 family, member 4	-0.229662	8.59377	-4.03001	0.000777445	0.0846536	-0.390165
Ulk2	unc-51 like kinase 2	-0.207274	7.76135	-4.02957	0.000778214	0.0846536	-0.391061
Gpc2	glypican 2 (cerebroglycan)	0.233737	8.43345	4.02344	0.000788947	0.0851948	-0.403478
Chrm1	cholinergic receptor, muscarinic 1, CNS	-0.771653	2.04175	-4.01544	0.000803157	0.0861007	-0.419659
Dab1	disabled 1	-0.252405	7.48694	-4.00664	0.000819101	0.0871251	-0.437478
Dusp4	dual specificity phosphatase 4	-0.260826	7.37183	-4.0037	0.00082449	0.0871251	-0.443423
Gucy1a2	guanylate cyclase 1, soluble, alpha 2	-0.350782	5.50465	-3.99346	0.000843579	0.0882424	-0.464171
Creld2	cysteine-rich with EGF-like domains 2	0.32064	5.02213	3.98776	0.000854384	0.0882424	-0.475708
Nr2e1	nuclear receptor subfamily 2, group E, member 1	-0.263832	6.78364	-3.98692	0.000855996	0.0882424	-0.477417
Pcsk2	proprotein convertase subtilisin/kexin type 2	-0.470813	4.24622	-3.98463	0.000860377	0.0882424	-0.482044
P4ha2	procollagen-proline, 2-oxoglutarate 4-dioxygenase (proline 4-hydroxylase), alpha II polypeptide	0.800658	1.96092	3.98015	0.000869035	0.0882424	-0.491121
Ica1l	islet cell autoantigen 1-like	-0.351403	4.13113	-3.97281	0.000883404	0.0882424	-0.505986
Trim2	tripartite motif-containing 2	-0.255436	7.91165	-3.97055	0.000887873	0.0882424	-0.510561
Ppip5k2	diphosphoinositol pentakisphosphate kinase 2	-0.250771	6.96907	-3.96517	0.000898613	0.0882424	-0.521459
Tmem39a	transmembrane protein 39a	0.33872	4.22996	3.96508	0.000898782	0.0882424	-0.52163
Epha4	Eph receptor A4	-0.253101	8.0883	-3.96282	0.000903323	0.0882424	-0.526198
Ogfrl1	opioid growth factor receptor-like 1	-0.275847	5.52019	-3.96253	0.000903916	0.0882424	-0.526793
Prrt1	proline-rich transmembrane protein 1	0.528882	3.07394	3.96118	0.000906641	0.0882424	-0.529521
Spire1	spire homolog 1 (Drosophila)	-0.203683	7.38942	-3.94635	0.000937183	0.0898954	-0.559555
Azin1	antizyme inhibitor 1	-0.222756	8.17468	-3.94511	0.000939797	0.0898954	-0.56208
Pisd-ps1	phosphatidylserine decarboxylase, pseudogene 1	0.460513	4.97426	4.00123	0.000967552	0.0905947	-0.562352
Tmem178b	transmembrane protein 178B	-0.350731	4.71682	-3.94376	0.000942631	0.0898954	-0.564809
Jmy	junction-mediating and regulatory protein	-0.269675	6.34626	-3.94125	0.00094793	0.0898954	-0.56989
Xlr4a	X-linked lymphocyte-regulated 4A	2.4457	-1.85676	3.93615	0.000958788	0.090346	-0.580214
Satb1	special AT-rich sequence binding protein 1	-0.207361	6.97598	-3.92132	0.000991102	0.0922161	-0.610259
Rxrg	retinoid X receptor gamma	0.602875	2.96082	3.89113	0.00106025	0.0980334	-0.671389
Shprh	SNF2 histone linker PHD RING helicase	-0.25358	6.5143	-3.882	0.00108212	0.0990455	-0.689896
Trim33	tripartite motif-containing 33	-0.222313	7.48015	-3.88098	0.00108459	0.0990455	-0.691958
Acrbp	proacrosin binding protein	0.669366	3.3362	3.91638	0.00111307	0.101023	-0.696939
Nfib	nuclear factor I/B	-0.585944	8.98192	-4.2817	0.00133679	0.110794	-0.710165
Irx2	Iroquois related homeobox 2 (Drosophila)	-2.44396	0.963749	-4.26714	0.00139409	0.110882	-0.745257
Extl1	exostoses (multiple)-like 1	1.26881	-0.100901	3.85139	0.00115873	0.104044	-0.751885
Stx1a	syntaxin 1A (brain)	0.383624	5.14656	3.85354	0.00116042	0.104044	-0.752076
Tcf7l2	transcription factor 7 like 2, T cell specific, HMG box	-1.53854	6.00021	-4.60715	0.00158675	0.114521	-0.758185
Plppr3	phospholipid phosphatase related 3	0.281787	8.20538	3.83264	0.0012083	0.107684	-0.789845
Lrrc8b	leucine rich repeat containing 8 family, member B	-0.333188	5.16462	-3.82533	0.00122821	0.108187	-0.804661
Csmd2	CUB and Sushi multiple domains 2	0.253761	5.16753	3.82368	0.00123274	0.108187	-0.807997
Pbrm1	polybromo 1	-0.244407	8.00295	-3.8223	0.00123654	0.108187	-0.810783
Slc6a17	solute carrier family 6 (neurotransmitter transporter), member 17	-0.256999	6.17886	-3.8199	0.00124319	0.108187	-0.815643
Zfp26	zinc finger protein 26	-0.24996	6.40679	-3.81618	0.00125358	0.108453	-0.823185
Ncoa1	nuclear receptor coactivator 1	-0.278031	6.55452	-3.8082	0.00127612	0.109761	-0.839333
Araf	Araf proto-oncogene, serine/threonine kinase	0.21775	6.61054	3.80554	0.00128373	0.109777	-0.844719
Tulp4	tubby like protein 4	-0.247346	7.56705	-3.80191	0.00129418	0.110035	-0.852064
Akt3	thymoma viral proto-oncogene 3	-0.190365	8.37442	-3.79353	0.00131864	0.110794	-0.869034
Atp13a3	ATPase type 13A3	-0.220839	6.64541	-3.78609	0.00134076	0.110794	-0.884104
AF357359	snoRNA AF357359	0.408915	4.36394	3.78559	0.00134224	0.110794	-0.885105
Etl4	enhancer trap locus 4	-0.456845	5.43235	-3.89695	0.00142945	0.111426	-0.885878
Matr3	matrin 3	-0.183178	9.94158	-3.78328	0.00134921	0.110794	-0.889796
Tmem150c	transmembrane protein 150C	-0.379629	4.16171	-3.78177	0.00135376	0.110794	-0.892845
Adcyap1r1	adenylate cyclase activating polypeptide 1 receptor 1	-0.209447	6.48524	-3.77862	0.00136333	0.110794	-0.899227
Abhd17c	abhydrolase domain containing 17C	-0.235882	7.03599	-3.7784	0.001364	0.110794	-0.899673
Psd3	pleckstrin and Sec7 domain containing 3	-0.241321	6.01097	-3.77505	0.00137425	0.110794	-0.906453
P4ha1	procollagen-proline, 2-oxoglutarate 4-dioxygenase (proline 4-hydroxylase), alpha 1 polypeptide	0.276701	5.59745	3.77383	0.001378	0.110794	-0.908924
Trak1	trafficking protein, kinesin binding 1	-0.202776	7.29813	-3.7701	0.00138951	0.110882	-0.916458
Taok1	TAO kinase 1	-0.329122	7.26121	-3.8226	0.00144239	0.111426	-0.921556
Pgap1	post-GPI attachment to proteins 1	-0.326608	7.34068	-3.81913	0.00144612	0.111426	-0.924814
Kcnb1	potassium voltage gated channel, Shab-related subfamily, member 1	-0.313635	4.5969	-3.76077	0.00141879	0.111426	-0.93535
Tspyl2	TSPY-like 2	0.344869	5.86287	3.77657	0.00143295	0.111426	-0.93579
Kcnd2	potassium voltage-gated channel, Shal-related family, member 2	-0.336731	4.68095	-3.75945	0.00142298	0.111426	-0.938022
Lats1	large tumor suppressor	-0.244551	6.78721	-3.74858	0.00145794	0.111755	-0.960008
Cpt1a	carnitine palmitoyltransferase 1a, liver	-0.26982	5.0095	-3.74183	0.00148009	0.112868	-0.973667
Dlx1as	distal-less homeobox 1, antisense	0.388123	6.46398	3.84503	0.00159523	0.114563	-0.984897
Ctnnd2	catenin (cadherin associated protein), delta 2	-0.217784	7.30691	-3.73494	0.00150305	0.114032	-0.987613
Abcb9	ATP-binding cassette, sub-family B (MDR/TAP), member 9	-0.559407	2.83704	-3.73	0.00151973	0.114521	-0.997607
Bhlhe23	basic helix-loop-helix family, member e23	-1.78258	0.29599	-3.8388	0.00163516	0.116301	-1.00505
Kcnj11	potassium inwardly rectifying channel, subfamily J, member 11	-0.466537	3.82483	-3.72534	0.00153562	0.114521	-1.00703
Chd7	chromodomain helicase DNA binding protein 7	-0.228196	7.1835	-3.72166	0.00154831	0.114521	-1.01448
Dck	deoxycytidine kinase	-0.207427	7.16291	-3.71339	0.00157718	0.114521	-1.03121
Zmym4	zinc finger, MYM-type 4	-0.203044	7.5285	-3.7128	0.00157924	0.114521	-1.03239
Pola1	polymerase (DNA directed), alpha 1	-0.260489	5.73571	-3.71144	0.00158404	0.114521	-1.03514
Itpk1	inositol 1,3,4-triphosphate 5/6 kinase	-0.220809	6.07968	-3.71132	0.00158448	0.114521	-1.0354
Usf3	upstream transcription factor family member 3	-0.288813	6.17555	-3.71114	0.00158512	0.114521	-1.03576
Gnptg	N-acetylglucosamine-1-phosphotransferase, gamma subunit	0.33048	5.21139	3.71063	0.00158691	0.114521	-1.03678
Nkain2	Na+/K+ transporting ATPase interacting 2	-0.312121	4.38869	-3.69982	0.00162568	0.116185	-1.05864
Ttc28	tetratricopeptide repeat domain 28	-0.296761	8.4495	-3.72162	0.00167923	0.117737	-1.07217
Cux1	cut-like homeobox 1	-0.195423	7.56609	-3.69244	0.00165269	0.116985	-1.07356
Mib1	mindbomb E3 ubiquitin protein ligase 1	-0.356043	5.70448	-3.71269	0.00169529	0.117747	-1.08276
Tmem132b	transmembrane protein 132B	-0.315786	5.31993	-3.68641	0.0016751	0.117737	-1.08576
Wdr7	WD repeat domain 7	-0.234519	6.62191	-3.68201	0.00169162	0.117747	-1.09464
Gas1	growth arrest specific 1	-0.478108	6.88606	-3.91818	0.0019539	0.126329	-1.10254
Sox21	SRY (sex determining region Y)-box 21	-0.319107	6.06098	-3.68353	0.00171632	0.118651	-1.10422
Cxcl14	chemokine (C-X-C motif) ligand 14	1.16284	2.91568	3.95221	0.00199715	0.126806	-1.10609
Tecr	trans-2,3-enoyl-CoA reductase	0.195281	7.41545	3.67186	0.0017304	0.119067	-1.11517
Abcd2	ATP-binding cassette, sub-family D (ALD), member 2	-0.310175	5.80995	-3.65648	0.00179085	0.122494	-1.14625
Syt6	synaptotagmin VI	-0.535812	4.8251	-3.78785	0.00195099	0.126329	-1.15106
Neurl1b	neuralized E3 ubiquitin protein ligase 1B	-0.477052	3.86098	-3.65371	0.00180196	0.122494	-1.15185
Adamts18	a disintegrin-like and metallopeptidase (reprolysin type) with thrombospondin type 1 motif, 18	-0.330419	4.32695	-3.65294	0.00180504	0.122494	-1.1534
Zik1	zinc finger protein interacting with K protein 1	-0.200641	6.98254	-3.64646	0.00183135	0.123712	-1.1665
Cdk12	cyclin-dependent kinase 12	-0.278912	6.12791	-3.64341	0.00184385	0.123991	-1.17265
Xk	X-linked Kx blood group	-0.482712	3.93365	-3.63977	0.00186145	0.124608	-1.18097
Ccdc177	coiled-coil domain containing 177	-0.32055	5.79031	-3.63194	0.00189484	0.126272	-1.197
Alx1	ALX homeobox 1	1.60832	-0.829737	3.62538	0.00191951	0.126329	-1.20905
Xbp1	X-box binding protein 1	0.223015	6.48066	3.62502	0.00192108	0.126329	-1.20979
Vav3	vav 3 oncogene	-0.426591	3.77677	-3.62181	0.00193487	0.126329	-1.21626
Slc12a5	solute carrier family 12, member 5	0.362113	5.2887	3.62955	0.00195547	0.126329	-1.22016
Fam227a	family with sequence similarity 227, member A	0.416708	3.93006	3.61891	0.00194743	0.126329	-1.22212
Mbtd1	mbt domain containing 1	-0.206349	7.79645	-3.61238	0.00197598	0.126806	-1.23529
Sdf2l1	stromal cell-derived factor 2-like 1	0.42213	4.25913	3.6082	0.0019945	0.126806	-1.24373
Insm1	insulinoma-associated 1	-0.19119	7.5876	-3.60774	0.00199657	0.126806	-1.24467
Fbxo45	F-box protein 45	-0.22787	6.93234	-3.60477	0.00200983	0.126991	-1.25066
A930024E05Rik	RIKEN cDNA A930024E05 gene	-0.428171	3.37441	-3.60312	0.00201723	0.126991	-1.25399
Thsd7a	thrombospondin, type I, domain containing 7A	-0.419901	5.32948	-3.67568	0.00211417	0.129602	-1.25439
Aup1	ancient ubiquitous protein 1	0.281813	5.65749	3.59907	0.00203556	0.127602	-1.26217
Dio3	deiodinase, iodothyronine type III	0.757111	2.4842	3.61078	0.00207684	0.129386	-1.2708
Krtcap3	keratinocyte associated protein 3	0.717321	1.93624	3.58906	0.00208151	0.129386	-1.28237
Twist2	twist basic helix-loop-helix transcription factor 2	1.7133	-1.51324	3.58213	0.0021139	0.129602	-1.29634
Vcam1	vascular cell adhesion molecule 1	0.257901	5.63103	3.58117	0.00211845	0.129602	-1.29828
Cerk	ceramide kinase	-0.223735	5.88261	-3.58083	0.00212003	0.129602	-1.29896
Ppp6r3	protein phosphatase 6, regulatory subunit 3	-0.186333	7.78743	-3.57714	0.00213756	0.12961	-1.30641
Cdk5r2	cyclin-dependent kinase 5, regulatory subunit 2 (p39)	-0.365794	5.23666	-3.59085	0.0021595	0.129868	-1.30714
Scube1	signal peptide, CUB domain, EGF-like 1	0.260307	6.22426	3.57661	0.00214007	0.12961	-1.30747
Gmfb	glia maturation factor, beta	-0.183213	7.70732	-3.57528	0.00214644	0.12961	-1.31016
Plxnd1	plexin D1	-0.259852	6.89466	-3.5674	0.00218448	0.130839	-1.32605
Gad1	glutamate decarboxylase 1	0.393724	6.08634	3.66753	0.00233335	0.132259	-1.32688
Usp9x	ubiquitin specific peptidase 9, X chromosome	-0.292964	7.89877	-3.59689	0.00223679	0.131217	-1.32881
Phf1	PHD finger protein 1	0.332189	4.82771	3.56131	0.00221432	0.131217	-1.33832
Six2	sine oculis-related homeobox 2	1.10913	0.579457	3.55839	0.00222878	0.131217	-1.34421
Mog	myelin oligodendrocyte glycoprotein	0.528133	2.42097	3.55684	0.00223649	0.131217	-1.34733
Actr2	ARP2 actin-related protein 2	-0.188774	8.2237	-3.55334	0.00225401	0.131217	-1.35439
Fam117b	family with sequence similarity 117, member B	-0.2263	7.27357	-3.5527	0.00225719	0.131217	-1.35566
Ndst1	N-deacetylase/N-sulfotransferase (heparan glucosaminyl) 1	-0.208758	7.35936	-3.54925	0.00227464	0.131217	-1.36263
Dtx3	deltex 3, E3 ubiquitin ligase	0.244609	7.28331	3.54856	0.00227812	0.131217	-1.36401
Cdkn1c	cyclin-dependent kinase inhibitor 1C (P57)	0.267759	7.4228	3.54868	0.00228117	0.131217	-1.36488
Met	met proto-oncogene	-0.624488	2.07111	-3.546	0.00229117	0.131217	-1.36918
Irx1	Iroquois related homeobox 1 (Drosophila)	-2.78177	1.47349	-4.01927	0.00299994	0.142413	-1.37335
Cd68	CD68 antigen	0.585316	1.97225	3.54373	0.00230275	0.131217	-1.37373
Myo6	myosin VI	-0.296122	5.27392	-3.54309	0.00230607	0.131217	-1.37504
Dcp2	decapping mRNA 2	-0.267331	6.91472	-3.54308	0.00230611	0.131217	-1.37505
1500035N22Rik	RIKEN cDNA 1500035N22 gene	0.759187	1.36802	3.53421	0.00235212	0.132814	-1.39291
Scaf11	SR-related CTD-associated factor 11	-0.189112	7.42857	-3.53048	0.00237174	0.133413	-1.40043
Hecw1	HECT, C2 and WW domain containing E3 ubiquitin protein ligase 1	-0.272008	6.62868	-3.52772	0.00238638	0.133582	-1.40599
Supt16	suppressor of Ty 16	-0.213227	7.7365	-3.52499	0.0024009	0.133582	-1.41148
Elavl2	ELAV (embryonic lethal, abnormal vision, Drosophila)-like 2 (Hu antigen B)	-0.212369	8.00784	-3.52401	0.0024062	0.133582	-1.41347
Lmtk3	lemur tyrosine kinase 3	0.269745	8.09879	3.52737	0.00243942	0.133582	-1.4213
Nr2c2	nuclear receptor subfamily 2, group C, member 2	-0.226576	6.60755	-3.51777	0.00243983	0.133582	-1.42602
Creb5	cAMP responsive element binding protein 5	-0.58879	2.62849	-3.51681	0.00244509	0.133582	-1.42796
Lrig3	leucine-rich repeats and immunoglobulin-like domains 3	0.580531	2.55754	3.51527	0.00245348	0.133582	-1.43106
Dcx	doublecortin	-0.219852	10.4484	-3.51506	0.00245463	0.133582	-1.43148
Cmtm4	CKLF-like MARVEL transmembrane domain containing 4	-0.227966	6.77115	-3.5148	0.00245601	0.133582	-1.43199
Fam199x	family with sequence similarity 199, X-linked	-0.363272	4.40479	-3.50825	0.00249212	0.135049	-1.44518
Gng7	guanine nucleotide binding protein (G protein), gamma 7	-0.282206	5.03719	-3.50517	0.00250927	0.135482	-1.45138
Bmi1	Bmi1 polycomb ring finger oncogene	-0.220078	7.39756	-3.50347	0.00251877	0.135501	-1.4548
Cabp1	calcium binding protein 1	-0.486391	4.09099	-3.52527	0.0025868	0.137165	-1.46263
Ppp1r1b	protein phosphatase 1, regulatory (inhibitor) subunit 1B	-0.551682	3.29862	-3.49874	0.00254542	0.136438	-1.46431
Pdia4	protein disulfide isomerase associated 4	0.283146	7.08825	3.5131	0.00257374	0.136964	-1.46496
Wdr37	WD repeat domain 37	-0.18981	6.4894	-3.49658	0.00255768	0.136601	-1.46866
Speg	SPEG complex locus	0.471448	4.42697	3.53757	0.00268162	0.13787	-1.48153
Cadps2	Ca2+-dependent activator protein for secretion 2	-0.405748	3.74008	-3.48913	0.00260046	0.137235	-1.48365
Tet1	tet methylcytosine dioxygenase 1	-0.289534	5.93884	-3.48716	0.00261185	0.137235	-1.4876
Tbr1	T-box brain gene 1	-0.258807	8.15913	-3.48395	0.00263465	0.137235	-1.49511
Nmt2	N-myristoyltransferase 2	-0.204068	5.63535	-3.48293	0.00263656	0.137235	-1.4961
Heatr3	HEAT repeat containing 3	-0.241803	5.84321	-3.48205	0.00264177	0.137235	-1.49789
Arhgap5	Rho GTPase activating protein 5	-0.252524	7.05201	-3.4817	0.00264378	0.137235	-1.49858
Fcho1	FCH domain only 1	0.24746	6.16114	3.47598	0.00267767	0.13787	-1.51009
Cltc	clathrin, heavy polypeptide (Hc)	-0.230822	8.75137	-3.47396	0.00268974	0.13787	-1.51415
Col9a2	collagen, type IX, alpha 2	0.650341	3.47381	3.54342	0.00283232	0.140138	-1.51629
St8sia4	ST8 alpha-N-acetyl-neuraminide alpha-2,8-sialyltransferase 4	-0.234041	6.28897	-3.47266	0.00269749	0.13787	-1.51675
Ppp1r16b	protein phosphatase 1, regulatory (inhibitor) subunit 16B	-0.337629	4.14065	-3.47181	0.0027026	0.13787	-1.51846
Rhpn1	rhophilin, Rho GTPase binding protein 1	0.406181	3.66261	3.46917	0.00271852	0.138151	-1.52377
Slc35f1	solute carrier family 35, member F1	-0.242002	6.998	-3.4678	0.00272679	0.138151	-1.52651
Ralgapa2	Ral GTPase activating protein, alpha subunit 2 (catalytic)	-0.241527	5.82478	-3.46484	0.0027448	0.138589	-1.53246
Mcoln1	mucolipin 1	0.238194	5.17905	3.45842	0.00278428	0.139133	-1.54536
Ankrd28	ankyrin repeat domain 28	-0.233161	6.34291	-3.45837	0.00278461	0.139133	-1.54546
Cbfa2t2	core-binding factor, runt domain, alpha subunit 2, translocated to, 2 (human)	-0.223756	6.81595	-3.45711	0.0027924	0.139133	-1.54799
Ids	iduronate 2-sulfatase	-0.228492	7.7629	-3.45699	0.00279319	0.139133	-1.54824
Btbd7	BTB (POZ) domain containing 7	-0.247463	6.06207	-3.45447	0.00280888	0.139445	-1.5533
Ccdc107	coiled-coil domain containing 107	0.355195	3.89768	3.44799	0.00284959	0.140474	-1.5663
Ubr3	ubiquitin protein ligase E3 component n-recognin 3	-0.188088	7.11798	-3.44616	0.00286122	0.140474	-1.56998
Hnrnpa0	heterogeneous nuclear ribonucleoprotein A0	-0.20593	10.3043	-3.44516	0.00286759	0.140474	-1.57199
Ccl27a	chemokine (C-C motif) ligand 27A	0.56445	3.99559	3.51557	0.00304237	0.142433	-1.57813
Kif21a	kinesin family member 21A	-0.201581	7.99448	-3.44209	0.00288721	0.140968	-1.57815
Camkk2	calcium/calmodulin-dependent protein kinase kinase 2, beta	-0.201542	6.3337	-3.43652	0.00292319	0.14156	-1.58933
Cpne7	copine VII	0.993074	0.0560289	3.43573	0.00292831	0.14156	-1.59091
Cdon	cell adhesion molecule-related/down-regulated by oncogenes	-0.42757	7.40126	-3.62143	0.00334546	0.147914	-1.59562
Acot9	acyl-CoA thioesterase 9	0.349708	3.60579	3.43316	0.00294513	0.14156	-1.59609
Setx	senataxin	-0.260706	7.33436	-3.43396	0.00294717	0.14156	-1.59615
Prdm16	PR domain containing 16	-0.29174	5.90912	-3.43312	0.00294539	0.14156	-1.59616
Spin1	spindlin 1	-0.190956	7.53871	-3.43036	0.00296346	0.141882	-1.60169
Gli3	GLI-Kruppel family member GLI3	-0.471926	6.74033	-3.64682	0.0034368	0.14872	-1.60337
Gabrb2	gamma-aminobutyric acid (GABA) A receptor, subunit beta 2	-0.370964	5.82954	-3.49404	0.00313429	0.144222	-1.60853
Fzd8	frizzled class receptor 8	-0.335582	5.76495	-3.45066	0.00308816	0.143577	-1.61947
BC030500	cDNA sequence BC030500	0.509445	2.16852	3.42144	0.00302279	0.142413	-1.61959
Pcyt2	phosphate cytidylyltransferase 2, ethanolamine	0.282079	5.70381	3.42108	0.0030252	0.142413	-1.62031
Zfp292	zinc finger protein 292	-0.23057	7.54651	-3.42065	0.0030281	0.142413	-1.62117
Lxn	latexin	0.339218	4.43364	3.42012	0.00303167	0.142413	-1.62224
Fam98b	family with sequence similarity 98, member B	-0.200934	6.91114	-3.42002	0.00303231	0.142413	-1.62242
2900026A02Rik	RIKEN cDNA 2900026A02 gene	-0.399999	4.87193	-3.44914	0.00311702	0.144104	-1.62651
Eif4a2	eukaryotic translation initiation factor 4A2	0.231288	8.64534	3.41137	0.00309115	0.143577	-1.63978
Ctgf	connective tissue growth factor	0.502335	2.5205	3.41067	0.00309593	0.143577	-1.64117
Inhbb	inhibin beta-B	-0.277844	4.80617	-3.40444	0.00313908	0.144222	-1.65367
Bach2	BTB and CNC homology, basic leucine zipper transcription factor 2	-0.338155	7.32581	-3.48575	0.00340911	0.14872	-1.66939
Phf20	PHD finger protein 20	-0.188249	6.68267	-3.39314	0.00321882	0.147192	-1.67631
Nbea	neurobeachin	-0.267064	8.29236	-3.40768	0.00326069	0.147599	-1.67759
Ncapg2	non-SMC condensin II complex, subunit G2	-0.260058	6.01876	-3.39247	0.00322362	0.147192	-1.67765
Rwdd3	RWD domain containing 3	-0.358691	3.72656	-3.39041	0.0032384	0.147412	-1.68178
Naa50	N(alpha)-acetyltransferase 50, NatE catalytic subunit	-0.182941	7.4205	-3.38707	0.00326247	0.147599	-1.68846
Gspt1	G1 to S phase transition 1	-0.184487	8.17233	-3.38361	0.00328764	0.147839	-1.6954
Rpl3	ribosomal protein L3	0.270571	6.42595	3.38264	0.00329471	0.147839	-1.69734
Atp5k	ATP synthase, H+ transporting, mitochondrial F1F0 complex, subunit E	0.380715	5.53612	3.44368	0.00345137	0.14872	-1.69791
Cul4b	cullin 4B	-0.187738	6.82973	-3.38053	0.00331015	0.147839	-1.70155
Vps13b	vacuolar protein sorting 13B	-0.255797	5.46154	-3.379	0.00332144	0.147839	-1.70463
Usp34	ubiquitin specific peptidase 34	-0.218591	7.77028	-3.37898	0.00332158	0.147839	-1.70467
Kdm5a	lysine (K)-specific demethylase 5A	-0.185826	6.84019	-3.37814	0.00332773	0.147839	-1.70633
Pcolce	procollagen C-endopeptidase enhancer protein	0.841805	1.7558	3.38012	0.00335442	0.147914	-1.71066
Gatsl2	GATS protein-like 2	-0.251709	6.36523	-3.37381	0.0033599	0.147914	-1.71501
Ap4m1	adaptor-related protein complex AP-4, mu 1	0.271713	5.05799	3.37253	0.0033694	0.147914	-1.71756
Pdp1	pyruvate dehyrogenase phosphatase catalytic subunit 1	-0.2038	5.98989	-3.37	0.00338842	0.148309	-1.72264
Maf	avian musculoaponeurotic fibrosarcoma oncogene homolog	0.390427	4.77321	3.38526	0.00347134	0.14872	-1.73095
H2-Ke6	H2-K region expressed gene 6	0.311809	5.19971	3.36364	0.0034365	0.14872	-1.73535
Manea	mannosidase, endo-alpha	-0.266171	5.43243	-3.36139	0.00345372	0.14872	-1.73986
Rarb	retinoic acid receptor, beta	0.537347	4.10552	3.43125	0.00364347	0.14989	-1.74035
Zfas1	zinc finger, NFX1-type containing 1, antisense RNA 1	0.29618	4.93252	3.35847	0.00347611	0.14872	-1.74569
Mxra7	matrix-remodelling associated 7	0.352756	3.65786	3.3582	0.00347824	0.14872	-1.74624
Slc7a1	solute carrier family 7 (cationic amino acid transporter, y+ system), member 1	-0.256154	6.41083	-3.35277	0.00352037	0.14989	-1.7571
Klhl24	kelch-like 24	-0.224427	7.10632	-3.34989	0.00354284	0.14989	-1.76284
Ddn	dendrin	-0.849155	1.61484	-3.34769	0.00356512	0.14989	-1.76817
Adcy8	adenylate cyclase 8	-0.814298	2.03059	-3.36547	0.00361552	0.14989	-1.76827
Tm2d3	TM2 domain containing 3	0.2657	4.39773	3.34705	0.00356528	0.14989	-1.76853
Mga	MAX gene associated	-0.244977	7.10316	-3.34659	0.00356889	0.14989	-1.76944
Pdzd8	PDZ domain containing 8	-0.204534	6.49193	-3.34623	0.00357172	0.14989	-1.77016
Kcnj10	potassium inwardly-rectifying channel, subfamily J, member 10	-0.303015	4.18757	-3.34258	0.00360075	0.14989	-1.77746
Tmem229b	transmembrane protein 229B	-0.204724	6.70735	-3.34214	0.00360425	0.14989	-1.77833
Pou4f1	POU domain, class 4, transcription factor 1	-1.00399	0.893769	-3.34093	0.00361395	0.14989	-1.78076
Armcx5	armadillo repeat containing, X-linked 5	-0.394253	3.26574	-3.33731	0.00364302	0.14989	-1.78798
Ubtd2	ubiquitin domain containing 2	-0.164697	7.31828	-3.33506	0.00366122	0.14989	-1.79248
Pde5a	phosphodiesterase 5A, cGMP-specific	-0.299849	5.21051	-3.33359	0.00367316	0.14989	-1.79541
Klhl28	kelch-like 28	-0.340004	4.46001	-3.33351	0.00367387	0.14989	-1.79559
Daam2	dishevelled associated activator of morphogenesis 2	0.41849	4.03698	3.33222	0.00368432	0.14989	-1.79815
Mapk6	mitogen-activated protein kinase 6	-0.167529	8.25418	-3.33104	0.00369397	0.14989	-1.80051
Diaph2	diaphanous related formin 2	-0.341174	4.23865	-3.33084	0.0036956	0.14989	-1.8009
Kdm6a	lysine (K)-specific demethylase 6A	-0.33506	5.82667	-3.36758	0.00381009	0.150093	-1.80205
Ccdc159	coiled-coil domain containing 159	0.673437	1.97824	3.32841	0.00371554	0.14989	-1.80576
Ercc6l	excision repair cross-complementing rodent repair deficiency complementation group 6 like	-0.257808	4.67157	-3.32836	0.003716	0.14989	-1.80587
Plppr1	phospholipid phosphatase related 1	-0.258432	5.35487	-3.32581	0.00373702	0.14989	-1.81095
Slit2	slit homolog 2 (Drosophila)	-0.249212	5.88839	-3.32562	0.00373859	0.14989	-1.81133
Dscam	Down syndrome cell adhesion molecule	-0.293198	5.71481	-3.32561	0.00373864	0.14989	-1.81134
Ppox	protoporphyrinogen oxidase	0.338737	4.83207	3.32132	0.00377432	0.150093	-1.8199
Nsun3	NOL1/NOP2/Sun domain family member 3	-0.582837	2.53712	-3.32077	0.00377899	0.150093	-1.82102
Dmpk	dystrophia myotonica-protein kinase	0.457323	3.91488	3.32457	0.0038159	0.150093	-1.82543
Mea1	male enhanced antigen 1	0.245389	5.92194	3.31769	0.00380485	0.150093	-1.82717
Paqr9	progestin and adipoQ receptor family member IX	-0.489456	2.29017	-3.31649	0.00381495	0.150093	-1.82956
Trps1	trichorhinophalangeal syndrome I (human)	-0.327238	5.08985	-3.31612	0.0038181	0.150093	-1.8303
Zfp81	zinc finger protein 81	-0.280937	5.36257	-3.31532	0.00382487	0.150093	-1.8319
Sez6	seizure related gene 6	-0.224886	8.16377	-3.31392	0.00383667	0.150158	-1.83467
Jph3	junctophilin 3	-0.319033	5.70614	-3.33054	0.00390065	0.150669	-1.83681
Zbtb48	zinc finger and BTB domain containing 48	0.305047	4.01966	3.31026	0.00386786	0.150635	-1.84197
Efnb1	ephrin B1	-0.222696	7.86875	-3.30965	0.0038731	0.150635	-1.84319
Grp	gastrin releasing peptide	-1.07626	-0.150627	-3.30892	0.0038794	0.150635	-1.84466
Foxg1	forkhead box G1	-0.23106	9.2651	-3.30726	0.00389366	0.150669	-1.84796
Gata3	GATA binding protein 3	-1.56462	0.0159302	-3.35329	0.00408714	0.155437	-1.85589
Itga10	integrin, alpha 10	0.693882	2.00516	3.30019	0.00395502	0.152168	-1.86205
Arrb2	arrestin, beta 2	0.209009	5.78968	3.29962	0.00396003	0.152168	-1.86319
Zfp24	zinc finger protein 24	-0.198788	6.85429	-3.29819	0.00397256	0.15219	-1.86604
Cdk17	cyclin-dependent kinase 17	-0.195268	6.98523	-3.29721	0.00398119	0.15219	-1.86799
Pikfyve	phosphoinositide kinase, FYVE finger containing	-0.236086	6.0883	-3.29316	0.00401703	0.153165	-1.87607
Rpl19	ribosomal protein L19	0.393326	5.4744	3.35503	0.00436396	0.157593	-1.89826
Wapl	WAPL cohesin release factor	-0.209671	6.72317	-3.27894	0.00414533	0.156973	-1.90439
Ccdc71l	coiled-coil domain containing 71 like	-0.194438	5.66624	-3.27857	0.00414874	0.156973	-1.90513
Car11	carbonic anhydrase 11	0.383931	4.22483	3.2762	0.00417058	0.157386	-1.90986
Tiam2	T cell lymphoma invasion and metastasis 2	-0.490596	6.88433	-3.50213	0.00495303	0.165328	-1.9122
Celf6	CUGBP, Elav-like family member 6	0.375374	4.74948	3.28796	0.00423411	0.157386	-1.91341
Pdcd5-ps	programmed cell death 5, pseudogene	0.216943	5.82808	3.27377	0.00419303	0.157386	-1.91469
Mirg	miRNA containing gene	0.774746	2.4889	3.32106	0.00436224	0.157593	-1.91546
Pgm2l1	phosphoglucomutase 2-like 1	-0.244634	6.92938	-3.27279	0.00420205	0.157386	-1.91663
Klhl29	kelch-like 29	-0.219334	6.36206	-3.2707	0.00422157	0.157386	-1.9208
Fam129c	family with sequence similarity 129, member C	0.58644	2.12826	3.27027	0.00422554	0.157386	-1.92165
Nfatc2	nuclear factor of activated T cells, cytoplasmic, calcineurin dependent 2	-0.560286	2.1884	-3.26937	0.004234	0.157386	-1.92345
Sbf2	SET binding factor 2	-0.185657	7.73924	-3.26719	0.0042544	0.157593	-1.92778
Ranbp2	RAN binding protein 2	-0.233796	7.55141	-3.26396	0.00428485	0.157593	-1.9342
Stag2	stromal antigen 2	-0.201215	7.6223	-3.26328	0.00429135	0.157593	-1.93557
Fam193b	family with sequence similarity 193, member B	0.308201	6.65769	3.31137	0.00447839	0.159015	-1.93776
Kmt5c	lysine methyltransferase 5C	0.227059	5.95479	3.26072	0.00431567	0.157593	-1.94066
Kcnh5	potassium voltage-gated channel, subfamily H (eag-related), member 5	-0.776018	1.20335	-3.26008	0.00432174	0.157593	-1.94192
Kcnn3	potassium intermediate/small conductance calcium-activated channel, subfamily N, member 3	-0.3771	3.65626	-3.25993	0.00432321	0.157593	-1.94223
Epg5	ectopic P-granules autophagy protein 5 homolog (C. elegans)	-0.246033	5.3289	-3.25889	0.00433315	0.157593	-1.94429
Lrba	LPS-responsive beige-like anchor	-0.29377	4.96185	-3.25886	0.00433345	0.157593	-1.94436
Lnpep	leucyl/cystinyl aminopeptidase	-0.413952	4.90256	-3.31136	0.00453837	0.159859	-1.94647
Irf9	interferon regulatory factor 9	0.343732	4.16843	3.25655	0.00435562	0.157593	-1.94895
Klhl11	kelch-like 11	-0.339758	4.12983	-3.25531	0.00436751	0.157593	-1.95141
Cnpy2	canopy FGF signaling regulator 2	0.259678	5.66861	3.25275	0.00439231	0.158102	-1.9565
Cep170b	centrosomal protein 170B	-0.31732	6.74607	-3.31026	0.00465126	0.162297	-1.96312
Tspan31	tetraspanin 31	0.182904	6.31236	3.24857	0.00443302	0.159015	-1.96481
Vegfa	vascular endothelial growth factor A	0.346435	6.00784	3.3072	0.004682	0.162297	-1.96902
Parp8	poly (ADP-ribose) polymerase family, member 8	0.260446	4.983	3.24597	0.00445851	0.159015	-1.96997
Moxd1	monooxygenase, DBH-like 1	0.81141	0.905859	3.24457	0.00447235	0.159015	-1.97276
Slc23a2	solute carrier family 23 (nucleobase transporters), member 2	-0.222297	5.54277	-3.24443	0.00447371	0.159015	-1.97303
Gm2223	predicted pseudogene 2223	-0.324344	6.91983	-3.31604	0.00475217	0.163878	-1.97415
Mamdc4	MAM domain containing 4	0.46592	3.23139	3.24204	0.00449735	0.159015	-1.97777
Dcaf12	DDB1 and CUL4 associated factor 12	-0.179555	6.95371	-3.24144	0.0045034	0.159015	-1.97898
Rflna	refilin A	0.735491	1.35108	3.24141	0.00450368	0.159015	-1.97904
Ube2ql1	ubiquitin-conjugating enzyme E2Q family-like 1	-0.318512	7.0116	-3.3033	0.00483709	0.164208	-1.99232
Cox6b1	cytochrome c oxidase, subunit VIb polypeptide 1	0.183201	7.02451	3.2327	0.00459103	0.161329	-1.99633
Fras1	Fraser extracellular matrix complex subunit 1	-0.369479	4.76444	-3.24383	0.00466092	0.162297	-1.99999
Ecel1	endothelin converting enzyme-like 1	0.702102	4.60896	3.44739	0.00547159	0.168448	-2.00265
Dlk1	delta-like 1 homolog (Drosophila)	0.500121	5.87644	3.41255	0.00535881	0.168448	-2.00514
Bex3	brain expressed X-linked 3	0.184668	7.62533	3.22758	0.0046432	0.162297	-2.0065
Bbs4	Bardet-Biedl syndrome 4 (human)	0.230567	5.2865	3.2243	0.0046769	0.162297	-2.013
Celf3	CUGBP, Elav-like family member 3	0.170046	8.18718	3.22342	0.00468601	0.162297	-2.01475
Kcnd3	potassium voltage-gated channel, Shal-related family, member 3	-0.217958	5.85448	-3.22252	0.00469535	0.162297	-2.01655
Slc22a17	solute carrier family 22 (organic cation transporter), member 17	0.269784	7.33332	3.24526	0.00481328	0.164208	-2.02006
Csmd1	CUB and Sushi multiple domains 1	-0.633227	3.2674	-3.27051	0.0049807	0.165583	-2.0286
Nfix	nuclear factor I/X	-0.512644	7.56261	-3.4586	0.00576916	0.170698	-2.03235
Tnrc18	trinucleotide repeat containing 18	-0.230526	8.93412	-3.21349	0.00478973	0.164208	-2.03445
Sos1	son of sevenless homolog 1 (Drosophila)	-0.194181	6.74821	-3.21278	0.00479723	0.164208	-2.03585
Ptpn4	protein tyrosine phosphatase, non-receptor type 4	-0.310834	5.35855	-3.21418	0.00482597	0.164208	-2.03893
Cadm2	cell adhesion molecule 2	-0.274717	5.3204	-3.2089	0.0048384	0.164208	-2.04354
Dubr	Dppa2 upstream binding RNA	-0.329061	3.77575	-3.20786	0.00484958	0.164208	-2.04562
Gm6155	predicted pseudogene 6155	-0.695648	1.32033	-3.20777	0.00485055	0.164208	-2.0458
Mex3c	mex3 RNA binding family member C	-0.164141	7.28915	-3.20465	0.00488394	0.164961	-2.05197
2410006H16Rik	RIKEN cDNA 2410006H16 gene	0.348587	4.73769	3.20209	0.0049306	0.165328	-2.05953
Fsd1	fibronectin type 3 and SPRY domain-containing protein	0.196091	5.66369	3.20005	0.00493377	0.165328	-2.0611
Rhbdl1	rhomboid, veinlet-like 1 (Drosophila)	0.406464	3.69441	3.20004	0.00493385	0.165328	-2.06111
Zim1	zinc finger, imprinted 1	0.569908	2.57576	3.19854	0.00495011	0.165328	-2.06407
Pianp	PILR alpha associated neural protein	-0.279597	4.54737	-3.19747	0.00496185	0.165328	-2.0662
Rnf152	ring finger protein 152	-0.327927	5.53533	-3.21942	0.00510569	0.167205	-2.07233
Dnajc6	DnaJ heat shock protein family (Hsp40) member C6	-0.215343	6.17654	-3.19368	0.00500343	0.165966	-2.0737
Izumo4	IZUMO family member 4	0.584262	2.92599	3.19789	0.00505726	0.166522	-2.0782
Aff3	AF4/FMR2 family, member 3	-0.247775	7.01842	-3.19249	0.00504434	0.166522	-2.07961
Wdr26	WD repeat domain 26	-0.175414	8.31808	-3.18902	0.00505508	0.166522	-2.08294
Dse	dermatan sulfate epimerase	0.401642	3.41592	3.18811	0.00506522	0.166522	-2.08474
Adra1b	adrenergic receptor, alpha 1b	1.04796	0.246732	3.18423	0.00510861	0.167205	-2.09241
Sertad2	SERTA domain containing 2	-0.199557	5.77961	-3.18298	0.0051227	0.167296	-2.09488
Etf1	eukaryotic translation termination factor 1	-0.158201	7.68398	-3.18118	0.00514311	0.167415	-2.09845
Pdpn	podoplanin	0.258712	5.74118	3.17994	0.00515716	0.167415	-2.10091
Tuba4a	tubulin, alpha 4A	-0.405586	2.87721	-3.17966	0.00516029	0.167415	-2.10145
Ralgps1	Ral GEF with PH domain and SH3 binding motif 1	-0.232867	5.62361	-3.1765	0.00519629	0.167843	-2.1077
Ankrd6	ankyrin repeat domain 6	-0.261273	6.16988	-3.17637	0.00519775	0.167843	-2.10795
Sox6	SRY (sex determining region Y)-box 6	-0.225135	6.79016	-3.17507	0.00521264	0.167843	-2.11053
Tmem119	transmembrane protein 119	0.875948	1.45752	3.18168	0.00524784	0.168045	-2.11107
Mgea5	meningioma expressed antigen 5 (hyaluronidase)	-0.1692	8.37784	-3.17453	0.00521885	0.167843	-2.1116
Gbx2	gastrulation brain homeobox 2	-0.983451	3.46852	-3.39425	0.00623138	0.175043	-2.11216
Neurod1	neurogenic differentiation 1	-0.302315	6.18579	-3.20554	0.0053777	0.168448	-2.11334
Plod3	procollagen-lysine, 2-oxoglutarate 5-dioxygenase 3	0.241943	5.60781	3.17315	0.00523472	0.167988	-2.11432
Pdia6	protein disulfide isomerase associated 6	0.195532	8.26466	3.16626	0.00531468	0.168448	-2.12795
Fzd10	frizzled class receptor 10	-0.746738	2.90863	-3.24047	0.00569015	0.169941	-2.13052
Zyg11b	zyg-ll family member B, cell cycle regulator	-0.170914	8.19314	-3.16457	0.00533446	0.168448	-2.13128
A730017C20Rik	RIKEN cDNA A730017C20 gene	0.24709	5.67377	3.16347	0.00534742	0.168448	-2.13346
Calr	calreticulin	0.243935	8.5745	3.17067	0.00538603	0.168448	-2.13393
Myl12a	myosin, light chain 12A, regulatory, non-sarcomeric	0.258666	5.13809	3.16162	0.00536923	0.168448	-2.13712
Gm14204	predicted gene 14204	0.35828	5.88314	3.22922	0.00571217	0.169941	-2.13903
Usp24	ubiquitin specific peptidase 24	-0.191728	7.17693	-3.16034	0.00538441	0.168448	-2.13966
Ptprg	protein tyrosine phosphatase, receptor type, G	-0.210665	6.92297	-3.15884	0.00540213	0.168448	-2.14261
Rgag1	retrotransposon gag domain containing 1	0.738453	0.565636	3.1588	0.00540259	0.168448	-2.14269
Fbxl17	F-box and leucine-rich repeat protein 17	-0.225558	6.33292	-3.1586	0.00540503	0.168448	-2.14309
Pcnx	pecanex homolog (Drosophila)	-0.180907	7.2007	-3.15756	0.00541738	0.168448	-2.14514
Emx2	empty spiracles homeobox 2	-0.289364	6.26881	-3.18162	0.00553588	0.168448	-2.14524
Plxna3	plexin A3	0.228216	7.72918	3.15551	0.00544182	0.168448	-2.14919
Strn	striatin, calmodulin binding protein	-0.263787	4.82276	-3.15282	0.00547407	0.168448	-2.15449
Timp4	tissue inhibitor of metalloproteinase 4	-1.22318	-0.741635	-3.15206	0.00548326	0.168448	-2.156
Sorbs2	sorbin and SH3 domain containing 2	-0.217281	7.39796	-3.15144	0.00549076	0.168448	-2.15723
Ikbkap	inhibitor of kappa light polypeptide enhancer in B cells, kinase complex-associated protein	-0.163408	7.24118	-3.15028	0.00550475	0.168448	-2.15951
Stag1	stromal antigen 1	-0.167866	7.32655	-3.15025	0.00550516	0.168448	-2.15958
Mpped2	metallophosphoesterase domain containing 2	-0.256253	7.6465	-3.16723	0.00559737	0.168448	-2.16041
Prpf40a	pre-mRNA processing factor 40A	-0.20815	7.48885	-3.14654	0.0055502	0.168448	-2.1669
Ccl28	chemokine (C-C motif) ligand 28	-0.750993	1.23015	-3.14558	0.00556195	0.168448	-2.1688
Ptprt	protein tyrosine phosphatase, receptor type, T	-0.347288	3.99108	-3.14551	0.00556272	0.168448	-2.16892
Fam49a	family with sequence similarity 49, member A	-0.460838	7.39113	-3.34462	0.00656039	0.178829	-2.16899
Sstr2	somatostatin receptor 2	-0.237912	5.17512	-3.14418	0.00557902	0.168448	-2.17155
Smc3	structural maintenance of chromosomes 3	-0.202182	7.95081	-3.14381	0.00558357	0.168448	-2.17228
Slc50a1	solute carrier family 50 (sugar transporter), member 1	0.406873	3.38261	3.14378	0.00558396	0.168448	-2.17234
Cask	calcium/calmodulin-dependent serine protein kinase (MAGUK family)	-0.169192	7.46994	-3.14312	0.00559203	0.168448	-2.17364
Rapgef1	Rap guanine nucleotide exchange factor (GEF) 1	-0.194127	8.00429	-3.14302	0.0055933	0.168448	-2.17384
Mir9-3hg	Mir9-3 host gene	-0.213362	6.24376	-3.14231	0.00560202	0.168448	-2.17524
Dennd1b	DENN/MADD domain containing 1B	-0.291111	4.66482	-3.13776	0.00565828	0.169537	-2.18422
Atf7ip	activating transcription factor 7 interacting protein	-0.203298	7.12664	-3.13753	0.00566118	0.169537	-2.18468
Zdhhc23	zinc finger, DHHC domain containing 23	0.943233	0.246361	3.1343	0.00570139	0.169941	-2.19103
Foxa1	forkhead box A1	-1.69692	0.0868057	-3.21908	0.00616923	0.175043	-2.19364
Usp38	ubiquitin specific peptidase 38	-0.198679	5.9082	-3.13277	0.00572061	0.169941	-2.19405
Akap8l	A kinase (PRKA) anchor protein 8-like	0.289791	6.02576	3.14944	0.00582118	0.171551	-2.19545
Psme4	proteasome (prosome, macropain) activator subunit 4	-0.192586	7.775	-3.13063	0.00574761	0.170401	-2.19828
Epha8	Eph receptor A8	-0.582756	3.32064	-3.16902	0.00596127	0.174023	-2.1994
Cnn2	calponin 2	0.598964	4.19239	3.24537	0.00639955	0.176963	-2.20303
Anapc13	anaphase promoting complex subunit 13	0.231213	4.79755	3.12528	0.00581549	0.171551	-2.20882
Lrrc3b	leucine rich repeat containing 3B	-0.788982	0.872011	-3.12138	0.00586552	0.172514	-2.21651
Mycl	v-myc avian myelocytomatosis viral oncogene lung carcinoma derived	-0.178963	7.36293	-3.11671	0.00592588	0.173943	-2.2257
Kcna3	potassium voltage-gated channel, shaker-related subfamily, member 3	-0.373022	3.3999	-3.11416	0.0059591	0.174023	-2.23072
Eif2s3x	eukaryotic translation initiation factor 2, subunit 3, structural gene X-linked	-0.294961	4.86441	-3.11291	0.00597543	0.174023	-2.23317
Htr1a	5-hydroxytryptamine (serotonin) receptor 1A	-0.764895	0.457011	-3.11275	0.00597764	0.174023	-2.2335
Diras1	DIRAS family, GTP-binding RAS-like 1	-0.275371	5.2137	-3.112	0.0059874	0.174023	-2.23497
Lhfpl3	lipoma HMGIC fusion partner-like 3	-0.591182	2.8171	-3.11884	0.00603716	0.174163	-2.23617
Gdpd2	glycerophosphodiester phosphodiesterase domain containing 2	0.488817	3.36386	3.11148	0.0060229	0.174163	-2.23899
Dicer1	dicer 1, ribonuclease type III	-0.22188	7.67918	-3.10991	0.00601492	0.174163	-2.23908
Dusp10	dual specificity phosphatase 10	-0.41751	3.19026	-3.1079	0.00604149	0.174163	-2.24304
Celsr1	cadherin, EGF LAG seven-pass G-type receptor 1	-0.537304	7.67128	-3.35089	0.00740822	0.186707	-2.24397
Clk2	CDC-like kinase 2	0.227364	6.21782	3.10718	0.00605107	0.174163	-2.24446
Zfp511	zinc finger protein 511	0.295194	4.38747	3.10626	0.00606327	0.174175	-2.24627
Nab1	Ngfi-A binding protein 1	-0.202646	5.69525	-3.10464	0.00608483	0.174455	-2.24945
C77370	expressed sequence C77370	-0.342711	6.00067	-3.16615	0.00645476	0.177165	-2.2513
Ssh2	slingshot homolog 2 (Drosophila)	-0.193586	6.88094	-3.10193	0.00612107	0.175043	-2.25478
Stox2	storkhead box 2	-0.244586	8.47289	-3.11228	0.00622418	0.175043	-2.25918
Hdac4	histone deacetylase 4	-0.351863	4.57326	-3.1005	0.00617166	0.175043	-2.26079
Egfl6	EGF-like-domain, multiple 6	1.33356	1.25186	3.21008	0.00680769	0.180177	-2.26094
Stk25	serine/threonine kinase 25 (yeast)	0.17003	7.67006	3.09805	0.00617336	0.175043	-2.26241
Klf13	Kruppel-like factor 13	-0.247164	6.38975	-3.09767	0.00617857	0.175043	-2.26317
Fam84b	family with sequence similarity 84, member B	-0.259658	4.97084	-3.09607	0.00620021	0.175043	-2.2663
A230083G16Rik	RIKEN cDNA A230083G16 gene	0.865977	1.26617	3.09512	0.00622011	0.175043	-2.26888
Map3k9	mitogen-activated protein kinase kinase kinase 9	-0.251745	6.49657	-3.09677	0.00623342	0.175043	-2.26923
Pcdh19	protocadherin 19	-0.396041	6.61448	-3.22542	0.00699573	0.182778	-2.27004
Cntn1	contactin 1	-0.294253	4.7949	-3.09348	0.00623549	0.175043	-2.27139
Nprl2	nitrogen permease regulator-like 2	0.264073	4.89866	3.0915	0.0062627	0.175474	-2.2753
Zfp462	zinc finger protein 462	-0.264351	8.35856	-3.12346	0.00645266	0.177165	-2.2753
Satb2	special AT-rich sequence binding protein 2	-0.271481	5.73098	-3.0899	0.00628458	0.175516	-2.27842
Tbce	tubulin-specific chaperone E	0.281724	5.35946	3.08966	0.0062879	0.175516	-2.2789
Tomm7	translocase of outer mitochondrial membrane 7 homolog (yeast)	0.222527	5.6869	3.08606	0.0063377	0.17632	-2.28597
Prkaa2	protein kinase, AMP-activated, alpha 2 catalytic subunit	-0.235032	5.29773	-3.08534	0.00634778	0.17632	-2.2874
Cacna1g	calcium channel, voltage-dependent, T type, alpha 1G subunit	0.266299	6.34529	3.09539	0.00642414	0.177165	-2.28891
Mtmr7	myotubularin related protein 7	-0.203586	5.33123	-3.08416	0.00636409	0.17632	-2.2897
Cers2	ceramide synthase 2	0.232153	5.92121	3.08414	0.00636439	0.17632	-2.28974
Fut9	fucosyltransferase 9	-0.278845	6.46914	-3.10705	0.00654588	0.178829	-2.2938
Nipa2	non imprinted in Prader-Willi/Angelman syndrome 2 homolog (human)	-0.242559	4.96574	-3.07896	0.00643701	0.177165	-2.29991
Smad5	SMAD family member 5	-0.20389	7.94043	-3.07221	0.00653284	0.178829	-2.31316
Avl9	AVL9 cell migration associated	-0.170208	7.33691	-3.06955	0.006571	0.178829	-2.31838
Peli2	pellino 2	-0.24397	5.34175	-3.06881	0.00658163	0.178829	-2.31983
Prpf8	pre-mRNA processing factor 8	-0.214026	8.89833	-3.06802	0.00659294	0.178829	-2.32137
Cpq	carboxypeptidase Q	0.549881	1.70185	3.06754	0.00660001	0.178829	-2.32233
Capn6	calpain 6	0.525512	2.70757	3.06549	0.00662961	0.178957	-2.32634
Plxna2	plexin A2	-0.218907	8.89869	-3.06539	0.00663105	0.178957	-2.32654
Carmil2	capping protein regulator and myosin 1 linker 2	0.314492	3.97011	3.06388	0.00665295	0.178957	-2.32949
Atp6v0e	ATPase, H+ transporting, lysosomal V0 subunit E	-0.249997	4.9046	-3.06387	0.00665311	0.178957	-2.32951
Herc3	hect domain and RLD 3	-0.208632	5.51415	-3.06102	0.00669482	0.179752	-2.33511
Thbs2	thrombospondin 2	1.46549	0.593266	3.14713	0.00726489	0.1866	-2.3361
Fam84a	family with sequence similarity 84, member A	-0.216997	6.26179	-3.05979	0.00671272	0.179906	-2.33751
Fam126a	family with sequence similarity 126, member A	-0.171801	7.15158	-3.05713	0.00675189	0.180162	-2.34272
Rnf11	ring finger protein 11	-0.184776	7.21607	-3.05699	0.006754	0.180162	-2.343
Plch1	phospholipase C, eta 1	-0.26155	4.83437	-3.05667	0.0067588	0.180162	-2.34364
Tab3	TGF-beta activated kinase 1/MAP3K7 binding protein 3	-0.185609	5.59245	-3.05431	0.00679372	0.180177	-2.34825
Sppl2a	signal peptide peptidase like 2A	-0.177526	6.40373	-3.0534	0.00680726	0.180177	-2.35004
Dusp26	dual specificity phosphatase 26 (putative)	0.293199	4.90032	3.05282	0.00681589	0.180177	-2.35117
Rplp1	ribosomal protein, large, P1	0.207748	8.32425	3.05252	0.00682029	0.180177	-2.35175
Gigyf1	GRB10 interacting GYF protein 1	0.365443	6.53128	3.15006	0.00751313	0.187459	-2.35544
Vps9d1	VPS9 domain containing 1	0.21202	5.60829	3.04949	0.00686566	0.180779	-2.35769
Rlbp1	retinaldehyde binding protein 1	-0.262873	5.64157	-3.04937	0.00686751	0.180779	-2.35793
Ccdc84	coiled-coil domain containing 84	0.496674	3.09777	3.04569	0.00692288	0.181913	-2.36513
Alms1	Alstrom syndrome 1	-0.228646	5.4603	-3.04165	0.00698426	0.182778	-2.37303
Spats2l	spermatogenesis associated, serine-rich 2-like	0.322602	4.87158	3.04256	0.00700428	0.182778	-2.37425
Gm20783	predicted gene, 20783	0.300583	4.16335	3.04028	0.00700523	0.182778	-2.37572
Lemd3	LEM domain containing 3	-0.202631	5.55402	-3.03943	0.00701821	0.182795	-2.37737
Calca	calcitonin/calcitonin-related polypeptide, alpha	1.2605	-0.604066	3.03749	0.00704803	0.183249	-2.38117
Micall1	microtubule associated monooxygenase, calponin and LIM domain containing -like 1	-0.182246	6.07155	-3.02687	0.00721334	0.186481	-2.40193
Pcdh9	protocadherin 9	-0.276034	5.40056	-3.02673	0.00721565	0.186481	-2.40222
Cxadr	coxsackie virus and adenovirus receptor	-0.169929	8.72003	-3.02657	0.00721818	0.186481	-2.40253
Erbin	Erbb2 interacting protein	-0.190763	7.60851	-3.02628	0.00722275	0.186481	-2.4031
Xkr4	X-linked Kx blood group related 4	-0.443664	3.37614	-3.02467	0.00724816	0.1866	-2.40624
Serpini1	serine (or cysteine) peptidase inhibitor, clade I, member 1	-0.220606	7.02652	-3.02359	0.00726521	0.1866	-2.40834
Sphkap	SPHK1 interactor, AKAP domain containing	-0.231746	4.8951	-3.02265	0.00728015	0.186659	-2.41018
Creg2	cellular repressor of E1A-stimulated genes 2	-0.789534	1.25657	-3.02155	0.00729763	0.186707	-2.41233
Olfm1	olfactomedin 1	-0.203622	7.85321	-3.02029	0.00731773	0.186707	-2.41479
Rgag4	retrotransposon gag domain containing 4	0.214675	6.53604	3.01798	0.0073547	0.186707	-2.4193
Slc22a23	solute carrier family 22, member 23	-0.221514	6.82528	-3.01735	0.00736487	0.186707	-2.42054
Kif21b	kinesin family member 21B	-0.211873	9.58733	-3.01729	0.00736574	0.186707	-2.42064
Ccdc136	coiled-coil domain containing 136	-0.21354	5.51862	-3.01694	0.00737135	0.186707	-2.42133
Sacs	sacsin	-0.38137	2.88186	-3.01691	0.0073719	0.186707	-2.42139
Sbk1	SH3-binding kinase 1	-0.192747	10.3775	-3.01584	0.00738906	0.186707	-2.42347
Dnm1	dynamin 1	0.224139	6.41305	3.01507	0.00740145	0.186707	-2.42497
Atxn2l	ataxin 2-like	0.219796	7.75733	3.01364	0.00742459	0.186762	-2.42777
Ndufa3	NADH dehydrogenase (ubiquinone) 1 alpha subcomplex, 3	0.258804	5.21143	3.01296	0.00743562	0.186762	-2.4291
Dgke	diacylglycerol kinase, epsilon	-0.207694	5.28975	-3.01165	0.0074569	0.186979	-2.43165
Csrnp3	cysteine-serine-rich nuclear protein 3	-0.199397	7.20927	-3.01065	0.00747319	0.18707	-2.43361
Dpy30	dpy-30, histone methyltransferase complex regulatory subunit	0.200826	5.64968	3.00753	0.00752427	0.187459	-2.4397
Vrk1	vaccinia related kinase 1	-0.187263	6.3661	-3.0071	0.00753131	0.187459	-2.44054
2006-03-01	membrane-associated ring finger (C3HC4) 6	-0.197828	8.3758	-3.00638	0.00754313	0.187459	-2.44194
Brca2	breast cancer 2, early onset	-0.286522	5.14287	-3.00583	0.00755208	0.187459	-2.443
Akap11	A kinase (PRKA) anchor protein 11	-0.178167	7.63732	-3.005	0.00756589	0.187487	-2.44464
Rasgrf2	RAS protein-specific guanine nucleotide-releasing factor 2	-0.524238	1.80354	-3.00309	0.00759745	0.187954	-2.44836
Ttc37	tetratricopeptide repeat domain 37	-0.225033	5.21608	-3.00021	0.00764518	0.188819	-2.45396
Adamts3	a disintegrin-like and metallopeptidase (reprolysin type) with thrombospondin type 1 motif, 3	-0.305756	5.39354	-3.01307	0.00775861	0.189948	-2.45501
9430015G10Rik	RIKEN cDNA 9430015G10 gene	0.372211	5.5123	3.06479	0.0081748	0.193715	-2.45602
Hdac9	histone deacetylase 9	-0.265036	4.30777	-2.99614	0.0077133	0.189948	-2.4619
Hes1	hairy and enhancer of split 1 (Drosophila)	-0.248315	5.08306	-2.9948	0.00773588	0.189948	-2.46451
Bcat2	branched chain aminotransferase 2, mitochondrial	0.346731	3.86634	2.99425	0.00774514	0.189948	-2.46558
Shox2	short stature homeobox 2	-2.16061	0.794288	-3.20258	0.00944911	0.204971	-2.46987
Prox2os	prospero homeobox 2 opposite strand	0.912343	0.194154	2.9917	0.00778819	0.189948	-2.47054
D5Ertd579e	DNA segment, Chr 5, ERATO Doi 579, expressed	-0.154632	7.39511	-2.99139	0.00779355	0.189948	-2.47116
Gpr149	G protein-coupled receptor 149	0.615371	1.3537	2.99085	0.00780262	0.189948	-2.4722
Map3k12	mitogen-activated protein kinase kinase kinase 12	0.202616	6.36007	2.99011	0.00781535	0.189948	-2.47365
Zfpm2	zinc finger protein, multitype 2	-0.262325	4.83741	-2.98978	0.00782098	0.189948	-2.4743
Cnot6l	CCR4-NOT transcription complex, subunit 6-like	-0.247239	4.93439	-2.98923	0.00783025	0.189948	-2.47536
Pla2g4b	phospholipase A2, group IVB (cytosolic)	0.513521	4.43722	3.07763	0.00854272	0.196131	-2.47555
Gmcl1	germ cell-less, spermatogenesis associated 1	-0.184237	6.08846	-2.9888	0.00783764	0.189948	-2.4762
Samd8	sterile alpha motif domain containing 8	-0.246292	6.1945	-2.98837	0.00784496	0.189948	-2.47703
Tiam1	T cell lymphoma invasion and metastasis 1	-0.19032	5.9961	-2.98571	0.00789045	0.190701	-2.48221
Ltn1	listerin E3 ubiquitin protein ligase 1	-0.187316	6.51223	-2.98505	0.00790184	0.190701	-2.4835
Dcc	deleted in colorectal carcinoma	-0.261	7.97471	-3.01675	0.00818386	0.193715	-2.48528
Rfx7	regulatory factor X, 7	-0.197029	7.25002	-2.98177	0.00795839	0.191502	-2.48987
Zfp703	zinc finger protein 703	-0.232512	6.18068	-2.98163	0.0079609	0.191502	-2.49015
Seh1l	SEH1-like (S. cerevisiae	-0.167633	6.74139	-2.97922	0.00800275	0.192166	-2.49484
Ttn	titin	1.04324	-0.11856	2.97855	0.0080145	0.192166	-2.49615
Tal2	T cell acute lymphocytic leukemia 2	-1.76605	0.380018	-3.10069	0.00902825	0.199989	-2.49631
Kcnn2	potassium intermediate/small conductance calcium-activated channel, subfamily N, member 2	-0.365914	3.7854	-2.9762	0.00805552	0.192837	-2.50072
Asrgl1	asparaginase like 1	-0.223996	5.38505	-2.97519	0.00807328	0.19295	-2.50268
Rrm1	ribonucleotide reductase M1	-0.176197	8.1589	-2.97383	0.00809723	0.19306	-2.50533
Kit	KIT proto-oncogene receptor tyrosine kinase	-0.186806	6.13711	-2.97344	0.00810397	0.19306	-2.50607
Parg	poly (ADP-ribose) glycohydrolase	-0.186283	6.26895	-2.97123	0.00814309	0.193546	-2.51038
Rbm34	RNA binding motif protein 34	-0.221459	5.15647	-2.97081	0.00815054	0.193546	-2.5112
Meg3	maternally expressed 3	0.821042	8.57102	3.2621	0.0107253	0.216641	-2.51873
Bend6	BEN domain containing 6	-0.332032	4.55222	-2.96676	0.00822266	0.194323	-2.51907
Lag3	lymphocyte-activation gene 3	0.659228	1.27636	2.9656	0.00824338	0.194402	-2.52132
Gbx1	gastrulation brain homeobox 1	1.12517	2.06823	3.09309	0.00934551	0.204057	-2.52165
Chd9	chromodomain helicase DNA binding protein 9	-0.202892	6.94491	-2.96461	0.00826111	0.194402	-2.52324
Smdt1	single-pass membrane protein with aspartate rich tail 1	0.213264	5.93611	2.9629	0.00829186	0.194402	-2.52656
Plcd4	phospholipase C, delta 4	-0.616169	1.16127	-2.96203	0.00830754	0.194402	-2.52825
Slc6a11	solute carrier family 6 (neurotransmitter transporter, GABA), member 11	-0.475931	3.59465	-2.97875	0.00845757	0.1955	-2.52855
Epas1	endothelial PAS domain protein 1	-0.252392	4.73091	-2.96066	0.00833235	0.194402	-2.53091
Cdk19	cyclin-dependent kinase 19	-0.199549	6.73158	-2.96041	0.00833686	0.194402	-2.53139
Tmem259	transmembrane protein 259	0.168407	6.939	2.96028	0.00833925	0.194402	-2.53165
Rps9	ribosomal protein S9	0.174628	8.26795	2.96009	0.00834262	0.194402	-2.53201
Syncrip	synaptotagmin binding, cytoplasmic RNA interacting protein	-0.183204	8.48465	-2.95987	0.00834675	0.194402	-2.53245
Mctp1	multiple C2 domains, transmembrane 1	0.625602	2.7876	2.98744	0.00858963	0.196131	-2.53252
Coq8b	coenzyme Q8B	0.260792	4.40477	2.95792	0.00838208	0.194402	-2.53623
E130114P18Rik	RIKEN cDNA E130114P18 gene	-0.27006	5.09367	-2.95727	0.00839399	0.194402	-2.5375
Ptgds	prostaglandin D2 synthase (brain)	-0.820298	0.686416	-2.95714	0.00839627	0.194402	-2.53774
Itga1	integrin alpha 1	-0.349533	3.56834	-2.95711	0.00839686	0.194402	-2.5378
Sgce	sarcoglycan, epsilon	0.313433	5.1001	2.96402	0.00853291	0.196131	-2.54311
Pafah1b1	platelet-activating factor acetylhydrolase, isoform 1b, subunit 1	-0.154177	8.9671	-2.95308	0.0084707	0.1955	-2.54562
Srl	sarcalumenin	-0.188868	5.59892	-2.95089	0.00851121	0.196129	-2.54988
Pdlim7	PDZ and LIM domain 7	0.218248	5.60279	2.94862	0.00855309	0.196131	-2.55427
Bcap31	B cell receptor associated protein 31	0.204957	5.19042	2.94778	0.00856872	0.196131	-2.5559
Zc3h12c	zinc finger CCCH type containing 12C	-0.302393	5.10062	-2.94987	0.00861502	0.19638	-2.55781
Ephb3	Eph receptor B3	0.278116	4.66826	2.9466	0.00859084	0.196131	-2.5582
Fezf2	Fez family zinc finger 2	-0.235491	6.69271	-2.94533	0.00867219	0.19676	-2.56465
Rtp4	receptor transporter protein 4	0.851668	0.237275	2.94224	0.00867255	0.19676	-2.56665
Cops7a	COP9 signalosome subunit 7A	0.176773	5.74027	2.94207	0.00867574	0.19676	-2.56698
Plagl1	pleiomorphic adenoma gene-like 1	-0.207598	7.29994	-2.94158	0.00868489	0.19676	-2.56792
Fbxo32	F-box protein 32	-0.399375	3.66129	-2.93983	0.00871787	0.197205	-2.57131
H19	H19, imprinted maternally expressed transcript	0.481518	7.27662	3.12288	0.0105381	0.215601	-2.57839
Alkbh1	alkB homolog 1, histone H2A dioxygenase	0.252819	4.47548	2.93556	0.00879908	0.198738	-2.57959
Fam91a1	family with sequence similarity 91, member A1	-0.157838	7.13466	-2.93419	0.00882539	0.199029	-2.58225
Dnm3os	dynamin 3, opposite strand	1.47414	-1.0773	2.93054	0.00889537	0.199836	-2.5893
Pde10a	phosphodiesterase 10A	-0.179724	6.17149	-2.92933	0.00891873	0.199836	-2.59164
Ssc5d	scavenger receptor cysteine rich family, 5 domains	0.733364	1.01799	2.92884	0.00892835	0.199836	-2.5926
Syvn1	synovial apoptosis inhibitor 1, synoviolin	0.221355	5.76247	2.92842	0.0089365	0.199836	-2.59342
Ago1	argonaute RISC catalytic subunit 1	-0.1621	8.73203	-2.9278	0.00894849	0.199836	-2.59461
Rpl32	ribosomal protein L32	0.192897	8.11902	2.92749	0.00895457	0.199836	-2.59522
Rfwd2	ring finger and WD repeat domain 2	-0.177727	5.54209	-2.92742	0.00895576	0.199836	-2.59534
Slc1a3	solute carrier family 1 (glial high affinity glutamate transporter), member 3	-0.155957	7.20957	-2.92639	0.0089758	0.199982	-2.59733
Hbb-b1	hemoglobin, beta adult major chain	-0.365237	6.17789	-3.01289	0.00982119	0.209057	-2.5978
Slc4a7	solute carrier family 4, sodium bicarbonate cotransporter, member 7	-0.196094	6.67467	-2.92495	0.00900399	0.199989	-2.60013
Eef1g	eukaryotic translation elongation factor 1 gamma	0.154204	7.73631	2.92313	0.00903957	0.199989	-2.60365
St8sia1	ST8 alpha-N-acetyl-neuraminide alpha-2,8-sialyltransferase 1	-0.206014	6.19858	-2.92309	0.00904023	0.199989	-2.60372
Gga2	golgi associated, gamma adaptin ear containing, ARF binding protein 2	0.21412	5.96182	2.92292	0.00904372	0.199989	-2.60406
Nlrp5-ps	NLR family, pyrin domain containing 5, pseudogene	-0.739852	1.383	-2.92114	0.00907859	0.200461	-2.6075
Gm20219	predicted gene, 20219	1.10466	0.212298	2.91689	0.00920209	0.202885	-2.61827
Prokr2	prokineticin receptor 2	-0.452929	3.31419	-2.91369	0.00922627	0.203115	-2.62189
Rogdi	rogdi homolog	0.225661	5.11297	2.91156	0.00926902	0.203563	-2.62601
Hmgb1	high mobility group box 1	-0.176417	7.21283	-2.91055	0.00928937	0.203563	-2.62797
Rab4a	RAB4A, member RAS oncogene family	-0.202977	5.1809	-2.91005	0.00929938	0.203563	-2.62893
Sfxn2	sideroflexin 2	0.399985	3.58547	2.90994	0.00930166	0.203563	-2.62915
Tmem258	transmembrane protein 258	0.19234	5.48643	2.90745	0.0093518	0.204057	-2.63394
Insr	insulin receptor	-0.204818	6.85495	-2.90472	0.00940719	0.204679	-2.63921
Cul5	cullin 5	-0.164925	6.65252	-2.90468	0.00940799	0.204679	-2.63929
Akap5	A kinase (PRKA) anchor protein 5	-0.318932	4.31918	-2.90281	0.00944631	0.204971	-2.64291
Sox1	SRY (sex determining region Y)-box 1	-0.205462	7.41054	-2.90152	0.00947268	0.205181	-2.6454
Slc25a30	solute carrier family 25, member 30	-0.256293	4.01993	-2.90062	0.00949112	0.205198	-2.64713
Msh2	mutS homolog 2	-0.172729	6.90459	-2.90013	0.00950118	0.205198	-2.64808
Lipt2	lipoyl(octanoyl) transferase 2 (putative)	-0.38304	3.20238	-2.89853	0.00953408	0.205608	-2.65116
Zfp799	zinc finger protein 799	-0.202023	5.77502	-2.897	0.00956577	0.205991	-2.65412
Lrrc40	leucine rich repeat containing 40	-0.175652	6.33614	-2.89551	0.0095966	0.206355	-2.65699
Sox14	SRY (sex determining region Y)-box 14	-1.79931	0.3785	-3.01742	0.0109423	0.218702	-2.65977
Mbd6	methyl-CpG binding domain protein 6	0.26099	6.38645	2.91047	0.00985136	0.209146	-2.66276
Tmem256	transmembrane protein 256	0.301296	4.73102	2.89099	0.00969086	0.208079	-2.6657
Tagap1	T cell activation GTPase activating protein 1	0.281917	4.64884	2.88942	0.00972384	0.208485	-2.66873
Aebp2	AE binding protein 2	-0.163808	6.42122	-2.88781	0.00975778	0.208561	-2.67183
Tnks	tankyrase, TRF1-interacting ankyrin-related ADP-ribose polymerase	-0.183671	7.2677	-2.88748	0.0097648	0.208561	-2.67247
Tjap1	tight junction associated protein 1	0.223411	5.2671	2.88725	0.00976967	0.208561	-2.67292
Cecr2	cat eye syndrome chromosome region, candidate 2	-0.294749	5.56434	-2.90434	0.00999224	0.210577	-2.67507
Lypd6	LY6/PLAUR domain containing 6	-0.269298	4.5751	-2.88583	0.00979963	0.208899	-2.67565
Bahcc1	BAH domain and coiled-coil containing 1	-0.194641	7.38967	-2.88266	0.00986711	0.209146	-2.68176
Fam57a	family with sequence similarity 57, member A	0.308029	3.23847	2.88262	0.00986777	0.209146	-2.68182
Dock1	dedicator of cytokinesis 1	-0.206139	5.55335	-2.87974	0.00992945	0.210152	-2.68737
Zcchc14	zinc finger, CCHC domain containing 14	-0.173886	8.03795	-2.87764	0.00997457	0.210577	-2.69141
Klhl14	kelch-like 14	-0.775471	0.570843	-2.87722	0.00998359	0.210577	-2.69222
Tpd52l1	tumor protein D52-like 1	0.618065	2.12679	2.87597	0.0100106	0.210663	-2.69462
Slc7a5	solute carrier family 7 (cationic amino acid transporter, y+ system), member 5	-0.230641	6.86348	-2.87931	0.0100654	0.210732	-2.69562
Hepacam	hepatocyte cell adhesion molecule	0.794213	0.86595	2.87391	0.0100554	0.210732	-2.6986
Gm3667	predicted gene 3667	-0.935738	-0.131069	-2.87365	0.010061	0.210732	-2.6991
Sirt4	sirtuin 4	0.371623	3.16848	2.8732	0.0100708	0.210732	-2.69997
Col9a1	collagen, type IX, alpha 1	1.58539	1.00896	3.0076	0.0116181	0.223799	-2.70105
Cdh10	cadherin 10	0.259867	4.39275	2.87079	0.0101233	0.211332	-2.7046
Pdzrn4	PDZ domain containing RING finger 4	0.373714	3.89479	2.87013	0.0101378	0.211332	-2.70587
Idh3b	isocitrate dehydrogenase 3 (NAD+) beta	0.1696	6.82791	2.86927	0.0101565	0.211332	-2.70751
Cyld	CYLD lysine 63 deubiquitinase	-0.199468	5.35791	-2.86887	0.0101654	0.211332	-2.70829
Pax6os1	paired box 6 opposite strand 1	-1.11424	-0.547034	-2.86862	0.0101709	0.211332	-2.70878
P2rx6	purinergic receptor P2X, ligand-gated ion channel, 6	0.603162	1.06792	2.86631	0.0102217	0.21209	-2.71321
Nln	neurolysin (metallopeptidase M3 family)	-0.202294	5.46788	-2.86403	0.010272	0.212615	-2.71759
BC037034	cDNA sequence BC037034	0.20543	6.16538	2.86386	0.0102758	0.212615	-2.71791
Prob1	proline rich basic protein 1	0.46571	2.40958	2.86322	0.0102901	0.212615	-2.71915
Dkk3	dickkopf WNT signaling pathway inhibitor 3	0.264213	4.93878	2.86228	0.0103109	0.212748	-2.72095
Cntn2	contactin 2	-0.215784	8.83626	-2.86287	0.0103922	0.213652	-2.72514
Cfap100	cilia and flagella associated protein 100	0.66782	1.39178	2.86006	0.0103604	0.213471	-2.72522
Trex1	three prime repair exonuclease 1	0.284974	3.84366	2.85838	0.0103981	0.213652	-2.72845
Slc35a2	solute carrier family 35 (UDP-galactose transporter), member A2	0.276228	4.26309	2.85701	0.0104289	0.213988	-2.73108
Naa30	N(alpha)-acetyltransferase 30, NatC catalytic subunit	-0.156021	6.36124	-2.85446	0.0104864	0.214869	-2.73597
Lrrc58	leucine rich repeat containing 58	-0.376452	7.28121	-2.97281	0.0119107	0.225362	-2.73608
Lars	leucyl-tRNA synthetase	-0.154979	6.62027	-2.85122	0.0105598	0.215601	-2.74219
Ppp1cb	protein phosphatase 1, catalytic subunit, beta isoform	-0.14515	8.57395	-2.85096	0.0105658	0.215601	-2.74269
Pou2f1	POU domain, class 2, transcription factor 1	-0.224368	5.90506	-2.85007	0.010586	0.215716	-2.74439
Hsp90b1	heat shock protein 90, beta (Grp94), member 1	0.212879	9.20035	2.85017	0.0106485	0.216393	-2.74774
Hspa5	heat shock protein 5	0.23329	8.87929	2.86518	0.0108381	0.21726	-2.74806
Stx5a	syntaxin 5A	0.18111	6.19205	2.84741	0.010647	0.216393	-2.7495
Slfn9	schlafen 9	-0.295679	4.31844	-2.84664	0.0106646	0.216422	-2.75097
Olig1	oligodendrocyte transcription factor 1	0.344504	3.83778	2.84557	0.0106893	0.216516	-2.75303
Hemk1	HemK methyltransferase family member 1	0.395908	3.32177	2.84517	0.0106985	0.216516	-2.75379
Klhl17	kelch-like 17	0.322943	5.76294	2.89011	0.0112589	0.221496	-2.75407
Grid1	glutamate receptor, ionotropic, delta 1	-0.292476	3.91483	-2.84347	0.0107378	0.216641	-2.75706
Ppp1r7	protein phosphatase 1, regulatory (inhibitor) subunit 7	-0.17047	6.36371	-2.84293	0.0107502	0.216641	-2.75809
Rgs16	regulator of G-protein signaling 16	0.269261	5.38125	2.84234	0.0107735	0.216641	-2.75974
Armcx1	armadillo repeat containing, X-linked 1	0.229218	5.75147	2.84174	0.0107778	0.216641	-2.76037
Jun	jun proto-oncogene	-0.147016	6.78771	-2.84074	0.0108011	0.216814	-2.76229
Armcx6	armadillo repeat containing, X-linked 6	0.269879	4.07342	2.83759	0.0108745	0.217697	-2.76832
Sema3f	sema domain, immunoglobulin domain (Ig), short basic domain, secreted, (semaphorin) 3F	0.278986	5.38657	2.84145	0.0109543	0.218702	-2.76997
Tmsb10	thymosin, beta 10	0.26818	8.40895	2.88108	0.0114608	0.223103	-2.77018
Nudt4	nudix (nucleoside diphosphate linked moiety X)-type motif 4	-0.162089	7.92578	-2.83178	0.0110114	0.219338	-2.77944
Patj	PATJ, crumbs cell polarity complex component	-0.247073	4.35277	-2.8316	0.0110158	0.219338	-2.7798
Gucy1b2	guanylate cyclase 1, soluble, beta 2	-0.417682	2.55463	-2.83091	0.0110321	0.219367	-2.78111
Cpd	carboxypeptidase D	-0.180214	6.36592	-2.82962	0.0110627	0.219408	-2.78358
Tomm70a	translocase of outer mitochondrial membrane 70 homolog A (yeast)	-0.148705	7.88386	-2.82929	0.0110707	0.219408	-2.78422
Sfn	stratifin	0.667804	0.728778	2.82895	0.0110787	0.219408	-2.78486
Zkscan1	zinc finger with KRAB and SCAN domains 1	-0.280447	6.81953	-2.87134	0.0116705	0.224518	-2.78696
Fkbp9	FK506 binding protein 9	0.266772	5.46123	2.82559	0.0112032	0.220895	-2.79356
Wnk2	WNK lysine deficient protein kinase 2	-0.195586	7.51277	-2.82401	0.0111972	0.220895	-2.79433
Lrrc27	leucine rich repeat containing 27	0.479476	2.01044	2.82356	0.0112081	0.220895	-2.79519
Snn	stannin	-0.163431	8.55542	-2.82333	0.0112135	0.220895	-2.79561
Pxdn	peroxidasin	0.357734	7.2069	2.9277	0.0125947	0.226932	-2.79578
Mmp2	matrix metallopeptidase 2	0.552303	3.55246	2.87424	0.0118892	0.225362	-2.79582
Cpxm2	carboxypeptidase X 2 (M14 family)	1.11786	1.45309	2.89733	0.0122724	0.225818	-2.79952
Gm4342	predicted gene 4342	0.438759	4.7917	2.89109	0.0122045	0.225818	-2.80023
Grm7	glutamate receptor, metabotropic 7	0.472806	2.79545	2.82027	0.0112876	0.221765	-2.80147
Atp9a	ATPase, class II, type 9A	-0.218204	7.94101	-2.824	0.0113591	0.222579	-2.80258
Zfp148	zinc finger protein 148	-0.155806	7.32345	-2.81736	0.0113584	0.222579	-2.80703
Bag4	BCL2-associated athanogene 4	-0.179389	6.02692	-2.8149	0.0114186	0.223103	-2.81173
Gps2	G protein pathway suppressor 2	0.223965	5.3544	2.81406	0.0114392	0.223103	-2.81333
Agrn	agrin	0.21357	9.03463	2.81697	0.0115001	0.223103	-2.81441
Fam131c	family with sequence similarity 131, member C	-0.488062	2.31164	-2.81179	0.0114953	0.223103	-2.81768
C230004F18Rik	RIKEN cDNA C230004F18 gene	0.688406	1.30041	2.81102	0.0115143	0.223103	-2.81914
Spred2	sprouty-related, EVH1 domain containing 2	-0.232764	5.4731	-2.81079	0.0115198	0.223103	-2.81957
Csnk1g1	casein kinase 1, gamma 1	-0.209523	6.06279	-2.81065	0.0115234	0.223103	-2.81985
Eif5b	eukaryotic translation initiation factor 5B	-0.162623	7.47476	-2.80932	0.0115562	0.223103	-2.82238
Fndc4	fibronectin type III domain containing 4	0.187217	6.38868	2.80926	0.0115577	0.223103	-2.82249
Nadsyn1	NAD synthetase 1	0.414028	2.62258	2.80919	0.0115596	0.223103	-2.82263
Tmem261	transmembrane protein 261	0.185347	5.11303	2.8089	0.0115669	0.223103	-2.82319
Cenpt	centromere protein T	0.186919	5.49334	2.80324	0.0117082	0.224949	-2.83398
Arl4d	ADP-ribosylation factor-like 4D	0.299553	5.1454	2.8133	0.0118709	0.225362	-2.83505
Cd1d1	CD1d1 antigen	0.258754	4.49596	2.80148	0.0117525	0.22528	-2.83734
Ep400	E1A binding protein p400	-0.202757	7.84633	-2.80135	0.0117558	0.22528	-2.83759
Isl1	ISL1 transcription factor, LIM/homeodomain	0.315039	5.49719	2.83323	0.0122234	0.225818	-2.83846
Magi2	membrane associated guanylate kinase, WW and PDZ domain containing 2	-0.200011	6.18837	-2.79979	0.0117954	0.225362	-2.84057
Desi2	desumoylating isopeptidase 2	-0.184787	5.80789	-2.7977	0.0118485	0.225362	-2.84456
Ccdc116	coiled-coil domain containing 116	0.691615	1.03079	2.79759	0.0118512	0.225362	-2.84477
Dtl	denticleless E3 ubiquitin protein ligase	-0.209535	5.82652	-2.79756	0.011852	0.225362	-2.84483
Tsen15	tRNA splicing endonuclease subunit 15	0.286797	3.82662	2.79723	0.0118604	0.225362	-2.84546
Enkd1	enkurin domain containing 1	0.342087	3.72922	2.79603	0.0118909	0.225362	-2.84774
Zbtb5	zinc finger and BTB domain containing 5	-0.15956	6.55214	-2.79493	0.0119189	0.225362	-2.84983
Lcor	ligand dependent nuclear receptor corepressor	-0.340819	3.87677	-2.79459	0.0119277	0.225362	-2.85048
Rlim	ring finger protein, LIM domain interacting	-0.231565	6.56891	-2.79861	0.0120125	0.225616	-2.85177
Ssr2	signal sequence receptor, beta	0.169719	6.39279	2.7929	0.0119711	0.225491	-2.85371
Rabl2	RAB, member RAS oncogene family-like 2	0.186079	4.97593	2.79269	0.0119763	0.225491	-2.8541
Kdm5b	lysine (K)-specific demethylase 5B	-0.186921	8.12445	-2.79254	0.0119803	0.225491	-2.85439
Traf6	TNF receptor-associated factor 6	-0.167131	5.77607	-2.7911	0.0120174	0.225616	-2.85714
Dbn1	drebrin 1	0.155022	9.59869	2.78999	0.012046	0.225794	-2.85925
Trafd1	TRAF type zinc finger domain containing 1	0.171497	6.63485	2.78955	0.0120574	0.225794	-2.86009
Zxda	zinc finger, X-linked, duplicated A	-0.413259	2.55903	-2.78872	0.0120789	0.225818	-2.86167
Qk	quaking	-0.170683	8.78119	-2.78717	0.0121191	0.225818	-2.86462
Gm12248	predicted gene 12248	1.03444	0.416608	2.7907	0.0122505	0.225818	-2.86831
Cacna2d1	calcium channel, voltage-dependent, alpha2/delta subunit 1	-0.18325	6.90531	-2.78519	0.0121706	0.225818	-2.86839
Nat9	N-acetyltransferase 9 (GCN5-related, putative)	0.364759	3.21832	2.78496	0.0121767	0.225818	-2.86883
Siah3	seven in absentia homolog 3 (Drosophila)	-0.44428	3.06093	-2.7848	0.0121808	0.225818	-2.86913
Nipbl	Nipped-B homolog (Drosophila)	-0.237065	7.6937	-2.80374	0.0124959	0.22633	-2.87072
Th	tyrosine hydroxylase	0.588515	2.18331	2.7836	0.0122121	0.225818	-2.87141
Mylip	myosin regulatory light chain interacting protein	0.441759	2.78727	2.78293	0.0122298	0.225818	-2.87269
Meis2	Meis homeobox 2	-0.201326	8.7221	-2.78264	0.0122372	0.225818	-2.87323
Ccdc134	coiled-coil domain containing 134	0.285536	3.84069	2.78167	0.0122628	0.225818	-2.87509
5730508B09Rik	RIKEN cDNA 5730508B09 gene	-0.351011	3.3999	-2.78145	0.0122686	0.225818	-2.87551
Hba-a2	hemoglobin alpha, adult chain 2	-0.381831	6.50261	-2.88661	0.0138732	0.234024	-2.87671
Arid2	AT rich interactive domain 2 (ARID, RFX-like)	-0.195208	7.71607	-2.77849	0.0123468	0.22633	-2.88114
Sema4g	sema domain, immunoglobulin domain (Ig), transmembrane domain (TM) and short cytoplasmic domain, (semaphorin) 4G	0.189663	6.62103	2.77807	0.0123578	0.22633	-2.88194
Strbp	spermatid perinuclear RNA binding protein	-0.169208	7.84585	-2.77698	0.0123867	0.22633	-2.884
Dek	DEK oncogene (DNA binding)	-0.186635	8.30108	-2.77648	0.0123999	0.22633	-2.88495
Pgm3	phosphoglucomutase 3	-0.22066	4.74493	-2.77525	0.0124326	0.22633	-2.88729
Kdm5c	lysine (K)-specific demethylase 5C	-0.217578	7.38596	-2.77928	0.0124946	0.22633	-2.88732
Top2b	topoisomerase (DNA) II beta	-0.16918	9.64501	-2.77516	0.0124351	0.22633	-2.88747
Mmp16	matrix metallopeptidase 16	-0.243988	4.71633	-2.77449	0.0124528	0.22633	-2.88873
Dcaf10	DDB1 and CUL4 associated factor 10	-0.170257	5.62709	-2.77369	0.0124744	0.22633	-2.89027
Ubr7	ubiquitin protein ligase E3 component n-recognin 7 (putative)	-0.163795	6.75126	-2.77365	0.0124753	0.22633	-2.89033
Tmem145	transmembrane protein 145	0.262993	4.84324	2.77351	0.012479	0.22633	-2.8906
Lancl2	LanC (bacterial lantibiotic synthetase component C)-like 2	-0.16645	6.99941	-2.77276	0.0124991	0.22633	-2.89202
Dlk2	delta-like 2 homolog (Drosophila)	0.4134	2.60231	2.77099	0.0125465	0.226891	-2.89538
Pcdh7	protocadherin 7	-0.2146	5.39311	-2.77046	0.0125608	0.226891	-2.89639
Slc16a14	solute carrier family 16 (monocarboxylic acid transporters), member 14	-0.40041	2.95687	-2.76871	0.012608	0.226932	-2.89972
Pde4b	phosphodiesterase 4B, cAMP specific	-0.362388	4.80693	-2.80175	0.0131212	0.229994	-2.89972
Kcns2	K+ voltage-gated channel, subfamily S, 2	-0.758574	0.742134	-2.76766	0.0126365	0.226932	-2.90172
Cox7b	cytochrome c oxidase subunit VIIb	0.184227	6.39948	2.76701	0.0126541	0.226932	-2.90295
Foxo6	forkhead box O6	-0.375079	6.34863	-2.86413	0.014184	0.236304	-2.90336
Dio2	deiodinase, iodothyronine, type II	-0.695219	0.849661	-2.76657	0.0126658	0.226932	-2.90378
Iws1	IWS1, SUPT6 interacting protein	-0.155906	7.05634	-2.76598	0.012682	0.226932	-2.90491
Stac2	SH3 and cysteine rich domain 2	0.409617	3.30045	2.76581	0.0126865	0.226932	-2.90522
Ctnnbip1	catenin beta interacting protein 1	-0.169089	6.69515	-2.76511	0.0127055	0.226932	-2.90655
Clcn3	chloride channel, voltage-sensitive 3	-0.164531	7.1462	-2.76503	0.0127077	0.226932	-2.90671
Rasal2	RAS protein activator like 2	-0.206534	6.6329	-2.7645	0.0127222	0.226932	-2.90772
Synrg	synergin, gamma	-0.177667	6.73132	-2.76415	0.0127317	0.226932	-2.90838
Olig2	oligodendrocyte transcription factor 2	0.303968	4.94613	2.76966	0.0129394	0.229253	-2.91367
Megf9	multiple EGF-like-domains 9	-0.168346	6.25693	-2.75764	0.0129102	0.229253	-2.92073
Snhg7	small nucleolar RNA host gene 7	0.502397	2.47747	2.75727	0.0129204	0.229253	-2.92143
Trpc7	transient receptor potential cation channel, subfamily C, member 7	-0.469443	1.65485	-2.75687	0.0129316	0.229253	-2.9222
Shc1	src homology 2 domain-containing transforming protein C1	0.254043	4.22539	2.7566	0.012939	0.229253	-2.9227
Arhgef19	Rho guanine nucleotide exchange factor (GEF) 19	0.604111	1.40061	2.75493	0.0129854	0.22965	-2.92588
Asb7	ankyrin repeat and SOCS box-containing 7	-0.188185	5.30363	-2.75465	0.0129931	0.22965	-2.9264
Sh3bgrl2	SH3 domain binding glutamic acid-rich protein like 2	-0.199439	4.92498	-2.7541	0.0130085	0.22965	-2.92745
Actn2	actinin alpha 2	0.815812	0.807728	2.75339	0.0130281	0.22971	-2.92879
Cfp	complement factor properdin	0.569357	3.26232	2.79484	0.0137132	0.233725	-2.92922
Ppip5k1	diphosphoinositol pentakisphosphate kinase 1	0.274007	4.18801	2.75205	0.0130656	0.22971	-2.93133
D630044L22Rik	RIKEN cDNA gene D630044L22 gene	0.42677	2.10807	2.752	0.0130669	0.22971	-2.93142
Elovl4	elongation of very long chain fatty acids (FEN1/Elo2, SUR4/Elo3, yeast)-like 4	-0.181515	5.70136	-2.75175	0.0130739	0.22971	-2.9319
4632415L05Rik	RRS1 ribosome biogenesis regulator homolog pseudogene	-0.175347	5.51463	-2.75039	0.013112	0.229994	-2.93448
Faxc	failed axon connections homolog	-0.152973	7.94314	-2.74927	0.0131435	0.230058	-2.9366
Serinc5	serine incorporator 5	-0.218557	5.59905	-2.74867	0.0131603	0.230058	-2.93774
Ptprj	protein tyrosine phosphatase, receptor type, J	-0.281683	4.25406	-2.74827	0.0131715	0.230058	-2.93849
Gm16279	predicted gene 16279	0.651367	1.85901	2.74711	0.0132148	0.230329	-2.94114
Gm20554	predicted gene, 20554	-1.41564	-1.14515	-2.74648	0.0132219	0.230329	-2.94187
Pink1	PTEN induced putative kinase 1	-0.235139	6.66985	-2.75764	0.0134115	0.231415	-2.94206
Plekhh3	pleckstrin homology domain containing, family H (with MyTH4 domain) member 3	0.312398	3.33561	2.74606	0.0132337	0.230329	-2.94267
Snhg12	small nucleolar RNA host gene 12	0.325245	3.79481	2.74373	0.0132998	0.231174	-2.94708
Ikzf1	IKAROS family zinc finger 1	-0.4587	2.79186	-2.74325	0.0133135	0.231174	-2.948
Slc4a3	solute carrier family 4 (anion exchanger), member 3	0.228038	5.76106	2.74187	0.0133528	0.231415	-2.95061
Rab11fip2	RAB11 family interacting protein 2 (class I)	-0.174419	6.22848	-2.74164	0.0133595	0.231415	-2.95105
Nf1	neurofibromin 1	-0.406012	6.75844	-2.86322	0.01545	0.24665	-2.95231
Zfp367	zinc finger protein 367	-0.207347	5.03491	-2.73963	0.0134169	0.231415	-2.95485
Pak7	p21 protein (Cdc42/Rac)-activated kinase 7	-0.172703	6.16353	-2.73948	0.0134213	0.231415	-2.95514
Gnaq	guanine nucleotide binding protein, alpha q polypeptide	-0.14055	8.11492	-2.73895	0.0134364	0.231415	-2.95613
Hsf1	heat shock factor 1	0.194435	5.45362	2.7384	0.013452	0.231415	-2.95717
Cse1l	chromosome segregation 1-like (S. cerevisiae)	-0.156975	7.78179	-2.73839	0.0134525	0.231415	-2.9572
Hnrnpu	heterogeneous nuclear ribonucleoprotein U	-0.174486	10.2275	-2.73626	0.0135137	0.232075	-2.96122
Larp4b	La ribonucleoprotein domain family, member 4B	-0.182381	6.68672	-2.73596	0.0135223	0.232075	-2.96178
Abat	4-aminobutyrate aminotransferase	0.216674	6.4725	2.73464	0.0135605	0.232354	-2.96428
Hectd2	HECT domain containing 2	-0.266954	4.7547	-2.73432	0.0135699	0.232354	-2.9649
Fam63b	family with sequence similarity 63, member B	-0.16519	5.82524	-2.73247	0.0136236	0.233003	-2.96839
Sipa1l2	signal-induced proliferation-associated 1 like 2	-0.151048	7.32156	-2.73188	0.0136407	0.233026	-2.96951
1700037H04Rik	RIKEN cDNA 1700037H04 gene	-0.25794	5.2744	-2.73113	0.0136626	0.233131	-2.97093
Timm10b	translocase of inner mitochondrial membrane 10B	0.278918	4.47812	2.72879	0.0137308	0.233755	-2.97533
Ppt1	palmitoyl-protein thioesterase 1	0.165252	5.86219	2.72739	0.0137719	0.234024	-2.97798
Dusp12	dual specificity phosphatase 12	0.246774	4.07732	2.7269	0.0137864	0.234024	-2.97891
Pax6	paired box 6	-0.178453	6.66012	-2.72597	0.0138138	0.234024	-2.98067
Ubr1	ubiquitin protein ligase E3 component n-recognin 1	-0.190543	6.25302	-2.72561	0.0138242	0.234024	-2.98134
Palm2	paralemmin 2	0.335404	4.02419	2.72489	0.0138455	0.234024	-2.9827
Ssr4	signal sequence receptor, delta	0.23312	4.98654	2.72452	0.0138564	0.234024	-2.9834
Ndufaf7	NADH dehydrogenase (ubiquinone) 1 alpha subcomplex assembly factor 7	0.209702	4.87229	2.72418	0.0138667	0.234024	-2.98405
Kcnh3	potassium voltage-gated channel, subfamily H (eag-related), member 3	-0.574108	2.88004	-2.74908	0.0143196	0.237103	-2.98447
AW551984	expressed sequence AW551984	0.363512	5.81407	2.79458	0.0151456	0.244079	-2.985
Dmrta2	doublesex and mab-3 related transcription factor like family A2	-0.432589	6.04964	-2.84089	0.0159783	0.248562	-2.98512
Kcnq3	potassium voltage-gated channel, subfamily Q, member 3	-0.365112	3.88742	-2.723	0.0139014	0.234233	-2.98627
Def8	differentially expressed in FDCP 8	-0.169927	6.05898	-2.72194	0.0139329	0.234498	-2.98827
Cdkn1b	cyclin-dependent kinase inhibitor 1B	-0.149604	7.41632	-2.72116	0.013956	0.234541	-2.98974
Nkain3	Na+/K+ transporting ATPase interacting 3	-0.432007	1.9706	-2.72079	0.0139672	0.234541	-2.99045
Alas2	aminolevulinic acid synthase 2, erythroid	-0.415695	3.89454	-2.73734	0.0143441	0.237103	-2.99355
Fmr1	fragile X mental retardation syndrome 1	-0.169322	7.1311	-2.71679	0.0140869	0.236238	-2.998
Pnmal1	PNMA-like 1	0.217134	5.26635	2.71594	0.0141124	0.236238	-2.99961
Zfp60	zinc finger protein 60	-0.154868	7.52028	-2.71581	0.0141161	0.236238	-2.99984
1810026B05Rik	RIKEN cDNA 1810026B05 gene	0.23494	5.33243	2.71478	0.0141471	0.236277	-3.00178
Lrfn5	leucine rich repeat and fibronectin type III domain containing 5	-0.244313	4.81544	-2.71467	0.0141504	0.236277	-3.00199
Slc16a9	solute carrier family 16 (monocarboxylic acid transporters), member 9	0.784431	0.317912	2.71399	0.0141711	0.236304	-3.00328
Mbip	MAP3K12 binding inhibitory protein 1	0.270754	4.93279	2.71195	0.0142328	0.236708	-3.00712
Otud7a	OTU domain containing 7A	-0.327183	3.54275	-2.7117	0.0142402	0.236708	-3.00759
Syt4	synaptotagmin IV	-0.314974	6.92536	-2.7789	0.0155045	0.246683	-3.00838
Sgk3	serum/glucocorticoid regulated kinase 3	-0.376093	3.07713	-2.70975	0.0142996	0.237103	-3.01127
Zeb2os	zinc finger E-box binding homeobox 2, opposite strand	0.509903	1.8406	2.70974	0.0142999	0.237103	-3.01129
Cdk5	cyclin-dependent kinase 5	0.1859	5.98812	2.70846	0.0143389	0.237103	-3.0137
Xrn1	5'-3' exoribonuclease 1	-0.225783	5.20451	-2.70608	0.0144116	0.237952	-3.01817
Zbtb6	zinc finger and BTB domain containing 6	-0.21179	5.79202	-2.70529	0.0144361	0.237956	-3.01967
Ppcdc	phosphopantothenoylcysteine decarboxylase	0.27542	3.61298	2.70503	0.014444	0.237956	-3.02016
Txnrd1	thioredoxin reductase 1	-0.147796	8.1666	-2.704	0.0144756	0.238015	-3.02209
Sp8	trans-acting transcription factor 8	-0.358319	5.08302	-2.74778	0.0153057	0.245057	-3.02219
Pank3	pantothenate kinase 3	-0.157217	7.85991	-2.70387	0.0144797	0.238015	-3.02234
Cdk13	cyclin-dependent kinase 13	-0.141876	6.9107	-2.70327	0.0144981	0.238053	-3.02347
Cyp4f17	cytochrome P450, family 4, subfamily f, polypeptide 17	0.482722	2.25497	2.69962	0.0146113	0.239645	-3.03035
Cyr61	cysteine rich protein 61	0.304242	3.98924	2.69881	0.0146366	0.239793	-3.03187
Atmin	ATM interactor	-0.160924	6.15004	-2.69659	0.0147057	0.240659	-3.03604
Mmgt1	membrane magnesium transporter 1	-0.169646	6.9995	-2.69599	0.0147244	0.240699	-3.03716
Amt	aminomethyltransferase	0.438678	4.18735	2.73608	0.0156065	0.246804	-3.04091
Bend3	BEN domain containing 3	-0.202794	5.71224	-2.6935	0.0148025	0.241582	-3.04184
Gas5	growth arrest specific 5	0.35692	7.34518	2.79198	0.0167333	0.252719	-3.04197
Dhx29	DEAH (Asp-Glu-Ala-His) box polypeptide 29	-0.155738	6.2018	-2.69323	0.0148111	0.241582	-3.04235
Tshr	thyroid stimulating hormone receptor	-0.652681	1.0183	-2.69142	0.0148683	0.242196	-3.04576
Cbr1	carbonyl reductase 1	0.18123	6.0044	2.691	0.0148814	0.242196	-3.04654
Lrriq1	leucine-rich repeats and IQ motif containing 1	-0.6406	0.661128	-2.68867	0.0149554	0.243132	-3.05093
Mgat5b	mannoside acetylglucosaminyltransferase 5, isoenzyme B	-0.183846	7.24405	-2.68808	0.0149741	0.243169	-3.05203
Serf1	small EDRK-rich factor 1	0.197575	6.4715	2.68705	0.0150069	0.243435	-3.05397
Nme4	NME/NM23 nucleoside diphosphate kinase 4	0.28849	3.67978	2.68564	0.0150519	0.243791	-3.05661
P2rx7	purinergic receptor P2X, ligand-gated ion channel, 7	0.668288	1.06122	2.68533	0.0150619	0.243791	-3.0572
Abhd2	abhydrolase domain containing 2	-0.20935	5.33351	-2.68482	0.0150783	0.243791	-3.05816
Ick	intestinal cell kinase	-0.157885	6.93644	-2.68389	0.0151081	0.244006	-3.05991
Pcdhga7	protocadherin gamma subfamily A, 7	-0.289426	3.87753	-2.68296	0.0151379	0.244079	-3.06165
Trp53	transformation related protein 53	-0.203522	6.45419	-2.68179	0.0151755	0.244161	-3.06384
S1pr3	sphingosine-1-phosphate receptor 3	0.33839	4.00151	2.68121	0.0151942	0.244161	-3.06493
Fem1c	fem-1 homolog c (C.elegans)	-0.180991	5.88077	-2.68103	0.0152002	0.244161	-3.06528
Tnrc6b	trinucleotide repeat containing 6b	-0.241701	6.87112	-2.70141	0.0156394	0.246804	-3.06622
Atrnl1	attractin like 1	-0.184959	6.93219	-2.68043	0.0152195	0.244206	-3.0664
Aen	apoptosis enhancing nuclease	-0.192448	5.30244	-2.67835	0.0152869	0.245021	-3.0703
Papss2	3'-phosphoadenosine 5'-phosphosulfate synthase 2	1.22214	0.1098	2.70162	0.0157813	0.246804	-3.07098
Nrbp2	nuclear receptor binding protein 2	0.358041	5.21661	2.72457	0.0163464	0.249964	-3.07415
Rpl31-ps9	ribosomal protein L31, pseudogene 9	0.799803	2.0208	2.71806	0.016233	0.249462	-3.07486
Pcgf1	polycomb group ring finger 1	0.29345	3.39637	2.67504	0.0153946	0.246214	-3.07651
Iqsec3	IQ motif and Sec7 domain 3	0.277061	4.60562	2.67282	0.0154675	0.24665	-3.08068
Myl12b	myosin, light chain 12B, regulatory	0.157761	7.34334	2.67268	0.0154719	0.24665	-3.08093
Vwa2	von Willebrand factor A domain containing 2	-0.911256	-0.171242	-2.67112	0.0155231	0.246683	-3.08385
Prss36	protease, serine 36	0.373747	2.37063	2.6711	0.015524	0.246683	-3.0839
6330403K07Rik	RIKEN cDNA 6330403K07 gene	0.165643	8.10575	2.66933	0.0155821	0.246804	-3.0872
Sfrp1	secreted frizzled-related protein 1	-0.211579	8.0001	-2.67642	0.0157448	0.246804	-3.08769
F2r	coagulation factor II (thrombin) receptor	-0.144606	6.95587	-2.669	0.0155932	0.246804	-3.08783
Dnmt1	DNA methyltransferase (cytosine-5) 1	-0.167337	8.20312	-2.66777	0.015634	0.246804	-3.09014
Dnajc3	DnaJ heat shock protein family (Hsp40) member C3	0.208413	5.80135	2.66655	0.0156745	0.246804	-3.09242
Mab21l1	mab-21-like 1 (C. elegans)	0.263155	4.05164	2.66605	0.015691	0.246804	-3.09335
Rapgef2	Rap guanine nucleotide exchange factor (GEF) 2	-0.16266	5.98561	-2.6652	0.0157195	0.246804	-3.09495
Serpine2	serine (or cysteine) peptidase inhibitor, clade E, member 2	0.304338	4.56388	2.66576	0.0157535	0.246804	-3.09571
Gsx1	GS homeobox 1	0.474995	2.17836	2.6637	0.0157695	0.246804	-3.09776
Hhat	hedgehog acyltransferase	0.513211	1.57876	2.66364	0.0157714	0.246804	-3.09786
Panct2	pluripotency-associated noncoding transcript 2	-1.26068	-0.938837	-2.66331	0.0157824	0.246804	-3.09848
Ctxn2	cortexin 2	-0.902632	-0.636348	-2.6633	0.0157829	0.246804	-3.0985
Pigc	phosphatidylinositol glycan anchor biosynthesis, class C	0.221283	4.60302	2.66283	0.0157986	0.246804	-3.09938
1700123M08Rik	RIKEN cDNA 1700123M08 gene	-0.661831	0.466362	-2.65981	0.0158998	0.248124	-3.10502
C1ql3	C1q-like 3	-0.470503	2.12689	-2.65835	0.0159494	0.248562	-3.10777
Scnm1	sodium channel modifier 1	0.21745	4.93981	2.65791	0.015964	0.248562	-3.10858
Cul3	cullin 3	-0.155206	7.87842	-2.65661	0.016008	0.248763	-3.11101
Taf2	TATA-box binding protein associated factor 2	-0.145571	6.7833	-2.65559	0.0160428	0.248771	-3.11293
A730089K16Rik	RIKEN cDNA A730089K16 gene	-0.246452	4.40107	-2.65553	0.0160447	0.248771	-3.11303
Zfp106	zinc finger protein 106	-0.159268	8.00885	-2.65511	0.016059	0.248771	-3.11381
Hs3st5	heparan sulfate (glucosamine) 3-O-sulfotransferase 5	-0.619151	2.0528	-2.65786	0.0161585	0.249268	-3.11513
Copz2	coatomer protein complex, subunit zeta 2	0.518141	1.47487	2.65342	0.0161167	0.249265	-3.11698
Lrrtm4	leucine rich repeat transmembrane neuronal 4	-0.371826	3.40054	-2.65319	0.0161245	0.249265	-3.11741
Zc3h6	zinc finger CCCH type containing 6	-0.274294	4.69322	-2.65269	0.0161415	0.249266	-3.11834
Pou2f2	POU domain, class 2, transcription factor 2	-0.245218	4.21906	-2.65139	0.016186	0.249434	-3.12077
2810459M11Rik	RIKEN cDNA 2810459M11 gene	-0.413608	2.90955	-2.65076	0.0162076	0.249462	-3.12195
Col4a1	collagen, type IV, alpha 1	-0.196954	8.00253	-2.6502	0.0162385	0.249462	-3.12338
Hip1r	huntingtin interacting protein 1 related	-0.213027	5.75767	-2.64888	0.0162723	0.249723	-3.12546
Slc36a4	solute carrier family 36 (proton/amino acid symporter), member 4	-0.205084	4.76315	-2.64772	0.0163123	0.249862	-3.12763
Ptprn	protein tyrosine phosphatase, receptor type, N	0.269678	3.99948	2.64764	0.0163152	0.249862	-3.12778
Pam	peptidylglycine alpha-amidating monooxygenase	-0.188144	6.92716	-2.64647	0.0163556	0.249964	-3.12997
Rccd1	RCC1 domain containing 1	0.39101	3.84134	2.65538	0.0165875	0.251189	-3.131
Hcn3	hyperpolarization-activated, cyclic nucleotide-gated K+ 3	0.20657	5.00404	2.64498	0.0164072	0.250493	-3.13274
Thbs1	thrombospondin 1	0.56848	5.30647	2.7797	0.0195255	0.265253	-3.13425
Gm15453	predicted gene 15453	-0.334966	6.05831	-2.70472	0.0178307	0.257618	-3.13488
Cpt1c	carnitine palmitoyltransferase 1c	0.293629	5.46231	2.66653	0.0170338	0.25403	-3.13717
Smarcc1	SWI/SNF related, matrix associated, actin dependent regulator of chromatin, subfamily c, member 1	-0.167264	8.45585	-2.64232	0.0164996	0.251189	-3.1377
Gm21559	predicted gene, 21559	-0.596257	1.2785	-2.6419	0.0165143	0.251189	-3.13848
Ebpl	emopamil binding protein-like	0.280635	3.69114	2.64177	0.016519	0.251189	-3.13873
Ube3b	ubiquitin protein ligase E3B	-0.144211	7.32685	-2.64125	0.016537	0.251189	-3.13969
Dus3l	dihydrouridine synthase 3-like (S. cerevisiae)	0.314803	5.81852	2.68584	0.0175641	0.257115	-3.13991
Mpped1	metallophosphoesterase domain containing 1	-0.16998	7.93536	-2.64113	0.0165414	0.251189	-3.13993
Zfp871	zinc finger protein 871	-0.254056	7.4238	-2.67451	0.0173733	0.255487	-3.14206
Dxo	decapping exoribonuclease	0.216809	5.0302	2.63982	0.0165872	0.251189	-3.14237
Dynll1	dynein light chain LC8-type 1	0.189087	8.20253	2.63967	0.0165927	0.251189	-3.14266
Glt8d1	glycosyltransferase 8 domain containing 1	0.225622	5.4981	2.6393	0.0166056	0.251189	-3.14335
Tmem2	transmembrane protein 2	-0.180107	7.44366	-2.63546	0.0167409	0.252719	-3.1505
Nup210l	nucleoporin 210-like	0.488288	1.58143	2.63432	0.0167811	0.253068	-3.15262
Ttll3	tubulin tyrosine ligase-like family, member 3	0.59251	2.64321	2.65642	0.0173065	0.255266	-3.15293
Abhd4	abhydrolase domain containing 4	-0.169718	5.77627	-2.63148	0.0168821	0.253697	-3.15791
Map3k13	mitogen-activated protein kinase kinase kinase 13	-0.264967	5.02508	-2.63115	0.016894	0.253697	-3.15853
Tppp3	tubulin polymerization-promoting protein family member 3	0.311851	3.56451	2.63088	0.0169037	0.253697	-3.15903
Ager	advanced glycosylation end product-specific receptor	0.669185	1.38833	2.63062	0.016913	0.253697	-3.15952
Rnf112	ring finger protein 112	0.691337	4.7584	2.77494	0.020366	0.268779	-3.16005
Efnb3	ephrin B3	0.170411	7.61805	2.63031	0.0169241	0.253697	-3.1601
Pdcd6ip	programmed cell death 6 interacting protein	-0.156004	6.53572	-2.62981	0.016942	0.253697	-3.16103
Hexa	hexosaminidase A	0.210268	5.03121	2.62978	0.0169429	0.253697	-3.16107
Fem1a	feminization 1 homolog a (C. elegans)	-0.168666	6.51615	-2.62861	0.0169849	0.253789	-3.16326
Tbc1d1	TBC1 domain family, member 1	-0.204387	5.37949	-2.62856	0.0169867	0.253789	-3.16335
Tcerg1l	transcription elongation regulator 1-like	-0.335778	3.21921	-2.62818	0.0170005	0.253789	-3.16407
Bcor	BCL6 interacting corepressor	-0.167878	6.78646	-2.62573	0.0170885	0.2545	-3.16862
Tmem26	transmembrane protein 26	0.613574	2.03938	2.62843	0.0171818	0.255067	-3.16951
Fbln1	fibulin 1	0.187168	5.78689	2.62524	0.0171063	0.2545	-3.16954
Gna13	guanine nucleotide binding protein, alpha 13	-0.203054	6.45402	-2.62494	0.0171169	0.2545	-3.17008
Jakmip1	janus kinase and microtubule interacting protein 1	-0.370801	4.45025	-2.65138	0.0177601	0.25734	-3.17034
Lrfn1	leucine rich repeat and fibronectin type III domain containing 1	-0.274182	5.60942	-2.64201	0.0175882	0.257115	-3.17196
Mdk	midkine	0.166916	7.59032	2.62294	0.0171895	0.255067	-3.17381
Slc39a2	solute carrier family 39 (zinc transporter), member 2	0.848378	1.67402	2.65915	0.0180717	0.257618	-3.17401
Zkscan17	zinc finger with KRAB and SCAN domains 17	-0.184862	5.9007	-2.62057	0.0172756	0.255203	-3.17821
Noct	nocturnin	-0.211093	5.11154	-2.62043	0.0172809	0.255203	-3.17848
Sash1	SAM and SH3 domain containing 1	-0.248706	5.01382	-2.62036	0.0172834	0.255203	-3.17861
Hdac11	histone deacetylase 11	0.188254	5.65087	2.62032	0.0172847	0.255203	-3.17868
Exd2	exonuclease 3'-5' domain containing 2	0.204883	5.81958	2.62032	0.017285	0.255203	-3.17869
Cpne3	copine III	-0.26063	5.59928	-2.63008	0.0175606	0.257115	-3.17985
Paip2b	poly(A) binding protein interacting protein 2B	-0.137544	7.30536	-2.61914	0.0173278	0.255326	-3.18087
Pabpn1	poly(A) binding protein, nuclear 1	0.205183	8.32528	2.62468	0.0174993	0.25683	-3.18198
Zswim4	zinc finger SWIM-type containing 4	-0.15857	6.993	-2.61781	0.0173765	0.255487	-3.18335
Champ1	chromosome alignment maintaining phosphoprotein 1	-0.142818	6.6973	-2.61743	0.0173905	0.255487	-3.18405
Trim39	tripartite motif-containing 39	0.282823	5.17817	2.62813	0.0176669	0.257125	-3.18447
S1pr5	sphingosine-1-phosphate receptor 5	0.899818	-0.440089	2.61223	0.0175824	0.257115	-3.19372
Tpt1	tumor protein, translationally-controlled 1	0.144733	7.43974	2.61119	0.0176209	0.257125	-3.19565
Fbxw17	F-box and WD-40 domain protein 17	0.311118	3.39009	2.61088	0.0176325	0.257125	-3.19623
Npr2	natriuretic peptide receptor 2	0.286193	5.2821	2.62632	0.0180358	0.257618	-3.19672
Cacnb3	calcium channel, voltage-dependent, beta 3 subunit	0.145549	7.73625	2.60991	0.0176687	0.257125	-3.19803
Mtmr1	myotubularin related protein 1	-0.189258	5.73617	-2.60971	0.0176758	0.257125	-3.19839
Casc4	cancer susceptibility candidate 4	-0.15075	7.01678	-2.60879	0.0177101	0.25734	-3.20009
Tmem147	transmembrane protein 147	0.205299	5.61678	2.60826	0.0177301	0.25734	-3.20108
Opa1	OPA1, mitochondrial dynamin like GTPase	-0.136576	7.22217	-2.60733	0.0177649	0.25734	-3.20281
Rabggtb	Rab geranylgeranyl transferase, b subunit	0.178339	5.64516	2.60699	0.0177775	0.25734	-3.20344
Gba2	glucosidase beta 2	0.153448	6.61786	2.60515	0.0178466	0.257618	-3.20685
Dlx1	distal-less homeobox 1	0.349388	7.23712	2.69447	0.0201461	0.267541	-3.20709
Gm13363	predicted gene 13363	-0.432669	1.94992	-2.6045	0.0178712	0.257618	-3.20807
Brwd3	bromodomain and WD repeat domain containing 3	-0.335699	5.13363	-2.64017	0.0187844	0.262166	-3.20809
Tmod2	tropomodulin 2	-0.14856	8.11126	-2.60431	0.0178782	0.257618	-3.20841
Kbtbd2	kelch repeat and BTB (POZ) domain containing 2	-0.147704	6.24465	-2.6037	0.0179012	0.257618	-3.20954
Otud4	OTU domain containing 4	-0.170357	6.84461	-2.60256	0.0179443	0.257618	-3.21166
Idh1	isocitrate dehydrogenase 1 (NADP+), soluble	-0.144244	8.52935	-2.60224	0.0179564	0.257618	-3.21225
BC022960	cDNA sequence BC022960	0.56141	1.62443	2.60119	0.0179963	0.257618	-3.21421
Cnot6	CCR4-NOT transcription complex, subunit 6	-0.162618	7.47317	-2.60072	0.018014	0.257618	-3.21507
Zfp518a	zinc finger protein 518A	-0.240237	5.21892	-2.6006	0.0180184	0.257618	-3.21529
Spred1	sprouty protein with EVH-1 domain 1, related sequence	-0.148201	6.37479	-2.60052	0.0180216	0.257618	-3.21544
Thrap3	thyroid hormone receptor associated protein 3	-0.130374	7.76211	-2.6	0.0180415	0.257618	-3.21641
Tax1bp3	Tax1 (human T cell leukemia virus type I) binding protein 3	0.280189	3.51223	2.59968	0.0180533	0.257618	-3.21699
Sox10	SRY (sex determining region Y)-box 10	0.682919	1.41988	2.59887	0.0180844	0.257618	-3.2185
Dusp28	dual specificity phosphatase 28	-0.292613	3.46095	-2.59865	0.0180928	0.257618	-3.21891
Armcx4	armadillo repeat containing, X-linked 4	-0.179902	7.90555	-2.59729	0.0181444	0.257722	-3.22142
Slc18b1	solute carrier family 18, subfamily B, member 1	0.192664	4.65858	2.59724	0.0181463	0.257722	-3.22151
Slc35f3	solute carrier family 35, member F3	-1.04935	-0.187668	-2.59708	0.0181524	0.257722	-3.22181
Gdi1	guanosine diphosphate (GDP) dissociation inhibitor 1	0.147246	9.10713	2.5955	0.0182131	0.258336	-3.22474
Pitpnm3	PITPNM family member 3	0.528412	2.18002	2.59412	0.0182662	0.258842	-3.22731
Dync2h1	dynein cytoplasmic 2 heavy chain 1	-0.291879	5.61271	-2.622	0.0190057	0.263269	-3.22742
Zfp41	zinc finger protein 41	-0.151928	7.28274	-2.59233	0.0183351	0.259416	-3.23062
Mrrf	mitochondrial ribosome recycling factor	0.222304	4.65006	2.59191	0.018351	0.259416	-3.23138
Ndufb10	NADH dehydrogenase (ubiquinone) 1 beta subcomplex, 10	0.152569	6.12272	2.59149	0.0183672	0.259416	-3.23216
Kansl3	KAT8 regulatory NSL complex subunit 3	0.144533	6.41187	2.59124	0.0183769	0.259416	-3.23262
Zdbf2	zinc finger, DBF-type containing 2	-0.34934	6.73054	-2.67249	0.020664	0.268779	-3.23552
Gosr1	golgi SNAP receptor complex member 1	-0.152037	5.79716	-2.58962	0.0184399	0.260057	-3.23563
Mir9-2	microRNA 9-2	-0.373538	2.36778	-2.58884	0.0184701	0.260179	-3.23707
Fam150b	family with sequence similarity 150, member B	1.37369	-1.84291	2.58849	0.0184837	0.260179	-3.23772
Coa5	cytochrome C oxidase assembly factor 5	-0.149098	6.73331	-2.5875	0.0185223	0.260198	-3.23955
Kcnk3	potassium channel, subfamily K, member 3	-0.584664	1.75115	-2.58746	0.0185239	0.260198	-3.23963
Ipmk	inositol polyphosphate multikinase	-0.174017	6.06716	-2.5871	0.0185378	0.260198	-3.24029
Thap12	THAP domain containing 12	-0.129897	7.40683	-2.58608	0.0185775	0.260508	-3.24217
Gm12657	predicted gene 12657	-0.465574	3.71159	-2.61622	0.0195016	0.265253	-3.2451
Sugp2	SURP and G patch domain containing 2	0.190232	6.98245	2.58408	0.0186561	0.261362	-3.24588
Whrn	whirlin	0.209958	4.90603	2.58162	0.0187527	0.262166	-3.25043
Med14	mediator complex subunit 14	-0.183177	7.02075	-2.58148	0.018758	0.262166	-3.25067
Exo5	exonuclease 5	0.158095	5.48438	2.58094	0.0187794	0.262166	-3.25168
Dleu7	deleted in lymphocytic leukemia, 7	-0.254228	3.78686	-2.57907	0.0188534	0.262831	-3.25513
Shfm1	split hand/foot malformation (ectrodactyly) type 1	0.169198	6.83189	2.57851	0.0188754	0.262831	-3.25616
Pla2g4c	phospholipase A2, group IVC (cytosolic, calcium-independent)	0.490697	1.47261	2.57826	0.0188853	0.262831	-3.25662
Kcnh4	potassium voltage-gated channel, subfamily H (eag-related), member 4	0.31871	3.71563	2.57691	0.0189391	0.263269	-3.25912
Ireb2	iron responsive element binding protein 2	-0.142982	8.1147	-2.57626	0.0189651	0.263269	-3.26033
Ets1	E26 avian leukemia oncogene 1, 5' domain	-0.174926	5.15628	-2.5759	0.0189794	0.263269	-3.26099
Ptgfrn	prostaglandin F2 receptor negative regulator	-0.201682	7.30205	-2.57827	0.0190614	0.263546	-3.26142
Stau2	staufen (RNA binding protein) homolog 2 (Drosophila)	-0.162564	6.38545	-2.57564	0.0189898	0.263269	-3.26147
Usp1	ubiquitin specific peptidase 1	-0.160342	7.27231	-2.57454	0.0190334	0.263405	-3.26349
Pced1a	PC-esterase domain containing 1A	0.270531	4.73065	2.57325	0.0190851	0.263628	-3.26587
Metap1d	methionyl aminopeptidase type 1D (mitochondrial)	0.327949	4.49154	2.58447	0.0194425	0.265253	-3.26701
Gm7061	proteasome subunit beta type-1-like	-0.416268	2.59903	-2.57208	0.0191321	0.263795	-3.26804
Rac2	RAS-related C3 botulinum substrate 2	0.611944	0.908847	2.57206	0.0191329	0.263795	-3.26807
Snhg5	small nucleolar RNA host gene 5	0.301413	5.40355	2.59718	0.0200174	0.266685	-3.27264
Lancl3	LanC lantibiotic synthetase component C-like 3 (bacterial)	-0.333665	3.0177	-2.56941	0.0192399	0.265023	-3.27297
Anapc1	anaphase promoting complex subunit 1	-0.192112	8.02697	-2.56895	0.0192989	0.265096	-3.2749
Braf	Braf transforming gene	-0.179503	6.28691	-2.56817	0.0192898	0.265096	-3.27525
Irf3	interferon regulatory factor 3	0.21309	5.26351	2.56799	0.0192973	0.265096	-3.27559
Ciita	class II transactivator	1.19819	-0.372731	2.57268	0.0194581	0.265253	-3.27631
Ercc1	excision repair cross-complementing rodent repair deficiency, complementation group 1	0.184271	4.71248	2.56717	0.0193305	0.265227	-3.2771
Hivep1	human immunodeficiency virus type I enhancer binding protein 1	-0.196143	6.925	-2.56683	0.0193443	0.265227	-3.27773
Sulf2	sulfatase 2	0.295397	6.74838	2.61856	0.0208498	0.268779	-3.27816
1700123O20Rik	RIKEN cDNA 1700123O20 gene	0.172456	5.15615	2.56627	0.0193669	0.265253	-3.27875
Esyt1	extended synaptotagmin-like protein 1	0.292504	3.90871	2.56585	0.0193839	0.265253	-3.27952
Bzw2	basic leucine zipper and W2 domains 2	-0.170998	8.51443	-2.56494	0.0194211	0.265253	-3.28121
Zfp579	zinc finger protein 579	0.168834	5.70536	2.56416	0.0194527	0.265253	-3.28264
Shisa6	shisa family member 6	-0.271191	4.30388	-2.56267	0.0195138	0.265253	-3.28539
Gata2	GATA binding protein 2	-0.603419	1.33064	-2.56255	0.0195185	0.265253	-3.2856
Rpl10	ribosomal protein L10	0.321189	4.22718	2.56329	0.0196014	0.265796	-3.28722
Agps	alkylglycerone phosphate synthase	-0.157871	6.61574	-2.56072	0.0195936	0.265796	-3.28898
Prkd1	protein kinase D1	-0.215825	4.73882	-2.56004	0.0196214	0.265824	-3.29022
Kdm2b	lysine (K)-specific demethylase 2B	-0.136518	7.32107	-2.55902	0.0196637	0.265839	-3.29211
Smurf1	SMAD specific E3 ubiquitin protein ligase 1	-0.14878	6.64375	-2.55889	0.019669	0.265839	-3.29235
Lims2	LIM and senescent cell antigen like domains 2	0.990518	-0.0896214	2.55871	0.0196764	0.265839	-3.29268
Ppp1r14c	protein phosphatase 1, regulatory (inhibitor) subunit 14c	-0.516039	4.61454	-2.64649	0.0222934	0.275957	-3.29311
Ncor2	nuclear receptor co-repressor 2	-0.193033	7.72262	-2.55922	0.0197141	0.265923	-3.29327
Slc6a15	solute carrier family 6 (neurotransmitter transporter), member 15	-0.19149	6.03321	-2.55769	0.0197186	0.265923	-3.29456
Arrdc3	arrestin domain containing 3	-0.184208	6.73548	-2.55635	0.0197741	0.266428	-3.29703
Spout1	SPOUT domain containing methyltransferase 1	0.173075	5.23367	2.55483	0.019837	0.266455	-3.29982
Zfp563	zinc finger protein 563	-0.225822	5.39163	-2.55465	0.0198447	0.266455	-3.30016
Abi2	abl-interactor 2	-0.166539	7.54824	-2.55427	0.0198604	0.266455	-3.30085
Shisa2	shisa family member 2	-0.200844	6.10754	-2.55421	0.0198627	0.266455	-3.30095
Acaca	acetyl-Coenzyme A carboxylase alpha	-0.178051	6.36527	-2.55338	0.0198972	0.266455	-3.30248
Slc38a6	solute carrier family 38, member 6	0.39154	2.6472	2.55336	0.0198983	0.266455	-3.30253
Clk1	CDC-like kinase 1	0.409473	6.67355	2.65766	0.0230723	0.278659	-3.30319
Eml2	echinoderm microtubule associated protein like 2	0.211145	4.8961	2.55288	0.0199183	0.266455	-3.3034
Rab3il1	RAB3A interacting protein (rabin3)-like 1	0.309896	3.69641	2.55283	0.0199202	0.266455	-3.30349
Ankfy1	ankyrin repeat and FYVE domain containing 1	-0.1359	7.09389	-2.55125	0.0199864	0.266685	-3.3064
Casp8ap2	caspase 8 associated protein 2	-0.186045	6.50937	-2.55051	0.0200172	0.266685	-3.30776
Fstl1	follistatin-like 1	0.320377	6.96839	2.61962	0.022148	0.275447	-3.3086
Ankrd16	ankyrin repeat domain 16	0.391889	4.04459	2.57088	0.0206762	0.268779	-3.30888
Ahsa1	AHA1, activator of heat shock protein ATPase 1	0.138975	7.11211	2.54983	0.020046	0.266685	-3.30902
Hipk3	homeodomain interacting protein kinase 3	-0.195579	5.6184	-2.5498	0.0200472	0.266685	-3.30907
Cers6	ceramide synthase 6	-0.23365	5.55757	-2.54972	0.0200635	0.266685	-3.30955
Itga6	integrin alpha 6	-0.200978	5.90726	-2.54952	0.0200591	0.266685	-3.30959
Rfx3	regulatory factor X, 3 (influences HLA class II expression)	-0.284841	6.56932	-2.59355	0.02148	0.272768	-3.31165
Rps16	ribosomal protein S16	0.300397	4.68544	2.55383	0.0204184	0.268779	-3.31536
Neurod4	neurogenic differentiation 4	-0.419327	3.43392	-2.55356	0.0204309	0.268779	-3.31588
Ptbp2	polypyrimidine tract binding protein 2	-0.155034	8.87854	-2.54598	0.020208	0.267911	-3.31608
Aspdh	aspartate dehydrogenase domain containing	0.483754	2.15654	2.54593	0.0202101	0.267911	-3.31617
Igfbp5	insulin-like growth factor binding protein 5	0.254392	7.29727	2.57949	0.0213521	0.272211	-3.31893
Tet3	tet methylcytosine dioxygenase 3	-0.305352	7.61821	-2.60951	0.0223406	0.275957	-3.32026
Mlc1	megalencephalic leukoencephalopathy with subcortical cysts 1 homolog (human)	-0.18571	4.94069	-2.54265	0.0203495	0.268779	-3.3222
Eif2ak3	eukaryotic translation initiation factor 2 alpha kinase 3	-0.172713	5.702	-2.54212	0.0203718	0.268779	-3.32317
Atp6v1a	ATPase, H+ transporting, lysosomal V1 subunit A	-0.14422	7.49348	-2.54199	0.0203775	0.268779	-3.32341
Rgs20	regulator of G-protein signaling 20	-0.270063	3.90236	-2.54071	0.0204324	0.268779	-3.32577
Dalrd3	DALR anticodon binding domain containing 3	0.273834	5.38606	2.55455	0.0209238	0.269183	-3.32728
Cblb	Casitas B-lineage lymphoma b	-0.18792	6.3498	-2.53973	0.020474	0.268779	-3.32755
Gm5868	predicted gene 5868	-0.799334	0.0237628	-2.53948	0.0204849	0.268779	-3.32802
Sdk2	sidekick cell adhesion molecule 2	-0.339629	3.33182	-2.53894	0.020508	0.268779	-3.32901
Irf2bpl	interferon regulatory factor 2 binding protein-like	-0.194201	7.59617	-2.54012	0.0205591	0.268779	-3.32937
Erp29	endoplasmic reticulum protein 29	0.15304	6.60471	2.5383	0.0205355	0.268779	-3.33019
Qrfpr	pyroglutamylated RFamide peptide receptor	-1.05455	-0.355363	-2.53813	0.0205429	0.268779	-3.3305
Gm13889	predicted gene 13889	-0.225381	5.62382	-2.53765	0.0205633	0.268779	-3.33137
Baz1a	bromodomain adjacent to zinc finger domain 1A	-0.207086	5.57268	-2.53734	0.0205769	0.268779	-3.33195
Man2c1	mannosidase, alpha, class 2C, member 1	0.253271	5.41178	2.54288	0.0207562	0.268779	-3.33209
Cdh13	cadherin 13	-0.332219	5.28838	-2.57556	0.021822	0.274057	-3.33295
Zfp608	zinc finger protein 608	-0.152491	6.89821	-2.53652	0.020612	0.268779	-3.33345
Adarb2	adenosine deaminase, RNA-specific, B2	0.280272	3.3992	2.53623	0.0206244	0.268779	-3.33398
Dnase1	deoxyribonuclease I	0.301345	3.10345	2.53579	0.0206434	0.268779	-3.33478
Ssfa2	sperm specific antigen 2	-0.225003	4.79946	-2.53509	0.0206737	0.268779	-3.33607
Kdm7a	lysine (K)-specific demethylase 7A	-0.216692	6.07403	-2.53398	0.020782	0.268779	-3.33958
A330076H08Rik	RIKEN cDNA A330076H08 gene	0.48514	1.74355	2.53299	0.0207649	0.268779	-3.33993
Actg1	actin, gamma, cytoplasmic 1	-0.194347	7.66604	-2.53459	0.0208298	0.268779	-3.34027
Sec23a	SEC23 homolog A, COPII coat complex component	-0.143311	7.33677	-2.53271	0.0207768	0.268779	-3.34043
Atad2b	ATPase family, AAA domain containing 2B	-0.170007	6.90398	-2.53269	0.0207779	0.268779	-3.34048
Mars2	methionine-tRNA synthetase 2 (mitochondrial)	-0.286892	3.51576	-2.53224	0.0207972	0.268779	-3.34129
Phyhd1	phytanoyl-CoA dioxygenase domain containing 1	0.405175	2.9359	2.53171	0.0208202	0.268779	-3.34226
4930579G18Rik	RIKEN cDNA 4930579G18 gene	0.434523	3.14203	2.5338	0.0209247	0.269183	-3.34319
Adam10	a disintegrin and metallopeptidase domain 10	-0.151308	7.25329	-2.53107	0.0208484	0.268779	-3.34345
Slc29a4	solute carrier family 29 (nucleoside transporters), member 4	-0.164336	6.43214	-2.53087	0.020857	0.268779	-3.34381
Grik3	glutamate receptor, ionotropic, kainate 3	0.215591	7.39312	2.54322	0.0213019	0.272211	-3.345
Chd2	chromodomain helicase DNA binding protein 2	-0.193854	7.05885	-2.52855	0.0209715	0.269316	-3.34837
Tmem8b	transmembrane protein 8B	-0.153446	5.98613	-2.52831	0.0209689	0.269316	-3.3485
Alkbh8	alkB homolog 8, tRNA methyltransferase	-0.165947	5.25598	-2.52719	0.0210179	0.269678	-3.35055
Ccdc58	coiled-coil domain containing 58	0.261862	4.0015	2.52577	0.0210803	0.270244	-3.35315
Snhg10	small nucleolar RNA host gene 10	0.628918	1.11806	2.52278	0.0212122	0.27157	-3.35861
C630043F03Rik	RIKEN cDNA C630043F03 gene	0.219358	4.81023	2.5226	0.0212204	0.27157	-3.35895
Tcirg1	T cell, immune regulator 1, ATPase, H+ transporting, lysosomal V0 protein A3	0.462677	2.86366	2.52218	0.0213749	0.272211	-3.36293
Rps6kb2	ribosomal protein S6 kinase, polypeptide 2	0.213487	4.84387	2.52013	0.02133	0.272211	-3.36347
Cep89	centrosomal protein 89	0.191133	5.13139	2.5192	0.0213712	0.272211	-3.36516
Scube3	signal peptide, CUB domain, EGF-like 3	0.22329	4.75986	2.5189	0.0213848	0.272211	-3.36572
Akap12	A kinase (PRKA) anchor protein (gravin) 12	0.339326	5.90827	2.57676	0.0233601	0.279967	-3.36666
Kif2a	kinesin family member 2A	-0.140201	7.39984	-2.51831	0.021411	0.272211	-3.36679
Klf12	Kruppel-like factor 12	-0.195822	6.12024	-2.51816	0.0214177	0.272211	-3.36706
Adamts10	a disintegrin-like and metallopeptidase (reprolysin type) with thrombospondin type 1 motif, 10	0.475204	5.69209	2.62301	0.02498	0.286099	-3.36776
Wnk3	WNK lysine deficient protein kinase 3	-0.221798	6.24846	-2.52295	0.0217029	0.273561	-3.36999
Astn1	astrotactin 1	-0.204824	7.65768	-2.5237	0.0218223	0.274057	-3.37217
Snapc4	small nuclear RNA activating complex, polypeptide 4	0.251245	5.019	2.51523	0.0215494	0.273353	-3.37243
Ap3b2	adaptor-related protein complex 3, beta 2 subunit	0.143393	6.91282	2.51483	0.0215672	0.273353	-3.37315
Pcdhga12	protocadherin gamma subfamily A, 12	-0.231855	4.26029	-2.5145	0.0215821	0.273353	-3.37376
Sde2	SDE2 telomere maintenance homolog (S. pombe)	-0.16346	5.72194	-2.5141	0.0216	0.273353	-3.37449
Pak3	p21 protein (Cdc42/Rac)-activated kinase 3	-0.213038	7.54787	-2.52669	0.0220317	0.275227	-3.37466
Cpne4	copine IV	-0.42131	3.17262	-2.51445	0.0216863	0.273561	-3.37621
Catsperg1	catsper channel auxiliary subunit gamma 1	0.691465	0.00838462	2.51273	0.0216617	0.273561	-3.37699
Fibin	fin bud initiation factor homolog (zebrafish)	1.19999	0.488788	2.55176	0.0229944	0.278152	-3.37716
Frat2	frequently rearranged in advanced T cell lymphomas 2	-0.171609	5.11849	-2.51226	0.0216832	0.273561	-3.37785
Lnpk	lunapark, ER junction formation factor	-0.16476	6.35059	-2.51166	0.02171	0.273561	-3.37894
Zcchc7	zinc finger, CCHC domain containing 7	0.222939	4.40675	2.51128	0.0217273	0.273561	-3.37964
Fbxl18	F-box and leucine-rich repeat protein 18	-0.283658	4.44488	-2.5101	0.0217808	0.274001	-3.38179
Aph1b	aph1 homolog B, gamma secretase subunit	-0.171802	6.08	-2.50857	0.0218503	0.274175	-3.38458
Rc3h2	ring finger and CCCH-type zinc finger domains 2	-0.261329	7.0516	-2.54488	0.0231672	0.278736	-3.38607
Tgfb3	transforming growth factor, beta 3	0.5234	3.25913	2.5392	0.0229733	0.278152	-3.38613
Tmem168	transmembrane protein 168	-0.194441	5.31743	-2.50716	0.0219149	0.274605	-3.38716
Dqx1	DEAQ RNA-dependent ATPase	0.983345	-0.234953	2.50701	0.0219216	0.274605	-3.38743
Zfp11	zinc finger protein 11	-0.238224	3.76989	-2.50602	0.0219669	0.274939	-3.38924
Pigo	phosphatidylinositol glycan anchor biosynthesis, class O	0.213182	4.80649	2.50536	0.0219973	0.275087	-3.39045
Cbl	Casitas B-lineage lymphoma	-0.297099	5.77596	-2.54045	0.0232454	0.279134	-3.39109
B3gat2	beta-1,3-glucuronyltransferase 2 (glucuronosyltransferase S)	-0.315917	4.21899	-2.50612	0.0221008	0.275447	-3.3922
Trnt1	tRNA nucleotidyl transferase, CCA-adding, 1	-0.218585	5.24521	-2.5043	0.0220457	0.275227	-3.39237
Sv2c	synaptic vesicle glycoprotein 2c	-0.531916	0.985924	-2.50321	0.0220958	0.275447	-3.39436
Rb1	retinoblastoma 1	-0.150626	6.87098	-2.50217	0.0221437	0.275447	-3.39626
Spag1	sperm associated antigen 1	0.400551	3.21589	2.50189	0.0221564	0.275447	-3.39676
Edil3	EGF-like repeats and discoidin I-like domains 3	-0.215058	6.19865	-2.50343	0.0222971	0.275957	-3.3987
Rai2	retinoic acid induced 2	0.269414	3.94622	2.50027	0.0222313	0.275957	-3.39971
A730028G07Rik	RIKEN cDNA A730028G07 gene	0.480014	2.51994	2.49988	0.0222497	0.275957	-3.40044
Rcan3	regulator of calcineurin 3	-0.170254	5.78848	-2.49831	0.0223226	0.275957	-3.4033
Frmpd4	FERM and PDZ domain containing 4	-0.607712	1.21531	-2.49825	0.0223251	0.275957	-3.4034
Garem1	GRB2 associated regulator of MAPK1 subtype 1	-0.272984	4.52045	-2.49779	0.0223467	0.275957	-3.40424
Dhx9	DEAH (Asp-Glu-Ala-His) box polypeptide 9	-0.2012	9.26287	-2.50618	0.022709	0.277548	-3.40567
Bptf	bromodomain PHD finger transcription factor	-0.164671	7.89524	-2.4967	0.0223974	0.276353	-3.40623
Syt13	synaptotagmin XIII	-0.581487	5.20985	-2.61264	0.0266251	0.288757	-3.40717
Wnt3	wingless-type MMTV integration site family, member 3	-1.12367	2.15881	-2.59431	0.0259907	0.288757	-3.40783
Cbfb	core binding factor beta	-0.13158	6.84708	-2.4951	0.0224719	0.27671	-3.40913
Ormdl2	ORM1-like 2 (S. cerevisiae)	0.3088	2.898	2.4949	0.0224814	0.27671	-3.4095
Sipa1l3	signal-induced proliferation-associated 1 like 3	-0.197845	5.79608	-2.49488	0.0224825	0.27671	-3.40954
Topbp1	topoisomerase (DNA) II binding protein 1	-0.13409	7.48966	-2.49405	0.0225212	0.276957	-3.41105
Epb41l4aos	erythrocyte membrane protein band 4.1 like 4a, opposite strand	0.301129	3.32862	2.49296	0.0225722	0.277353	-3.41303
Emilin1	elastin microfibril interfacer 1	0.486559	3.82777	2.53502	0.0241611	0.282561	-3.41447
Utp20	UTP20 small subunit processome component	-0.175697	5.72248	-2.49212	0.0226118	0.277398	-3.41456
Epc2	enhancer of polycomb homolog 2 (Drosophila)	-0.161426	7.0344	-2.49192	0.022621	0.277398	-3.41492
Bmpr1a	bone morphogenetic protein receptor, type 1A	-0.132751	7.2338	-2.49139	0.022646	0.277398	-3.41588
Knop1	lysine rich nucleolar protein 1	-0.127549	7.32996	-2.49129	0.0226509	0.277398	-3.41607
Tubb1	tubulin, beta 1 class VI	-0.90901	-0.575346	-2.49082	0.0226728	0.277438	-3.41692
Map2k3os	mitogen-activated protein kinase kinase 3, opposite strand	0.674545	0.337878	2.48918	0.0227506	0.277548	-3.41992
1110037F02Rik	RIKEN cDNA 1110037F02 gene	-0.153774	6.88445	-2.48784	0.0228139	0.277548	-3.42235
G3bp2	GTPase activating protein (SH3 domain) binding protein 2	-0.141482	8.89218	-2.48765	0.022823	0.277548	-3.4227
Cyb5b	cytochrome b5 type B	-0.135522	8.09195	-2.48736	0.0228368	0.277548	-3.42322
Zfp119b	zinc finger protein 119b	-0.364666	2.45231	-2.48729	0.0228401	0.277548	-3.42335
Gm9833	myelin basic protein expression factor 2, repressor pseudogene	-0.156948	7.06257	-2.48726	0.0228415	0.277548	-3.4234
Pcdhb19	protocadherin beta 19	-0.417195	2.59361	-2.48713	0.0228475	0.277548	-3.42363
Fam118a	family with sequence similarity 118, member A	-0.221334	4.52473	-2.48706	0.0228507	0.277548	-3.42375
Csl	citrate synthase like	-0.367215	2.42717	-2.4866	0.0228729	0.27759	-3.42461
Tmem131	transmembrane protein 131	-0.162074	7.42665	-2.48526	0.0229364	0.278132	-3.42703
Myo16	myosin XVI	-0.246648	5.10002	-2.48412	0.0229911	0.278152	-3.42911
Asap3	ArfGAP with SH3 domain, ankyrin repeat and PH domain 3	0.438299	2.95557	2.4837	0.023074	0.278659	-3.43121
Ndrg2	N-myc downstream regulated gene 2	-0.255976	6.17043	-2.50666	0.0239281	0.281176	-3.43123
Zfp692	zinc finger protein 692	0.415903	4.66905	2.53342	0.0250194	0.286099	-3.43301
Mrpl24	mitochondrial ribosomal protein L24	0.177609	5.39584	2.48097	0.023142	0.278736	-3.43483
Fcer1g	Fc receptor, IgE, high affinity I, gamma polypeptide	0.509129	1.43945	2.48068	0.023156	0.278736	-3.43536
B4galt7	xylosylprotein beta1,4-galactosyltransferase, polypeptide 7 (galactosyltransferase I)	0.22263	4.5522	2.48053	0.0231631	0.278736	-3.43563
Myadm	myeloid-associated differentiation marker	0.225724	4.76901	2.48001	0.023188	0.278736	-3.43657
Rev3l	REV3 like, DNA directed polymerase zeta catalytic subunit	-0.140208	7.6194	-2.4799	0.0231935	0.278736	-3.43677
A230072C01Rik	RIKEN cDNA A230072C01 gene	0.349892	3.10886	2.47839	0.0232664	0.279158	-3.43952
Kat6a	K(lysine) acetyltransferase 6A	-0.162109	8.0787	-2.47618	0.023373	0.279967	-3.44351
Alg12	asparagine-linked glycosylation 12 (alpha-1,6-mannosyltransferase)	0.326352	3.25233	2.47582	0.0233905	0.279967	-3.44417
Slc6a6	solute carrier family 6 (neurotransmitter transporter, taurine), member 6	-0.16608	7.1715	-2.47511	0.023425	0.280153	-3.44546
Sypl	synaptophysin-like protein	-0.181501	5.20046	-2.47472	0.0234443	0.280157	-3.44617
Med21	mediator complex subunit 21	0.230119	4.58205	2.47406	0.0234764	0.280261	-3.44737
Mapre3	microtubule-associated protein, RP/EB family, member 3	0.152401	6.04725	2.47376	0.0234909	0.280261	-3.44791
Son	Son DNA binding protein	-0.149484	8.86822	-2.47325	0.0235156	0.280331	-3.44883
Obscn	obscurin, cytoskeletal calmodulin and titin-interacting RhoGEF	0.85889	-0.394941	2.47273	0.0235414	0.280345	-3.44979
Stx16	syntaxin 16	0.188601	6.36802	2.47214	0.0235701	0.280345	-3.45085
Fbxl2	F-box and leucine-rich repeat protein 2	0.28621	3.80159	2.47159	0.0235967	0.280345	-3.45184
Ank1	ankyrin 1, erythroid	-0.216989	4.51792	-2.47113	0.0236196	0.280345	-3.45268
Rnf220	ring finger protein 220	-0.204318	6.46956	-2.47317	0.0236994	0.280345	-3.45271
Cyp4f16	cytochrome P450, family 4, subfamily f, polypeptide 16	0.301413	3.65508	2.47037	0.0236569	0.280345	-3.45406
Sms	spermine synthase	0.147089	6.16871	2.47033	0.0236588	0.280345	-3.45413
Map1b	microtubule-associated protein 1B	-0.323651	10.8157	-2.54661	0.02668	0.288949	-3.45505
Naa15	N(alpha)-acetyltransferase 15, NatA auxiliary subunit	-0.130281	7.62276	-2.46977	0.0236863	0.280345	-3.45515
Sin3a	transcriptional regulator, SIN3A (yeast)	-0.177251	7.063	-2.46961	0.0236942	0.280345	-3.45544
Agl	amylo-1,6-glucosidase, 4-alpha-glucanotransferase	-0.183255	5.79885	-2.46898	0.0237248	0.280345	-3.45657
Kcnh7	potassium voltage-gated channel, subfamily H (eag-related), member 7	-0.266372	3.23126	-2.4686	0.0237438	0.280345	-3.45727
Drd1	dopamine receptor D1	-0.415494	1.81432	-2.46859	0.0237442	0.280345	-3.45728
Rplp2	ribosomal protein, large P2	0.287046	6.26897	2.50874	0.0253359	0.286998	-3.45781
Cspg5	chondroitin sulfate proteoglycan 5	0.21281	6.08235	2.46918	0.0238387	0.281086	-3.45875
Slc17a7	solute carrier family 17 (sodium-dependent inorganic phosphate cotransporter), member 7	-0.299318	5.04077	-2.48611	0.0245612	0.283718	-3.46002
Picalm	phosphatidylinositol binding clathrin assembly protein	-0.169251	7.37019	-2.46644	0.0238501	0.281086	-3.46117
P3h1	prolyl 3-hydroxylase 1	0.283578	4.08412	2.46616	0.023864	0.281086	-3.46168
Nr3c2	nuclear receptor subfamily 3, group C, member 2	-0.608355	0.520205	-2.46537	0.0239035	0.281176	-3.46312
Spon2	spondin 2, extracellular matrix protein	0.883098	-0.352155	2.46416	0.0239635	0.281176	-3.46531
Cyfip2	cytoplasmic FMR1 interacting protein 2	-0.159523	7.98641	-2.46408	0.0239671	0.281176	-3.46544
Taf1a	TATA-box binding protein associated factor, RNA polymerase I, A	0.265363	4.07785	2.46399	0.0239716	0.281176	-3.46561
Trip12	thyroid hormone receptor interactor 12	-0.150088	8.61949	-2.46344	0.023999	0.281176	-3.46661
Rps17	ribosomal protein S17	0.175806	6.52447	2.46333	0.0240047	0.281176	-3.46681
Ss18l2	SS18, nBAF chromatin remodeling complex subunit like 2	0.231527	4.29031	2.46222	0.02406	0.281601	-3.46882
Herc1	HECT and RLD domain containing E3 ubiquitin protein ligase family member 1	-0.240679	8.01703	-2.49253	0.0253146	0.286977	-3.46982
Homer2	homer scaffolding protein 2	-0.212783	5.96518	-2.45946	0.0242576	0.283165	-3.47501
Dgat1	diacylglycerol O-acyltransferase 1	0.231176	4.53891	2.45856	0.0242428	0.283165	-3.47543
Rasa1	RAS p21 protein activator 1	-0.162226	7.44455	-2.4577	0.024286	0.283165	-3.47699
Manf	mesencephalic astrocyte-derived neurotrophic factor	0.185319	6.64159	2.45742	0.0243004	0.283165	-3.4775
H1f0	H1 histone family, member 0	-0.161961	9.12024	-2.45726	0.0243085	0.283165	-3.47779
Papd7	PAP associated domain containing 7	-0.136156	6.48521	-2.45645	0.024349	0.283414	-3.47925
Trmt2a	TRM2 tRNA methyltransferase 2A	0.169962	6.16203	2.45586	0.0243791	0.283534	-3.48033
4930483K19Rik	RIKEN cDNA 4930483K19 gene	-0.539427	1.51969	-2.45546	0.024399	0.283534	-3.48104
Dlat	dihydrolipoamide S-acetyltransferase (E2 component of pyruvate dehydrogenase complex)	-0.160455	6.07204	-2.45511	0.0244168	0.283534	-3.48167
Ptk2b	PTK2 protein tyrosine kinase 2 beta	0.785646	0.827955	2.45472	0.024502	0.283718	-3.48367
Scd1	stearoyl-Coenzyme A desaturase 1	0.236984	5.12233	2.45369	0.0244886	0.283718	-3.48424
Map6	microtubule-associated protein 6	0.153569	7.48062	2.453	0.0245236	0.283718	-3.48548
Haus6	HAUS augmin-like complex, subunit 6	-0.176195	5.18952	-2.45283	0.0245323	0.283718	-3.48579
2900052N01Rik	RIKEN cDNA 2900052N01 gene	-0.599864	0.659022	-2.45246	0.0245511	0.283718	-3.48646
Bphl	biphenyl hydrolase-like (serine hydrolase, breast epithelial mucin-associated antigen)	0.243077	3.73204	2.45183	0.0245832	0.283718	-3.4876
Fam13c	family with sequence similarity 13, member C	-0.179351	4.74546	-2.45177	0.024586	0.283718	-3.4877
Gm3604	predicted gene 3604	0.502232	1.43722	2.45106	0.0246224	0.283916	-3.48899
Nsd1	nuclear receptor-binding SET-domain protein 1	-0.21061	8.16809	-2.46576	0.0252334	0.286912	-3.48915
Irx5	Iroquois related homeobox 5 (Drosophila)	-0.892041	0.866308	-2.46568	0.0252895	0.286912	-3.4903
Prr15	proline rich 15	-0.502522	2.05406	-2.44959	0.0246974	0.284559	-3.49164
Ptbp3	polypyrimidine tract binding protein 3	-0.166578	5.87246	-2.44886	0.0247348	0.284767	-3.49296
Lrrc49	leucine rich repeat containing 49	-0.141057	6.69377	-2.44799	0.0247791	0.285056	-3.49453
Mcm7	minichromosome maintenance complex component 7	-0.146481	7.59381	-2.44688	0.0248362	0.285491	-3.49653
Arfgef2	ADP-ribosylation factor guanine nucleotide-exchange factor 2 (brefeldin A-inhibited)	-0.192913	4.84155	-2.44592	0.0248858	0.285839	-3.49827
Luc7l	Luc7-like	0.155546	7.65284	2.44507	0.0249292	0.286099	-3.49979
Pdcd4	programmed cell death 4	-0.135408	6.82181	-2.44434	0.0249668	0.286099	-3.50111
Kif5b	kinesin family member 5B	-0.123286	7.98432	-2.44354	0.0250086	0.286099	-3.50257
Fgf13	fibroblast growth factor 13	-0.177671	6.49517	-2.44323	0.0250245	0.286099	-3.50312
Nucks1	nuclear casein kinase and cyclin-dependent kinase substrate 1	-0.262108	7.91822	-2.48425	0.0267728	0.289351	-3.50344
Eno4	enolase 4	0.518709	1.00047	2.44187	0.0250949	0.286584	-3.50557
Asic4	acid-sensing (proton-gated) ion channel family member 4	-0.337483	3.15806	-2.44166	0.0251056	0.286584	-3.50595
Hs6st3	heparan sulfate 6-O-sulfotransferase 3	-0.470334	1.45763	-2.44113	0.0251332	0.286678	-3.5069
Vcpip1	valosin containing protein (p97)/p47 complex interacting protein 1	-0.161406	5.87537	-2.43962	0.0252119	0.286912	-3.50963
Gm10742	predicted gene 10742	-0.452318	1.96372	-2.43957	0.0252144	0.286912	-3.50971
Ppp6c	protein phosphatase 6, catalytic subunit	-0.146593	5.92552	-2.43955	0.0252152	0.286912	-3.50974
Itpr2	inositol 1,4,5-triphosphate receptor 2	-0.522994	1.70831	-2.43842	0.0252746	0.286912	-3.5118
Bzrap1	benzodiazepine receptor associated protein 1	0.187405	6.51076	2.43835	0.0252778	0.286912	-3.51191
Dhx36	DEAH (Asp-Glu-Ala-His) box polypeptide 36	-0.137448	7.73548	-2.43504	0.0254513	0.288084	-3.51787
Nfia	nuclear factor I/A	-0.389962	7.22089	-2.52688	0.0295568	0.301145	-3.51945
Mfhas1	malignant fibrous histiocytoma amplified sequence 1	-0.180888	5.28753	-2.43404	0.0255042	0.288402	-3.51968
Pm20d2	peptidase M20 domain containing 2	-0.301986	3.50952	-2.43377	0.0255183	0.288402	-3.52016
Spata13	spermatogenesis associated 13	-0.24202	6.71152	-2.45811	0.0266413	0.288757	-3.52139
Ide	insulin degrading enzyme	-0.16205	6.38528	-2.43308	0.0255545	0.28859	-3.5214
Slc1a2	solute carrier family 1 (glial high affinity glutamate transporter), member 2	-0.28633	6.78545	-2.4795	0.0275818	0.293197	-3.52146
Heca	hdc homolog, cell cycle regulator	-0.155588	5.52034	-2.43252	0.0255841	0.288704	-3.5224
Phactr1	phosphatase and actin regulator 1	-0.157092	6.68703	-2.43188	0.0256182	0.288757	-3.52357
Csf1	colony stimulating factor 1 (macrophage)	0.289338	3.34476	2.43144	0.0256413	0.288757	-3.52435
Lactb	lactamase, beta	-0.309426	3.96876	-2.431	0.0256645	0.288757	-3.52514
Ikzf5	IKAROS family zinc finger 5	-0.172465	5.35977	-2.43081	0.0256745	0.288757	-3.52548
Trim11	tripartite motif-containing 11	0.238981	4.44948	2.42962	0.0257376	0.288757	-3.52762
Stra6	stimulated by retinoic acid gene 6	0.347967	3.10288	2.42946	0.0257463	0.288757	-3.52791
1600002K03Rik	RIKEN cDNA 1600002K03 gene	0.507447	1.7257	2.42885	0.0257787	0.288757	-3.52901
Pnma2	paraneoplastic antigen MA2	-0.232673	4.73995	-2.42853	0.0257956	0.288757	-3.52958
Cachd1	cache domain containing 1	-0.24803	6.65013	-2.4552	0.0270378	0.29135	-3.53077
Ywhah	tyrosine 3-monooxygenase/tryptophan 5-monooxygenase activation protein, eta polypeptide	0.150251	6.37171	2.42783	0.0258329	0.288757	-3.53084
Stxbp6	syntaxin binding protein 6 (amisyn)	-0.233262	4.90739	-2.42644	0.0259071	0.288757	-3.53334
Slc30a1	solute carrier family 30 (zinc transporter), member 1	-0.225118	4.7095	-2.42637	0.0259111	0.288757	-3.53347
Rabgap1	RAB GTPase activating protein 1	-0.11899	7.46144	-2.42539	0.0259633	0.288757	-3.53523
Mapk11	mitogen-activated protein kinase 11	0.183252	5.81735	2.42518	0.0259745	0.288757	-3.5356
Shisa7	shisa family member 7	0.165798	6.19628	2.42359	0.0260601	0.288757	-3.53847
E4f1	E4F transcription factor 1	0.236671	5.07788	2.42336	0.026072	0.288757	-3.53887
Ifitm2	interferon induced transmembrane protein 2	0.288794	4.55648	2.42743	0.0262612	0.288757	-3.53901
Zfp277	zinc finger protein 277	0.203615	4.89197	2.42328	0.0260767	0.288757	-3.53902
Serpine1	serine (or cysteine) peptidase inhibitor, clade E, member 1	0.543286	0.877135	2.42322	0.0260795	0.288757	-3.53912
Mms22l	MMS22-like, DNA repair protein	-0.167963	5.48974	-2.42296	0.0260937	0.288757	-3.53959
Adamtsl3	ADAMTS-like 3	-0.909416	0.267874	-2.42372	0.026138	0.288757	-3.53978
Plekhf2	pleckstrin homology domain containing, family F (with FYVE domain) member 2	-0.174711	5.08489	-2.42204	0.0261432	0.288757	-3.54124
Glg1	golgi apparatus protein 1	-0.1447	7.10103	-2.422	0.0261455	0.288757	-3.54132
Dcun1d1	DCN1, defective in cullin neddylation 1, domain containing 1 (S. cerevisiae)	-0.192682	5.64986	-2.42161	0.0261668	0.288757	-3.54203
Vegfc	vascular endothelial growth factor C	-0.351294	2.97519	-2.42105	0.0261969	0.288757	-3.54303
8030462N17Rik	RIKEN cDNA 8030462N17 gene	-0.205057	4.46854	-2.42082	0.0262089	0.288757	-3.54343
Tmbim1	transmembrane BAX inhibitor motif containing 1	0.504527	1.53363	2.42076	0.0262126	0.288757	-3.54355
Arhgef7	Rho guanine nucleotide exchange factor (GEF7)	-0.117844	8.292	-2.42036	0.0262343	0.288757	-3.54427
Os9	amplified in osteosarcoma	0.134564	6.84674	2.42001	0.0262529	0.288757	-3.54489
Nell1	NEL-like 1	0.366208	2.52878	2.41996	0.0262555	0.288757	-3.54497
Prrt2	proline-rich transmembrane protein 2	0.367505	4.82038	2.45882	0.0280292	0.294723	-3.54515
Spcs2	signal peptidase complex subunit 2 homolog (S. cerevisiae)	0.136183	6.89104	2.41976	0.0262667	0.288757	-3.54534
Slc30a10	solute carrier family 30, member 10	-0.359081	5.29403	-2.46854	0.0285325	0.29601	-3.54612
Fem1b	feminization 1 homolog b (C. elegans)	-0.184612	8.37812	-2.42125	0.0263843	0.288757	-3.54625
Stk39	serine/threonine kinase 39	-0.153803	6.23392	-2.41826	0.0263479	0.288757	-3.54804
Ythdf2	YTH domain family 2	-0.121362	7.06858	-2.41786	0.0263698	0.288757	-3.54876
Zdhhc21	zinc finger, DHHC domain containing 21	-0.163403	6.32523	-2.41775	0.0263753	0.288757	-3.54894
Usp47	ubiquitin specific peptidase 47	-0.133422	8.27283	-2.41763	0.0263821	0.288757	-3.54916
Trib2	tribbles pseudokinase 2	-0.150321	7.47247	-2.41737	0.0263963	0.288757	-3.54963
4933407K13Rik	RIKEN cDNA 4933407K13 gene	0.281463	2.87691	2.4173	0.0264	0.288757	-3.54975
Clcn2	chloride channel, voltage-sensitive 2	0.308633	4.9863	2.43942	0.0274111	0.292164	-3.54979
Zbtb37	zinc finger and BTB domain containing 37	-0.319328	3.21059	-2.41693	0.0264198	0.288757	-3.55041
Thsd4	thrombospondin, type I, domain containing 4	-0.368834	4.33492	-2.44206	0.0275972	0.293197	-3.55092
Ptprb	protein tyrosine phosphatase, receptor type, B	-0.289662	3.69043	-2.41632	0.0264532	0.288757	-3.55151
Ctdspl2	CTD (carboxy-terminal domain, RNA polymerase II, polypeptide A) small phosphatase like 2	-0.171221	6.12644	-2.41574	0.0264849	0.288757	-3.55255
Map2k7	mitogen-activated protein kinase kinase 7	0.16077	6.22592	2.41561	0.026492	0.288757	-3.55278
Plce1	phospholipase C, epsilon 1	-0.195918	5.38867	-2.41558	0.0264936	0.288757	-3.55283
Btg1	B cell translocation gene 1, anti-proliferative	-0.16485	7.43506	-2.41505	0.0265226	0.288757	-3.55379
Vat1l	vesicle amine transport protein 1 like	-0.191149	5.71907	-2.41502	0.0265243	0.288757	-3.55384
Zfp316	zinc finger protein 316	-0.143722	6.5701	-2.41495	0.0265283	0.288757	-3.55398
Lzts3	leucine zipper, putative tumor suppressor family member 3	0.201186	4.61735	2.41445	0.0265556	0.288757	-3.55487
1110038F14Rik	RIKEN cDNA 1110038F14 gene	0.193544	4.69629	2.41427	0.026565	0.288757	-3.55518
Arl5a	ADP-ribosylation factor-like 5A	-0.142162	7.37322	-2.41411	0.0265738	0.288757	-3.55547
Lcmt2	leucine carboxyl methyltransferase 2	-0.212903	4.25662	-2.41355	0.0266049	0.288757	-3.55648
Atp6v1g2	ATPase, H+ transporting, lysosomal V1 subunit G2	0.200182	4.2186	2.41286	0.0266425	0.288757	-3.55771
Gem	GTP binding protein (gene overexpressed in skeletal muscle)	-0.491097	1.92703	-2.41286	0.0266428	0.288757	-3.55772
Igflr1	IGF-like family receptor 1	0.548545	2.82884	2.43555	0.0277303	0.293659	-3.55836
Aar2	AAR2 splicing factor homolog	-0.171677	5.6112	-2.41138	0.0267236	0.289209	-3.56036
Mterf2	mitochondrial transcription termination factor 2	0.22526	4.15847	2.41044	0.0267758	0.289351	-3.56206
ND3	NADH dehydrogenase subunit 3	1.15187	3.74285	2.54048	0.0330819	0.315751	-3.56395
Rif1	replication timing regulatory factor 1	-0.198657	6.83511	-2.41372	0.0270646	0.29135	-3.56444
Atp2b1	ATPase, Ca++ transporting, plasma membrane 1	-0.128813	7.19252	-2.40888	0.0268614	0.290064	-3.56484
Dok3	docking protein 3	0.554664	2.39819	2.41918	0.0274113	0.292164	-3.56602
Ccnl2	cyclin L2	0.251198	6.04725	2.4282	0.0278738	0.294546	-3.56667
Pax3	paired box 3	-1.58112	-1.09436	-2.42607	0.0278036	0.294225	-3.56719
Nrip3	nuclear receptor interacting protein 3	-0.355996	2.49232	-2.40574	0.0270357	0.29135	-3.57046
Bnc2	basonuclin 2	0.665945	1.45165	2.40854	0.02717	0.29135	-3.5705
Ppan	peter pan homolog (Drosophila)	0.184273	5.12654	2.40489	0.0270829	0.29135	-3.57198
Shisa3	shisa family member 3	1.9338	-1.03228	2.44879	0.0292239	0.298989	-3.57279
Msh6	mutS homolog 6	-0.166845	6.79155	-2.40427	0.0271174	0.29135	-3.57309
Sh3gl3	SH3-domain GRB2-like 3	-0.274012	4.33618	-2.40419	0.027122	0.29135	-3.57324
Chm	choroidermia (RAB escort protein 1)	-0.183168	5.69193	-2.40376	0.0271462	0.29135	-3.57401
Gm9899	predicted gene 9899	-0.532496	0.977412	-2.40371	0.027149	0.29135	-3.5741
Jagn1	jagunal homolog 1	0.166974	4.84124	2.4032	0.0271775	0.29135	-3.57501
Pard6g	par-6 family cell polarity regulator gamma	-0.143428	6.23814	-2.40274	0.0272033	0.291416	-3.57584
Pitpnm1	phosphatidylinositol transfer protein, membrane-associated 1	0.202628	5.37192	2.40152	0.0272713	0.291933	-3.57801
Zfp791	zinc finger protein 791	-0.349481	2.25759	-2.40112	0.0272938	0.291963	-3.57873
Zbtb33	zinc finger and BTB domain containing 33	-0.139663	6.64713	-2.40065	0.0273202	0.292034	-3.57957
A730020E08Rik	RIKEN cDNA A730020E08 gene	0.290932	3.25669	2.40018	0.0273468	0.292108	-3.58042
1700025G04Rik	RIKEN cDNA 1700025G04 gene	-0.146493	6.86353	-2.39951	0.0273841	0.292164	-3.5816
Ddit4	DNA-damage-inducible transcript 4	0.157121	6.74344	2.39854	0.0274391	0.292249	-3.58335
Zmat3	zinc finger matrin type 3	-0.21893	5.83426	-2.39972	0.0276526	0.293467	-3.58601
Bach1	BTB and CNC homology 1, basic leucine zipper transcription factor 1	-0.128044	6.89085	-2.3956	0.0276054	0.293197	-3.5886
Rpl35	ribosomal protein L35	0.23434	4.33106	2.39556	0.0276074	0.293197	-3.58866
Nlgn1	neuroligin 1	-0.191896	5.12621	-2.39421	0.0276839	0.293474	-3.59107
Spast	spastin	-0.114685	8.23335	-2.39406	0.027693	0.293474	-3.59136
Col8a1	collagen, type VIII, alpha 1	1.28072	0.953202	2.45693	0.0309892	0.306453	-3.59417
Get4	golgi to ER traffic protein 4	0.327615	5.40025	2.43065	0.0297332	0.302318	-3.59513
Fam46c	family with sequence similarity 46, member C	-0.51203	1.69868	-2.39103	0.0278655	0.294546	-3.59676
Asxl1	additional sex combs like 1	-0.148748	7.05323	-2.39036	0.0279037	0.294652	-3.59794
Vsir	V-set immunoregulatory receptor	0.409799	2.01832	2.38991	0.0279295	0.294714	-3.59875
E130008D07Rik	RIKEN cDNA E130008D07 gene	0.283835	4.07628	2.38897	0.0279834	0.294723	-3.60042
Mycn	v-myc avian myelocytomatosis viral related oncogene, neuroblastoma derived	-0.162461	6.98268	-2.38813	0.0280319	0.294723	-3.60193
Zfp598	zinc finger protein 598	0.184964	6.18657	2.38808	0.0280348	0.294723	-3.60202
Ndufs5	NADH dehydrogenase (ubiquinone) Fe-S protein 5	0.245183	3.49548	2.3876	0.0280623	0.294723	-3.60287
Yy1	YY1 transcription factor	-0.1459	7.10018	-2.38754	0.0280661	0.294723	-3.60299
Mrpl14	mitochondrial ribosomal protein L14	0.252558	4.00244	2.38733	0.0280778	0.294723	-3.60335
Syne4	spectrin repeat containing, nuclear envelope family member 4	0.615197	1.16481	2.38713	0.0280897	0.294723	-3.60372
Kpna1	karyopherin (importin) alpha 1	-0.13656	7.24401	-2.38677	0.0281103	0.29473	-3.60436
Afdn	afadin, adherens junction formation factor	-0.148572	8.06585	-2.38493	0.0282167	0.295489	-3.60764
Alg10b	asparagine-linked glycosylation 10B (alpha-1,2-glucosyltransferase)	-0.179694	6.8463	-2.38478	0.028225	0.295489	-3.60789
Spag4	sperm associated antigen 4	0.380751	2.24564	2.38448	0.0282427	0.295489	-3.60844
Pgam5	phosphoglycerate mutase family member 5	-0.135698	6.34545	-2.38399	0.0282712	0.295579	-3.60931
Phyhipl	phytanoyl-CoA hydroxylase interacting protein-like	-0.17012	5.70614	-2.38324	0.0283146	0.295823	-3.61065
Ndor1	NADPH dependent diflavin oxidoreductase 1	0.214802	5.40491	2.38259	0.0283524	0.29601	-3.61181
Fam189a1	family with sequence similarity 189, member A1	0.320891	3.79761	2.38214	0.0283787	0.29601	-3.61261
Pdcd5	programmed cell death 5	0.264793	3.45221	2.3815	0.0284157	0.29601	-3.61374
Itm2c	integral membrane protein 2C	0.164573	6.54967	2.38132	0.0284264	0.29601	-3.61407
Tmem176b	transmembrane protein 176B	0.183586	5.0727	2.38099	0.0284457	0.29601	-3.61466
Cul1	cullin 1	-0.129594	8.19335	-2.38048	0.0284753	0.29601	-3.61556
Adck2	aarF domain containing kinase 2	0.189715	4.62368	2.38029	0.0284866	0.29601	-3.61591
Cep85l	centrosomal protein 85-like	-0.256738	3.55538	-2.37991	0.0285087	0.29601	-3.61658
Shb	src homology 2 domain-containing transforming protein B	-0.178924	6.33733	-2.37965	0.0285236	0.29601	-3.61704
Prkca	protein kinase C, alpha	-0.193691	5.36484	-2.37901	0.0285613	0.296101	-3.61818
Gfod1	glucose-fructose oxidoreductase domain containing 1	-0.224012	4.4295	-2.37847	0.0285929	0.296221	-3.61914
Mest	mesoderm specific transcript	0.181037	8.75553	2.37986	0.0287237	0.296745	-3.6201
Abca7	ATP-binding cassette, sub-family A (ABC1), member 7	0.243405	4.67778	2.37705	0.0286763	0.296738	-3.62167
Gm5577	predicted gene 5577	0.416655	2.81276	2.37693	0.028683	0.296738	-3.62187
Wdfy3	WD repeat and FYVE domain containing 3	-0.201028	7.99198	-2.38782	0.0292704	0.299137	-3.62227
Wbp1	WW domain binding protein 1	0.145007	6.79786	2.37643	0.0287124	0.296745	-3.62276
2810408A11Rik	RIKEN cDNA 2810408A11 gene	0.267177	4.09047	2.37557	0.0287631	0.296944	-3.62429
Crebrf	CREB3 regulatory factor	-0.188419	4.82952	-2.37485	0.0288055	0.297174	-3.62557
Hira	histone cell cycle regulator	-0.130605	7.16484	-2.37407	0.0288519	0.297263	-3.62697
Ppp2r5e	protein phosphatase 2, regulatory subunit B', epsilon	-0.15059	7.53755	-2.37403	0.0288542	0.297263	-3.62704
Csnk1g3	casein kinase 1, gamma 3	-0.130567	6.80565	-2.37244	0.0289485	0.298027	-3.62988
Recql5	RecQ protein-like 5	0.21477	5.09193	2.37157	0.0289999	0.298318	-3.63141
Myo9a	myosin IXa	-0.181377	7.07184	-2.37125	0.0290342	0.298318	-3.63223
Mob1b	MOB kinase activator 1B	-0.191807	5.14649	-2.37075	0.0290489	0.298318	-3.63288
Hmgcs2	3-hydroxy-3-methylglutaryl-Coenzyme A synthase 2	-0.503765	1.84416	-2.3706	0.0290575	0.298318	-3.63314
Syce2	synaptonemal complex central element protein 2	-0.195487	4.6568	-2.37001	0.0290926	0.298471	-3.63418
Syngap1	synaptic Ras GTPase activating protein 1 homolog (rat)	0.190868	6.38255	2.36902	0.0291517	0.298724	-3.63594
Smad7	SMAD family member 7	-0.296322	3.54022	-2.36892	0.0291576	0.298724	-3.63612
Rpl12	ribosomal protein L12	0.231178	4.36364	2.3683	0.0291948	0.298898	-3.63723
Zfp672	zinc finger protein 672	0.182002	5.02169	2.36689	0.0292788	0.299137	-3.63972
Gm19359	predicted gene, 19359	0.659314	0.987225	2.36652	0.029301	0.299157	-3.64038
Tmem181a	transmembrane protein 181A	0.27638	3.24158	2.36388	0.0294598	0.300572	-3.64507
Wnt7a	wingless-type MMTV integration site family, member 7A	-0.163643	5.56168	-2.36332	0.0294938	0.300711	-3.64607
Leng8	leukocyte receptor cluster (LRC) member 8	0.444473	7.58684	2.4607	0.0350899	0.322247	-3.64927
Nt5dc3	5'-nucleotidase domain containing 3	-0.270394	5.71814	-2.38449	0.0309073	0.306453	-3.65007
Ylpm1	YLP motif containing 1	-0.16506	7.37818	-2.36029	0.0296771	0.302083	-3.65144
Gm8680	predicted gene 8680	0.205513	5.58135	2.36008	0.0296897	0.302083	-3.65181
Nacad	NAC alpha domain containing	0.146152	6.82009	2.3587	0.0297733	0.302518	-3.65425
Ppifos	peptidylprolyl isomerase F, opposite strand	0.689282	1.25776	2.36117	0.0299252	0.303228	-3.65451
Fzd6	frizzled class receptor 6	-0.266257	3.60275	-2.35798	0.0298175	0.30276	-3.65554
Rps24	ribosomal protein S24	0.199463	7.89556	2.36805	0.0304394	0.305194	-3.65658
Scrt1	scratch family zinc finger 1	-0.165903	7.49785	-2.3571	0.0298713	0.302915	-3.6571
Rbm15b	RNA binding motif protein 15B	-0.157393	7.46288	-2.35705	0.0298738	0.302915	-3.65717
Pkn2	protein kinase N2	-0.140097	6.76602	-2.35579	0.0299513	0.303285	-3.65942
Pawr	PRKC, apoptosis, WT1, regulator	-0.275189	3.46575	-2.3549	0.0300054	0.303625	-3.66098
Etaa1	Ewing tumor-associated antigen 1	-0.165587	5.50418	-2.35422	0.0300474	0.303843	-3.6622
Ptprr	protein tyrosine phosphatase, receptor type, R	-0.399099	2.27001	-2.35384	0.0300706	0.303858	-3.66287
Spata2	spermatogenesis associated 2	-0.15678	5.79009	-2.3534	0.0300979	0.303858	-3.66365
Mapk1ip1	mitogen-activated protein kinase 1 interacting protein 1	0.247243	4.29338	2.35319	0.0301106	0.303858	-3.66402
Rock1	Rho-associated coiled-coil containing protein kinase 1	-0.211997	6.32576	-2.36041	0.0306216	0.305473	-3.66565
Tmc4	transmembrane channel-like gene family 4	0.587378	1.28643	2.35117	0.0302349	0.304741	-3.66759
D030056L22Rik	RIKEN cDNA D030056L22 gene	-0.130419	6.572	-2.35088	0.0302531	0.304741	-3.66811
Trim46	tripartite motif-containing 46	0.162767	6.22288	2.35074	0.0302614	0.304741	-3.66835
Ddah1	dimethylarginine dimethylaminohydrolase 1	-0.140771	7.68263	-2.35044	0.0302804	0.304741	-3.66889
Dmrt2	doublesex and mab-3 related transcription factor 2	-0.781296	0.159333	-2.35007	0.0303033	0.304764	-3.66955
Sumf2	sulfatase modifying factor 2	0.190551	4.30743	2.34921	0.030356	0.305007	-3.67105
Twist1	twist basic helix-loop-helix transcription factor 1	0.938522	0.705618	2.36691	0.0313762	0.307839	-3.67133
Bzw1	basic leucine zipper and W2 domains 1	-0.124742	8.90862	-2.34901	0.0303687	0.305007	-3.67142
Sgtb	small glutamine-rich tetratricopeptide repeat (TPR)-containing, beta	-0.198898	5.40809	-2.34735	0.0304719	0.305194	-3.67436
Bin1	bridging integrator 1	0.140322	6.42967	2.34726	0.0304772	0.305194	-3.67451
D3Ertd254e	DNA segment, Chr 3, ERATO Doi 254, expressed	-0.138823	5.60226	-2.34703	0.0304919	0.305194	-3.67493
Jpx	Jpx transcript, Xist activator (non-protein coding)	-0.365727	2.12159	-2.34663	0.0305167	0.305194	-3.67563
Obsl1	obscurin-like 1	0.189638	5.49645	2.3464	0.0305311	0.305194	-3.67604
Ddx6	DEAD (Asp-Glu-Ala-Asp) box polypeptide 6	-0.16454	9.06366	-2.34639	0.0305318	0.305194	-3.67606
Tfap2d	transcription factor AP-2, delta	-2.10162	2.37009	-2.46992	0.0378054	0.331691	-3.67682
Gpr108	G protein-coupled receptor 108	0.256651	4.00922	2.34585	0.0305655	0.305324	-3.67701
Col4a2	collagen, type IV, alpha 2	-0.195042	7.27084	-2.35289	0.0309866	0.306453	-3.6773
Pnpla6	patatin-like phospholipase domain containing 6	0.201159	5.16861	2.34537	0.0305953	0.305416	-3.67786
Zmym6	zinc finger, MYM-type 6	0.301726	5.34118	2.37304	0.0322694	0.311209	-3.67907
Rnf41	ring finger protein 41	0.132117	6.55859	2.34414	0.030672	0.305769	-3.68003
Selenof	selenoprotein F	0.140203	7.67875	2.3436	0.030706	0.305796	-3.68099
Dazap2	DAZ associated protein 2	-0.141431	7.32432	-2.3434	0.0307181	0.305796	-3.68133
Pkia	protein kinase inhibitor, alpha	-0.136056	8.37124	-2.34311	0.0307367	0.305796	-3.68185
Gcnt2	glucosaminyl (N-acetyl) transferase 2, I-branching enzyme	-0.231014	3.66119	-2.34183	0.0308168	0.306387	-3.68411
Usp46	ubiquitin specific peptidase 46	-0.144459	5.75339	-2.34089	0.0308759	0.306453	-3.68577
Fxyd7	FXYD domain-containing ion transport regulator 7	0.406094	2.61249	2.33998	0.0309334	0.306453	-3.68738
Mapkap1	mitogen-activated protein kinase associated protein 1	-0.128726	6.63427	-2.33943	0.0309678	0.306453	-3.68834
Sfxn1	sideroflexin 1	-0.16864	6.76778	-2.33923	0.0309806	0.306453	-3.6887
Cxxc1	CXXC finger 1 (PHD domain)	0.149224	6.49104	2.33913	0.0309872	0.306453	-3.68888
Ppp4r2	protein phosphatase 4, regulatory subunit 2	-0.153752	6.28402	-2.33854	0.0310243	0.306596	-3.68992
1700029J07Rik	RIKEN cDNA 1700029J07 gene	0.512325	1.50073	2.33803	0.0310564	0.30666	-3.69082
Gm16973	predicted gene, 16973	0.27891	3.42807	2.33778	0.0310722	0.30666	-3.69126
Hyi	hydroxypyruvate isomerase (putative)	0.364775	2.52984	2.33738	0.0310977	0.306707	-3.69197
Tor1a	torsin family 1, member A (torsin A)	0.169367	5.42724	2.33615	0.0311759	0.307273	-3.69414
Fam196a	family with sequence similarity 196, member A	0.258439	3.96575	2.33496	0.0312511	0.30773	-3.69622
Rsf1	remodeling and spacing factor 1	-0.17747	7.07754	-2.33444	0.0312846	0.30773	-3.69715
B3gntl1	UDP-GlcNAc:betaGal beta-1,3-N-acetylglucosaminyltransferase-like 1	0.281115	3.14388	2.33442	0.0312856	0.30773	-3.69718
Eif3b	eukaryotic translation initiation factor 3, subunit B	-0.125408	8.02527	-2.33411	0.0313055	0.30773	-3.69773
Sirt7	sirtuin 7	0.237687	4.69513	2.3331	0.0313702	0.307839	-3.69952
Ipp	IAP promoted placental gene	-0.196317	3.99528	-2.33296	0.0313791	0.307839	-3.69976
Zbed3	zinc finger, BED type containing 3	-0.178274	5.52927	-2.33186	0.0314494	0.308325	-3.7017
Hspe1	heat shock protein 1 (chaperonin 10)	0.192888	6.03765	2.3315	0.0314725	0.308347	-3.70234
Lyst	lysosomal trafficking regulator	-0.238562	5.23683	-2.33424	0.0317234	0.30978	-3.70357
Thbs3	thrombospondin 3	0.272082	5.6643	2.35383	0.0329786	0.314968	-3.70463
Arhgap32	Rho GTPase activating protein 32	-0.167945	6.95171	-2.32957	0.031596	0.309352	-3.70573
Trp53inp1	transformation related protein 53 inducible nuclear protein 1	-0.154399	7.15352	-2.32829	0.0316783	0.30978	-3.70798
Creb1	cAMP responsive element binding protein 1	-0.150844	7.58252	-2.32814	0.0316881	0.30978	-3.70825
Kdelc1	KDEL (Lys-Asp-Glu-Leu) containing 1	0.202957	5.13424	2.32784	0.0317078	0.30978	-3.70878
Dzip1	DAZ interacting protein 1	0.15039	6.62105	2.32695	0.0317655	0.309917	-3.71036
Washc2	WASH complex subunit 2	0.134022	6.53717	2.32673	0.0317793	0.309917	-3.71073
Ap3b1	adaptor-related protein complex 3, beta 1 subunit	0.160302	5.92446	2.32635	0.031804	0.309935	-3.71141
Dennd6b	DENN/MADD domain containing 6B	0.406498	5.41802	2.39112	0.0357941	0.325215	-3.71144
Zfp846	zinc finger protein 846	-0.189138	5.26386	-2.32598	0.0318282	0.309935	-3.71206
Actn4	actinin alpha 4	0.131154	7.10864	2.32573	0.0318441	0.309935	-3.71249
Stat2	signal transducer and activator of transcription 2	0.209583	4.94276	2.32452	0.0319223	0.310492	-3.71462
Gli1	GLI-Kruppel family member GLI1	0.42185	3.3493	2.33621	0.0326882	0.313177	-3.71533
Tpm1	tropomyosin 1, alpha	0.503315	6.52725	2.42345	0.0381908	0.331959	-3.71576
Stxbp1	syntaxin binding protein 1	-0.145335	7.87006	-2.32376	0.031972	0.310572	-3.71596
Zfp281	zinc finger protein 281	-0.162572	6.31839	-2.32341	0.0319947	0.310572	-3.71658
Zfp266	zinc finger protein 266	-0.175865	7.7245	-2.32338	0.0320695	0.310572	-3.71765
Pcdhga10	protocadherin gamma subfamily A, 10	-0.293876	3.3004	-2.32273	0.0320388	0.310572	-3.71777
Scamp3	secretory carrier membrane protein 3	0.149832	5.44383	2.32272	0.0320399	0.310572	-3.7178
Ptchd1	patched domain containing 1	0.481741	1.93924	2.32244	0.0320579	0.310572	-3.71828
Tgfbr1	transforming growth factor, beta receptor I	-0.142464	7.55484	-2.32193	0.0320913	0.310572	-3.71918
Pcdha11	protocadherin alpha 11	-0.457466	1.58007	-2.32182	0.0320985	0.310572	-3.71938
Gm5069	glyceraldehyde-3-phosphate dehydrogenase pseudogene	-0.547448	0.425727	-2.32067	0.0321735	0.311095	-3.7214
Ncl	nucleolin	-0.13051	9.68663	-2.32001	0.0322165	0.311108	-3.72255
Vps50	VPS50 EARP/GARPII complex subunit	-0.149733	6.19596	-2.32001	0.032217	0.311108	-3.72256
Ak4	adenylate kinase 4	0.196667	4.51829	2.31958	0.0322452	0.311177	-3.72332
Cdc7	cell division cycle 7 (S. cerevisiae)	0.266645	5.68214	2.34014	0.0336775	0.318151	-3.72535
Ptpn1	protein tyrosine phosphatase, non-receptor type 1	-0.137105	6.9274	-2.31832	0.0323276	0.311566	-3.72553
Arl5b	ADP-ribosylation factor-like 5B	-0.17043	5.73824	-2.3178	0.0323617	0.311692	-3.72644
Syt7	synaptotagmin VII	-0.241563	6.47017	-2.34056	0.0338422	0.318444	-3.72717
Atp6v0b	ATPase, H+ transporting, lysosomal V0 subunit B	0.172326	6.58102	2.31725	0.032398	0.311839	-3.72741
Gpd1	glycerol-3-phosphate dehydrogenase 1 (soluble)	0.404958	2.15969	2.3169	0.0324212	0.311859	-3.72803
Ftl1	ferritin light polypeptide 1	0.204158	8.16533	2.33098	0.0333504	0.316831	-3.72866
Hs6st2	heparan sulfate 6-O-sulfotransferase 2	-0.159362	6.3039	-2.3149	0.0325527	0.31292	-3.73153
Pus7	pseudouridylate synthase 7	0.169821	4.93439	2.31402	0.0326111	0.313177	-3.73308
Als2	amyotrophic lateral sclerosis 2 (juvenile)	-0.134908	6.32282	-2.31281	0.0326913	0.313177	-3.7352
Csnk1a1	casein kinase 1, alpha 1	-0.131727	8.67067	-2.31259	0.0327057	0.313177	-3.73558
Grin2d	glutamate receptor, ionotropic, NMDA2D (epsilon 4)	0.303312	2.99399	2.31258	0.0327066	0.313177	-3.73561
Gga3	golgi associated, gamma adaptin ear containing, ARF binding protein 3	0.159268	5.85734	2.31227	0.0327271	0.313177	-3.73615
Lix1	limb and CNS expressed 1	-0.157838	5.775	-2.31227	0.0327275	0.313177	-3.73616
Sirt3	sirtuin 3	0.215408	3.72914	2.31064	0.032836	0.314011	-3.73902
Zcchc12	zinc finger, CCHC domain containing 12	0.169055	6.58298	2.30986	0.0328879	0.314304	-3.74038
Scml4	sex comb on midleg-like 4 (Drosophila)	0.364905	3.50625	2.31249	0.0331603	0.315888	-3.74177
Fat1	FAT atypical cadherin 1	-0.245852	7.15473	-2.33904	0.0349669	0.322104	-3.74293
Fahd1	fumarylacetoacetate hydrolase domain containing 1	-0.243285	3.72473	-2.30626	0.033129	0.315799	-3.74669
Smox	spermine oxidase	0.154817	5.39912	2.30625	0.0331296	0.315799	-3.74671
Rps3a1	ribosomal protein S3A1	0.205006	7.06447	2.3177	0.0339263	0.318444	-3.74742
Tmem267	transmembrane protein 267	-0.306948	4.04151	-2.30701	0.0332965	0.316573	-3.74827
Zfp780b	zinc finger protein 780B	-0.204223	4.65434	-2.3052	0.0332004	0.316066	-3.74855
Tmed3	transmembrane p24 trafficking protein 3	0.233442	4.33141	2.30478	0.0332285	0.31613	-3.74928
Snx22	sorting nexin 22	0.530988	2.22733	2.30963	0.0335783	0.317733	-3.74974
Ep300	E1A binding protein p300	-0.174202	7.31494	-2.30266	0.0333878	0.316831	-3.75321
Zfp334	zinc finger protein 334	-0.133535	6.47809	-2.3025	0.0333827	0.316831	-3.75328
Ccdc96	coiled-coil domain containing 96	-0.333377	2.95229	-2.30185	0.0334268	0.316945	-3.75442
Itgav	integrin alpha V	-0.24406	4.76653	-2.30161	0.0334427	0.316945	-3.75483
Necab1	N-terminal EF-hand calcium binding protein 1	0.440906	3.00069	2.30922	0.0339547	0.318444	-3.75499
Gtpbp4	GTP binding protein 4	-0.142789	6.54697	-2.29954	0.0335831	0.317733	-3.75845
Lsp1	lymphocyte specific 1	0.443377	1.79862	2.29944	0.0335903	0.317733	-3.75864
Mecom	MDS1 and EVI1 complex locus	-0.42928	2.30097	-2.29901	0.0336197	0.317808	-3.75939
Eif4ebp2	eukaryotic translation initiation factor 4E binding protein 2	-0.185461	7.07473	-2.30178	0.0338833	0.318444	-3.76043
Dcun1d2	DCN1, defective in cullin neddylation 1, domain containing 2 (S. cerevisiae)	0.152202	5.53755	2.29741	0.0337286	0.318431	-3.76218
Sh3bgrl	SH3-binding domain glutamic acid-rich protein like	-0.153868	8.81433	-2.29702	0.0337555	0.318444	-3.76287
Acr	acrosin prepropeptide	0.85932	0.317104	2.29824	0.0338378	0.318444	-3.76289
Arfrp1	ADP-ribosylation factor related protein 1	0.158527	5.62992	2.29663	0.033782	0.318444	-3.76355
St6gal2	beta galactoside alpha 2,6 sialyltransferase 2	-0.305554	3.52015	-2.29561	0.0338521	0.318444	-3.76534
Zfp87	zinc finger protein 87	-0.2008	4.97514	-2.29531	0.0338724	0.318444	-3.76586
Rragd	Ras-related GTP binding D	-0.155848	6.18577	-2.29478	0.0339089	0.318444	-3.76679
Tjp2	tight junction protein 2	-0.1651	5.7059	-2.2937	0.033983	0.318444	-3.76867
Rapgef4	Rap guanine nucleotide exchange factor (GEF) 4	-0.251595	3.65282	-2.29362	0.0339883	0.318444	-3.7688
Cnih3	cornichon family AMPA receptor auxiliary protein 3	-0.266701	4.03354	-2.29328	0.0340122	0.318466	-3.76941
Adam22	a disintegrin and metallopeptidase domain 22	-0.178602	5.97726	-2.29253	0.0340636	0.318613	-3.77072
Stac3	SH3 and cysteine rich domain 3	0.650032	0.87943	2.29242	0.034071	0.318613	-3.7709
Rab5a	RAB5A, member RAS oncogene family	-0.161891	6.87185	-2.29129	0.0341495	0.318882	-3.77289
Ldb1	LIM domain binding 1	0.120592	8.41119	2.29117	0.0341577	0.318882	-3.7731
Flywch1	FLYWCH-type zinc finger 1	-0.132924	6.69334	-2.29107	0.0341644	0.318882	-3.77326
Pogk	pogo transposable element with KRAB domain	-0.111292	8.1612	-2.29033	0.0342153	0.319156	-3.77455
St13	suppression of tumorigenicity 13	0.139568	7.81357	2.28969	0.0342601	0.319178	-3.77568
Hif1a	hypoxia inducible factor 1, alpha subunit	-0.138688	7.91379	-2.28954	0.0342703	0.319178	-3.77594
Tcea1	transcription elongation factor A (SII) 1	-0.144347	5.90624	-2.28937	0.0342824	0.319178	-3.77624
Exoc5	exocyst complex component 5	-0.151135	7.25935	-2.28787	0.0343863	0.319911	-3.77885
Nek3	NIMA (never in mitosis gene a)-related expressed kinase 3	0.30298	3.02812	2.28735	0.0344225	0.319911	-3.77976
Rhbdf1	rhomboid 5 homolog 1	0.257679	3.73301	2.2873	0.034426	0.319911	-3.77985
Ddost	dolichyl-di-phosphooligosaccharide-protein glycotransferase	0.135155	7.12206	2.28669	0.0344687	0.320107	-3.78092
Ggcx	gamma-glutamyl carboxylase	0.382919	3.57819	2.29514	0.0352534	0.322934	-3.78341
Dach1	dachshund 1 (Drosophila)	-0.241179	6.2606	-2.30579	0.0359961	0.325668	-3.78341
Slc38a5	solute carrier family 38, member 5	-0.392159	2.90253	-2.28465	0.0346108	0.321225	-3.78446
Ap5z1	adaptor-related protein complex 5, zeta 1 subunit	0.222323	4.43378	2.2835	0.0346916	0.321747	-3.78648
Tmem151a	transmembrane protein 151A	-0.528253	1.89037	-2.28297	0.0347288	0.321747	-3.7874
C330021F23Rik	RIKEN cDNA C330021F23 gene	0.335469	3.45498	2.28256	0.0347572	0.321747	-3.78811
Gm8894	myosin light polypeptide 6 alkali smooth muscle and non-muscle protein, pseudogene	0.267481	3.75417	2.28244	0.0347658	0.321747	-3.78832
Usp32	ubiquitin specific peptidase 32	-0.133195	6.80664	-2.2823	0.0347758	0.321747	-3.78857
Col22a1	collagen, type XXII, alpha 1	0.272058	4.52285	2.28448	0.0349925	0.32214	-3.78936
Kank4	KN motif and ankyrin repeat domains 4	0.466382	2.28655	2.28102	0.0348662	0.321941	-3.7908
Rnf180	ring finger protein 180	-0.228068	4.23918	-2.28064	0.034893	0.321941	-3.79147
Usp6nl	USP6 N-terminal like	-0.146702	5.90878	-2.28055	0.0348994	0.321941	-3.79162
Clic3	chloride intracellular channel 3	0.590194	0.950897	2.28053	0.0349008	0.321941	-3.79166
Camsap2	calmodulin regulated spectrin-associated protein family, member 2	-0.13498	7.89127	-2.2803	0.034917	0.321941	-3.79206
Sp1	trans-acting transcription factor 1	-0.152228	6.72255	-2.28015	0.0349274	0.321941	-3.79232
Cep41	centrosomal protein 41	0.191851	4.87836	2.27865	0.0350336	0.322247	-3.79493
Aars	alanyl-tRNA synthetase	-0.124985	7.62069	-2.27765	0.0351038	0.322247	-3.79666
Pdcl	phosducin-like	-0.139662	6.60314	-2.27754	0.035112	0.322247	-3.79686
Stau1	staufen (RNA binding protein) homolog 1 (Drosophila)	0.121024	7.29277	2.27753	0.035113	0.322247	-3.79689
Fam169a	family with sequence similarity 169, member A	-0.206137	5.32389	-2.27664	0.035176	0.322625	-3.79843
Atrx	alpha thalassemia/mental retardation syndrome X-linked	-0.196647	8.56835	-2.28837	0.0360623	0.325706	-3.79903
Rhobtb3	Rho-related BTB domain containing 3	-0.140877	7.29858	-2.2761	0.0352145	0.322778	-3.79937
Eps8l1	EPS8-like 1	-0.819936	1.59817	-2.30549	0.0373424	0.330409	-3.79957
Fxyd6	FXYD domain-containing ion transport regulator 6	0.145376	7.57828	2.27496	0.0352954	0.322999	-3.80135
Mapre1	microtubule-associated protein, RP/EB family, member 1	-0.119481	8.80466	-2.27484	0.0353041	0.322999	-3.80156
Trpm3	transient receptor potential cation channel, subfamily M, member 3	-0.25628	4.28153	-2.27315	0.0354246	0.323791	-3.8045
Ephx1	epoxide hydrolase 1, microsomal	-0.671544	0.269067	-2.27301	0.0354345	0.323791	-3.80474
Adcy6	adenylate cyclase 6	0.168123	6.25492	2.27171	0.0355274	0.32444	-3.807
Six3os1	SIX homeobox 3, opposite strand 1	0.239893	5.22642	2.27594	0.0360037	0.325668	-3.80904
Prps2	phosphoribosyl pyrophosphate synthetase 2	-0.214433	4.78206	-2.26938	0.0356949	0.325215	-3.81105
Adnp2	ADNP homeobox 2	-0.172443	5.51296	-2.2693	0.0357009	0.325215	-3.81119
P4hb	prolyl 4-hydroxylase, beta polypeptide	0.114996	7.7757	2.26893	0.0357275	0.325215	-3.81183
Fam107b	family with sequence similarity 107, member B	-0.161186	6.73007	-2.26886	0.0357325	0.325215	-3.81196
Rhoc	ras homolog family member C	0.225927	4.88593	2.26822	0.0357784	0.325215	-3.81306
Six5	sine oculis-related homeobox 5	0.288011	3.97314	2.26819	0.0357806	0.325215	-3.81311
Tmem263	transmembrane protein 263	-0.181634	5.72173	-2.26813	0.0357855	0.325215	-3.81323
Ehbp1l1	EH domain binding protein 1-like 1	0.244657	4.20007	2.26779	0.0358101	0.325215	-3.81383
Rnf167	ring finger protein 167	0.140635	5.71956	2.26724	0.0358498	0.325376	-3.81478
Skida1	SKI/DACH domain containing 1	-0.176947	5.99757	-2.26635	0.0359139	0.325668	-3.81632
Zic2	zinc finger protein of the cerebellum 2	-0.232142	6.20789	-2.28276	0.0371422	0.329633	-3.81651
Mterf4	mitochondrial transcription termination factor 4	0.206746	4.58841	2.26541	0.035982	0.325668	-3.81795
Mrps16	mitochondrial ribosomal protein S16	0.206658	4.30957	2.2653	0.0359898	0.325668	-3.81814
Fam131b	family with sequence similarity 131, member B	-0.143326	6.10798	-2.26496	0.0360147	0.325668	-3.81873
Fez2	fasciculation and elongation protein zeta 2 (zygin II)	-0.213261	4.78102	-2.26467	0.0360361	0.325668	-3.81924
Slc25a19	solute carrier family 25 (mitochondrial thiamine pyrophosphate carrier), member 19	0.16041	4.78656	2.26345	0.0361243	0.326067	-3.82135
Ednra	endothelin receptor type A	0.352475	3.15465	2.26302	0.0361559	0.326071	-3.8221
Cep170	centrosomal protein 170	-0.138664	8.77329	-2.26258	0.0361881	0.326071	-3.82287
Fam126b	family with sequence similarity 126, member B	-0.186015	4.89607	-2.26245	0.0361974	0.326071	-3.82309
Stard5	StAR-related lipid transfer (START) domain containing 5	0.301049	2.7422	2.26224	0.036213	0.326071	-3.82346
Rrm2	ribonucleotide reductase M2	-0.125703	7.4308	-2.2615	0.0362667	0.326163	-3.82474
Msi2	musashi RNA-binding protein 2	-0.156031	7.90392	-2.26149	0.0362673	0.326163	-3.82475
Rpl6l	ribosomal protein L6-like	0.157513	6.53626	2.26036	0.0363505	0.326713	-3.82672
Cstf2t	cleavage stimulation factor, 3' pre-RNA subunit 2, tau	-0.135304	6.96933	-2.25973	0.036396	0.326923	-3.8278
Dlx6os1	distal-less homeobox 6, opposite strand 1	0.221253	7.20065	2.27962	0.0379265	0.331691	-3.82812
Ptpn11	protein tyrosine phosphatase, non-receptor type 11	-0.115801	7.96497	-2.25804	0.0365208	0.327845	-3.83074
Rtn4r	reticulon 4 receptor	-0.291802	4.34178	-2.26317	0.0369306	0.328854	-3.83099
Pdia5	protein disulfide isomerase associated 5	0.264762	3.0933	2.25761	0.0365524	0.327929	-3.83149
Tnni3	troponin I, cardiac 3	0.808736	-0.189451	2.2567	0.0366192	0.32833	-3.83306
Myeov2	myeloma overexpressed 2	0.263315	5.58896	2.27553	0.0381473	0.331776	-3.83409
Cat	catalase	-0.136772	6.79823	-2.25588	0.0366798	0.328674	-3.83448
Klhl5	kelch-like 5	-0.129995	6.53843	-2.25499	0.036745	0.328854	-3.83601
Nkap	NFKB activating protein	-0.159116	5.88315	-2.25455	0.036778	0.328854	-3.83678
BC068281	cDNA sequence BC068281	0.326751	3.07923	2.25402	0.0368173	0.328854	-3.8377
Kcp	kielin/chordin-like protein	0.412793	3.44674	2.26783	0.0378799	0.331691	-3.83772
Cdan1	congenital dyserythropoietic anemia, type I (human)	0.21212	5.39291	2.25369	0.0368552	0.328854	-3.83842
Mtdh	metadherin	-0.114626	7.07438	-2.25359	0.036849	0.328854	-3.83844
Ccar2	cell cycle activator and apoptosis regulator 2	0.120209	7.67433	2.25353	0.0368534	0.328854	-3.83855
Nfkb2	nuclear factor of kappa light polypeptide gene enhancer in B cells 2, p49/p100	0.387872	2.0673	2.25341	0.0368628	0.328854	-3.83876
Lsm10	U7 snRNP-specific Sm-like protein LSM10	0.209794	3.77721	2.253	0.0368925	0.328854	-3.83946
Smarca5	SWI/SNF related, matrix associated, actin dependent regulator of chromatin, subfamily a, member 5	-0.133585	6.98316	-2.25287	0.0369024	0.328854	-3.83969
Kctd4	potassium channel tetramerisation domain containing 4	-0.521906	2.9122	-2.27437	0.0385761	0.334039	-3.83982
Fig4	FIG4 phosphoinositide 5-phosphatase	-0.160735	5.44661	-2.25231	0.0369444	0.328854	-3.84067
Lama5	laminin, alpha 5	-0.255855	3.93246	-2.25196	0.0369704	0.328888	-3.84127
Trmt1	tRNA methyltransferase 1	0.129991	5.68268	2.25098	0.037043	0.329336	-3.84296
Ptp4a2	protein tyrosine phosphatase 4a2	-0.118197	8.25468	-2.25057	0.0370739	0.329412	-3.84368
Osbpl8	oxysterol binding protein-like 8	-0.181019	6.77763	-2.25189	0.0372028	0.329766	-3.84398
Fam214b	family with sequence similarity 214, member B	0.130341	6.14913	2.24934	0.0371653	0.329633	-3.8458
Atxn7l2	ataxin 7-like 2	0.166943	5.28715	2.24934	0.0371656	0.329633	-3.8458
Tmem25	transmembrane protein 25	0.570305	2.11412	2.25836	0.0380097	0.331776	-3.84738
Cox8a	cytochrome c oxidase subunit VIIIa	0.178856	6.89809	2.24908	0.0373887	0.330423	-3.84856
Wdtc1	WD and tetratricopeptide repeats 1	-0.129079	6.58241	-2.24733	0.037316	0.330409	-3.84927
4933439C10Rik	RIKEN cDNA 4933439C10 gene	0.408203	3.62728	2.26462	0.0386835	0.334278	-3.84937
Cdkn2c	cyclin-dependent kinase inhibitor 2C (p18, inhibits CDK4)	-0.253665	3.68477	-2.24708	0.037335	0.330409	-3.84971
Elovl2	elongation of very long chain fatty acids (FEN1/Elo2, SUR4/Elo3, yeast)-like 2	-0.132428	6.60759	-2.24649	0.0373794	0.330423	-3.85073
Gna12	guanine nucleotide binding protein, alpha 12	-0.147989	6.74122	-2.24507	0.0374859	0.331085	-3.85318
Nbeal1	neurobeachin like 1	-0.231202	4.6226	-2.24445	0.037533	0.33126	-3.85426
Magt1	magnesium transporter 1	0.194234	5.31178	2.24421	0.0375508	0.33126	-3.85467
Hs2st1	heparan sulfate 2-O-sulfotransferase 1	-0.138523	7.49268	-2.24381	0.0375811	0.33126	-3.85536
Shroom2	shroom family member 2	-0.174697	5.93647	-2.24362	0.0375954	0.33126	-3.85569
Nmrk1	nicotinamide riboside kinase 1	0.531743	1.26072	2.24329	0.0376205	0.331284	-3.85626
Abcd4	ATP-binding cassette, sub-family D (ALD), member 4	0.26347	3.61101	2.24216	0.0377058	0.331691	-3.85821
Tor1b	torsin family 1, member B	0.164677	5.43146	2.24186	0.0377284	0.331691	-3.85872
Nuak1	NUAK family, SNF1-like kinase, 1	-0.16844	7.17102	-2.24142	0.0377621	0.331691	-3.85949
Usp29	ubiquitin specific peptidase 29	-0.176919	5.33307	-2.24082	0.0378076	0.331691	-3.86053
Zfp599	zinc finger protein 599	-0.223197	4.24818	-2.24055	0.0378279	0.331691	-3.86099
Emp2	epithelial membrane protein 2	0.394998	2.50689	2.24024	0.0378516	0.331691	-3.86153
Cdh6	cadherin 6	-0.289764	3.52648	-2.2401	0.0378617	0.331691	-3.86176
Nedd4	neural precursor cell expressed, developmentally down-regulated 4	-0.12404	10.7917	-2.23933	0.0379204	0.331691	-3.86309
Pcsk7	proprotein convertase subtilisin/kexin type 7	0.168215	5.02932	2.23913	0.0379357	0.331691	-3.86343
Chst14	carbohydrate (N-acetylgalactosamine 4-0) sulfotransferase 14	0.378724	2.77311	2.23834	0.0379963	0.331776	-3.86481
Bmp3	bone morphogenetic protein 3	-0.605347	1.69358	-2.24383	0.0384624	0.333537	-3.86506
Edar	ectodysplasin-A receptor	0.48851	0.946665	2.23782	0.0380358	0.331776	-3.8657
Kcnj4	potassium inwardly-rectifying channel, subfamily J, member 4	-0.76389	-0.353115	-2.23781	0.0380364	0.331776	-3.86571
Emp3	epithelial membrane protein 3	0.612468	0.648756	2.23706	0.0380942	0.331776	-3.86702
Sdc1	syndecan 1	0.210691	4.72192	2.23696	0.0381015	0.331776	-3.86718
Tom1l2	target of myb1-like 2 (chicken)	-0.138392	6.52402	-2.23657	0.0381315	0.331776	-3.86786
Zfp770	zinc finger protein 770	-0.147446	5.21627	-2.23646	0.0381396	0.331776	-3.86804
Zbtb10	zinc finger and BTB domain containing 10	-0.175792	5.41639	-2.23548	0.0382146	0.331972	-3.86973
Gsk3b	glycogen synthase kinase 3 beta	-0.195405	8.56924	-2.24705	0.0392798	0.336745	-3.87102
Gm4983	predicted gene 4983	0.265318	3.60527	2.23442	0.0382959	0.332482	-3.87155
Col11a1	collagen, type XI, alpha 1	0.366477	5.32592	2.28093	0.0422168	0.346261	-3.87224
B3glct	beta-3-glucosyltransferase	-0.135549	5.68279	-2.23272	0.0384268	0.333423	-3.87448
Tgfbr3l	transforming growth factor, beta receptor III-like	0.570661	1.59192	2.23112	0.0385755	0.334039	-3.87752
Znhit1	zinc finger, HIT domain containing 1	0.153458	5.2317	2.23049	0.0385991	0.334039	-3.87833
Mfsd10	major facilitator superfamily domain containing 10	0.215091	4.68691	2.23034	0.0386107	0.334039	-3.87858
Gprasp2	G protein-coupled receptor associated sorting protein 2	0.120336	6.68959	2.22987	0.0386472	0.334159	-3.8794
Snrnp200	small nuclear ribonucleoprotein 200 (U5)	-0.175366	8.05014	-2.23254	0.0389798	0.335076	-3.88059
Atrn	attractin	-0.137306	6.87272	-2.22854	0.0387507	0.334533	-3.88169
Rab18	RAB18, member RAS oncogene family	-0.144535	7.4443	-2.22826	0.0387724	0.334533	-3.88217
Qpct	glutaminyl-peptide cyclotransferase (glutaminyl cyclase)	-0.333749	2.56436	-2.22815	0.0387809	0.334533	-3.88236
Txnip	thioredoxin interacting protein	-0.172304	6.34346	-2.22767	0.038818	0.334658	-3.88318
Pick1	protein interacting with C kinase 1	0.160269	5.65297	2.22685	0.0388819	0.334698	-3.88459
Mdga2	MAM domain containing glycosylphosphatidylinositol anchor 2	-0.324882	4.61975	-2.24744	0.0406229	0.341852	-3.88468
Rundc3b	RUN domain containing 3B	-0.186612	5.72197	-2.2268	0.0388858	0.334698	-3.88468
Larp4	La ribonucleoprotein domain family, member 4	-0.170567	6.14023	-2.22674	0.0388905	0.334698	-3.88478
1810009A15Rik	RIKEN cDNA 1810009A15 gene	0.155741	4.92544	2.22573	0.0389691	0.335076	-3.88652
Sod1	superoxide dismutase 1, soluble	0.120813	6.78913	2.22336	0.0391548	0.336386	-3.8906
Hectd1	HECT domain containing 1	-0.164835	7.68747	-2.22302	0.0391816	0.33642	-3.89118
Gm15501	ribosomal protein S8 pseudogene	0.210797	6.88756	2.23746	0.0404345	0.341432	-3.89144
Slc6a1	solute carrier family 6 (neurotransmitter transporter, GABA), member 1	0.158432	6.83952	2.22221	0.0392448	0.336745	-3.89257
Psme2	proteasome (prosome, macropain) activator subunit 2 (PA28 beta)	0.241711	3.71715	2.22156	0.0392961	0.336745	-3.89369
Arhgap15	Rho GTPase activating protein 15	-0.855472	-0.569425	-2.22123	0.0393223	0.336745	-3.89426
Epb41	erythrocyte membrane protein band 4.1	-0.126783	8.39649	-2.22109	0.0393332	0.336745	-3.8945
A3galt2	alpha 1,3-galactosyltransferase 2 (isoglobotriaosylceramide synthase)	0.531478	1.13037	2.21883	0.0395116	0.338077	-3.89838
Rorb	RAR-related orphan receptor beta	-0.319964	3.79817	-2.21995	0.0397793	0.338957	-3.90016
Ppp2r3c	protein phosphatase 2, regulatory subunit B'', gamma	-0.165879	5.27103	-2.21702	0.0396546	0.338862	-3.90148
Prkcdbp	protein kinase C, delta binding protein	0.294171	3.52142	2.2168	0.0396726	0.338862	-3.90187
Zcwpw1	zinc finger, CW type with PWWP domain 1	0.277737	3.25668	2.21679	0.0396734	0.338862	-3.90189
Mtrr	5-methyltetrahydrofolate-homocysteine methyltransferase reductase	0.197326	4.22472	2.21626	0.0397152	0.338862	-3.90279
Grm2	glutamate receptor, metabotropic 2	0.280531	3.21932	2.21607	0.0397307	0.338862	-3.90312
Mecp2	methyl CpG binding protein 2	-0.135542	7.60014	-2.21594	0.0397408	0.338862	-3.90334
Glrb	glycine receptor, beta subunit	-0.167826	4.68	-2.21522	0.0397978	0.338957	-3.90457
Synpo	synaptopodin	0.578489	2.73343	2.24129	0.0420877	0.346173	-3.90462
Prss53	protease, serine 53	0.617829	0.0333062	2.21481	0.0398306	0.339042	-3.90528
Zfp991	zinc finger protein 991	-0.474995	1.63708	-2.21377	0.0399133	0.33955	-3.90706
Ackr3	atypical chemokine receptor 3	0.161158	5.38219	2.21326	0.039954	0.339701	-3.90793
Dnd1	DND microRNA-mediated repression inhibitor 1	0.544463	0.922185	2.21289	0.0399837	0.339758	-3.90857
Wls	wntless homolog (Drosophila)	0.16589	5.52787	2.21252	0.0400131	0.339812	-3.9092
Aco1	aconitase 1	-0.122951	6.72505	-2.21203	0.0400527	0.339833	-3.91005
Idua	iduronidase, alpha-L-	0.285525	3.3496	2.21179	0.0400719	0.339833	-3.91046
Ip6k2	inositol hexaphosphate kinase 2	0.151572	6.71453	2.21163	0.0400844	0.339833	-3.91072
Msl2	male-specific lethal 2 homolog (Drosophila)	-0.12289	6.76386	-2.21053	0.0401728	0.340388	-3.91261
Spa17	sperm autoantigenic protein 17	0.342306	2.32516	2.21002	0.0402139	0.340541	-3.91349
Tpm2	tropomyosin 2, beta	0.482673	2.80126	2.22212	0.0413114	0.344562	-3.91373
Med31	mediator complex subunit 31	0.227524	4.07312	2.20959	0.0402485	0.340638	-3.91423
Pcdh11x	protocadherin 11 X-linked	-0.334748	2.97988	-2.2082	0.0403603	0.341352	-3.9166
Cabp7	calcium binding protein 7	-0.701613	0.668748	-2.20783	0.0403901	0.341352	-3.91724
Scx	scleraxis	0.65629	0.418724	2.20768	0.040402	0.341352	-3.91749
Dnah2	dynein, axonemal, heavy chain 2	0.350917	2.68222	2.20649	0.0404987	0.341642	-3.91954
Cbln2	cerebellin 2 precursor protein	-0.301914	4.82548	-2.22477	0.042166	0.346173	-3.91976
Zfx	zinc finger protein X-linked	-0.173683	6.14422	-2.20625	0.0405183	0.341642	-3.91995
D930048G16Rik	RIKEN cDNA D930048G16 gene	0.457721	0.952348	2.20612	0.0405287	0.341642	-3.92017
Rab3d	RAB3D, member RAS oncogene family	-0.226901	4.89659	-2.20581	0.0405532	0.341654	-3.92069
Eif4g2	eukaryotic translation initiation factor 4, gamma 2	-0.107685	11.4787	-2.20512	0.0406097	0.341852	-3.92189
Adnp	activity-dependent neuroprotective protein	-0.130663	8.56901	-2.20393	0.040706	0.342356	-3.92391
Tnpo1	transportin 1	-0.171482	7.34882	-2.20468	0.0408688	0.343335	-3.92487
Ccdc24	coiled-coil domain containing 24	0.266629	3.52313	2.20217	0.0408497	0.343335	-3.92693
Lcorl	ligand dependent nuclear receptor corepressor-like	-0.157148	6.15979	-2.20093	0.0409504	0.343504	-3.92904
Slc2a6	solute carrier family 2 (facilitated glucose transporter), member 6	0.550845	1.32372	2.20083	0.0409588	0.343504	-3.92922
Rad21	RAD21 cohesin complex component	-0.122873	8.84535	-2.20078	0.0409627	0.343504	-3.9293
Stard3	START domain containing 3	0.182717	5.11306	2.20055	0.0409818	0.343504	-3.9297
Txndc9	thioredoxin domain containing 9	0.144494	6.28083	2.20012	0.0410172	0.343606	-3.93044
Eps15l1	epidermal growth factor receptor pathway substrate 15-like 1	0.144738	6.69888	2.19832	0.0411643	0.344562	-3.9335
4933434E20Rik	RIKEN cDNA 4933434E20 gene	0.153399	5.3787	2.1974	0.04124	0.344562	-3.93508
Homer1	homer scaffolding protein 1	-0.13632	6.09953	-2.19739	0.0412408	0.344562	-3.93509
Surf4	surfeit gene 4	0.126435	7.09696	2.19699	0.0412742	0.344562	-3.93579
Prkar2a	protein kinase, cAMP dependent regulatory, type II alpha	-0.166029	7.12006	-2.19663	0.0413031	0.344562	-3.93639
Gm12108	predicted gene 12108	-0.601254	0.533792	-2.19653	0.0413115	0.344562	-3.93656
Gm13111	predicted gene 13111	-0.242517	4.12012	-2.19646	0.0413176	0.344562	-3.93669
Tmem181c-ps	transmembrane protein 181C, pseudogene	0.531692	2.22502	2.20382	0.0420824	0.346173	-3.93748
Srprb	signal recognition particle receptor, B subunit	0.134515	5.82047	2.19551	0.0413958	0.345014	-3.93831
Lrrc73	leucine rich repeat containing 73	-0.291575	3.4737	-2.19524	0.0414184	0.345014	-3.93877
Marcks	myristoylated alanine rich protein kinase C substrate	-0.143372	10.7228	-2.19406	0.0415154	0.345627	-3.94078
Gpt	glutamic pyruvic transaminase, soluble	0.357377	3.30417	2.19507	0.0416256	0.345707	-3.94094
Smim13	small integral membrane protein 13	-0.141605	6.07014	-2.19377	0.04154	0.345637	-3.94128
Zfp369	zinc finger protein 369	-0.261616	3.84249	-2.19281	0.0416194	0.345707	-3.94292
Map3k21	mitogen-activated protein kinase kinase kinase 21	0.815117	-0.409438	2.19254	0.0416416	0.345707	-3.94337
Sgsm1	small G protein signaling modulator 1	0.165693	5.03719	2.19228	0.0416633	0.345707	-3.94382
Fam124a	family with sequence similarity 124, member A	-0.182446	5.38351	-2.19226	0.0416652	0.345707	-3.94386
Rasa4	RAS p21 protein activator 4	0.439796	2.48798	2.19244	0.0417302	0.345858	-3.94432
Mapkapk2	MAP kinase-activated protein kinase 2	-0.118184	6.77464	-2.19192	0.0416927	0.345741	-3.94442
Slc31a2	solute carrier family 31, member 2	0.29536	2.82729	2.19097	0.0417718	0.346009	-3.94605
Tle2	transducin-like enhancer of split 2	0.343198	4.05728	2.20407	0.0430638	0.348853	-3.94654
4930518I15Rik	RIKEN cDNA 4930518I15 gene	0.791954	0.272893	2.19008	0.0418462	0.346173	-3.94757
Penk	preproenkephalin	1.03736	2.27428	2.25458	0.0481222	0.36264	-3.9479
Tesc	tescalcin	-0.529497	1.28699	-2.18936	0.0419066	0.346173	-3.9488
Zc3h13	zinc finger CCCH type containing 13	-0.152854	7.05116	-2.18931	0.0419102	0.346173	-3.94888
Rhbdd3	rhomboid domain containing 3	0.252107	3.95754	2.18929	0.0419119	0.346173	-3.94891
Dnajb11	DnaJ heat shock protein family (Hsp40) member B11	0.136098	6.22385	2.18895	0.0419407	0.346173	-3.9495
Rps6ka6	ribosomal protein S6 kinase polypeptide 6	-0.152092	6.75204	-2.18891	0.041944	0.346173	-3.94957
Hrk	harakiri, BCL2 interacting protein (contains only BH3 domain)	-0.345693	3.38442	-2.18926	0.0420446	0.346173	-3.95021
Rad18	RAD18 E3 ubiquitin protein ligase	-0.237348	4.29173	-2.18825	0.0419988	0.346173	-3.95068
Gm19544	predicted gene, 19544	0.440562	2.31111	2.18705	0.0420993	0.346173	-3.95273
Gdpd3	glycerophosphodiester phosphodiesterase domain containing 3	0.662318	0.481768	2.18666	0.0421323	0.346173	-3.9534
Grtp1	GH regulated TBC protein 1	-0.258465	3.5098	-2.18639	0.0421551	0.346173	-3.95386
Gm8994	predicted gene 8994	-0.550904	1.54775	-2.18636	0.0421574	0.346173	-3.95391
Tmem65	transmembrane protein 65	-0.157261	6.66165	-2.18628	0.0421643	0.346173	-3.95405
BC025920	zinc finger protein pseudogene	-0.247239	3.36388	-2.18557	0.0422235	0.346261	-3.95525
Gm19578	predicted gene, 19578	-0.526495	0.624821	-2.18484	0.0422851	0.346471	-3.9565
Mir124a-1hg	Mir124-1 host gene (non-protein coding)	0.586559	6.74136	2.27207	0.0509505	0.368627	-3.95659
Gstm2	glutathione S-transferase, mu 2	0.745204	-0.697238	2.18458	0.0423073	0.346471	-3.95694
Tmem101	transmembrane protein 101	0.160114	4.72549	2.18443	0.0423194	0.346471	-3.95719
Cplx1	complexin 1	-0.270106	5.09706	-2.19811	0.0437294	0.350451	-3.95799
Rps5	ribosomal protein S5	0.141154	7.58682	2.18378	0.0423748	0.346733	-3.95831
Zmiz1	zinc finger, MIZ-type containing 1	-0.176013	8.7344	-2.18751	0.0430117	0.348745	-3.96088
Clcn7	chloride channel, voltage-sensitive 7	0.188621	5.42258	2.18202	0.0425234	0.347756	-3.9613
Tsen54	tRNA splicing endonuclease subunit 54	0.226349	3.91082	2.18148	0.0425686	0.347867	-3.96221
Pik3c2a	phosphatidylinositol 3-kinase, C2 domain containing, alpha polypeptide	-0.161786	5.86088	-2.18129	0.0425851	0.347867	-3.96254
Bclaf1	BCL2-associated transcription factor 1	-0.125312	8.43361	-2.18102	0.0426075	0.347867	-3.96299
Tnnt1	troponin T1, skeletal, slow	0.724366	-0.0426149	2.18042	0.0426589	0.348015	-3.96402
Slain2	SLAIN motif family, member 2	-0.127562	6.68814	-2.18026	0.0426726	0.348015	-3.9643
Vps13a	vacuolar protein sorting 13A	-0.266715	5.03823	-2.19245	0.0439097	0.351135	-3.96468
Lin7c	lin-7 homolog C (C. elegans)	-0.123009	8.33676	-2.17946	0.0427405	0.348376	-3.96566
Zmynd10	zinc finger, MYND domain containing 10	0.481249	1.30231	2.17899	0.0427801	0.348507	-3.96645
Tead1	TEA domain family member 1	-0.166107	7.02501	-2.17834	0.0428357	0.348522	-3.96756
Slc25a44	solute carrier family 25, member 44	-0.12026	5.86601	-2.17833	0.0428362	0.348522	-3.96757
Zcchc5	zinc finger, CCHC domain containing 5	1.26607	-0.985404	2.18408	0.0434343	0.349529	-3.96787
C530047H08Rik	RIKEN cDNA C530047H08 gene	0.318417	2.97334	2.17814	0.0428526	0.348522	-3.9679
Dennd5a	DENN/MADD domain containing 5A	-0.114229	8.03944	-2.17715	0.0429371	0.348745	-3.96958
Celf5	CUGBP, Elav-like family member 5	0.114645	7.68388	2.17691	0.0429576	0.348745	-3.96999
Vps4b	vacuolar protein sorting 4B	-0.13627	6.13889	-2.17658	0.0429854	0.348745	-3.97054
Vps51	VPS51 GARP complex subunit	0.174456	5.6066	2.17634	0.0430058	0.348745	-3.97095
Mrpl54	mitochondrial ribosomal protein L54	0.186998	4.59762	2.17616	0.0430215	0.348745	-3.97126
Rsrp1	arginine/serine rich protein 1	0.333767	7.66665	2.23233	0.0487657	0.364548	-3.97181
Zfp57	zinc finger protein 57	0.453503	7.37777	2.25177	0.0507946	0.368541	-3.97187
Isca2	iron-sulfur cluster assembly 2	0.179924	4.9337	2.17545	0.043082	0.348853	-3.97246
Lgmn	legumain	0.153521	5.57041	2.17461	0.043154	0.349109	-3.97389
Hcn1	hyperpolarization-activated, cyclic nucleotide-gated K+ 1	0.447099	1.22694	2.17448	0.0431656	0.349109	-3.97412
Itpkb	inositol 1,4,5-trisphosphate 3-kinase B	-0.245951	4.26334	-2.17413	0.0431954	0.349109	-3.97471
Caprin2	caprin family member 2	0.240749	4.03693	2.17398	0.0432079	0.349109	-3.97495
Cirbp	cold inducible RNA binding protein	-0.202961	6.75004	-2.1849	0.0443576	0.353023	-3.97547
Rfng	RFNG O-fucosylpeptide 3-beta-N-acetylglucosaminyltransferase	0.162615	5.70387	2.1733	0.0432667	0.349317	-3.97612
Kiz	kizuna centrosomal protein	0.211925	4.67399	2.17282	0.0433076	0.349317	-3.97692
Cox4i2	cytochrome c oxidase subunit IV isoform 2	0.674143	0.207187	2.17282	0.0433082	0.349317	-3.97694
Coro2a	coronin, actin binding protein 2A	-0.35025	3.02582	-2.17258	0.0433289	0.349317	-3.97734
Gmppa	GDP-mannose pyrophosphorylase A	0.194137	4.57322	2.17231	0.0433517	0.349317	-3.97779
Tmem62	transmembrane protein 62	0.271986	3.4604	2.17137	0.0434325	0.349529	-3.97938
Rspry1	ring finger and SPRY domain containing 1	-0.123329	6.19612	-2.17118	0.0434489	0.349529	-3.97971
2900076A07Rik	RIKEN cDNA 2900076A07 gene	0.429939	2.44132	2.16989	0.0435604	0.350235	-3.9819
Paqr8	progestin and adipoQ receptor family member VIII	-0.198842	5.54133	-2.16912	0.0436422	0.350451	-3.98335
Ptch1	patched 1	0.177176	5.45979	2.16887	0.0436491	0.350451	-3.98363
Zfp120	zinc finger protein 120	-0.186001	4.65596	-2.16831	0.0436974	0.350451	-3.98458
Il11ra1	interleukin 11 receptor, alpha chain 1	0.383993	2.73283	2.16818	0.0437086	0.350451	-3.9848
Rpl18a	ribosomal protein L18A	0.127341	7.23555	2.16813	0.0437129	0.350451	-3.98488
Apoa1bp	apolipoprotein A-I binding protein	0.154856	5.48002	2.16762	0.0437572	0.350484	-3.98575
Lrrc47	leucine rich repeat containing 47	-0.133264	6.04862	-2.16665	0.0438418	0.350972	-3.9874
Mmd	monocyte to macrophage differentiation-associated	-0.136995	7.16251	-2.16619	0.0438817	0.351101	-3.98817
Cntn6	contactin 6	0.301735	2.65464	2.16554	0.0439385	0.351176	-3.98928
Esco2	establishment of sister chromatid cohesion N-acetyltransferase 2	-0.230396	5.24459	-2.16991	0.0445396	0.353023	-3.99062
Neb	nebulin	0.673504	2.7455	2.20376	0.0481577	0.36264	-3.99125
A330033J07Rik	RIKEN cDNA A330033J07 gene	0.613849	1.20418	2.16442	0.0440505	0.351881	-3.9913
Scaf8	SR-related CTD-associated factor 8	-0.118083	6.9541	-2.16339	0.0441258	0.352227	-3.99291
Ptchd2	patched domain containing 2	-0.191763	5.05653	-2.16302	0.0441582	0.352227	-3.99354
Gm10548	ribosomal protein L29 pseudogene	0.509973	0.650964	2.16294	0.0441653	0.352227	-3.99367
Ier2	immediate early response 2	-0.234532	4.37895	-2.16223	0.0442278	0.352536	-3.99488
Ncoa6	nuclear receptor coactivator 6	-0.185076	7.3515	-2.16916	0.0450365	0.354776	-3.99565
Snhg20	small nucleolar RNA host gene 20	0.400669	2.95064	2.16447	0.0445992	0.353023	-3.9961
Slc8a2	solute carrier family 8 (sodium/calcium exchanger), member 2	-0.143027	5.78596	-2.16018	0.0444077	0.353023	-3.99835
Gcdh	glutaryl-Coenzyme A dehydrogenase	0.178123	4.87783	2.15986	0.0444362	0.353023	-3.99889
Brsk1	BR serine/threonine kinase 1	-0.133644	7.52486	-2.15978	0.044443	0.353023	-3.99902
Lemd1	LEM domain containing 1	0.373623	2.30442	2.15975	0.0444456	0.353023	-3.99907
Rps12	ribosomal protein S12	0.290953	2.63499	2.15948	0.0444691	0.353023	-3.99953
E030019B13Rik	RIKEN cDNA E030019B13 gene	1.70085	2.86756	2.24619	0.0538965	0.375184	-3.99983
Mnt	max binding protein	-0.131589	6.09932	-2.15924	0.0444908	0.353023	-3.99994
Ranbp6	RAN binding protein 6	-0.135157	5.95784	-2.15899	0.0445131	0.353023	-4.00037
Gm5468	predicted gene 5468	0.286045	2.96624	2.15862	0.0445451	0.353023	-4.00098
Zfp763	zinc finger protein 763	-0.154434	5.44334	-2.15803	0.0445973	0.353023	-4.00198
Fscn1	fascin actin-bundling protein 1	-0.154101	9.54683	-2.15802	0.0445984	0.353023	-4.002
Cdc42se2	CDC42 small effector 2	-0.112533	7.9662	-2.15771	0.044626	0.353047	-4.00253
Sox8	SRY (sex determining region Y)-box 8	-0.192076	4.78308	-2.15683	0.044704	0.353475	-4.00402
Polr3a	polymerase (RNA) III (DNA directed) polypeptide A	-0.165967	5.18365	-2.15599	0.0447784	0.353874	-4.00544
Megf10	multiple EGF-like-domains 10	-0.266571	5.79002	-2.17902	0.0472554	0.360604	-4.00558
Cdc27	cell division cycle 27	-0.114262	7.25155	-2.15546	0.044825	0.354053	-4.00633
Stx18	syntaxin 18	0.176177	4.66075	2.15517	0.0448508	0.354067	-4.00682
Ccnd1	cyclin D1	0.153053	7.41568	2.15445	0.0449145	0.35428	-4.00803
Wnt7b	wingless-type MMTV integration site family, member 7B	-0.143048	7.66478	-2.15407	0.0449486	0.35428	-4.00868
Anp32e	acidic (leucine-rich) nuclear phosphoprotein 32 family, member E	-0.141297	8.76351	-2.15406	0.0449496	0.35428	-4.00869
Gm17501	predicted gene, 17501	0.961997	-0.321951	2.15449	0.0450926	0.354841	-4.00953
Heg1	heart development protein with EGF-like domains 1	-0.288195	5.63273	-2.18019	0.0479037	0.362129	-4.00983
Pias3	protein inhibitor of activated STAT 3	0.184411	4.76445	2.15263	0.0450773	0.354841	-4.01111
Ccnd3	cyclin D3	0.157965	5.48343	2.15188	0.0451441	0.354925	-4.01238
Col2a1	collagen, type II, alpha 1	0.369108	6.50213	2.20884	0.051459	0.369915	-4.01281
Zfp133-ps	zinc finger protein 133, pseudogene	0.393885	1.87342	2.15141	0.0451856	0.354925	-4.01316
Prmt2	protein arginine N-methyltransferase 2	0.133299	6.92409	2.15103	0.04522	0.354925	-4.01381
Prkci	protein kinase C, iota	-0.130441	6.30322	-2.15099	0.0452238	0.354925	-4.01388
Cdc37	cell division cycle 37	0.110866	7.46069	2.15089	0.0452327	0.354925	-4.01405
Gpr63	G protein-coupled receptor 63	-0.375215	1.8073	-2.15072	0.0452474	0.354925	-4.01433
9130024F11Rik	RIKEN cDNA 9130024F11 gene	-0.235696	4.13764	-2.15	0.0453119	0.355244	-4.01554
Ltbp4	latent transforming growth factor beta binding protein 4	-0.22603	5.4382	-2.15593	0.0461006	0.357783	-4.01679
Tll1	tolloid-like	-0.402002	1.95451	-2.14924	0.0453801	0.35559	-4.01682
Col11a2	collagen, type XI, alpha 2	0.518034	3.32279	2.17863	0.0486687	0.364361	-4.01737
Washc5	WASH complex subunit 5	-0.111797	6.79028	-2.14819	0.0454746	0.355968	-4.0186
Ankrd24	ankyrin repeat domain 24	0.289686	3.8155	2.14817	0.0454765	0.355968	-4.01863
Pygb	brain glycogen phosphorylase	-0.124037	7.22227	-2.14747	0.04554	0.356277	-4.01982
Lamc2	laminin, gamma 2	-0.490872	0.95732	-2.14719	0.0455647	0.356282	-4.02029
Smc2	structural maintenance of chromosomes 2	-0.12798	7.22792	-2.14683	0.0455974	0.356349	-4.0209
Snai2	snail family zinc finger 2	0.857527	0.377393	2.15254	0.0462784	0.357783	-4.02137
Ehmt1	euchromatic histone methyltransferase 1	-0.109176	7.67191	-2.14589	0.0456824	0.35668	-4.02248
BB319198	expressed sequence BB319198	-0.324777	2.24167	-2.14583	0.045688	0.35668	-4.02259
Hspd1	heat shock protein 1 (chaperonin)	0.144173	7.88921	2.14457	0.0458012	0.357329	-4.0247
C430049B03Rik	RIKEN cDNA C430049B03 gene	0.424315	2.10467	2.1442	0.0458347	0.357329	-4.02532
Psmf1	proteasome (prosome, macropain) inhibitor subunit 1	-0.120869	5.92616	-2.14411	0.0458436	0.357329	-4.02549
Tfap2c	transcription factor AP-2, gamma	-0.180092	5.5386	-2.14332	0.0459149	0.357361	-4.02681
Atp8a1	ATPase, aminophospholipid transporter (APLT), class I, type 8A, member 1	-0.146193	6.295	-2.14321	0.0459249	0.357361	-4.027
4930413G21Rik	RIKEN cDNA 4930413G21 gene	-0.231138	4.69035	-2.14299	0.0459449	0.357361	-4.02737
Vps26b	VPS26 retromer complex component B	-0.10581	7.63076	-2.14293	0.0459506	0.357361	-4.02747
Cdh11	cadherin 11	0.387394	6.56888	2.20181	0.0527161	0.373658	-4.02812
Dancr	differentiation antagonizing non-protein coding RNA	0.336409	3.06894	2.14249	0.0459905	0.357361	-4.02821
Smcr8	Smith-Magenis syndrome chromosome region, candidate 8 homolog (human)	-0.147701	5.93011	-2.14246	0.0459927	0.357361	-4.02825
Mink1	misshapen-like kinase 1 (zebrafish)	0.172079	6.0977	2.14122	0.0461056	0.357783	-4.03034
Sgcb	sarcoglycan, beta (dystrophin-associated glycoprotein)	0.172379	4.78149	2.14094	0.0461315	0.357783	-4.03082
Creld1	cysteine-rich with EGF-like domains 1	0.183548	5.18246	2.1404	0.0461809	0.357783	-4.03173
Nr4a3	nuclear receptor subfamily 4, group A, member 3	-0.385307	2.85743	-2.14021	0.0462247	0.357783	-4.03227
Surf2	surfeit gene 2	0.173797	4.72583	2.13999	0.0462183	0.357783	-4.03242
Pafah1b2	platelet-activating factor acetylhydrolase, isoform 1b, subunit 2	-0.116278	8.56504	-2.13993	0.0462237	0.357783	-4.03252
Polr1a	polymerase (RNA) I polypeptide A	-0.146196	5.85407	-2.13902	0.0463064	0.357783	-4.03404
Dmxl1	Dmx-like 1	-0.163859	6.16429	-2.13902	0.0463065	0.357783	-4.03405
Cth	cystathionase (cystathionine gamma-lyase)	-0.346724	2.30481	-2.13895	0.046313	0.357783	-4.03417
Copb2	coatomer protein complex, subunit beta 2 (beta prime)	-0.127366	7.7687	-2.13819	0.0463823	0.358052	-4.03544
Rsph3a	radial spoke 3A homolog (Chlamydomonas)	0.245198	3.37281	2.13804	0.0463962	0.358052	-4.03569
Cox5b	cytochrome c oxidase subunit Vb	0.1636	5.12256	2.13736	0.0464588	0.358348	-4.03684
Nav3	neuron navigator 3	-0.227785	5.82731	-2.14847	0.047863	0.362007	-4.03801
Ralgps2	Ral GEF with PH domain and SH3 binding motif 2	-0.127735	7.39664	-2.13607	0.0465774	0.35889	-4.03901
Rfx5	regulatory factor X, 5 (influences HLA class II expression)	0.27202	3.96508	2.13606	0.0465776	0.35889	-4.03902
Vat1	vesicle amine transport 1	-0.136676	7.31454	-2.13515	0.0466619	0.359191	-4.04056
Btrc	beta-transducin repeat containing protein	-0.113296	6.3291	-2.13511	0.0466652	0.359191	-4.04062
Atr	ataxia telangiectasia and Rad3 related	-0.161303	5.59739	-2.13453	0.0467188	0.359417	-4.0416
Bdh1	3-hydroxybutyrate dehydrogenase, type 1	-0.122436	6.75872	-2.13415	0.0467536	0.359497	-4.04223
Cbx5	chromobox 5	-0.203418	9.26449	-2.14982	0.0487207	0.364395	-4.04356
Mkx	mohawk homeobox	0.636138	0.669423	2.13237	0.0469187	0.360398	-4.04523
Xpo5	exportin 5	-0.146729	7.03666	-2.13236	0.0469195	0.360398	-4.04525
U2surp	U2 snRNP-associated SURP domain containing	-0.133154	7.57222	-2.132	0.0469522	0.360461	-4.04584
Rabggta	Rab geranylgeranyl transferase, a subunit	0.174295	4.65128	2.13174	0.0469764	0.360461	-4.04628
Lhx6	LIM homeobox protein 6	0.884621	6.16097	2.21407	0.0568193	0.379661	-4.04657
Anks3	ankyrin repeat and sterile alpha motif domain containing 3	0.204055	5.38565	2.13185	0.0470495	0.360515	-4.04677
Gm20056	calcium-binding protein p22-like	-0.338822	2.80151	-2.1311	0.0470361	0.360515	-4.04736
Plaa	phospholipase A2, activating protein	-0.115701	6.92001	-2.13088	0.0470566	0.360515	-4.04773
Usp25	ubiquitin specific peptidase 25	-0.142919	5.46086	-2.13001	0.0471373	0.360604	-4.04919
Lrrc41	leucine rich repeat containing 41	-0.138664	6.33497	-2.12971	0.0471655	0.360604	-4.0497
Galnt1	UDP-N-acetyl-alpha-D-galactosamine:polypeptide N-acetylgalactosaminyltransferase 1	-0.113392	6.80175	-2.12962	0.0471739	0.360604	-4.04985
Gm3150	guanine nucleotide binding protein (G protein), gamma 5 pseudogene	0.23437	3.77368	2.12921	0.0472116	0.360604	-4.05053
Phldb1	pleckstrin homology like domain, family B, member 1	0.147243	6.93013	2.12913	0.0472195	0.360604	-4.05067
Prokr1	prokineticin receptor 1	-0.295461	3.24769	-2.12898	0.0472332	0.360604	-4.05092
Stx3	syntaxin 3	-0.232767	4.14405	-2.12845	0.0472829	0.360604	-4.05181
Kcnc3	potassium voltage gated channel, Shaw-related subfamily, member 3	0.198608	4.13739	2.12796	0.047328	0.360604	-4.05262
As3mt	arsenic (+3 oxidation state) methyltransferase	0.266547	3.60193	2.1277	0.0473522	0.360604	-4.05306
Mak	male germ cell-associated kinase	-0.59378	0.411217	-2.12754	0.0473677	0.360604	-4.05334
Ostc	oligosaccharyltransferase complex subunit (non-catalytic)	0.160111	6.1279	2.12713	0.0474061	0.360604	-4.05403
Zmym1	zinc finger, MYM domain containing 1	0.165753	5.4356	2.12702	0.0474155	0.360604	-4.0542
Ubp1	upstream binding protein 1	0.151509	7.11102	2.12687	0.04743	0.360604	-4.05446
Glt8d2	glycosyltransferase 8 domain containing 2	0.534302	1.45922	2.12683	0.0474338	0.360604	-4.05452
Zic5	zinc finger protein of the cerebellum 5	-0.403232	3.59011	-2.14202	0.0494163	0.365684	-4.05603
Mios	missing oocyte, meiosis regulator, homolog (Drosophila)	-0.138172	5.3459	-2.12572	0.047538	0.36121	-4.05639
Id3	inhibitor of DNA binding 3	0.23013	5.04281	2.12886	0.0479539	0.362139	-4.05676
Dis3l2	DIS3 like 3'-5' exoribonuclease 2	-0.131586	5.68056	-2.1251	0.0475959	0.361433	-4.05743
Rbm3	RNA binding motif protein 3	0.269775	5.79375	2.14839	0.0503915	0.367859	-4.05765
Nudt8	nudix (nucleoside diphosphate linked moiety X)-type motif 8	0.320388	3.34126	2.12485	0.0476194	0.361433	-4.05785
Hsd17b4	hydroxysteroid (17-beta) dehydrogenase 4	-0.12634	6.84333	-2.12454	0.0476485	0.361433	-4.05837
C1qtnf6	C1q and tumor necrosis factor related protein 6	0.317728	3.23419	2.12407	0.0476928	0.361433	-4.05916
Boc	biregional cell adhesion molecule-related/down-regulated by oncogenes (Cdon) binding protein	-0.160852	5.93698	-2.12369	0.0477281	0.361433	-4.05979
Myzap	myocardial zonula adherens protein	0.394086	1.12321	2.12351	0.0477446	0.361433	-4.06008
1700030K09Rik	RIKEN cDNA 1700030K09 gene	0.17582	4.24125	2.12338	0.0477569	0.361433	-4.0603
Mertk	c-mer proto-oncogene tyrosine kinase	0.465422	1.02173	2.12332	0.0477627	0.361433	-4.0604
B230209E15Rik	RIKEN cDNA B230209E15 gene	0.724484	0.830371	2.12685	0.048267	0.36264	-4.06108
Prdm2	PR domain containing 2, with ZNF domain	-0.130453	7.38325	-2.12129	0.0479538	0.362139	-4.0638
Fam3a	family with sequence similarity 3, member A	0.18764	4.36349	2.12058	0.0480216	0.362465	-4.065
Nexn	nexilin	0.651522	1.86208	2.1363	0.0499658	0.366096	-4.06541
Zmpste24	zinc metallopeptidase, STE24	-0.149188	5.62625	-2.11971	0.0481036	0.36264	-4.06645
Ndrg1	N-myc downstream regulated gene 1	-0.438145	4.62288	-2.16328	0.0534367	0.374487	-4.06654
Rnmt	RNA (guanine-7-) methyltransferase	-0.129876	6.74309	-2.11959	0.0481147	0.36264	-4.06665
Fech	ferrochelatase	-0.187183	5.11642	-2.11884	0.0481857	0.36264	-4.0679
Slfn5	schlafen 5	-0.426657	0.97535	-2.11844	0.048224	0.36264	-4.06858
Ppp3ca	protein phosphatase 3, catalytic subunit, alpha isoform	-0.130406	6.93259	-2.11837	0.048231	0.36264	-4.0687
Arhgef39	Rho guanine nucleotide exchange factor (GEF) 39	0.273404	3.93036	2.11749	0.0483142	0.36264	-4.07016
Pidd1	p53 induced death domain protein 1	0.267148	4.12879	2.11742	0.048339	0.36264	-4.07042
Chrm3	cholinergic receptor, muscarinic 3, cardiac	-0.448234	1.85395	-2.11726	0.0483364	0.36264	-4.07055
Lrp6	low density lipoprotein receptor-related protein 6	-0.158652	6.65321	-2.11706	0.0483553	0.36264	-4.07089
Rnf215	ring finger protein 215	0.198106	4.953	2.11697	0.0483635	0.36264	-4.07103
Hyou1	hypoxia up-regulated 1	0.182969	7.12852	2.12331	0.0492177	0.365684	-4.07169
Steap3	STEAP family member 3	0.445317	1.11137	2.11563	0.0484912	0.363414	-4.07327
Cmtm3	CKLF-like MARVEL transmembrane domain containing 3	0.276825	4.42364	2.12074	0.0493266	0.365684	-4.0749
Tmem56	transmembrane protein 56	-0.301575	3.36171	-2.1146	0.0485901	0.363971	-4.075
Zeb1	zinc finger E-box binding homeobox 1	-0.115167	7.07131	-2.11354	0.0486915	0.364361	-4.07678
Hnrnpab	heterogeneous nuclear ribonucleoprotein A/B	-0.140193	10.5061	-2.11235	0.0488054	0.364557	-4.07876
Ifitm1	interferon induced transmembrane protein 1	0.675077	-0.453638	2.11223	0.0488163	0.364557	-4.07895
Sh3gl2	SH3-domain GRB2-like 2	-0.200407	5.66098	-2.1142	0.0491424	0.365684	-4.07959
Praf2	PRA1 domain family 2	0.141477	5.78511	2.11088	0.0489466	0.365346	-4.08122
Onecut2	one cut domain, family member 2	-0.293868	4.16122	-2.11642	0.0496389	0.365684	-4.08127
Ntn4	netrin 4	-0.216117	4.4357	-2.10997	0.0490341	0.365684	-4.08273
Bcl7a	B cell CLL/lymphoma 7A	-0.100741	8.15972	-2.10928	0.0491006	0.365684	-4.08388
[truncated: 12,796 more rows]

## Sheet: Suppl Table 3b
Supplementary Table 3b: Gene Ontology term analysis of genes affected by loss of KAT6B in E12.5 dorsal telencephalon
	Term	Ont	N	Up	Down	P.Up	P.Down
GO:0007420	brain development	BP	634	1	16	0.545356	4.52022e-09
GO:0060322	head development	BP	691	1	16	0.57183	1.26429e-08
GO:0007417	central nervous system development	BP	859	1	17	0.646235	2.94582e-08
GO:0030900	forebrain development	BP	390	0	12	1	8.64537e-08
GO:0007399	nervous system development	BP	2214	1	25	0.934199	1.70412e-07
GO:0022008	neurogenesis	BP	1702	0	22	1	1.78279e-07
GO:0061564	axon development	BP	523	0	13	1	2.24595e-07
GO:0021537	telencephalon development	BP	264	0	10	1	2.29881e-07
GO:0030182	neuron differentiation	BP	1417	0	20	1	2.55852e-07
GO:0021978	telencephalon regionalization	BP	16	0	4	1	5.6698e-07
GO:0048699	generation of neurons	BP	1496	0	20	1	5.95479e-07
GO:0030154	cell differentiation	BP	3469	4	29	0.509451	1.47536e-06
GO:0048869	cellular developmental process	BP	3469	4	29	0.509451	1.47536e-06
GO:0048468	cell development	BP	2477	2	24	0.770189	2.53385e-06
GO:0007275	multicellular organism development	BP	4024	5	31	0.414858	2.66015e-06
GO:0032501	multicellular organismal process	BP	5490	8	36	0.142014	3.25883e-06
GO:0048666	neuron development	BP	1194	0	17	1	3.35319e-06
GO:0021871	forebrain regionalization	BP	26	0	4	1	3.69643e-06
GO:0031175	neuron projection development	BP	1068	0	16	1	4.45007e-06
GO:0050794	regulation of cellular process	BP	8038	7	44	0.836897	8.92823e-06
GO:0048731	system development	BP	3304	4	27	0.472381	9.08905e-06
GO:0030030	cell projection organization	BP	1568	1	18	0.840375	1.35553e-05
GO:0021796	cerebral cortex regionalization	BP	9	0	3	1	1.39616e-05
GO:0021543	pallium development	BP	174	0	7	1	2.03164e-05
GO:0048856	anatomical structure development	BP	4734	8	32	0.0732993	2.40688e-05
GO:0032502	developmental process	BP	5040	8	33	0.102519	3.0937e-05
GO:0021987	cerebral cortex development	BP	119	0	6	1	3.18689e-05
GO:0000981	DNA-binding transcription factor activity, RNA polymerase II-specific	MF	937	0	12	1	3.2746e-05
GO:0050789	regulation of biological process	BP	8388	8	44	0.735296	3.43281e-05
GO:0120036	plasma membrane bounded cell projection organization	BP	1529	1	17	0.834083	4.22583e-05
GO:0010977	negative regulation of neuron projection development	BP	158	0	6	1	4.80027e-05
GO:0010721	negative regulation of cell development	BP	257	0	7	1	5.03641e-05
GO:0062023	collagen-containing extracellular matrix	CC	276	4	1	5.40619e-05	0.549917
GO:0050768	negative regulation of neurogenesis	BP	159	0	6	1	5.58858e-05
GO:0003700	DNA-binding transcription factor activity	MF	982	0	12	1	5.69504e-05
GO:0042886	amide transport	BP	286	1	7	0.251085	6.49812e-05
GO:0051241	negative regulation of multicellular organismal process	BP	925	2	12	0.231165	6.6687e-05
GO:0051961	negative regulation of nervous system development	BP	167	0	6	1	7.30741e-05
GO:0065007	biological regulation	BP	8634	8	44	0.774052	8.14922e-05
GO:0090276	regulation of peptide hormone secretion	BP	199	1	6	0.187336	8.67661e-05
GO:0002791	regulation of peptide secretion	BP	202	1	6	0.18853	9.02397e-05
GO:0090087	regulation of peptide transport	BP	204	1	6	0.189369	9.27441e-05
GO:0010975	regulation of neuron projection development	BP	538	0	10	1	9.29587e-05
GO:0000978	RNA polymerase II cis-regulatory region sequence-specific DNA binding	MF	849	0	11	1	0.000102246
GO:0060560	developmental growth involved in morphogenesis	BP	260	0	7	1	0.000120817
GO:0048513	animal organ development	BP	2380	5	20	0.0786211	0.000123383
GO:0051239	regulation of multicellular organismal process	BP	2403	3	20	0.446344	0.000124354
GO:0048588	developmental cell growth	BP	262	0	7	1	0.000125763
GO:0048812	neuron projection morphogenesis	BP	678	0	11	1	0.000129154
GO:0031012	extracellular matrix	CC	360	4	2	0.000133131	0.263402
GO:0030312	external encapsulating structure	CC	361	4	2	0.000133928	0.263976
GO:0000987	cis-regulatory region sequence-specific DNA binding	MF	873	0	11	1	0.000138243
GO:0120039	plasma membrane bounded cell projection morphogenesis	BP	692	0	11	1	0.000152539
GO:0007409	axonogenesis	BP	463	0	9	1	0.000162633
GO:0048858	cell projection morphogenesis	BP	698	0	11	1	0.000164165
GO:0003002	regionalization	BP	339	0	7	1	0.00016849
GO:0031344	regulation of cell projection organization	BP	717	0	11	1	0.000175636
GO:0051093	negative regulation of developmental process	BP	815	1	11	0.592404	0.000196708
GO:1990138	neuron projection extension	BP	192	0	6	1	0.00020047
GO:0046883	regulation of hormone secretion	BP	246	1	6	0.218355	0.000220871
GO:0061387	regulation of extent of cell growth	BP	122	0	5	1	0.000222444
GO:0031345	negative regulation of cell projection organization	BP	209	0	6	1	0.00022537
GO:0050771	negative regulation of axonogenesis	BP	68	0	4	1	0.000226163
GO:0022038	corpus callosum development	BP	27	0	3	1	0.000243137
GO:0030072	peptide hormone secretion	BP	242	1	6	0.224283	0.000259226
GO:0023052	signaling	BP	4367	4	28	0.687345	0.000272944
GO:0002790	peptide secretion	BP	246	1	6	0.226366	0.000274287
GO:0001775	cell activation	BP	780	1	10	0.54287	0.000300503
GO:0048523	negative regulation of cellular process	BP	4153	4	28	0.69232	0.00030205
GO:0009653	anatomical structure morphogenesis	BP	2282	5	19	0.0734434	0.000307802
GO:0048667	cell morphogenesis involved in neuron differentiation	BP	623	0	10	1	0.00030854
GO:0007389	pattern specification process	BP	377	0	7	1	0.000319191
GO:0007411	axon guidance	BP	224	0	6	1	0.000321618
GO:0140110	transcription regulator activity	MF	1407	0	14	1	0.000326345
GO:0032989	cellular anatomical entity morphogenesis	BP	774	1	11	0.615477	0.000331766
GO:0097485	neuron projection guidance	BP	225	0	6	1	0.000333785
GO:0045596	negative regulation of cell differentiation	BP	591	0	9	1	0.00033881
GO:0015833	peptide transport	BP	261	1	6	0.23485	0.000343247
GO:0007267	cell-cell signaling	BP	1377	2	14	0.428077	0.000355696
GO:0007154	cell communication	BP	4443	4	28	0.701252	0.000364506
GO:0050994	regulation of lipid catabolic process	BP	42	0	3	1	0.000394425
GO:0002376	immune system process	BP	1642	1	15	0.824324	0.00040306
GO:0051129	negative regulation of cellular component organization	BP	690	1	10	0.557346	0.000407605
GO:0002780	antibacterial peptide biosynthetic process	BP	1	1	0	0.000437708	1
GO:0002777	antimicrobial peptide biosynthetic process	BP	1	1	0	0.000437708	1
GO:0045595	regulation of cell differentiation	BP	1367	0	14	1	0.000445924
GO:0050796	regulation of insulin secretion	BP	174	1	5	0.166766	0.000453005
GO:1990837	sequence-specific double-stranded DNA binding	MF	1141	0	12	1	0.000465822
GO:0000977	RNA polymerase II transcription regulatory region sequence-specific DNA binding	MF	1006	0	11	1	0.000472247
GO:0005509	calcium ion binding	MF	437	4	1	0.000516779	0.764601
GO:0030308	negative regulation of cell growth	BP	174	0	5	1	0.00053776
GO:0007166	cell surface receptor signaling pathway	BP	2050	2	17	0.634939	0.000542921
GO:0070888	E-box binding	MF	46	0	3	1	0.000548394
GO:0045321	leukocyte activation	BP	681	0	9	1	0.000549843
GO:0008887	glycerate kinase activity	MF	1	1	0	0.000552483	1
GO:0021952	central nervous system projection neuron axonogenesis	BP	32	0	3	1	0.000568109
GO:0016049	cell growth	BP	471	0	8	1	0.000575826
GO:0046879	hormone secretion	BP	297	1	6	0.259003	0.000621895
GO:0032535	regulation of cellular component size	BP	357	0	7	1	0.000643631
GO:0045720	negative regulation of integrin biosynthetic process	BP	1	1	0	0.000664552	1
GO:0009914	hormone transport	BP	303	1	6	0.262941	0.00068149
GO:0120035	regulation of plasma membrane bounded cell projection organization	BP	706	0	10	1	0.000694297
GO:0023051	regulation of signaling	BP	2863	3	21	0.594838	0.000695461
GO:0090263	positive regulation of canonical Wnt signaling pathway	BP	102	0	4	1	0.000703568
GO:0021540	corpus callosum morphogenesis	BP	8	0	2	1	0.000723263
GO:0042221	response to chemical	BP	2526	2	19	0.751815	0.000745896
GO:0060284	regulation of cell development	BP	772	0	10	1	0.000757026
GO:0003677	DNA binding	MF	1851	0	16	1	0.000758895
GO:0048522	positive regulation of cellular process	BP	4633	4	29	0.784824	0.000820425
GO:0048519	negative regulation of biological process	BP	4416	5	28	0.526506	0.000823293
GO:0030517	negative regulation of axon extension	BP	46	0	3	1	0.000831064
GO:0021960	anterior commissure morphogenesis	BP	8	0	2	1	0.000836971
GO:0051480	regulation of cytosolic calcium ion concentration	BP	63	0	3	1	0.000840882
GO:0003690	double-stranded DNA binding	MF	1219	0	12	1	0.000884784
GO:0090277	positive regulation of peptide hormone secretion	BP	114	1	4	0.114101	0.000885178
GO:0002778	antibacterial peptide production	BP	2	1	0	0.000885975	1
GO:0002775	antimicrobial peptide production	BP	2	1	0	0.000885975	1
GO:0042592	homeostatic process	BP	1388	0	13	1	0.000907452
GO:0002793	positive regulation of peptide secretion	BP	117	1	4	0.115396	0.000926199
GO:0007165	signal transduction	BP	3946	2	25	0.938459	0.000954656
GO:0050840	extracellular matrix binding	MF	59	2	0	0.00102024	1
GO:0030073	insulin secretion	BP	208	1	5	0.197408	0.00104745
GO:0005518	collagen binding	MF	61	2	0	0.00105745	1
GO:0021957	corticospinal tract morphogenesis	BP	10	0	2	1	0.00106406
GO:0021953	central nervous system neuron differentiation	BP	187	0	5	1	0.00109357
GO:0021955	central nervous system neuron axonogenesis	BP	42	0	3	1	0.00112017
GO:0048518	positive regulation of biological process	BP	4998	4	30	0.836922	0.00113277
GO:0043565	sequence-specific DNA binding	MF	1233	0	12	1	0.00113588
GO:0009892	negative regulation of metabolic process	BP	2394	3	19	0.505809	0.0011477
GO:0000976	transcription cis-regulatory region binding	MF	1096	0	11	1	0.00117528
GO:0006874	intracellular calcium ion homeostasis	BP	248	0	5	1	0.0012403
GO:0001067	transcription regulatory region nucleic acid binding	MF	1101	0	11	1	0.0012411
GO:0010605	negative regulation of macromolecule metabolic process	BP	2211	3	18	0.451413	0.00128352
GO:0048640	negative regulation of developmental growth	BP	112	0	4	1	0.00130547
GO:0005576	extracellular region	CC	1131	5	4	0.00131964	0.400478
GO:0050995	negative regulation of lipid catabolic process	BP	17	0	2	1	0.00134761
GO:0060341	regulation of cellular localization	BP	952	1	11	0.684146	0.00149861
GO:0023061	signal release	BP	473	2	7	0.0817974	0.00151125
GO:0051223	regulation of protein transport	BP	437	1	7	0.388607	0.00153722
GO:0071243	cellular response to arsenic-containing substance	BP	14	0	2	1	0.00154708
GO:0045926	negative regulation of growth	BP	216	0	5	1	0.00155839
GO:0045944	positive regulation of transcription by RNA polymerase II	BP	1023	0	11	1	0.00157346
GO:0004697	diacylglycerol-dependent serine/threonine kinase activity	MF	16	0	2	1	0.00159223
GO:0098772	molecular function regulator activity	MF	1437	1	13	0.790253	0.00160978
GO:0035592	establishment of protein localization to extracellular region	BP	337	1	6	0.303411	0.00161651
GO:0009306	protein secretion	BP	337	1	6	0.303411	0.00161651
GO:0055074	calcium ion homeostasis	BP	265	0	5	1	0.00162795
GO:0050793	regulation of developmental process	BP	2133	2	17	0.690816	0.00164988
GO:0000902	cell morphogenesis	BP	974	1	11	0.689615	0.00168414
GO:0071692	protein localization to extracellular region	BP	342	1	6	0.305602	0.00168874
GO:0048878	chemical homeostasis	BP	815	0	9	1	0.00170821
GO:0008361	regulation of cell size	BP	197	0	5	1	0.00173917
GO:0030177	positive regulation of Wnt signaling pathway	BP	132	0	4	1	0.00174122
GO:0099509	regulation of presynaptic cytosolic calcium ion concentration	BP	19	0	2	1	0.00181803
GO:0010646	regulation of cell communication	BP	2859	3	20	0.592562	0.00182715
GO:0045113	regulation of integrin biosynthetic process	BP	3	1	0	0.00185102	1
GO:0046887	positive regulation of hormone secretion	BP	143	1	4	0.137782	0.0018629
GO:0006001	fructose catabolic process	BP	3	1	0	0.00186584	1
GO:2000026	regulation of multicellular organismal development	BP	1246	2	12	0.384235	0.00187286
GO:0006357	regulation of transcription by RNA polymerase II	BP	1979	1	16	0.897177	0.00189395
GO:0071322	cellular response to carbohydrate stimulus	BP	138	0	4	1	0.00199009
GO:1901985	positive regulation of protein acetylation	BP	16	0	2	1	0.0020189
GO:0016043	cellular component organization	BP	5356	8	31	0.167417	0.00207568
GO:0051716	cellular response to stimulus	BP	5140	2	29	0.986228	0.00219186
GO:0060828	regulation of canonical Wnt signaling pathway	BP	234	0	5	1	0.00221974
GO:0090066	regulation of anatomical structure size	BP	485	0	7	1	0.0023003
GO:0031092	platelet alpha granule membrane	CC	2	1	0	0.00230982	1
GO:0040007	growth	BP	888	0	10	1	0.00234407
GO:0050767	regulation of neurogenesis	BP	431	0	7	1	0.00235565
GO:0032880	regulation of protein localization	BP	861	1	10	0.644045	0.00236268
GO:0050708	regulation of protein secretion	BP	251	1	5	0.234563	0.00245468
GO:0005615	extracellular space	CC	775	4	2	0.00250816	0.646348
GO:0010558	negative regulation of macromolecule biosynthetic process	BP	1758	2	15	0.602315	0.00261502
GO:0043024	ribosomal small subunit binding	MF	16	0	2	1	0.0026576
GO:0030215	semaphorin receptor binding	MF	22	0	2	1	0.00268075
GO:0045112	integrin biosynthetic process	BP	4	1	0	0.00269165	1
GO:0070887	cellular response to chemical stimulus	BP	1939	1	15	0.879605	0.00271289
GO:0031324	negative regulation of cellular metabolic process	BP	2166	2	17	0.716858	0.00274069
GO:0010817	regulation of hormone levels	BP	418	1	6	0.331497	0.00276833
GO:0005604	basement membrane	CC	95	2	0	0.00292271	1
GO:0016936	galactoside binding	MF	5	1	0	0.00294865	1
GO:1903530	regulation of secretion by cell	BP	537	2	7	0.10055	0.00298793
GO:0006366	transcription by RNA polymerase II	BP	2054	1	16	0.907914	0.00298946
GO:0048675	axon extension	BP	132	0	4	1	0.00301663
GO:0048471	perinuclear region of cytoplasm	CC	619	0	8	1	0.00305936
GO:0003676	nucleic acid binding	MF	2811	0	20	1	0.00306134
GO:0002682	regulation of immune system process	BP	1048	0	10	1	0.00310126
GO:0031327	negative regulation of cellular biosynthetic process	BP	1802	2	15	0.614248	0.0031999
GO:0022603	regulation of anatomical structure morphogenesis	BP	791	2	9	0.214195	0.00326275
GO:0030234	enzyme regulator activity	MF	974	1	10	0.662335	0.00336037
GO:0046685	response to arsenic-containing substance	BP	23	0	2	1	0.00336239
GO:0051222	positive regulation of protein transport	BP	252	1	5	0.25037	0.00337444
GO:0010001	glial cell differentiation	BP	253	0	5	1	0.00342087
GO:0009890	negative regulation of biosynthetic process	BP	1820	2	15	0.619866	0.00351573
GO:2000490	negative regulation of hepatic stellate cell activation	BP	3	1	0	0.00358722	1
GO:0051172	negative regulation of nitrogen compound metabolic process	BP	1835	2	15	0.622275	0.00366034
GO:0140677	molecular function activator activity	MF	728	0	8	1	0.00374134
GO:0051046	regulation of secretion	BP	568	2	7	0.109097	0.00390422
GO:0010595	positive regulation of endothelial cell migration	BP	96	2	1	0.00391063	0.288266
GO:1902997	negative regulation of neurofibrillary tangle assembly	BP	1	0	1	1	0.0039415
GO:1902955	positive regulation of early endosome to recycling endosome transport	BP	1	0	1	1	0.0039415
GO:0055082	intracellular chemical homeostasis	BP	581	0	7	1	0.00398701
GO:0046649	lymphocyte activation	BP	571	0	7	1	0.00404719
GO:1901983	regulation of protein acetylation	BP	23	0	2	1	0.00408595
GO:0071840	cellular component organization or biogenesis	BP	5560	8	31	0.199308	0.00412704
GO:0032101	regulation of response to external stimulus	BP	767	1	8	0.529146	0.00414096
GO:0070201	regulation of establishment of protein localization	BP	513	1	7	0.446684	0.0042435
GO:0004656	procollagen-proline 4-dioxygenase activity	MF	5	1	0	0.00432245	1
GO:0060070	canonical Wnt signaling pathway	BP	280	0	5	1	0.00435637
GO:0016055	Wnt signaling pathway	BP	397	0	6	1	0.00442521
GO:0001558	regulation of cell growth	BP	387	0	6	1	0.00445261
GO:0016042	lipid catabolic process	BP	216	0	4	1	0.00447772
GO:0198738	cell-cell signaling by wnt	BP	398	0	6	1	0.0044968
GO:0045499	chemorepellent activity	MF	28	0	2	1	0.00466025
GO:0009743	response to carbohydrate	BP	176	1	4	0.174622	0.00468494
GO:0050896	response to stimulus	BP	5975	6	31	0.598006	0.00468568
GO:0048843	negative regulation of axon extension involved in axon guidance	BP	27	0	2	1	0.0047156
GO:0051094	positive regulation of developmental process	BP	1204	1	11	0.739776	0.00482025
GO:0030029	actin filament-based process	BP	694	4	5	0.00492862	0.120059
GO:0010468	regulation of gene expression	BP	3685	1	23	0.99004	0.00502486
GO:0097435	supramolecular fiber organization	BP	686	4	4	0.00512093	0.272824
GO:0097695	establishment of protein-containing complex localization to telomere	BP	1	0	1	1	0.0051523
GO:0031323	regulation of cellular metabolic process	BP	4662	3	27	0.920211	0.0052241
GO:0052695	cellular glucuronidation	BP	1	0	1	1	0.00530826
GO:0035276	ethanol binding	MF	1	0	1	1	0.00530826
GO:2001031	positive regulation of cellular glucuronidation	BP	1	0	1	1	0.00530826
GO:2001029	regulation of cellular glucuronidation	BP	1	0	1	1	0.00530826
GO:0030111	regulation of Wnt signaling pathway	BP	291	0	5	1	0.00534604
GO:0051128	regulation of cellular component organization	BP	2249	3	17	0.480799	0.00538862
GO:0035173	histone kinase activity	MF	26	0	2	1	0.00543223
GO:0030049	muscle filament sliding	BP	5	1	0	0.00549658	1
GO:0032879	regulation of localization	BP	1797	2	14	0.586618	0.00556715
GO:0044467	glial cell-derived neurotrophic factor production	BP	2	0	1	1	0.00559014
GO:1900168	positive regulation of glial cell-derived neurotrophic factor production	BP	2	0	1	1	0.00559014
GO:1900166	regulation of glial cell-derived neurotrophic factor production	BP	2	0	1	1	0.00559014
GO:1900248	negative regulation of cytoplasmic translational elongation	BP	2	0	1	1	0.00562331
GO:0009967	positive regulation of signal transduction	BP	1268	1	11	0.747814	0.00569238
GO:1990256	signal clustering	BP	1	0	1	1	0.00575171
GO:0032024	positive regulation of insulin secretion	BP	95	1	3	0.0978816	0.00582047
GO:0051960	regulation of nervous system development	BP	521	0	7	1	0.00582101
GO:0106222	lncRNA binding	MF	20	0	2	1	0.00589363
GO:0048589	developmental growth	BP	686	0	8	1	0.00599482
GO:0030098	lymphocyte differentiation	BP	320	0	5	1	0.00606893
GO:0035470	positive regulation of vascular wound healing	BP	6	1	0	0.00608781	1
GO:0004949	cannabinoid receptor activity	MF	1	0	1	1	0.00614823
GO:0034336	misfolded RNA binding	MF	1	0	1	1	0.0061584
GO:0010647	positive regulation of cell communication	BP	1473	2	12	0.459268	0.0062034
GO:0002521	leukocyte differentiation	BP	475	0	6	1	0.00625206
GO:0030307	positive regulation of cell growth	BP	176	0	4	1	0.00626616
GO:0021528	commissural neuron differentiation in spinal cord	BP	1	0	1	1	0.00626656
GO:0002302	CD8-positive, alpha-beta T cell differentiation involved in immune response	BP	1	0	1	1	0.00627001
GO:0019798	procollagen-proline dioxygenase activity	MF	8	1	0	0.00629071	1
GO:0023056	positive regulation of signaling	BP	1475	2	12	0.461065	0.00636897
GO:0035909	aorta morphogenesis	BP	36	0	2	1	0.00637234
GO:0006000	fructose metabolic process	BP	9	1	0	0.00647985	1
GO:0072021	ascending thin limb development	BP	1	0	1	1	0.00650652
GO:0072069	DCT cell differentiation	BP	1	0	1	1	0.00650652
GO:0072051	juxtaglomerular apparatus development	BP	1	0	1	1	0.00650652
GO:0072024	macula densa development	BP	1	0	1	1	0.00650652
GO:0072218	metanephric ascending thin limb development	BP	1	0	1	1	0.00650652
GO:0072240	metanephric DCT cell differentiation	BP	1	0	1	1	0.00650652
GO:0072206	metanephric juxtaglomerular apparatus development	BP	1	0	1	1	0.00650652
GO:0072227	metanephric macula densa development	BP	1	0	1	1	0.00650652
GO:0072233	metanephric thick ascending limb development	BP	1	0	1	1	0.00650652
GO:0072023	thick ascending limb development	BP	1	0	1	1	0.00650652
GO:1904800	negative regulation of neuron remodeling	BP	1	0	1	1	0.00652768
GO:1904799	regulation of neuron remodeling	BP	1	0	1	1	0.00652768
GO:0032870	cellular response to hormone stimulus	BP	426	0	6	1	0.00655113
GO:0030155	regulation of cell adhesion	BP	614	1	7	0.474072	0.00657376
GO:0062104	pumilio-response element binding	MF	1	0	1	1	0.00660426
GO:0030097	hemopoiesis	BP	786	0	8	1	0.00661046
GO:2000761	positive regulation of N-terminal peptidyl-lysine acetylation	BP	1	0	1	1	0.00668239
GO:2000759	regulation of N-terminal peptidyl-lysine acetylation	BP	1	0	1	1	0.00668239
GO:0016461	unconventional myosin complex	CC	6	1	0	0.00677384	1
GO:0040008	regulation of growth	BP	558	0	7	1	0.0067772
GO:0002331	pre-B cell allelic exclusion	BP	2	0	1	1	0.00679518
GO:0003433	chondrocyte development involved in endochondral bone morphogenesis	BP	7	1	0	0.00694586	1
GO:0033275	actin-myosin filament sliding	BP	6	1	0	0.00700734	1
GO:0014059	regulation of dopamine secretion	BP	36	0	2	1	0.00714097
GO:0007413	axonal fasciculation	BP	24	0	2	1	0.00716472
GO:0106030	neuron projection fasciculation	BP	24	0	2	1	0.00716472
GO:0008430	selenium binding	MF	7	1	0	0.00741053	1
GO:0010556	regulation of macromolecule biosynthetic process	BP	3801	3	23	0.816843	0.00750584
GO:0048841	regulation of axon extension involved in axon guidance	BP	33	0	2	1	0.00759676
GO:0005614	interstitial matrix	CC	12	1	0	0.00761305	1
GO:0031622	positive regulation of fever generation	BP	2	0	1	1	0.00768329
GO:0050680	negative regulation of epithelial cell proliferation	BP	124	2	2	0.00797447	0.085593
GO:0021895	cerebral cortex neuron differentiation	BP	28	0	2	1	0.00798957
GO:0051240	positive regulation of multicellular organismal process	BP	1358	1	11	0.764477	0.00801206
GO:0035403	histone H3T6 kinase activity	MF	2	0	1	1	0.00803199
GO:0031545	peptidyl-proline 4-dioxygenase activity	MF	8	1	0	0.00808378	1
GO:1900748	positive regulation of vascular endothelial growth factor signaling pathway	BP	8	1	0	0.00814002	1
GO:0031396	regulation of protein ubiquitination	BP	193	0	4	1	0.00815016
GO:1904951	positive regulation of establishment of protein localization	BP	304	1	5	0.299939	0.008152
GO:0004677	DNA-dependent protein kinase activity	MF	2	0	1	1	0.00825664
GO:1903131	mononuclear cell differentiation	BP	352	0	5	1	0.00842589
GO:0010897	negative regulation of triglyceride catabolic process	BP	3	0	1	1	0.00845401
GO:0031430	M band	CC	12	1	0	0.00861656	1
GO:0043516	regulation of DNA damage response, signal transduction by p53 class mediator	BP	33	0	2	1	0.00883126
GO:0001228	DNA-binding transcription activator activity, RNA polymerase II-specific	MF	378	0	5	1	0.00884724
GO:0010634	positive regulation of epithelial cell migration	BP	142	2	2	0.00888314	0.0941228
GO:0042301	phosphate ion binding	MF	10	1	0	0.00891572	1
GO:1904884	positive regulation of telomerase catalytic core complex assembly	BP	2	0	1	1	0.00896464
GO:1904882	regulation of telomerase catalytic core complex assembly	BP	2	0	1	1	0.00896464
GO:1904868	telomerase catalytic core complex assembly	BP	2	0	1	1	0.00896464
GO:0014046	dopamine secretion	BP	41	0	2	1	0.00898646
GO:0021954	central nervous system neuron development	BP	93	0	3	1	0.00905388
GO:0007423	sensory organ development	BP	514	0	6	1	0.0091094
GO:0008047	enzyme activator activity	MF	475	0	6	1	0.0091625
GO:0042593	glucose homeostasis	BP	222	0	4	1	0.00916689
GO:0061043	regulation of vascular wound healing	BP	9	1	0	0.00918534	1
GO:0072025	distal convoluted tubule development	BP	2	0	1	1	0.00920382
GO:0072221	metanephric distal convoluted tubule development	BP	2	0	1	1	0.00920382
GO:0072235	metanephric distal tubule development	BP	2	0	1	1	0.00920382
GO:0010594	regulation of endothelial cell migration	BP	148	2	1	0.00924463	0.41187
GO:0050770	regulation of axonogenesis	BP	178	0	4	1	0.00933904
GO:0033500	carbohydrate homeostasis	BP	223	0	4	1	0.00934881
GO:0034157	positive regulation of toll-like receptor 7 signaling pathway	BP	2	0	1	1	0.00939824
GO:0034161	positive regulation of toll-like receptor 8 signaling pathway	BP	2	0	1	1	0.00939824
GO:0034155	regulation of toll-like receptor 7 signaling pathway	BP	2	0	1	1	0.00939824
GO:0034159	regulation of toll-like receptor 8 signaling pathway	BP	2	0	1	1	0.00939824
GO:0001216	DNA-binding transcription activator activity	MF	384	0	5	1	0.00942926
GO:0030246	carbohydrate binding	MF	167	2	0	0.00955596	1
GO:0019725	cellular homeostasis	BP	666	0	7	1	0.00959843
GO:0032228	regulation of synaptic transmission, GABAergic	BP	39	0	2	1	0.00961245
GO:0048846	axon extension involved in axon guidance	BP	37	0	2	1	0.00974975
GO:1902284	neuron projection extension involved in neuron projection guidance	BP	37	0	2	1	0.00974975
GO:0071918	urea transmembrane transport	BP	3	0	1	1	0.00982344
GO:0015840	urea transport	BP	3	0	1	1	0.00982344
GO:0097305	response to alcohol	BP	125	0	3	1	0.00989432
GO:0065008	regulation of biological quality	BP	2372	2	16	0.736566	0.00991204
GO:0009888	tissue development	BP	1584	4	12	0.0686835	0.00993167
GO:0031346	positive regulation of cell projection organization	BP	413	0	6	1	0.00995947
GO:0004699	diacylglycerol-dependent, calcium-independent serine/threonine kinase activity	MF	3	0	1	1	0.0099696
GO:0006355	regulation of DNA-templated transcription	BP	2543	1	17	0.950376	0.0100414
GO:0010629	negative regulation of gene expression	BP	914	0	9	1	0.0100977
GO:0099523	presynaptic cytosol	CC	32	0	2	1	0.0101852
GO:0031326	regulation of cellular biosynthetic process	BP	3907	3	23	0.831315	0.0102105
GO:0070679	inositol 1,4,5 trisphosphate binding	MF	14	1	0	0.0102337	1
GO:0045597	positive regulation of cell differentiation	BP	797	0	8	1	0.0103608
GO:0048514	blood vessel morphogenesis	BP	541	2	6	0.0941024	0.0103683
GO:0018401	peptidyl-proline hydroxylation to 4-hydroxy-L-proline	BP	11	1	0	0.0103971	1
GO:2001141	regulation of RNA biosynthetic process	BP	2551	1	17	0.95098	0.0104126
GO:0045743	positive regulation of fibroblast growth factor receptor signaling pathway	BP	9	1	0	0.0104178	1
GO:0030217	T cell differentiation	BP	235	0	4	1	0.0104898
GO:0008307	structural constituent of muscle	MF	14	1	0	0.0105137	1
GO:1902988	neurofibrillary tangle assembly	BP	3	0	1	1	0.0105789
GO:1902996	regulation of neurofibrillary tangle assembly	BP	3	0	1	1	0.0105789
GO:0031091	platelet alpha granule	CC	14	1	0	0.0106855	1
GO:0048583	regulation of response to stimulus	BP	3119	2	19	0.861998	0.0107252
GO:0002684	positive regulation of immune system process	BP	706	0	7	1	0.0107433
GO:0009628	response to abiotic stimulus	BP	839	0	8	1	0.0107881
GO:0031543	peptidyl-proline dioxygenase activity	MF	12	1	0	0.0108322	1
GO:0019471	4-hydroxyproline metabolic process	BP	12	1	0	0.0108382	1
GO:0051461	positive regulation of corticotropin secretion	BP	4	0	1	1	0.0109383
GO:0051459	regulation of corticotropin secretion	BP	4	0	1	1	0.0109383
GO:0033993	response to lipid	BP	539	0	6	1	0.0110345
GO:0045785	positive regulation of cell adhesion	BP	386	1	5	0.31905	0.0110404
GO:0034158	toll-like receptor 8 signaling pathway	BP	3	0	1	1	0.0110697
GO:0014063	negative regulation of serotonin secretion	BP	4	0	1	1	0.011153
GO:0140993	histone modifying activity	MF	193	0	4	1	0.0111754
GO:0034063	stress granule assembly	BP	29	0	2	1	0.0112069
GO:0048854	brain morphogenesis	BP	39	0	2	1	0.0112289
GO:0009889	regulation of biosynthetic process	BP	3941	3	23	0.83625	0.0113504
GO:0061669	spontaneous neurotransmitter secretion	BP	12	1	0	0.0113889	1
GO:0050433	regulation of catecholamine secretion	BP	51	0	2	1	0.0114108
GO:2000297	negative regulation of synapse maturation	BP	3	0	1	1	0.0114625
GO:0045471	response to ethanol	BP	48	0	2	1	0.0115272
GO:2001028	positive regulation of endothelial cell chemotaxis	BP	14	1	1	0.0115297	0.0406198
GO:0090596	sensory organ morphogenesis	BP	258	0	4	1	0.0115343
GO:0062208	positive regulation of pattern recognition receptor signaling pathway	BP	45	0	2	1	0.0115407
GO:0042063	gliogenesis	BP	339	0	5	1	0.0115496
GO:0097694	establishment of RNA localization to telomere	BP	3	0	1	1	0.0116663
GO:0035198	miRNA binding	MF	34	0	2	1	0.0116874
GO:0035669	TRAM-dependent toll-like receptor 4 signaling pathway	BP	3	0	1	1	0.0117772
GO:0035668	TRAM-dependent toll-like receptor signaling pathway	BP	3	0	1	1	0.0117772
GO:1900247	regulation of cytoplasmic translational elongation	BP	3	0	1	1	0.0118813
GO:0005198	structural molecule activity	MF	482	3	0	0.0119298	1
GO:0030003	intracellular monoatomic cation homeostasis	BP	410	0	5	1	0.0119619
GO:0035979	histone H2AXS139 kinase activity	MF	3	0	1	1	0.0120573
GO:0019511	peptidyl-proline hydroxylation	BP	14	1	0	0.0121844	1
GO:0045893	positive regulation of DNA-templated transcription	BP	1319	0	11	1	0.0122092
GO:0002274	myeloid leukocyte activation	BP	161	0	3	1	0.0123287
GO:0098771	inorganic ion homeostasis	BP	421	0	5	1	0.0124291
GO:1902680	positive regulation of RNA biosynthetic process	BP	1322	0	11	1	0.0124358
GO:0071396	cellular response to lipid	BP	385	0	5	1	0.0124478
GO:0030516	regulation of axon extension	BP	107	0	3	1	0.0124515
GO:0003413	chondrocyte differentiation involved in endochondral bone morphogenesis	BP	13	1	0	0.0124622	1
GO:0051130	positive regulation of cellular component organization	BP	1095	1	10	0.733895	0.0124941
GO:2000489	regulation of hepatic stellate cell activation	BP	13	1	0	0.0125288	1
GO:0098981	cholinergic synapse	CC	15	1	0	0.0125299	1
GO:0014062	regulation of serotonin secretion	BP	5	0	1	1	0.0127398
GO:0048638	regulation of developmental growth	BP	336	0	5	1	0.0129023
GO:0033696	heterochromatin boundary formation	BP	2	0	1	1	0.0130944
GO:0050922	negative regulation of chemotaxis	BP	49	0	2	1	0.0131703
GO:0032103	positive regulation of response to external stimulus	BP	422	1	5	0.331448	0.0132822
GO:0006873	intracellular monoatomic ion homeostasis	BP	421	0	5	1	0.0133042
GO:1903829	positive regulation of protein localization	BP	470	1	6	0.431123	0.0133541
GO:0048013	ephrin receptor signaling pathway	BP	40	0	2	1	0.0133948
GO:0008134	transcription factor binding	MF	622	0	7	1	0.0135381
GO:0042110	T cell activation	BP	396	0	5	1	0.0135534
GO:0110091	negative regulation of hippocampal neuron apoptotic process	BP	4	0	1	1	0.0135992
GO:0015872	dopamine transport	BP	51	0	2	1	0.0136345
GO:0016460	myosin II complex	CC	14	1	0	0.0136516	1
GO:0071333	cellular response to glucose stimulus	BP	128	0	3	1	0.0137049
GO:0019731	antibacterial humoral response	BP	24	1	0	0.0137095	1
GO:0002024	diet induced thermogenesis	BP	6	0	1	1	0.0137862
GO:0060348	bone development	BP	196	2	0	0.0138121	1
GO:0072559	NLRP3 inflammasome complex	CC	4	0	1	1	0.013936
GO:1903320	regulation of protein modification by small protein conjugation or removal	BP	227	0	4	1	0.0139537
GO:0071331	cellular response to hexose stimulus	BP	130	0	3	1	0.0139581
GO:0038171	cannabinoid signaling pathway	BP	4	0	1	1	0.0140718
GO:0034154	toll-like receptor 7 signaling pathway	BP	5	0	1	1	0.0142017
GO:2001026	regulation of endothelial cell chemotaxis	BP	16	1	1	0.0142051	0.0498724
GO:0051458	corticotropin secretion	BP	6	0	1	1	0.0142249
GO:0035910	ascending aorta morphogenesis	BP	4	0	1	1	0.0142697
GO:0071326	cellular response to monosaccharide stimulus	BP	131	0	3	1	0.0142718
GO:0060809	mesodermal to mesenchymal transition involved in gastrulation	BP	3	0	1	1	0.0143301
GO:0035733	hepatic stellate cell activation	BP	14	1	0	0.0143509	1
GO:0060563	neuroepithelial cell differentiation	BP	43	0	2	1	0.0144136
GO:0072236	metanephric loop of Henle development	BP	3	0	1	1	0.0144172
GO:0051049	regulation of transport	BP	1442	2	11	0.448454	0.0144367
GO:0001660	fever generation	BP	4	0	1	1	0.0144705
GO:0031620	regulation of fever generation	BP	4	0	1	1	0.0144705
GO:0021772	olfactory bulb development	BP	41	0	2	1	0.0144989
GO:0098793	presynapse	CC	664	1	7	0.529076	0.0146551
GO:0048852	diencephalon morphogenesis	BP	4	0	1	1	0.0146856
GO:0097159	organic cyclic compound binding	MF	4462	2	25	0.976162	0.0147037
GO:0022037	metencephalon development	BP	115	0	3	1	0.0147051
GO:0003682	chromatin binding	MF	595	0	7	1	0.0147471
GO:0031418	L-ascorbic acid binding	MF	18	1	0	0.0147811	1
GO:0043273	CTPase activity	MF	3	0	1	1	0.0147978
GO:0051252	regulation of RNA metabolic process	BP	2815	1	18	0.967848	0.0148765
GO:1901387	positive regulation of voltage-gated calcium channel activity	BP	6	0	1	1	0.0149013
GO:1901873	regulation of post-translational protein modification	BP	232	0	4	1	0.0149317
GO:0051127	positive regulation of actin nucleation	BP	12	1	0	0.0150496	1
GO:0060023	soft palate development	BP	4	0	1	1	0.015161
GO:0110089	regulation of hippocampal neuron apoptotic process	BP	5	0	1	1	0.0151917
GO:0035196	miRNA processing	BP	42	0	2	1	0.0152755
GO:0043687	post-translational protein modification	BP	781	1	8	0.61403	0.015384
GO:0071310	cellular response to organic substance	BP	1445	0	11	1	0.0154332
GO:0006351	DNA-templated transcription	BP	2651	1	17	0.957361	0.0154535
GO:0061042	vascular wound healing	BP	16	1	0	0.0155408	1
GO:0032446	protein modification by small protein conjugation	BP	627	1	7	0.533575	0.0155691
GO:0031032	actomyosin structure organization	BP	186	2	0	0.01567	1
GO:0099171	presynaptic modulation of chemical synaptic transmission	BP	55	0	2	1	0.0158024
GO:0050804	modulation of chemical synaptic transmission	BP	525	0	6	1	0.0158497
GO:0006935	chemotaxis	BP	290	1	4	0.239844	0.0158498
GO:0042330	taxis	BP	290	1	4	0.239844	0.0158498
GO:0043542	endothelial cell migration	BP	194	2	2	0.0158876	0.154856
GO:0001714	endodermal cell fate specification	BP	4	0	1	1	0.0158892
GO:0035905	ascending aorta development	BP	5	0	1	1	0.0159256
GO:0099177	regulation of trans-synaptic signaling	BP	526	0	6	1	0.0159701
GO:0061702	canonical inflammasome complex	CC	5	0	1	1	0.0159958
GO:0005095	GTPase inhibitor activity	MF	5	0	1	1	0.0160059
GO:0061980	regulatory RNA binding	MF	41	0	2	1	0.0161941
GO:0010557	positive regulation of macromolecule biosynthetic process	BP	2008	1	14	0.903953	0.016199
GO:0050432	catecholamine secretion	BP	59	0	2	1	0.0165203
GO:1901701	cellular response to oxygen-containing compound	BP	894	0	8	1	0.0165883
GO:0048687	positive regulation of sprouting of injured axon	BP	3	0	1	1	0.016605
GO:0097356	perinucleolar compartment	CC	4	0	1	1	0.0166145
GO:0021988	olfactory lobe development	BP	44	0	2	1	0.0166879
GO:0032774	RNA biosynthetic process	BP	2672	1	17	0.958583	0.01671
GO:0071526	semaphorin-plexin signaling pathway	BP	45	0	2	1	0.0167732
GO:0050714	positive regulation of protein secretion	BP	142	1	3	0.141959	0.0169833
GO:0033004	negative regulation of mast cell activation	BP	6	0	1	1	0.0171716
GO:0001755	neural crest cell migration	BP	56	0	2	1	0.0172748
GO:0032940	secretion by cell	BP	751	2	7	0.174679	0.0177342
GO:0019222	regulation of metabolic process	BP	5071	4	27	0.849063	0.0177695
GO:0070369	beta-catenin-TCF7L2 complex	CC	3	0	1	1	0.0178331
GO:0060405	regulation of penile erection	BP	6	0	1	1	0.0178693
GO:0030695	GTPase regulator activity	MF	405	0	5	1	0.0178902
GO:0060589	nucleoside-triphosphatase regulator activity	MF	405	0	5	1	0.0178902
GO:0045892	negative regulation of DNA-templated transcription	BP	1023	1	9	0.694546	0.0179327
GO:0006936	muscle contraction	BP	241	2	1	0.0180166	0.529944
GO:1903849	positive regulation of aorta morphogenesis	BP	4	0	1	1	0.0180983
GO:1903847	regulation of aorta morphogenesis	BP	4	0	1	1	0.0180983
GO:0001678	intracellular glucose homeostasis	BP	143	0	3	1	0.0181961
GO:0031652	positive regulation of heat generation	BP	5	0	1	1	0.0182998
GO:0141003	histone H2AX kinase activity	MF	4	0	1	1	0.0185257
GO:0061844	antimicrobial humoral immune response mediated by antimicrobial peptide	BP	27	1	0	0.0185277	1
GO:0098921	retrograde trans-synaptic signaling by endocannabinoid	BP	5	0	1	1	0.0185428
GO:0098920	retrograde trans-synaptic signaling by lipid	BP	5	0	1	1	0.0185428
GO:1902679	negative regulation of RNA biosynthetic process	BP	1029	1	9	0.696728	0.0185571
GO:0035373	chondroitin sulfate proteoglycan binding	MF	3	0	1	1	0.0185589
GO:0045900	negative regulation of translational elongation	BP	6	0	1	1	0.0186264
GO:1903626	positive regulation of DNA catabolic process	BP	5	0	1	1	0.0186351
GO:0045229	external encapsulating structure organization	BP	254	2	1	0.0186626	0.536622
GO:0030198	extracellular matrix organization	BP	254	2	1	0.0186626	0.536622
GO:0043062	extracellular structure organization	BP	254	2	1	0.0186626	0.536622
GO:0090497	mesenchymal cell migration	BP	58	0	2	1	0.0187945
GO:0010896	regulation of triglyceride catabolic process	BP	7	0	1	1	0.0189857
GO:0019585	glucuronate metabolic process	BP	6	0	1	1	0.0189906
GO:0006063	uronic acid metabolic process	BP	6	0	1	1	0.0189906
GO:0031325	positive regulation of cellular metabolic process	BP	2689	1	17	0.960733	0.0192129
GO:0003289	atrial septum primum morphogenesis	BP	4	0	1	1	0.0192561
GO:0001525	angiogenesis	BP	451	2	5	0.068879	0.0192728
GO:0050778	positive regulation of immune response	BP	453	0	5	1	0.0192742
GO:0072537	fibroblast activation	BP	19	1	0	0.0192781	1
GO:0045765	regulation of angiogenesis	BP	232	2	3	0.0193446	0.0425447
GO:0031103	axon regeneration	BP	52	0	2	1	0.019456
GO:0098814	spontaneous synaptic transmission	BP	18	1	0	0.0194777	1
GO:0055080	monoatomic cation homeostasis	BP	471	0	5	1	0.0194824
GO:0030546	signaling receptor activator activity	MF	216	0	3	1	0.0195197
GO:0010632	regulation of epithelial cell migration	BP	212	2	2	0.0195415	0.183665
GO:2000173	negative regulation of branching morphogenesis of a nerve	BP	3	0	1	1	0.0195658
GO:0060485	mesenchyme development	BP	273	1	4	0.253791	0.0195741
GO:0045814	negative regulation of gene expression, epigenetic	BP	127	0	3	1	0.0196232
GO:0043254	regulation of protein-containing complex assembly	BP	379	0	5	1	0.0197768
GO:0060089	molecular transducer activity	MF	562	0	5	1	0.019783
GO:0038023	signaling receptor activity	MF	562	0	5	1	0.019783
GO:0048210	Golgi vesicle fusion to target membrane	BP	5	0	1	1	0.0198979
GO:0008064	regulation of actin polymerization or depolymerization	BP	141	0	3	1	0.0199298
GO:0048686	regulation of sprouting of injured axon	BP	5	0	1	1	0.0200303
GO:1903036	positive regulation of response to wounding	BP	60	1	2	0.0594885	0.0201016
GO:0060055	angiogenesis involved in wound healing	BP	22	1	0	0.0202142	1
GO:0030832	regulation of actin filament length	BP	143	0	3	1	0.0202318
GO:1901342	regulation of vasculature development	BP	237	2	3	0.0202562	0.0452022
GO:0060612	adipose tissue development	BP	60	0	2	1	0.0202679
GO:0018076	N-terminal peptidyl-lysine acetylation	BP	4	0	1	1	0.020426
GO:0035239	tube morphogenesis	BP	786	2	7	0.18283	0.020476
GO:0009725	response to hormone	BP	572	0	6	1	0.0205212
GO:0034249	negative regulation of amide metabolic process	BP	136	0	3	1	0.0205264
GO:0043933	protein-containing complex organization	BP	1939	2	14	0.675878	0.0205642
GO:0048584	positive regulation of response to stimulus	BP	1743	1	12	0.851535	0.0206297
GO:0070918	regulatory ncRNA processing	BP	54	0	2	1	0.0206634
GO:1900746	regulation of vascular endothelial growth factor signaling pathway	BP	20	1	1	0.0207406	0.0722053
GO:0045053	protein retention in Golgi apparatus	BP	5	0	1	1	0.0207515
GO:0090287	regulation of cellular response to growth factor stimulus	BP	280	1	4	0.257829	0.0207739
GO:0050920	regulation of chemotaxis	BP	168	1	3	0.152467	0.0208234
GO:0003284	septum primum development	BP	5	0	1	1	0.0208745
GO:0008038	neuron recognition	BP	46	0	2	1	0.0208935
GO:0051562	negative regulation of mitochondrial calcium ion concentration	BP	5	0	1	1	0.0209404
GO:0031328	positive regulation of cellular biosynthetic process	BP	2075	1	14	0.911517	0.020951
GO:2000300	regulation of synaptic vesicle exocytosis	BP	55	0	2	1	0.021049
GO:0043087	regulation of GTPase activity	BP	272	0	4	1	0.0211174
GO:0060040	retinal bipolar neuron differentiation	BP	9	0	1	1	0.021191
GO:0050801	monoatomic ion homeostasis	BP	479	0	5	1	0.021249
GO:0045927	positive regulation of growth	BP	261	0	4	1	0.021369
GO:0014043	negative regulation of neuron maturation	BP	5	0	1	1	0.0213718
GO:0001568	blood vessel development	BP	630	2	6	0.123455	0.0214399
GO:0035767	endothelial cell chemotaxis	BP	24	1	1	0.0215193	0.0748407
GO:1902954	regulation of early endosome to recycling endosome transport	BP	4	0	1	1	0.0215787
GO:1902523	positive regulation of protein K63-linked ubiquitination	BP	5	0	1	1	0.0215835
GO:0030315	T-tubule	CC	64	0	2	1	0.0216465
GO:1903532	positive regulation of secretion by cell	BP	289	1	4	0.260719	0.0216686
GO:0031672	A band	CC	23	1	0	0.0217567	1
GO:0002182	cytoplasmic translational elongation	BP	5	0	1	1	0.0218222
GO:0071664	catenin-TCF7L2 complex	CC	4	0	1	1	0.0219731
GO:0045934	negative regulation of nucleobase-containing compound metabolic process	BP	1236	1	10	0.76678	0.0223725
GO:0031349	positive regulation of defense response	BP	321	0	4	1	0.0225015
GO:0051248	negative regulation of protein metabolic process	BP	731	1	7	0.560978	0.0225145
GO:0099522	cytosolic region	CC	48	0	2	1	0.0225238
GO:1902953	positive regulation of ER to Golgi vesicle-mediated transport	BP	5	0	1	1	0.0225521
GO:0046645	positive regulation of gamma-delta T cell activation	BP	9	0	1	1	0.0226514
GO:0045588	positive regulation of gamma-delta T cell differentiation	BP	9	0	1	1	0.0226514
GO:0006473	protein acetylation	BP	55	0	2	1	0.0227028
GO:1902547	regulation of cellular response to vascular endothelial growth factor stimulus	BP	22	1	1	0.0227089	0.0788562
GO:0035295	tube development	BP	974	2	8	0.259376	0.0227201
GO:0009891	positive regulation of biosynthetic process	BP	2099	1	14	0.913954	0.0227869
GO:0001093	TFIIB-class transcription factor binding	MF	5	0	1	1	0.0229143
GO:0034248	regulation of amide metabolic process	BP	376	0	5	1	0.0229735
GO:0110088	hippocampal neuron apoptotic process	BP	7	0	1	1	0.0229752
GO:0042116	macrophage activation	BP	77	0	2	1	0.0229828
GO:0070257	positive regulation of mucus secretion	BP	7	0	1	1	0.022988
GO:0004867	serine-type endopeptidase inhibitor activity	MF	30	1	0	0.0230929	1
GO:0072017	distal tubule development	BP	7	0	1	1	0.0231386
GO:0072359	circulatory system development	BP	1002	2	8	0.260882	0.023218
GO:0030330	DNA damage response, signal transduction by p53 class mediator	BP	59	0	2	1	0.0232258
GO:0008091	spectrin	CC	6	0	1	1	0.0232925
GO:0002757	immune response-activating signaling pathway	BP	309	0	4	1	0.0233251
GO:0051932	synaptic transmission, GABAergic	BP	63	0	2	1	0.0233469
GO:0018126	protein hydroxylation	BP	27	1	0	0.0235123	1
GO:0051937	catecholamine transport	BP	70	0	2	1	0.0236494
GO:0048682	sprouting of injured axon	BP	6	0	1	1	0.023657
GO:1904293	negative regulation of ERAD pathway	BP	6	0	1	1	0.0236706
GO:0043084	penile erection	BP	7	0	1	1	0.0237878
GO:0050773	regulation of dendrite development	BP	133	0	3	1	0.0238494
GO:0140352	export from cell	BP	800	2	7	0.192222	0.0239478
GO:0060429	epithelium development	BP	968	1	8	0.645208	0.0240435
GO:0071500	cellular response to nitrosative stress	BP	6	0	1	1	0.0241656
GO:0035904	aorta development	BP	68	0	2	1	0.0241758
GO:0002764	immune response-regulating signaling pathway	BP	314	0	4	1	0.0242339
GO:0045833	negative regulation of lipid metabolic process	BP	73	0	2	1	0.0243074
GO:0090084	negative regulation of inclusion body assembly	BP	8	0	1	1	0.0243959
GO:0042060	wound healing	BP	273	2	1	0.0244766	0.589442
GO:0009952	anterior/posterior pattern specification	BP	167	0	3	1	0.0244827
GO:0048646	anatomical structure formation involved in morphogenesis	BP	991	3	8	0.0734982	0.0244975
GO:0038020	insulin receptor recycling	BP	5	0	1	1	0.0246759
GO:0030545	signaling receptor regulator activity	MF	235	0	3	1	0.0247433
GO:0033592	RNA strand annealing activity	MF	4	0	1	1	0.0247808
GO:0045046	protein import into peroxisome membrane	BP	6	0	1	1	0.0247877
GO:0061502	early endosome to recycling endosome transport	BP	5	0	1	1	0.0250014
GO:0048844	artery morphogenesis	BP	70	0	2	1	0.0250793
GO:0051047	positive regulation of secretion	BP	305	1	4	0.271137	0.0250968
GO:0036493	positive regulation of translation in response to endoplasmic reticulum stress	BP	5	0	1	1	0.0251073
GO:0009749	response to glucose	BP	161	1	3	0.163136	0.0251468
GO:0031999	negative regulation of fatty acid beta-oxidation	BP	6	0	1	1	0.0252036
GO:1903860	negative regulation of dendrite extension	BP	4	0	1	1	0.0252503
GO:0000425	pexophagy	BP	5	0	1	1	0.0254908
GO:0009746	response to hexose	BP	163	1	3	0.163945	0.0255015
GO:0080090	regulation of primary metabolic process	BP	4409	3	24	0.900431	0.0255086
GO:0031102	neuron projection regeneration	BP	61	0	2	1	0.0255207
GO:0002329	pre-B cell differentiation	BP	6	0	1	1	0.0255457
GO:0060255	regulation of macromolecule metabolic process	BP	4672	4	25	0.793804	0.0256322
GO:0043279	response to alkaloid	BP	68	0	2	1	0.0257508
GO:0034284	response to monosaccharide	BP	164	1	3	0.164946	0.0259407
GO:0051050	positive regulation of transport	BP	784	1	7	0.571888	0.0259488
GO:0009893	positive regulation of metabolic process	BP	3000	1	18	0.974483	0.0260521
GO:0099553	trans-synaptic signaling by endocannabinoid, modulating synaptic transmission	BP	5	0	1	1	0.026085
GO:0099552	trans-synaptic signaling by lipid, modulating synaptic transmission	BP	5	0	1	1	0.026085
GO:0046903	secretion	BP	824	2	7	0.197599	0.026103
GO:1901655	cellular response to ketone	BP	69	0	2	1	0.0261711
GO:0019730	antimicrobial humoral response	BP	42	1	0	0.0262241	1
GO:0072178	nephric duct morphogenesis	BP	8	0	1	1	0.02627
GO:1905323	telomerase holoenzyme complex assembly	BP	6	0	1	1	0.0263
GO:0030036	actin cytoskeleton organization	BP	620	3	5	0.0263786	0.0880149
GO:0030141	secretory granule	CC	275	2	0	0.0263965	1
GO:0001944	vasculature development	BP	661	2	6	0.133935	0.0265649
GO:1901700	response to oxygen-containing compound	BP	1184	1	9	0.719897	0.0266113
GO:0070255	regulation of mucus secretion	BP	9	0	1	1	0.0266225
GO:0021536	diencephalon development	BP	64	0	2	1	0.0266355
GO:0019828	aspartic-type endopeptidase inhibitor activity	MF	7	0	1	1	0.0268198
GO:0051254	positive regulation of RNA metabolic process	BP	1458	0	11	1	0.0269348
GO:0030620	U2 snRNA binding	MF	5	0	1	1	0.0269388
GO:0042054	histone methyltransferase activity	MF	56	0	2	1	0.0269592
GO:0072659	protein localization to plasma membrane	BP	290	0	4	1	0.0269712
GO:0002221	pattern recognition receptor signaling pathway	BP	184	0	3	1	0.0270218
GO:0097306	cellular response to alcohol	BP	69	0	2	1	0.0270631
GO:0098850	extrinsic component of synaptic vesicle membrane	CC	21	1	0	0.0270848	1
GO:0050861	positive regulation of B cell receptor signaling pathway	BP	7	0	1	1	0.0272438
GO:2000758	positive regulation of peptidyl-lysine acetylation	BP	7	0	1	1	0.0273153
GO:0009966	regulation of signal transduction	BP	2453	2	15	0.749321	0.0273269
GO:0002758	innate immune response-activating signaling pathway	BP	186	0	3	1	0.0273826
GO:0002063	chondrocyte development	BP	29	1	0	0.0275149	1
GO:0046643	regulation of gamma-delta T cell activation	BP	12	0	1	1	0.0275196
GO:0045586	regulation of gamma-delta T cell differentiation	BP	12	0	1	1	0.0275196
GO:0001820	serotonin secretion	BP	11	0	1	1	0.0276444
GO:0072176	nephric duct development	BP	9	0	1	1	0.0279114
GO:0070050	neuron cellular homeostasis	BP	64	0	2	1	0.0279926
GO:0090220	chromosome localization to nuclear envelope involved in homologous chromosome segregation	BP	8	0	1	1	0.0280212
GO:0045141	meiotic telomere clustering	BP	8	0	1	1	0.0280212
GO:0040036	regulation of fibroblast growth factor receptor signaling pathway	BP	31	1	0	0.0280278	1
GO:2001137	positive regulation of endocytic recycling	BP	9	0	1	1	0.0280546
GO:1902533	positive regulation of intracellular signal transduction	BP	820	0	7	1	0.0281848
GO:0071361	cellular response to ethanol	BP	8	0	1	1	0.0285977
GO:0030335	positive regulation of cell migration	BP	483	2	5	0.0825963	0.0286441
GO:0060351	cartilage development involved in endochondral bone morphogenesis	BP	31	1	0	0.0288629	1
GO:0008154	actin polymerization or depolymerization	BP	168	0	3	1	0.0290272
GO:0090505	epiboly involved in wound healing	BP	29	1	0	0.0292169	1
GO:0044319	wound healing, spreading of cells	BP	29	1	0	0.0292169	1
GO:0002756	MyD88-independent toll-like receptor signaling pathway	BP	10	0	1	1	0.0293165
GO:0030904	retromer complex	CC	21	1	0	0.0293687	1
GO:2000766	negative regulation of cytoplasmic translation	BP	9	0	1	1	0.0296454
GO:0030902	hindbrain development	BP	154	0	3	1	0.0299665
GO:0002866	positive regulation of acute inflammatory response to antigenic stimulus	BP	13	0	1	1	0.0300196
GO:0048678	response to axon injury	BP	70	0	2	1	0.0300347
GO:0110053	regulation of actin filament organization	BP	246	2	3	0.030055	0.0751808
GO:0005004	GPI-linked ephrin receptor activity	MF	7	0	1	1	0.0300822
GO:0021869	forebrain ventricular zone progenitor cell division	BP	6	0	1	1	0.0301536
GO:0015844	monoamine transport	BP	83	0	2	1	0.0301845
GO:0001739	sex chromatin	CC	6	0	1	1	0.030189
GO:0051497	negative regulation of stress fiber assembly	BP	31	1	0	0.0303046	1
GO:0042492	gamma-delta T cell differentiation	BP	13	0	1	1	0.030307
GO:0031347	regulation of defense response	BP	521	0	5	1	0.0303213
GO:0019433	triglyceride catabolic process	BP	12	0	1	1	0.0304411
GO:0031650	regulation of heat generation	BP	8	0	1	1	0.0305026
GO:0004888	transmembrane signaling receptor activity	MF	438	0	4	1	0.0306184
GO:0090504	epiboly	BP	30	1	0	0.0308674	1
GO:0090399	replicative senescence	BP	9	0	1	1	0.0312381
GO:0042923	neuropeptide binding	MF	13	0	1	1	0.0312716
GO:1900246	positive regulation of RIG-I signaling pathway	BP	7	0	1	1	0.031284
GO:2000147	positive regulation of cell motility	BP	496	2	5	0.0860857	0.0313227
GO:0002253	activation of immune response	BP	342	0	4	1	0.0313288
GO:0072070	loop of Henle development	BP	9	0	1	1	0.0314049
GO:0045545	syndecan binding	MF	7	0	1	1	0.0314472
GO:0016082	synaptic vesicle priming	BP	27	1	0	0.0314491	1
GO:0046626	regulation of insulin receptor signaling pathway	BP	66	0	2	1	0.0314792
GO:0005741	mitochondrial outer membrane	CC	175	0	3	1	0.0316515
GO:0034397	telomere localization	BP	9	0	1	1	0.0318762
GO:1904580	regulation of intracellular mRNA localization	BP	6	0	1	1	0.0319002
GO:0010631	epithelial cell migration	BP	275	2	3	0.0319354	0.0812009
GO:0017157	regulation of exocytosis	BP	189	1	3	0.177734	0.0319883
GO:0090132	epithelium migration	BP	276	2	3	0.0320264	0.0814931
GO:0090130	tissue migration	BP	276	2	3	0.0320264	0.0814931
GO:0033003	regulation of mast cell activation	BP	13	0	1	1	0.0321237
GO:1904179	positive regulation of adipose tissue development	BP	8	0	1	1	0.0324429
GO:0045214	sarcomere organization	BP	36	1	0	0.0327563	1
GO:0070647	protein modification by small protein conjugation or removal	BP	727	1	7	0.590853	0.0328872
GO:0060293	germ plasm	CC	11	0	1	1	0.0329313
GO:0043186	P granule	CC	11	0	1	1	0.0329313
GO:0045495	pole plasm	CC	11	0	1	1	0.0329313
GO:0045759	negative regulation of action potential	BP	8	0	1	1	0.0329729
GO:0006953	acute-phase response	BP	11	0	1	1	0.0329901
GO:0000122	negative regulation of transcription by RNA polymerase II	BP	785	1	7	0.59103	0.0330044
GO:1903624	regulation of DNA catabolic process	BP	10	0	1	1	0.0330096
GO:1903430	negative regulation of cell maturation	BP	9	0	1	1	0.033087
GO:0016459	myosin complex	CC	36	1	0	0.033166	1
GO:0005544	calcium-dependent phospholipid binding	MF	44	1	0	0.0333043	1
GO:0048842	positive regulation of axon extension involved in axon guidance	BP	7	0	1	1	0.0333433
GO:0001666	response to hypoxia	BP	200	0	3	1	0.0333736
GO:0070727	cellular macromolecule localization	BP	2317	2	15	0.762893	0.0334867
GO:0016567	protein ubiquitination	BP	574	1	6	0.503147	0.0335224
GO:1904354	negative regulation of telomere capping	BP	9	0	1	1	0.0335465
GO:0061178	regulation of insulin secretion involved in cellular response to glucose stimulus	BP	75	0	2	1	0.0335702
GO:0031649	heat generation	BP	10	0	1	1	0.0336061
GO:0051253	negative regulation of RNA metabolic process	BP	1128	1	9	0.735431	0.0336457
GO:0071372	cellular response to follicle-stimulating hormone stimulus	BP	10	0	1	1	0.0336495
GO:0035457	cellular response to interferon-alpha	BP	9	0	1	1	0.0337392
GO:0042113	B cell activation	BP	203	0	3	1	0.0338219
GO:0001937	negative regulation of endothelial cell proliferation	BP	33	1	0	0.0338674	1
GO:0045746	negative regulation of Notch signaling pathway	BP	37	1	0	0.0339361	1
GO:0005085	guanyl-nucleotide exchange factor activity	MF	195	0	3	1	0.0341051
GO:0002281	macrophage activation involved in immune response	BP	14	0	1	1	0.0341177
GO:0014032	neural crest cell development	BP	78	0	2	1	0.0341401
GO:2000727	positive regulation of cardiac muscle cell differentiation	BP	9	0	1	1	0.0341642
GO:0033602	negative regulation of dopamine secretion	BP	7	0	1	1	0.0341849
GO:0040017	positive regulation of locomotion	BP	507	2	5	0.0897471	0.0342565
GO:0046777	protein autophosphorylation	BP	184	0	3	1	0.0343369
GO:0007207	phospholipase C-activating G protein-coupled acetylcholine receptor signaling pathway	BP	10	0	1	1	0.0343434
GO:0032956	regulation of actin cytoskeleton organization	BP	311	2	4	0.045396	0.0343945
GO:0019320	hexose catabolic process	BP	34	1	0	0.0345983	1
GO:0032056	positive regulation of translation in response to stress	BP	8	0	1	1	0.034727
GO:0036289	peptidyl-serine autophosphorylation	BP	8	0	1	1	0.0348333
GO:0019219	regulation of nucleobase-containing compound metabolic process	BP	3084	2	18	0.880129	0.0349203
GO:0090209	negative regulation of triglyceride metabolic process	BP	10	0	1	1	0.0349672
GO:0048871	multicellular organismal-level homeostasis	BP	685	0	6	1	0.0351557
GO:0032354	response to follicle-stimulating hormone	BP	11	0	1	1	0.0352651
GO:0043278	response to morphine	BP	11	0	1	1	0.0354114
GO:0031334	positive regulation of protein-containing complex assembly	BP	177	0	3	1	0.0354272
GO:0042256	cytosolic ribosome assembly	BP	10	0	1	1	0.0354574
GO:0002218	activation of innate immune response	BP	201	0	3	1	0.0355478
GO:0050962	detection of light stimulus involved in sensory perception	BP	13	0	1	1	0.0355615
GO:0050908	detection of light stimulus involved in visual perception	BP	13	0	1	1	0.0355615
GO:0048382	mesendoderm development	BP	8	0	1	1	0.0356815
GO:0070254	mucus secretion	BP	14	0	1	1	0.0357164
GO:0051286	cell tip	CC	8	0	1	1	0.035738
GO:0090091	positive regulation of extracellular matrix disassembly	BP	8	0	1	1	0.0357853
GO:0042118	endothelial cell activation	BP	9	0	1	1	0.035827
GO:0046365	monosaccharide catabolic process	BP	36	1	0	0.0358871	1
GO:0048872	homeostasis of number of cells	BP	324	0	4	1	0.0361255
GO:0050855	regulation of B cell receptor signaling pathway	BP	10	0	1	1	0.0365474
GO:0051171	regulation of nitrogen compound metabolic process	BP	4287	3	23	0.888807	0.0365495
GO:0030169	low-density lipoprotein particle binding	MF	14	0	1	1	0.0365504
GO:0002864	regulation of acute inflammatory response to antigenic stimulus	BP	17	0	1	1	0.0368647
GO:0016303	1-phosphatidylinositol-3-kinase activity	MF	9	0	1	1	0.0370584
GO:0051409	response to nitrosative stress	BP	9	0	1	1	0.0371337
GO:0051952	regulation of amine transport	BP	92	0	2	1	0.0374932
GO:0003012	muscle system process	BP	338	2	1	0.0376213	0.675808
GO:0032232	negative regulation of actin filament bundle assembly	BP	37	1	0	0.037733	1
GO:0007620	copulation	BP	13	0	1	1	0.0377677
GO:0008190	eukaryotic initiation factor 4E binding	MF	9	0	1	1	0.0379181
GO:0030510	regulation of BMP signaling pathway	BP	89	0	2	1	0.0380075
GO:0002675	positive regulation of acute inflammatory response	BP	18	0	1	1	0.038132
GO:0038084	vascular endothelial growth factor signaling pathway	BP	39	1	1	0.0381779	0.129939
GO:0099542	trans-synaptic signaling by endocannabinoid	BP	9	0	1	1	0.0382358
GO:0099541	trans-synaptic signaling by lipid	BP	9	0	1	1	0.0382358
GO:0003357	noradrenergic neuron differentiation	BP	8	0	1	1	0.0382809
GO:1900044	regulation of protein K63-linked ubiquitination	BP	10	0	1	1	0.0383342
GO:0030911	TPR domain binding	MF	7	0	1	1	0.0383878
GO:0021510	spinal cord development	BP	81	0	2	1	0.038451
GO:2000172	regulation of branching morphogenesis of a nerve	BP	8	0	1	1	0.0384754
GO:0071257	cellular response to electrical stimulus	BP	8	0	1	1	0.0385078
GO:0031968	organelle outer membrane	CC	194	0	3	1	0.0389555
GO:0019867	outer membrane	CC	194	0	3	1	0.0389555
GO:0031397	negative regulation of protein ubiquitination	BP	75	0	2	1	0.0389596
GO:0048845	venous blood vessel morphogenesis	BP	11	0	1	1	0.0389938
GO:1900076	regulation of cellular response to insulin stimulus	BP	73	0	2	1	0.039085
GO:0045199	maintenance of epithelial cell apical/basal polarity	BP	9	0	1	1	0.0390922
GO:0090303	positive regulation of wound healing	BP	44	1	1	0.0391545	0.133094
GO:0070445	regulation of oligodendrocyte progenitor proliferation	BP	11	0	1	1	0.0394219
GO:0061515	myeloid cell development	BP	90	0	2	1	0.0396615
GO:0051125	regulation of actin nucleation	BP	33	1	0	0.0397079	1
GO:0019755	one-carbon compound transport	BP	15	0	1	1	0.0397751
GO:0036293	response to decreased oxygen levels	BP	213	0	3	1	0.0397902
GO:0018208	peptidyl-proline modification	BP	40	1	0	0.0400211	1
GO:0032700	negative regulation of interleukin-17 production	BP	12	0	1	1	0.0400387
GO:0010033	response to organic substance	BP	1909	1	12	0.879417	0.0402414
GO:0005251	delayed rectifier potassium channel activity	MF	21	0	1	1	0.0402895
GO:0070863	positive regulation of protein exit from endoplasmic reticulum	BP	10	0	1	1	0.0403503
GO:0039531	regulation of cytoplasmic pattern recognition receptor signaling pathway	BP	83	0	2	1	0.0406263
GO:0060816	random inactivation of X chromosome	BP	10	0	1	1	0.0406272
GO:0048864	stem cell development	BP	85	0	2	1	0.0406533
GO:0051280	negative regulation of release of sequestered calcium ion into cytosol	BP	11	0	1	1	0.0406932
GO:0021516	dorsal spinal cord development	BP	14	0	1	1	0.0407367
GO:1903978	regulation of microglial cell activation	BP	11	0	1	1	0.0408377
GO:0071371	cellular response to gonadotropin stimulus	BP	12	0	1	1	0.0409866
GO:1901796	regulation of signal transduction by p53 class mediator	BP	80	0	2	1	0.0410271
GO:2000678	negative regulation of transcription regulatory region DNA binding	BP	13	0	1	1	0.0410932
GO:0031312	extrinsic component of organelle membrane	CC	33	1	0	0.0412665	1
GO:0014910	regulation of smooth muscle cell migration	BP	93	0	2	1	0.0413578
GO:0015837	amine transport	BP	99	0	2	1	0.0413578
GO:0050678	regulation of epithelial cell proliferation	BP	316	2	3	0.0413627	0.111924
GO:0014072	response to isoquinoline alkaloid	BP	12	0	1	1	0.0414789
GO:0048639	positive regulation of developmental growth	BP	184	0	3	1	0.0417583
GO:0032964	collagen biosynthetic process	BP	52	1	0	0.0417965	1
GO:0032869	cellular response to insulin stimulus	BP	181	0	3	1	0.0418568
GO:0071481	cellular response to X-ray	BP	9	0	1	1	0.0419558
GO:0007169	transmembrane receptor protein tyrosine kinase signaling pathway	BP	517	1	5	0.422066	0.0419796
GO:0046629	gamma-delta T cell activation	BP	15	0	1	1	0.0421715
GO:0035773	insulin secretion involved in cellular response to glucose stimulus	BP	84	0	2	1	0.0421919
GO:0000900	mRNA regulatory element binding translation repressor activity	MF	12	0	1	1	0.0422698
GO:0003714	transcription corepressor activity	MF	177	0	3	1	0.0423142
GO:0071380	cellular response to prostaglandin E stimulus	BP	9	0	1	1	0.0424867
GO:0071379	cellular response to prostaglandin stimulus	BP	9	0	1	1	0.0424867
GO:0042532	negative regulation of tyrosine phosphorylation of STAT protein	BP	12	0	1	1	0.042685
GO:0070444	oligodendrocyte progenitor proliferation	BP	12	0	1	1	0.04276
GO:2000756	regulation of peptidyl-lysine acetylation	BP	12	0	1	1	0.042847
GO:0050776	regulation of immune response	BP	562	0	5	1	0.0428471
GO:0043374	CD8-positive, alpha-beta T cell differentiation	BP	13	0	1	1	0.0428953
GO:1905653	positive regulation of artery morphogenesis	BP	9	0	1	1	0.0429057
GO:1905651	regulation of artery morphogenesis	BP	9	0	1	1	0.0429057
GO:0048672	positive regulation of collateral sprouting	BP	11	0	1	1	0.0430678
GO:0040012	regulation of locomotion	BP	893	3	7	0.0599295	0.0439635
GO:0046322	negative regulation of fatty acid oxidation	BP	13	0	1	1	0.0439975
GO:0051284	positive regulation of sequestering of calcium ion	BP	13	0	1	1	0.0440872
GO:0043065	positive regulation of apoptotic process	BP	519	0	5	1	0.0441142
GO:0016477	cell migration	BP	1268	3	9	0.142053	0.044235
GO:1905209	positive regulation of cardiocyte differentiation	BP	12	0	1	1	0.044516
GO:0060413	atrial septum morphogenesis	BP	12	0	1	1	0.044768
GO:0004672	protein kinase activity	MF	499	0	5	1	0.0448417
GO:0001816	cytokine production	BP	589	0	5	1	0.044889
GO:0060627	regulation of vesicle-mediated transport	BP	504	1	5	0.428416	0.045005
GO:0098916	anterograde trans-synaptic signaling	BP	691	1	6	0.528723	0.0450236
GO:0007268	chemical synaptic transmission	BP	691	1	6	0.528723	0.0450236
GO:0030199	collagen fibril organization	BP	57	1	0	0.0451615	1
GO:0010501	RNA secondary structure unwinding	BP	9	0	1	1	0.0452347
GO:0035090	maintenance of apical/basal cell polarity	BP	10	0	1	1	0.0452874
GO:0014033	neural crest cell differentiation	BP	90	0	2	1	0.045574
GO:0034694	response to prostaglandin	BP	11	0	1	1	0.0456325
GO:0034695	response to prostaglandin E	BP	11	0	1	1	0.0456325
GO:0008046	axon guidance receptor activity	MF	9	0	1	1	0.045709
GO:0034698	response to gonadotropin	BP	14	0	1	1	0.0458432
GO:1904177	regulation of adipose tissue development	BP	13	0	1	1	0.0459474
GO:0005515	protein binding	MF	7353	7	34	0.748331	0.0459788
GO:0005641	nuclear envelope lumen	CC	12	0	1	1	0.0461842
GO:0030949	positive regulation of vascular endothelial growth factor receptor signaling pathway	BP	14	0	1	1	0.0463251
GO:0009584	detection of visible light	BP	16	0	1	1	0.046369
GO:0002694	regulation of leukocyte activation	BP	389	0	4	1	0.0463914
GO:0035097	histone methyltransferase complex	CC	68	0	2	1	0.0464534
GO:0099547	regulation of translation at synapse, modulating synaptic transmission	BP	10	0	1	1	0.04648
GO:0046928	regulation of neurotransmitter secretion	BP	90	0	2	1	0.0465132
GO:2000637	positive regulation of miRNA-mediated gene silencing	BP	12	0	1	1	0.0465873
GO:0060148	positive regulation of post-transcriptional gene silencing	BP	12	0	1	1	0.0465873
GO:1900370	positive regulation of post-transcriptional gene silencing by RNA	BP	12	0	1	1	0.0465873
GO:0043525	positive regulation of neuron apoptotic process	BP	85	0	2	1	0.0465922
GO:0032970	regulation of actin filament-based process	BP	349	2	4	0.0542553	0.046719
GO:0002043	blood vessel endothelial cell proliferation involved in sprouting angiogenesis	BP	18	0	1	1	0.0468884
GO:0099537	trans-synaptic signaling	BP	698	1	6	0.532396	0.046899
GO:1902966	positive regulation of protein localization to early endosome	BP	10	0	1	1	0.0469466
GO:1902965	regulation of protein localization to early endosome	BP	10	0	1	1	0.0469466
GO:0140996	histone H3 kinase activity	MF	12	0	1	1	0.0470063
GO:0002328	pro-B cell differentiation	BP	12	0	1	1	0.0471776
GO:0001942	hair follicle development	BP	92	0	2	1	0.0472225
GO:0006448	regulation of translational elongation	BP	14	0	1	1	0.0472395
GO:0030239	myofibril assembly	BP	52	1	0	0.0472554	1
GO:0043068	positive regulation of programmed cell death	BP	531	0	5	1	0.0475103
GO:1903321	negative regulation of protein modification by small protein conjugation or removal	BP	85	0	2	1	0.0475343
GO:0002438	acute inflammatory response to antigenic stimulus	BP	21	0	1	1	0.0476193
GO:0003183	mitral valve morphogenesis	BP	13	0	1	1	0.0477969
GO:0002863	positive regulation of inflammatory response to antigenic stimulus	BP	16	0	1	1	0.0478022
GO:0001711	endodermal cell fate commitment	BP	10	0	1	1	0.047813
GO:0004866	endopeptidase inhibitor activity	MF	55	1	1	0.0479395	0.161104
GO:0017158	regulation of calcium ion-dependent exocytosis	BP	46	1	0	0.0481524	1
GO:0060628	regulation of ER to Golgi vesicle-mediated transport	BP	12	0	1	1	0.0481877
GO:0060187	cell pole	CC	11	0	1	1	0.0484216
GO:0034654	nucleobase-containing compound biosynthetic process	BP	3016	2	17	0.864731	0.0485268
GO:0030334	regulation of cell migration	BP	824	3	6	0.0485335	0.079316
GO:0071044	histone mRNA catabolic process	BP	11	0	1	1	0.0486175
GO:1903608	protein localization to cytoplasmic stress granule	BP	8	0	1	1	0.0487126
GO:0036490	regulation of translation in response to endoplasmic reticulum stress	BP	13	0	1	1	0.048724
GO:0070482	response to oxygen levels	BP	229	0	3	1	0.048759
GO:0043517	positive regulation of DNA damage response, signal transduction by p53 class mediator	BP	12	0	1	1	0.048812
GO:0098978	glutamatergic synapse	CC	633	1	6	0.536189	0.0488253
GO:0022405	hair cycle process	BP	95	0	2	1	0.0489441
GO:0022404	molting cycle process	BP	95	0	2	1	0.0489441
GO:0035881	amacrine cell differentiation	BP	14	0	1	1	0.0491768
GO:0042382	paraspeckles	CC	10	0	1	1	0.0492084
GO:0044877	protein-containing complex binding	MF	1767	3	12	0.329892	0.0493071
GO:0003174	mitral valve development	BP	14	0	1	1	0.0493691
GO:0055002	striated muscle cell development	BP	54	1	0	0.049494	1
GO:0010628	positive regulation of gene expression	BP	918	0	7	1	0.0495311
GO:0045664	regulation of neuron differentiation	BP	204	0	3	1	0.0499324
GO:0010002	cardioblast differentiation	BP	13	0	1	1	0.0499445
GO:0042981	regulation of apoptotic process	BP	1279	0	9	1	0.0500263
GO:0008276	protein methyltransferase activity	MF	88	0	2	1	0.0501232
GO:0014909	smooth muscle cell migration	BP	103	0	2	1	0.050144
GO:0006417	regulation of translation	BP	316	0	4	1	0.0502051
GO:0006837	serotonin transport	BP	18	0	1	1	0.050328
GO:0033130	acetylcholine receptor binding	MF	12	0	1	1	0.050337
GO:0030414	peptidase inhibitor activity	MF	59	1	1	0.0504176	0.168886
GO:0010604	positive regulation of macromolecule metabolic process	BP	2745	1	16	0.964852	0.0505556
GO:0060350	endochondral bone morphogenesis	BP	57	1	0	0.0506394	1
GO:0030836	positive regulation of actin filament depolymerization	BP	11	0	1	1	0.0507265
GO:1901874	negative regulation of post-translational protein modification	BP	89	0	2	1	0.050974
GO:0048671	negative regulation of collateral sprouting	BP	10	0	1	1	0.0510536
GO:0071392	cellular response to estradiol stimulus	BP	18	0	1	1	0.0510913
GO:0003215	cardiac right ventricle morphogenesis	BP	13	0	1	1	0.0512089
GO:0031295	T cell costimulation	BP	15	0	1	1	0.0512603
GO:0016358	dendrite development	BP	307	0	4	1	0.05149
GO:2000171	negative regulation of dendrite development	BP	10	0	1	1	0.0516083
GO:0033604	negative regulation of catecholamine secretion	BP	14	0	1	1	0.0516772
GO:0072234	metanephric nephron tubule development	BP	13	0	1	1	0.0516869
GO:0032456	endocytic recycling	BP	84	0	2	1	0.0517327
GO:0030889	negative regulation of B cell proliferation	BP	13	0	1	1	0.0518899
GO:0032682	negative regulation of chemokine production	BP	17	0	1	1	0.051923
GO:0007498	mesoderm development	BP	97	0	2	1	0.0519676
GO:0048029	monosaccharide binding	MF	58	1	0	0.0521068	1
GO:0009611	response to wounding	BP	398	2	3	0.0521421	0.147876
GO:0050996	positive regulation of lipid catabolic process	BP	17	0	1	1	0.0523538
GO:0070878	primary miRNA binding	MF	10	0	1	1	0.0523974
GO:1904322	cellular response to forskolin	BP	17	0	1	1	0.0524176
GO:0014070	response to organic cyclic compound	BP	559	0	5	1	0.0524946
GO:0003009	skeletal muscle contraction	BP	24	0	1	1	0.0526459
GO:0030033	microvillus assembly	BP	14	0	1	1	0.0526692
GO:0046974	histone H3K9 methyltransferase activity	MF	12	0	1	1	0.0527316
GO:1901654	response to ketone	BP	102	0	2	1	0.0528124
GO:0035924	cellular response to vascular endothelial growth factor stimulus	BP	56	1	1	0.0528987	0.176625
GO:0042471	ear morphogenesis	BP	118	0	2	1	0.0529617
GO:0010917	negative regulation of mitochondrial membrane potential	BP	12	0	1	1	0.0530384
GO:0060841	venous blood vessel development	BP	16	0	1	1	0.0534228
GO:0031294	lymphocyte costimulation	BP	16	0	1	1	0.0534961
GO:0002327	immature B cell differentiation	BP	14	0	1	1	0.0535008
GO:2000145	regulation of cell motility	BP	859	3	6	0.0535824	0.09196
GO:0005096	GTPase activator activity	MF	221	0	3	1	0.053801
GO:0043395	heparan sulfate proteoglycan binding	MF	16	0	1	1	0.0538645
GO:0035455	response to interferon-alpha	BP	18	0	1	1	0.0539047
GO:0043653	mitochondrial fragmentation involved in apoptotic process	BP	12	0	1	1	0.0539468
GO:0034314	Arp2/3 complex-mediated actin nucleation	BP	42	1	0	0.0539907	1
GO:0030667	secretory granule membrane	CC	58	1	0	0.0540288	1
GO:1904321	response to forskolin	BP	18	0	1	1	0.0540675
GO:0140666	annealing activity	MF	13	0	1	1	0.0541821
GO:0010715	regulation of extracellular matrix disassembly	BP	14	0	1	1	0.0542143
GO:0048853	forebrain morphogenesis	BP	14	0	1	1	0.054253
GO:0061351	neural precursor cell proliferation	BP	199	0	3	1	0.0543224
GO:0060840	artery development	BP	105	0	2	1	0.0544928
GO:0014041	regulation of neuron maturation	BP	14	0	1	1	0.0545076
GO:0090129	positive regulation of synapse maturation	BP	10	0	1	1	0.0546584
GO:0043543	protein acylation	BP	92	0	2	1	0.0546815
GO:0006959	humoral immune response	BP	80	1	0	0.0548622	1
GO:0046464	acylglycerol catabolic process	BP	20	0	1	1	0.0550525
GO:0046461	neutral lipid catabolic process	BP	20	0	1	1	0.0550525
GO:0042633	hair cycle	BP	104	0	2	1	0.0551033
GO:0042303	molting cycle	BP	104	0	2	1	0.0551033
GO:0007635	chemosensory behavior	BP	18	0	1	1	0.055219
GO:0045666	positive regulation of neuron differentiation	BP	97	0	2	1	0.0553532
GO:0043123	positive regulation of canonical NF-kappaB signal transduction	BP	110	0	2	1	0.0555532
GO:0150077	regulation of neuroinflammatory response	BP	17	0	1	1	0.0555895
GO:0018130	heterocycle biosynthetic process	BP	3078	2	17	0.871528	0.0556169
GO:0072202	cell differentiation involved in metanephros development	BP	15	0	1	1	0.0556199
GO:0050673	epithelial cell proliferation	BP	378	2	3	0.0557296	0.15986
GO:0030183	B cell differentiation	BP	112	0	2	1	0.0558314
GO:0170041	non-proteinogenic amino acid metabolic process	BP	57	1	0	0.0559119	1
GO:0048762	mesenchymal cell differentiation	BP	228	1	3	0.217805	0.0559475
GO:0019438	aromatic compound biosynthetic process	BP	3081	2	17	0.871853	0.0559814
GO:0099536	synaptic signaling	BP	729	1	6	0.548789	0.0560583
GO:0008284	positive regulation of cell population proliferation	BP	764	0	6	1	0.0561598
GO:0050847	progesterone receptor signaling pathway	BP	13	0	1	1	0.056228
GO:0098917	retrograde trans-synaptic signaling	BP	14	0	1	1	0.0562886
GO:0045089	positive regulation of innate immune response	BP	250	0	3	1	0.0565515
GO:0141087	positive regulation of inflammasome-mediated signaling pathway	BP	16	0	1	1	0.0566103
GO:1900227	positive regulation of NLRP3 inflammasome complex assembly	BP	16	0	1	1	0.0566103
GO:0040029	epigenetic regulation of gene expression	BP	189	0	3	1	0.0567811
GO:0019216	regulation of lipid metabolic process	BP	258	0	3	1	0.0568753
GO:0005003	ephrin receptor activity	MF	16	0	1	1	0.0569574
GO:0072243	metanephric nephron epithelium development	BP	15	0	1	1	0.057046
GO:0003727	single-stranded RNA binding	MF	85	0	2	1	0.057274
GO:0021766	hippocampus development	BP	82	0	2	1	0.0574217
GO:0032230	positive regulation of synaptic transmission, GABAergic	BP	18	0	1	1	0.0574635
GO:1902916	positive regulation of protein polyubiquitination	BP	15	0	1	1	0.0575692
GO:0048680	positive regulation of axon regeneration	BP	13	0	1	1	0.0575795
GO:0070572	positive regulation of neuron projection regeneration	BP	13	0	1	1	0.0575795
GO:0071495	cellular response to endogenous stimulus	BP	1102	2	8	0.335465	0.0576606
GO:0043067	regulation of programmed cell death	BP	1315	0	9	1	0.0577352
GO:0042474	middle ear morphogenesis	BP	22	0	1	1	0.0577632
GO:1990778	protein localization to cell periphery	BP	367	0	4	1	0.0577697
GO:0043023	ribosomal large subunit binding	MF	15	0	1	1	0.0577927
GO:0043271	negative regulation of monoatomic ion transport	BP	109	0	2	1	0.0578823
GO:0002040	sprouting angiogenesis	BP	112	0	2	1	0.0580738
GO:0001667	ameboidal-type cell migration	BP	397	2	4	0.0617025	0.0580784
GO:0045662	negative regulation of myoblast differentiation	BP	20	0	1	1	0.0583941
GO:0032868	response to insulin	BP	216	0	3	1	0.0584337
GO:0045935	positive regulation of nucleobase-containing compound metabolic process	BP	1653	1	11	0.8626	0.058486
GO:0010494	cytoplasmic stress granule	CC	81	0	2	1	0.0585631
GO:0071837	HMG box domain binding	MF	16	0	1	1	0.0586789
GO:0016322	neuron remodeling	BP	18	0	1	1	0.0588665
GO:0010565	regulation of cellular ketone metabolic process	BP	117	0	2	1	0.0589041
GO:0002011	morphogenesis of an epithelial sheet	BP	54	1	0	0.0589383	1
GO:0051588	regulation of neurotransmitter transport	BP	105	0	2	1	0.0590008
GO:0005886	plasma membrane	CC	3455	1	17	0.976254	0.0590093
GO:0045837	negative regulation of membrane potential	BP	13	0	1	1	0.0590875
GO:0016706	2-oxoglutarate-dependent dioxygenase activity	MF	55	1	0	0.0592712	1
GO:0072170	metanephric tubule development	BP	15	0	1	1	0.0592954
GO:0031915	positive regulation of synaptic plasticity	BP	12	0	1	1	0.0595927
GO:0007213	G protein-coupled acetylcholine receptor signaling pathway	BP	18	0	1	1	0.0598313
GO:0005677	chromatin silencing complex	CC	13	0	1	1	0.0604427
GO:1902946	protein localization to early endosome	BP	13	0	1	1	0.0604659
GO:0018193	peptidyl-amino acid modification	BP	740	1	6	0.556879	0.0610796
GO:0030242	autophagy of peroxisome	BP	14	0	1	1	0.0611241
GO:0048863	stem cell differentiation	BP	230	0	3	1	0.0611297
GO:0007186	G protein-coupled receptor signaling pathway	BP	484	0	4	1	0.0613379
GO:0090083	regulation of inclusion body assembly	BP	16	0	1	1	0.0613775
GO:0014812	muscle cell migration	BP	117	0	2	1	0.0614373
GO:0050865	regulation of cell activation	BP	437	1	4	0.34589	0.0615343
GO:0070534	protein K63-linked ubiquitination	BP	57	1	1	0.0615851	0.203311
GO:0039535	regulation of RIG-I signaling pathway	BP	14	0	1	1	0.0618901
GO:0002695	negative regulation of leukocyte activation	BP	122	0	2	1	0.0619887
GO:0140243	regulation of translation at synapse	BP	14	0	1	1	0.0620074
GO:1902903	regulation of supramolecular fiber organization	BP	354	2	3	0.0620592	0.181005
GO:0009605	response to external stimulus	BP	1699	2	10	0.501363	0.0621268
GO:0034763	negative regulation of transmembrane transport	BP	106	0	2	1	0.0621663
GO:0061135	endopeptidase regulator activity	MF	70	1	1	0.0622117	0.205211
GO:0001501	skeletal system development	BP	430	2	1	0.0624709	0.776634
GO:1903319	positive regulation of protein maturation	BP	19	0	1	1	0.0626046
GO:0034450	ubiquitin-ubiquitin ligase activity	MF	12	0	1	1	0.0626466
GO:0071456	cellular response to hypoxia	BP	107	0	2	1	0.0626773
GO:0042159	lipoprotein catabolic process	BP	16	0	1	1	0.0632675
GO:0062197	cellular response to chemical stress	BP	251	0	3	1	0.0632703
GO:0006474	N-terminal protein amino acid acetylation	BP	14	0	1	1	0.0633026
GO:0071363	cellular response to growth factor stimulus	BP	557	2	5	0.120169	0.0633152
GO:0008543	fibroblast growth factor receptor signaling pathway	BP	67	1	0	0.0634543	1
GO:0002065	columnar/cuboidal epithelial cell differentiation	BP	106	0	2	1	0.0637261
GO:1905668	positive regulation of protein localization to endosome	BP	14	0	1	1	0.0638171
GO:0043178	alcohol binding	MF	70	1	1	0.0643659	0.211721
GO:1990907	beta-catenin-TCF complex	CC	13	0	1	1	0.0645346
GO:0072207	metanephric epithelium development	BP	17	0	1	1	0.0646124
GO:0002833	positive regulation of response to biotic stimulus	BP	267	0	3	1	0.0648598
GO:0002673	regulation of acute inflammatory response	BP	29	0	1	1	0.0651211
GO:0045010	actin nucleation	BP	54	1	0	0.0653041	1
GO:0043130	ubiquitin binding	MF	94	0	2	1	0.0655805
GO:0071214	cellular response to abiotic stimulus	BP	243	0	3	1	0.0656229
GO:0104004	cellular response to environmental stimulus	BP	243	0	3	1	0.0656229
GO:0099550	trans-synaptic signaling, modulating synaptic transmission	BP	14	0	1	1	0.0658587
GO:0045766	positive regulation of angiogenesis	BP	130	1	2	0.111629	0.066271
GO:0048755	branching morphogenesis of a nerve	BP	14	0	1	1	0.0663798
GO:0003283	atrial septum development	BP	18	0	1	1	0.066393
GO:0040011	locomotion	BP	994	3	7	0.0753286	0.0666425
GO:0048585	negative regulation of response to stimulus	BP	1409	1	9	0.781773	0.0668794
GO:0010243	response to organonitrogen compound	BP	750	0	6	1	0.0669533
GO:0048870	cell motility	BP	1407	3	9	0.168687	0.0669611
GO:0010976	positive regulation of neuron projection development	BP	212	0	3	1	0.0670208
GO:0032727	positive regulation of interferon-alpha production	BP	20	0	1	1	0.0672441
GO:0031998	regulation of fatty acid beta-oxidation	BP	19	0	1	1	0.0673698
GO:1901385	regulation of voltage-gated calcium channel activity	BP	22	0	1	1	0.067394
GO:1990124	messenger ribonucleoprotein complex	CC	14	0	1	1	0.0673986
GO:0050857	positive regulation of antigen receptor-mediated signaling pathway	BP	20	0	1	1	0.0675148
GO:0141124	intracellular signaling cassette	BP	1426	0	9	1	0.0678821
GO:0004674	protein serine/threonine kinase activity	MF	386	0	4	1	0.0679872
GO:0045671	negative regulation of osteoclast differentiation	BP	23	0	1	1	0.0680141
GO:0060706	cell differentiation involved in embryonic placenta development	BP	19	0	1	1	0.0682323
GO:0002753	cytoplasmic pattern recognition receptor signaling pathway	BP	123	0	2	1	0.0684516
GO:1901881	positive regulation of protein depolymerization	BP	15	0	1	1	0.0686041
GO:0010829	negative regulation of glucose transmembrane transport	BP	18	0	1	1	0.0688535
GO:0017156	calcium-ion regulated exocytosis	BP	69	1	0	0.0689219	1
GO:1905666	regulation of protein localization to endosome	BP	15	0	1	1	0.0690116
GO:0048709	oligodendrocyte differentiation	BP	109	0	2	1	0.069132
GO:0007015	actin filament organization	BP	402	2	3	0.0692387	0.205004
GO:0016079	synaptic vesicle exocytosis	BP	106	1	2	0.114422	0.0692432
GO:0017022	myosin binding	MF	63	1	0	0.0692828	1
GO:0070848	response to growth factor	BP	571	2	5	0.12568	0.0694373
GO:1904018	positive regulation of vasculature development	BP	133	1	2	0.114519	0.0694654
GO:0001822	kidney development	BP	279	0	3	1	0.0694927
GO:0008037	cell recognition	BP	104	0	2	1	0.0696565
GO:1901362	organic cyclic compound biosynthetic process	BP	3172	2	17	0.882651	0.0696572
GO:0031954	positive regulation of protein autophosphorylation	BP	20	0	1	1	0.0696739
GO:1905962	glutamatergic neuron differentiation	BP	21	0	1	1	0.0697474
GO:0005546	phosphatidylinositol-4,5-bisphosphate binding	MF	71	1	0	0.0697583	1
GO:0036294	cellular response to decreased oxygen levels	BP	113	0	2	1	0.0701821
GO:0072073	kidney epithelium development	BP	126	0	2	1	0.0701847
GO:0090316	positive regulation of intracellular protein transport	BP	102	0	2	1	0.0703435
GO:0051336	regulation of hydrolase activity	BP	604	1	5	0.471431	0.0703562
GO:0032528	microvillus organization	BP	19	0	1	1	0.0704582
GO:0045948	positive regulation of translational initiation	BP	16	0	1	1	0.0704859
GO:0035094	response to nicotine	BP	25	0	1	1	0.0707029
GO:0051641	cellular localization	BP	3041	3	17	0.688431	0.0707379
GO:0033151	V(D)J recombination	BP	18	0	1	1	0.0707817
GO:0010951	negative regulation of endopeptidase activity	BP	78	1	1	0.0708188	0.230989
GO:0031503	protein-containing complex localization	BP	231	0	3	1	0.070939
GO:0036120	cellular response to platelet-derived growth factor stimulus	BP	18	0	1	1	0.0712967
GO:0098773	skin epidermis development	BP	119	0	2	1	0.0713293
GO:0035098	ESC/E(Z) complex	CC	15	0	1	1	0.0715115
GO:0032660	regulation of interleukin-17 production	BP	25	0	1	1	0.0715927
GO:0036037	CD8-positive, alpha-beta T cell activation	BP	26	0	1	1	0.071725
GO:0009583	detection of light stimulus	BP	24	0	1	1	0.0718028
GO:0071813	lipoprotein particle binding	MF	22	0	1	1	0.0722792
GO:0071814	protein-lipid complex binding	MF	22	0	1	1	0.0722792
GO:0009048	dosage compensation by inactivation of X chromosome	BP	17	0	1	1	0.0722821
GO:0005200	structural constituent of cytoskeleton	MF	59	1	0	0.0723765	1
GO:0051213	dioxygenase activity	MF	75	1	0	0.0727748	1
GO:0010811	positive regulation of cell-substrate adhesion	BP	123	1	2	0.117589	0.072876
GO:0042579	microbody	CC	126	0	2	1	0.0728816
GO:0005777	peroxisome	CC	126	0	2	1	0.0728816
GO:0046982	protein heterodimerization activity	MF	244	0	3	1	0.0730403
GO:0032620	interleukin-17 production	BP	26	0	1	1	0.0730548
GO:2000725	regulation of cardiac muscle cell differentiation	BP	18	0	1	1	0.0730612
GO:2000573	positive regulation of DNA biosynthetic process	BP	71	1	1	0.0732499	0.23816
GO:0044344	cellular response to fibroblast growth factor stimulus	BP	81	1	0	0.0738461	1
GO:0035641	locomotory exploration behavior	BP	20	0	1	1	0.0738697
GO:0031490	chromatin DNA binding	MF	103	0	2	1	0.0738914
GO:0035855	megakaryocyte development	BP	22	0	1	1	0.0738957
GO:0007167	enzyme-linked receptor protein signaling pathway	BP	801	1	6	0.575401	0.0739893
GO:0015031	protein transport	BP	1300	2	9	0.441443	0.0740568
GO:0060259	regulation of feeding behavior	BP	27	0	1	1	0.0740615
GO:1901223	negative regulation of non-canonical NF-kappaB signal transduction	BP	21	0	1	1	0.0742058
GO:2000352	negative regulation of endothelial cell apoptotic process	BP	26	0	1	1	0.0746018
GO:0035613	RNA stem-loop binding	MF	16	0	1	1	0.0746114
GO:0072663	establishment of protein localization to peroxisome	BP	20	0	1	1	0.0747936
GO:0072662	protein localization to peroxisome	BP	20	0	1	1	0.0747936
GO:0000792	heterochromatin	CC	95	0	2	1	0.0748126
GO:0061041	regulation of wound healing	BP	87	1	1	0.0748754	0.242927
GO:0005506	iron ion binding	MF	88	1	0	0.0749635	1
GO:1903034	regulation of response to wounding	BP	127	1	2	0.11946	0.0750254
GO:0006308	DNA catabolic process	BP	24	0	1	1	0.0751337
GO:0016773	phosphotransferase activity, alcohol group as acceptor	MF	595	1	5	0.478278	0.0751739
GO:0003785	actin monomer binding	MF	20	0	1	1	0.0752752
GO:0031507	heterochromatin formation	BP	99	0	2	1	0.0753283
GO:0031053	primary miRNA processing	BP	16	0	1	1	0.0756069
GO:1990391	DNA repair complex	CC	22	0	1	1	0.0758762
GO:2001135	regulation of endocytic recycling	BP	20	0	1	1	0.0761935
GO:0015919	peroxisomal membrane transport	BP	21	0	1	1	0.0762307
GO:0043574	peroxisomal transport	BP	21	0	1	1	0.0762307
GO:0010839	negative regulation of keratinocyte proliferation	BP	22	0	1	1	0.0762503
GO:0043022	ribosome binding	MF	106	0	2	1	0.0764477
GO:0071774	response to fibroblast growth factor	BP	84	1	0	0.0764932	1
GO:0032647	regulation of interferon-alpha production	BP	23	0	1	1	0.076507
GO:0043249	erythrocyte maturation	BP	22	0	1	1	0.0765147
GO:0005793	endoplasmic reticulum-Golgi intermediate compartment	CC	69	1	0	0.0766107	1
GO:0062207	regulation of pattern recognition receptor signaling pathway	BP	120	0	2	1	0.076807
GO:0050866	negative regulation of cell activation	BP	142	1	2	0.121	0.076855
GO:0048485	sympathetic nervous system development	BP	18	0	1	1	0.0768694
GO:0009887	animal organ morphogenesis	BP	864	1	6	0.579218	0.0769538
GO:0071375	cellular response to peptide hormone stimulus	BP	243	0	3	1	0.0770201
GO:0003209	cardiac atrium morphogenesis	BP	24	0	1	1	0.0770315
GO:0070252	actin-mediated cell contraction	BP	83	1	0	0.0770357	1
GO:0009791	post-embryonic development	BP	113	0	2	1	0.0773826
GO:0030509	BMP signaling pathway	BP	129	0	2	1	0.0774972
GO:0036119	response to platelet-derived growth factor	BP	21	0	1	1	0.0776551
GO:1903305	regulation of regulated secretory pathway	BP	130	1	2	0.121809	0.0777514
GO:0034708	methyltransferase complex	CC	96	0	2	1	0.0777757
GO:0002861	regulation of inflammatory response to antigenic stimulus	BP	26	0	1	1	0.0777998
GO:0072001	renal system development	BP	292	0	3	1	0.0779446
GO:0031047	regulatory ncRNA-mediated gene silencing	BP	107	0	2	1	0.0780341
GO:0030011	maintenance of cell polarity	BP	17	0	1	1	0.0782027
GO:0002320	lymphoid progenitor cell differentiation	BP	24	0	1	1	0.0784519
GO:1903429	regulation of cell maturation	BP	22	0	1	1	0.0785167
GO:0060349	bone morphogenesis	BP	90	1	0	0.0786716	1
GO:1905809	negative regulation of synapse organization	BP	18	0	1	1	0.079154
GO:1902430	negative regulation of amyloid-beta formation	BP	18	0	1	1	0.0794487
GO:0032963	collagen metabolic process	BP	97	1	0	0.0794877	1
GO:0030522	intracellular receptor signaling pathway	BP	266	0	3	1	0.0795749
GO:0070603	SWI/SNF superfamily-type complex	CC	93	0	2	1	0.0796727
GO:0062009	secondary palate development	BP	23	0	1	1	0.0796851
GO:1903169	regulation of calcium ion transmembrane transport	BP	134	0	2	1	0.0797442
GO:0051602	response to electrical stimulus	BP	20	0	1	1	0.079779
GO:0006915	apoptotic process	BP	1623	0	10	1	0.0798591
GO:0003181	atrioventricular valve morphogenesis	BP	24	0	1	1	0.0799178
GO:0003774	cytoskeletal motor activity	MF	83	1	0	0.0799707	1
GO:0051953	negative regulation of amine transport	BP	26	0	1	1	0.0800533
GO:0017124	SH3 domain binding	MF	116	0	2	1	0.0801854
GO:0021549	cerebellum development	BP	105	0	2	1	0.0803227
GO:0002021	response to dietary excess	BP	27	0	1	1	0.0804951
GO:1902042	negative regulation of extrinsic apoptotic signaling pathway via death domain receptors	BP	23	0	1	1	0.0806699
GO:0071824	protein-DNA complex organization	BP	676	1	6	0.584359	0.0807718
GO:0060019	radial glial cell differentiation	BP	19	0	1	1	0.0808522
GO:0019842	vitamin binding	MF	100	1	0	0.0809888	1
GO:0050772	positive regulation of axonogenesis	BP	96	0	2	1	0.08133
GO:0033036	macromolecule localization	BP	2648	2	15	0.822509	0.0813568
GO:0070861	regulation of protein exit from endoplasmic reticulum	BP	21	0	1	1	0.0813846
GO:0060795	cell fate commitment involved in formation of primary germ layer	BP	22	0	1	1	0.0816539
GO:0008298	intracellular mRNA localization	BP	15	0	1	1	0.0819895
GO:0044271	cellular nitrogen compound biosynthetic process	BP	3684	3	19	0.798354	0.0820884
GO:0005201	extracellular matrix structural constituent	MF	110	1	0	0.0820964	1
GO:0021782	glial cell development	BP	124	0	2	1	0.0821816
GO:0035556	intracellular signal transduction	BP	2136	0	12	1	0.0822954
GO:0016525	negative regulation of angiogenesis	BP	89	1	1	0.0823094	0.264457
GO:0042383	sarcolemma	CC	146	0	2	1	0.0826425
GO:2000181	negative regulation of blood vessel morphogenesis	BP	90	1	1	0.0827377	0.265684
GO:1901343	negative regulation of vasculature development	BP	90	1	1	0.0827377	0.265684
GO:0098696	regulation of neurotransmitter receptor localization to postsynaptic specialization membrane	BP	18	0	1	1	0.0828822
GO:0005852	eukaryotic translation initiation factor 3 complex	CC	15	0	1	1	0.0830995
GO:0005903	brush border	CC	90	1	1	0.0831425	0.266842
GO:0003730	mRNA 3'-UTR binding	MF	100	0	2	1	0.0835521
GO:0008593	regulation of Notch signaling pathway	BP	85	1	0	0.0835978	1
GO:0050869	negative regulation of B cell activation	BP	22	0	1	1	0.0840152
GO:0007549	sex-chromosome dosage compensation	BP	19	0	1	1	0.0843556
GO:0048593	camera-type eye morphogenesis	BP	128	0	2	1	0.0843702
GO:0039529	RIG-I signaling pathway	BP	21	0	1	1	0.084391
GO:0001829	trophectodermal cell differentiation	BP	20	0	1	1	0.0845185
GO:0071453	cellular response to oxygen levels	BP	125	0	2	1	0.0846342
GO:0008334	histone mRNA metabolic process	BP	20	0	1	1	0.084952
GO:0099503	secretory vesicle	CC	483	2	2	0.084997	0.529171
GO:0080111	DNA demethylation	BP	19	0	1	1	0.0850529
GO:0097154	GABAergic neuron differentiation	BP	22	0	1	1	0.0851513
GO:0003171	atrioventricular valve development	BP	27	0	1	1	0.0853006
GO:0060964	regulation of miRNA-mediated gene silencing	BP	23	0	1	1	0.0853805
GO:0046426	negative regulation of receptor signaling pathway via JAK-STAT	BP	23	0	1	1	0.0855541
GO:0007155	cell adhesion	BP	1103	1	7	0.67302	0.0855561
GO:0099638	endosome to plasma membrane protein transport	BP	21	0	1	1	0.0856418
GO:0071773	cellular response to BMP stimulus	BP	137	0	2	1	0.0856897
GO:0071772	response to BMP	BP	137	0	2	1	0.0856897
GO:0010466	negative regulation of peptidase activity	BP	99	1	1	0.0858766	0.27463
GO:0017148	negative regulation of translation	BP	114	0	2	1	0.0859865
GO:0016586	RSC-type complex	CC	15	0	1	1	0.0859972
GO:0022617	extracellular matrix disassembly	BP	26	0	1	1	0.0860087
GO:0045184	establishment of protein localization	BP	1543	2	10	0.536359	0.0864794
GO:0018105	peptidyl-serine phosphorylation	BP	254	0	3	1	0.0866362
GO:0080134	regulation of response to stress	BP	1046	1	7	0.674287	0.0866845
GO:0018205	peptidyl-lysine modification	BP	125	0	2	1	0.0866861
GO:2000177	regulation of neural precursor cell proliferation	BP	117	0	2	1	0.0868121
GO:0001945	lymph vessel development	BP	30	0	1	1	0.0869269
GO:0033554	cellular response to stress	BP	1605	0	10	1	0.0870329
GO:0010165	response to X-ray	BP	23	0	1	1	0.0873506
GO:0048670	regulation of collateral sprouting	BP	21	0	1	1	0.0874709
GO:1904893	negative regulation of receptor signaling pathway via STAT	BP	24	0	1	1	0.0875309
GO:0045088	regulation of innate immune response	BP	300	0	3	1	0.0879124
GO:0032607	interferon-alpha production	BP	26	0	1	1	0.0882642
GO:0052742	phosphatidylinositol kinase activity	MF	23	0	1	1	0.0885696
GO:0051173	positive regulation of nitrogen compound metabolic process	BP	2462	1	14	0.950747	0.0885717
GO:0030833	regulation of actin filament polymerization	BP	123	0	2	1	0.0889043
GO:0140894	endolysosomal toll-like receptor signaling pathway	BP	29	0	1	1	0.0893482
GO:0031468	nuclear membrane reassembly	BP	19	0	1	1	0.0895347
GO:1905207	regulation of cardiocyte differentiation	BP	25	0	1	1	0.0898364
GO:0043555	regulation of translation in response to stress	BP	24	0	1	1	0.0898788
GO:0031099	regeneration	BP	134	0	2	1	0.0900323
GO:0070841	inclusion body assembly	BP	23	0	1	1	0.0903483
GO:1900368	regulation of post-transcriptional gene silencing by regulatory ncRNA	BP	24	0	1	1	0.0907849
GO:1902914	regulation of protein polyubiquitination	BP	25	0	1	1	0.0911966
GO:0008201	heparin binding	MF	106	1	0	0.0912464	1
GO:0072594	establishment of protein localization to organelle	BP	413	0	4	1	0.091528
GO:0120283	protein serine/threonine kinase binding	MF	17	0	1	1	0.091629
GO:0051492	regulation of stress fiber assembly	BP	90	1	0	0.0917004	1
GO:0021761	limbic system development	BP	110	0	2	1	0.0921123
GO:0006816	calcium ion transport	BP	333	0	3	1	0.0925355
GO:0051261	protein depolymerization	BP	113	0	2	1	0.0927335
GO:0050921	positive regulation of chemotaxis	BP	106	1	1	0.0927602	0.293973
GO:0010763	positive regulation of fibroblast migration	BP	23	0	1	1	0.092768
GO:0016301	kinase activity	MF	638	1	5	0.500717	0.0928009
GO:1901698	response to nitrogen compound	BP	826	0	6	1	0.0928299
GO:0060041	retina development in camera-type eye	BP	141	0	2	1	0.0931466
GO:0043010	camera-type eye development	BP	294	0	3	1	0.0935532
GO:0060147	regulation of post-transcriptional gene silencing	BP	25	0	1	1	0.0937019
GO:0044242	cellular lipid catabolic process	BP	164	0	2	1	0.093707
GO:0008286	insulin receptor signaling pathway	BP	119	0	2	1	0.0937444
GO:0061134	peptidase regulator activity	MF	108	1	1	0.0938144	0.296902
GO:0012501	programmed cell death	BP	1673	0	10	1	0.0939582
GO:0009719	response to endogenous stimulus	BP	1243	2	8	0.385417	0.0939849
GO:0000159	protein phosphatase type 2A complex	CC	18	0	1	1	0.0940844
GO:0061025	membrane fusion	BP	134	0	2	1	0.094263
GO:0008219	cell death	BP	1674	0	10	1	0.0943266
GO:0018209	peptidyl-serine modification	BP	264	0	3	1	0.0943404
GO:1900225	regulation of NLRP3 inflammasome complex assembly	BP	30	0	1	1	0.0943546
GO:0043473	pigmentation	BP	97	1	0	0.0945689	1
GO:1902936	phosphatidylinositol bisphosphate binding	MF	95	1	0	0.0946089	1
GO:0051082	unfolded protein binding	MF	79	1	0	0.0946411	1
GO:0035510	DNA dealkylation	BP	23	0	1	1	0.0947355
GO:0032182	ubiquitin-like protein binding	MF	116	0	2	1	0.0947952
GO:1902992	negative regulation of amyloid precursor protein catabolic process	BP	21	0	1	1	0.0948856
GO:0051560	mitochondrial calcium ion homeostasis	BP	27	0	1	1	0.0950088
GO:1904292	regulation of ERAD pathway	BP	25	0	1	1	0.095044
GO:0001774	microglial cell activation	BP	32	0	1	1	0.0951612
GO:0003230	cardiac atrium development	BP	29	0	1	1	0.0953811
GO:0043523	regulation of neuron apoptotic process	BP	275	0	3	1	0.0953981
GO:0042127	regulation of cell population proliferation	BP	1324	2	8	0.387068	0.0954448
GO:0042742	defense response to bacterium	BP	133	1	0	0.0954629	1
GO:0140861	DNA repair-dependent chromatin remodeling	BP	23	0	1	1	0.0955064
GO:0044060	regulation of endocrine process	BP	33	0	1	1	0.0956903
GO:0010927	cellular component assembly involved in morphogenesis	BP	97	1	0	0.0957905	1
GO:0031907	microbody lumen	CC	25	0	1	1	0.0960216
GO:0005782	peroxisomal matrix	CC	25	0	1	1	0.0960216
GO:0002062	chondrocyte differentiation	BP	106	1	0	0.0962916	1
GO:0007140	male meiotic nuclear division	BP	34	0	1	1	0.0963091
GO:0099003	vesicle-mediated transport in synapse	BP	253	1	3	0.26721	0.0965712
GO:0031365	N-terminal protein amino acid modification	BP	23	0	1	1	0.0965775
GO:0070828	heterochromatin organization	BP	117	0	2	1	0.0966193
GO:0140632	canonical inflammasome complex assembly	BP	32	0	1	1	0.0973864
GO:0044546	NLRP3 inflammasome complex assembly	BP	32	0	1	1	0.0973864
GO:0060966	regulation of gene silencing by regulatory ncRNA	BP	26	0	1	1	0.0975757
GO:0045922	negative regulation of fatty acid metabolic process	BP	26	0	1	1	0.0977731
GO:1901021	positive regulation of calcium ion transmembrane transporter activity	BP	28	0	1	1	0.0979939
GO:0140029	exocytic process	BP	93	1	1	0.0987767	0.310573
GO:0007218	neuropeptide signaling pathway	BP	45	0	1	1	0.0988702
GO:0045727	positive regulation of translation	BP	120	0	2	1	0.0990438
GO:0001817	regulation of cytokine production	BP	534	0	4	1	0.0990928
GO:0030048	actin filament-based movement	BP	104	1	0	0.0992154	1
GO:0090128	regulation of synapse maturation	BP	22	0	1	1	0.0994627
GO:0141085	regulation of inflammasome-mediated signaling pathway	BP	33	0	1	1	0.0995394
GO:0002269	leukocyte activation involved in inflammatory response	BP	35	0	1	1	0.0997072
GO:0016705	oxidoreductase activity, acting on paired donors, with incorporation or reduction of molecular oxygen	MF	114	1	0	0.100028	1
GO:0001091	RNA polymerase II general transcription initiation factor binding	MF	24	0	1	1	0.100278
GO:1904353	regulation of telomere capping	BP	26	0	1	1	0.100825
GO:0141084	inflammasome-mediated signaling pathway	BP	35	0	1	1	0.102554
GO:0031594	neuromuscular junction	CC	96	1	1	0.10275	0.321381
GO:0042180	cellular ketone metabolic process	BP	167	0	2	1	0.102769
GO:0009987	cellular process	BP	11869	13	46	0.347014	0.103052
GO:0042147	retrograde transport, endosome to Golgi	BP	86	1	0	0.103249	1
GO:0001936	regulation of endothelial cell proliferation	BP	109	1	1	0.10329	0.322839
GO:0051493	regulation of cytoskeleton organization	BP	475	2	4	0.103624	0.134172
GO:0030371	translation repressor activity	MF	28	0	1	1	0.103673
GO:0045777	positive regulation of blood pressure	BP	37	0	1	1	0.103952
GO:0110020	regulation of actomyosin structure organization	BP	102	1	0	0.104237	1
GO:0072331	signal transduction by p53 class mediator	BP	141	0	2	1	0.104307
GO:0045648	positive regulation of erythrocyte differentiation	BP	28	0	1	1	0.104314
GO:0006955	immune response	BP	962	1	6	0.610459	0.104405
GO:0071480	cellular response to gamma radiation	BP	28	0	1	1	0.104747
GO:0046320	regulation of fatty acid oxidation	BP	36	0	1	1	0.105341
GO:0010720	positive regulation of cell development	BP	442	0	4	1	0.105359
GO:0032355	response to estradiol	BP	36	0	1	1	0.105448
GO:0061484	hematopoietic stem cell homeostasis	BP	28	0	1	1	0.105674
GO:0048592	eye morphogenesis	BP	149	0	2	1	0.105719
GO:1903055	positive regulation of extracellular matrix organization	BP	27	0	1	1	0.105722
GO:0048018	receptor ligand activity	MF	210	0	2	1	0.105795
GO:0032231	regulation of actin filament bundle assembly	BP	104	1	0	0.106209	1
GO:0099072	regulation of postsynaptic membrane neurotransmitter receptor levels	BP	127	0	2	1	0.106502
GO:0018394	peptidyl-lysine acetylation	BP	26	0	1	1	0.1066
GO:0008285	negative regulation of cell population proliferation	BP	566	2	4	0.106892	0.140874
GO:0099149	regulation of postsynaptic neurotransmitter receptor internalization	BP	26	0	1	1	0.107632
GO:0032941	secretion by tissue	BP	39	0	1	1	0.107943
GO:0090207	regulation of triglyceride metabolic process	BP	35	0	1	1	0.108252
GO:0095500	acetylcholine receptor signaling pathway	BP	34	0	1	1	0.108776
GO:1901653	cellular response to peptide	BP	283	0	3	1	0.109053
GO:0012505	endomembrane system	CC	3339	6	11	0.109084	0.730585
GO:0050918	positive chemotaxis	BP	34	0	1	1	0.109185
GO:0021700	developmental maturation	BP	304	0	3	1	0.10948
GO:1903706	regulation of hemopoiesis	BP	322	0	3	1	0.109599
GO:0008143	poly(A) binding	MF	25	0	1	1	0.10977
GO:0030947	regulation of vascular endothelial growth factor receptor signaling pathway	BP	33	0	1	1	0.109814
GO:0030038	contractile actin filament bundle assembly	BP	107	1	0	0.109825	1
GO:0043149	stress fiber assembly	BP	107	1	0	0.109825	1
GO:0071705	nitrogen compound transport	BP	1665	2	10	0.563498	0.110141
GO:0045070	positive regulation of viral genome replication	BP	24	0	1	1	0.110201
GO:0055037	recycling endosome	CC	141	0	2	1	0.111226
GO:0035987	endodermal cell differentiation	BP	26	0	1	1	0.11124
GO:0007009	plasma membrane organization	BP	126	1	0	0.111349	1
GO:0043425	bHLH transcription factor binding	MF	30	0	1	1	0.111779
GO:0035051	cardiocyte differentiation	BP	159	0	2	1	0.111895
GO:0170033	L-amino acid metabolic process	BP	123	1	0	0.112341	1
GO:0030041	actin filament polymerization	BP	146	0	2	1	0.1127
GO:0042752	regulation of circadian rhythm	BP	104	1	0	0.11276	1
GO:0048027	mRNA 5'-UTR binding	MF	24	0	1	1	0.11292
GO:0016070	RNA metabolic process	BP	3529	1	18	0.988572	0.112929
GO:0008187	poly-pyrimidine tract binding	MF	28	0	1	1	0.113035
GO:0032728	positive regulation of interferon-beta production	BP	37	0	1	1	0.113326
GO:0002683	negative regulation of immune system process	BP	350	0	3	1	0.114096
GO:0043122	regulation of canonical NF-kappaB signal transduction	BP	169	0	2	1	0.114617
GO:0006575	cellular modified amino acid metabolic process	BP	143	1	0	0.114777	1
GO:0051983	regulation of chromosome segregation	BP	121	0	2	1	0.114784
GO:0044305	calyx of Held	CC	30	0	1	1	0.115118
GO:0006622	protein targeting to lysosome	BP	29	0	1	1	0.115207
GO:0050881	musculoskeletal movement	BP	39	0	1	1	0.115212
GO:0031333	negative regulation of protein-containing complex assembly	BP	139	0	2	1	0.115227
GO:0010467	gene expression	BP	4831	3	23	0.935413	0.115554
GO:0008104	protein localization	BP	2305	2	13	0.759009	0.116166
GO:0050870	positive regulation of T cell activation	BP	165	0	2	1	0.116311
GO:0045776	negative regulation of blood pressure	BP	43	0	1	1	0.116385
GO:2000278	regulation of DNA biosynthetic process	BP	112	1	1	0.116545	0.357957
GO:0031526	brush border membrane	CC	44	0	1	1	0.116644
GO:0031267	small GTPase binding	MF	284	1	3	0.287231	0.116662
GO:0071944	cell periphery	CC	3806	5	17	0.276315	0.116726
GO:1904375	regulation of protein localization to cell periphery	BP	140	0	2	1	0.117038
GO:0001935	endothelial cell proliferation	BP	128	1	1	0.117291	0.359895
GO:0034067	protein localization to Golgi apparatus	BP	29	0	1	1	0.117431
GO:0043030	regulation of macrophage activation	BP	39	0	1	1	0.117465
GO:0016052	carbohydrate catabolic process	BP	133	1	0	0.117486	1
GO:1901798	positive regulation of signal transduction by p53 class mediator	BP	30	0	1	1	0.117523
GO:0045637	regulation of myeloid cell differentiation	BP	168	0	2	1	0.117658
GO:0060326	cell chemotaxis	BP	188	1	2	0.153234	0.117708
GO:0035925	mRNA 3'-UTR AU-rich region binding	MF	27	0	1	1	0.117775
GO:2001259	positive regulation of cation channel activity	BP	38	0	1	1	0.118565
GO:0050853	B cell receptor signaling pathway	BP	39	0	1	1	0.11867
GO:1905145	cellular response to acetylcholine	BP	36	0	1	1	0.118744
GO:0007617	mating behavior	BP	36	0	1	1	0.118847
GO:0043394	proteoglycan binding	MF	32	0	1	1	0.119
GO:0046503	glycerolipid catabolic process	BP	40	0	1	1	0.119163
GO:0098862	cluster of actin-based cell projections	CC	133	1	1	0.119359	0.365241
GO:0060986	endocrine hormone secretion	BP	45	0	1	1	0.119552
GO:0006887	exocytosis	BP	318	1	3	0.289977	0.119659
GO:0061900	glial cell activation	BP	38	0	1	1	0.119755
GO:0005246	calcium channel regulator activity	MF	36	0	1	1	0.12032
GO:0048469	cell maturation	BP	168	0	2	1	0.120346
GO:0007269	neurotransmitter secretion	BP	155	1	2	0.155453	0.120631
GO:0099643	signal release from synapse	BP	155	1	2	0.155453	0.120631
GO:0051302	regulation of cell division	BP	145	0	2	1	0.120648
GO:0002762	negative regulation of myeloid leukocyte differentiation	BP	41	0	1	1	0.120748
GO:0007519	skeletal muscle tissue development	BP	159	1	2	0.155702	0.120989
GO:0046628	positive regulation of insulin receptor signaling pathway	BP	26	0	1	1	0.121434
GO:0031952	regulation of protein autophosphorylation	BP	35	0	1	1	0.121613
GO:0031406	carboxylic acid binding	MF	137	1	0	0.121638	1
GO:0051249	regulation of lymphocyte activation	BP	344	0	3	1	0.121666
GO:0060562	epithelial tube morphogenesis	BP	325	0	3	1	0.12231
GO:1902473	regulation of protein localization to synapse	BP	28	0	1	1	0.122643
GO:0009896	positive regulation of catabolic process	BP	471	0	4	1	0.123001
GO:0045576	mast cell activation	BP	50	0	1	1	0.123164
GO:0030140	trans-Golgi network transport vesicle	CC	32	0	1	1	0.123289
GO:0050879	multicellular organismal movement	BP	43	0	1	1	0.123798
GO:0007031	peroxisome organization	BP	36	0	1	1	0.123849
GO:1903859	regulation of dendrite extension	BP	30	0	1	1	0.123905
GO:0001654	eye development	BP	334	0	3	1	0.123956
GO:0021591	ventricular system development	BP	35	0	1	1	0.124029
GO:0001727	lipid kinase activity	MF	37	0	1	1	0.124033
GO:0009897	external side of plasma membrane	CC	228	0	2	1	0.124112
GO:0002526	acute inflammatory response	BP	52	0	1	1	0.124149
GO:0043434	response to peptide hormone	BP	311	0	3	1	0.124149
GO:0002520	immune system development	BP	172	0	2	1	0.12419
GO:0030659	cytoplasmic vesicle membrane	CC	562	2	2	0.124437	0.653304
GO:0014912	negative regulation of smooth muscle cell migration	BP	33	0	1	1	0.124646
GO:0031018	endocrine pancreas development	BP	36	0	1	1	0.124679
GO:2000351	regulation of endothelial cell apoptotic process	BP	44	0	1	1	0.125002
GO:0150063	visual system development	BP	337	0	3	1	0.125069
GO:0002437	inflammatory response to antigenic stimulus	BP	43	0	1	1	0.125281
GO:0098586	cellular response to virus	BP	36	0	1	1	0.125413
GO:0035371	microtubule plus-end	CC	25	0	1	1	0.125619
GO:0021515	cell differentiation in spinal cord	BP	41	0	1	1	0.125629
GO:0005539	glycosaminoglycan binding	MF	150	1	1	0.125717	0.381476
GO:1905144	response to acetylcholine	BP	39	0	1	1	0.125754
GO:0032388	positive regulation of intracellular transport	BP	141	0	2	1	0.126233
GO:0031663	lipopolysaccharide-mediated signaling pathway	BP	45	0	1	1	0.126335
GO:0061061	muscle structure development	BP	599	2	4	0.12662	0.18198
GO:0048880	sensory system development	BP	340	0	3	1	0.12664
GO:0002366	leukocyte activation involved in immune response	BP	198	0	2	1	0.126728
GO:0009986	cell surface	CC	612	1	4	0.42438	0.127055
GO:0097061	dendritic spine organization	BP	101	1	1	0.127209	0.385239
GO:0010837	regulation of keratinocyte proliferation	BP	36	0	1	1	0.127398
GO:0050808	synapse organization	BP	533	2	3	0.1282	0.390341
GO:0030017	sarcomere	CC	147	1	0	0.128231	1
GO:0012506	vesicle membrane	CC	574	2	2	0.128303	0.663424
GO:0050681	nuclear androgen receptor binding	MF	29	0	1	1	0.128617
GO:0036010	protein localization to endosome	BP	28	0	1	1	0.128778
GO:0043005	neuron projection	CC	1277	1	8	0.776243	0.128778
GO:0009790	embryo development	BP	1091	0	7	1	0.128908
GO:0032496	response to lipopolysaccharide	BP	191	0	2	1	0.129108
GO:0043243	positive regulation of protein-containing complex disassembly	BP	32	0	1	1	0.129875
GO:0042220	response to cocaine	BP	37	0	1	1	0.129909
GO:0002224	toll-like receptor signaling pathway	BP	48	0	1	1	0.129967
GO:0045143	homologous chromosome segregation	BP	48	0	1	1	0.130003
GO:0043015	gamma-tubulin binding	MF	33	0	1	1	0.130005
GO:1903039	positive regulation of leukocyte cell-cell adhesion	BP	182	0	2	1	0.130314
GO:0006325	chromatin organization	BP	590	1	5	0.539946	0.130392
GO:0043177	organic acid binding	MF	147	1	0	0.130698	1
GO:0140297	DNA-binding transcription factor binding	MF	468	0	4	1	0.130838
GO:0071300	cellular response to retinoic acid	BP	35	0	1	1	0.130905
GO:0002831	regulation of response to biotic stimulus	BP	361	0	3	1	0.131096
GO:0008168	methyltransferase activity	MF	184	0	2	1	0.131128
GO:2000677	regulation of transcription regulatory region DNA binding	BP	38	0	1	1	0.131208
GO:0002429	immune response-activating cell surface receptor signaling pathway	BP	182	0	2	1	0.131239
GO:0060538	skeletal muscle organ development	BP	167	1	2	0.163218	0.131497
GO:1900078	positive regulation of cellular response to insulin stimulus	BP	29	0	1	1	0.131767
GO:0048483	autonomic nervous system development	BP	36	0	1	1	0.13177
GO:1902041	regulation of extrinsic apoptotic signaling pathway via death domain receptors	BP	39	0	1	1	0.132447
GO:0050854	regulation of antigen receptor-mediated signaling pathway	BP	42	0	1	1	0.132676
GO:0009895	negative regulation of catabolic process	BP	303	0	3	1	0.132772
GO:0051402	neuron apoptotic process	BP	325	0	3	1	0.133
GO:0010608	post-transcriptional regulation of gene expression	BP	459	0	4	1	0.133504
GO:0016363	nuclear matrix	CC	99	1	0	0.133633	1
GO:0002263	cell activation involved in immune response	BP	202	0	2	1	0.133715
GO:0072577	endothelial cell apoptotic process	BP	46	0	1	1	0.133801
GO:0042509	regulation of tyrosine phosphorylation of STAT protein	BP	41	0	1	1	0.133909
GO:0050769	positive regulation of neurogenesis	BP	286	0	3	1	0.133961
GO:0048668	collateral sprouting	BP	32	0	1	1	0.134396
GO:0002768	immune response-regulating cell surface receptor signaling pathway	BP	185	0	2	1	0.134524
GO:0050730	regulation of peptidyl-tyrosine phosphorylation	BP	181	0	2	1	0.134936
GO:0003712	transcription coregulator activity	MF	451	0	4	1	0.134969
GO:1902683	regulation of receptor localization to synapse	BP	31	0	1	1	0.135044
GO:0098876	vesicle-mediated transport to the plasma membrane	BP	148	0	2	1	0.135149
GO:0071889	14-3-3 protein binding	MF	38	0	1	1	0.135438
GO:0055085	transmembrane transport	BP	1091	0	6	1	0.135476
GO:2000765	regulation of cytoplasmic translation	BP	30	0	1	1	0.135707
GO:0006338	chromatin remodeling	BP	437	0	4	1	0.135809
GO:0070717	poly-purine tract binding	MF	32	0	1	1	0.13584
GO:0042770	signal transduction in response to DNA damage	BP	164	0	2	1	0.135949
GO:0043269	regulation of monoatomic ion transport	BP	394	0	3	1	0.136228
GO:0034250	positive regulation of amide metabolic process	BP	150	0	2	1	0.136291
GO:0050919	negative chemotaxis	BP	40	0	1	1	0.136292
GO:0048729	tissue morphogenesis	BP	539	1	4	0.433353	0.136428
GO:0030593	neutrophil chemotaxis	BP	51	0	1	1	0.136691
GO:1903573	negative regulation of response to endoplasmic reticulum stress	BP	38	0	1	1	0.136889
GO:0002287	alpha-beta T cell activation involved in immune response	BP	48	0	1	1	0.137104
GO:0002293	alpha-beta T cell differentiation involved in immune response	BP	48	0	1	1	0.137104
GO:0001569	branching involved in blood vessel morphogenesis	BP	42	0	1	1	0.137136
GO:0046875	ephrin receptor binding	MF	32	0	1	1	0.137233
GO:0016233	telomere capping	BP	38	0	1	1	0.137252
GO:0043392	negative regulation of DNA binding	BP	39	0	1	1	0.13733
GO:1902905	positive regulation of supramolecular fiber organization	BP	157	1	2	0.167362	0.13736
GO:0045931	positive regulation of mitotic cell cycle	BP	126	1	1	0.13755	0.410892
GO:0007095	mitotic G2 DNA damage checkpoint signaling	BP	38	0	1	1	0.137842
GO:0009894	regulation of catabolic process	BP	865	0	6	1	0.137853
GO:0001706	endoderm formation	BP	35	0	1	1	0.137889
GO:0080135	regulation of cellular response to stress	BP	487	0	4	1	0.138068
GO:0030424	axon	CC	674	0	5	1	0.138143
GO:0048679	regulation of axon regeneration	BP	35	0	1	1	0.138213
GO:0050732	negative regulation of peptidyl-tyrosine phosphorylation	BP	45	0	1	1	0.138429
GO:0006952	defense response	BP	1047	1	6	0.641395	0.138697
GO:0032212	positive regulation of telomere maintenance via telomerase	BP	34	0	1	1	0.13881
GO:0002237	response to molecule of bacterial origin	BP	201	0	2	1	0.138814
GO:0043616	keratinocyte proliferation	BP	42	0	1	1	0.138966
GO:0106027	neuron projection organization	BP	112	1	1	0.139631	0.415959
GO:0033157	regulation of intracellular protein transport	BP	158	0	2	1	0.139681
GO:0007143	female meiotic nuclear division	BP	35	0	1	1	0.139803
GO:0048598	embryonic morphogenesis	BP	536	0	4	1	0.140051
GO:0070192	chromosome organization involved in meiotic cell cycle	BP	48	0	1	1	0.140065
GO:0046627	negative regulation of insulin receptor signaling pathway	BP	39	0	1	1	0.140331
GO:1901605	alpha-amino acid metabolic process	BP	159	1	0	0.141105	1
GO:0051155	positive regulation of striated muscle cell differentiation	BP	44	0	1	1	0.142222
GO:0007249	canonical NF-kappaB signal transduction	BP	194	0	2	1	0.142287
GO:0030888	regulation of B cell proliferation	BP	44	0	1	1	0.142592
GO:0016741	transferase activity, transferring one-carbon groups	MF	193	0	2	1	0.142833
GO:0016514	SWI/SNF complex	CC	28	0	1	1	0.142985
GO:0007260	tyrosine phosphorylation of STAT protein	BP	44	0	1	1	0.143126
GO:0050850	positive regulation of calcium-mediated signaling	BP	43	0	1	1	0.143231
GO:0099645	neurotransmitter receptor localization to postsynaptic specialization membrane	BP	38	0	1	1	0.143843
GO:0099633	protein localization to postsynaptic specialization membrane	BP	38	0	1	1	0.143843
GO:0071763	nuclear membrane organization	BP	33	0	1	1	0.144124
GO:0032467	positive regulation of cytokinesis	BP	34	0	1	1	0.144337
GO:0051346	negative regulation of hydrolase activity	BP	161	1	1	0.14439	0.42743
GO:0030901	midbrain development	BP	39	0	1	1	0.144744
GO:0030016	myofibril	CC	166	1	0	0.144838	1
GO:0032205	negative regulation of telomere maintenance	BP	36	0	1	1	0.14499
GO:0005249	voltage-gated potassium channel activity	MF	76	0	1	1	0.14508
GO:0071470	cellular response to osmotic stress	BP	42	0	1	1	0.145101
GO:0001818	negative regulation of cytokine production	BP	202	0	2	1	0.145212
GO:1902003	regulation of amyloid-beta formation	BP	36	0	1	1	0.145362
GO:0005791	rough endoplasmic reticulum	CC	37	0	1	1	0.146066
GO:0002440	production of molecular mediator of immune response	BP	183	1	1	0.146213	0.43178
GO:0002292	T cell differentiation involved in immune response	BP	52	0	1	1	0.146246
GO:0030514	negative regulation of BMP signaling pathway	BP	47	0	1	1	0.146321
GO:0035640	exploration behavior	BP	43	0	1	1	0.146482
GO:0007219	Notch signaling pathway	BP	160	1	0	0.146739	1
GO:0015850	organic hydroxy compound transport	BP	214	0	2	1	0.147201
GO:0016482	cytosolic transport	BP	123	1	0	0.147227	1
GO:1903170	negative regulation of calcium ion transmembrane transport	BP	38	0	1	1	0.147247
GO:0007200	phospholipase C-activating G protein-coupled receptor signaling pathway	BP	62	0	1	1	0.147278
GO:1904949	ATPase complex	CC	139	0	2	1	0.147535
GO:1902531	regulation of intracellular signal transduction	BP	1405	0	8	1	0.14804
GO:0030099	myeloid cell differentiation	BP	374	0	3	1	0.148104
GO:0099501	exocytic vesicle membrane	CC	136	1	1	0.148445	0.437073
GO:0030672	synaptic vesicle membrane	CC	136	1	1	0.148445	0.437073
GO:0005771	multivesicular body	CC	40	0	1	1	0.149151
GO:0043009	chordate embryonic development	BP	709	0	5	1	0.149417
GO:0045202	synapse	CC	1481	2	9	0.523989	0.149498
GO:0030219	megakaryocyte differentiation	BP	45	0	1	1	0.149696
GO:0007010	cytoskeleton organization	BP	1248	3	6	0.149806	0.360632
GO:0034142	toll-like receptor 4 signaling pathway	BP	46	0	1	1	0.15018
GO:0008340	determination of adult lifespan	BP	46	0	1	1	0.150353
GO:0007507	heart development	BP	562	0	4	1	0.150365
GO:0051924	regulation of calcium ion transport	BP	204	0	2	1	0.150488
GO:0050727	regulation of inflammatory response	BP	232	0	2	1	0.150709
GO:0045861	negative regulation of proteolysis	BP	189	1	2	0.176787	0.151234
GO:0031903	microbody membrane	CC	44	0	1	1	0.151488
GO:0005778	peroxisomal membrane	CC	44	0	1	1	0.151488
GO:0140239	postsynaptic endocytosis	BP	36	0	1	1	0.151546
GO:0098884	postsynaptic neurotransmitter receptor internalization	BP	36	0	1	1	0.151546
GO:0014003	oligodendrocyte development	BP	45	0	1	1	0.151579
GO:0001837	epithelial to mesenchymal transition	BP	150	1	1	0.151831	0.445035
GO:0001763	morphogenesis of a branching structure	BP	193	0	2	1	0.152154
GO:1900077	negative regulation of cellular response to insulin stimulus	BP	43	0	1	1	0.152634
GO:0070988	demethylation	BP	34	0	1	1	0.152886
GO:1904262	negative regulation of TORC1 signaling	BP	37	0	1	1	0.153046
GO:0006811	monoatomic ion transport	BP	882	0	5	1	0.153187
GO:0051216	cartilage development	BP	177	1	0	0.153855	1
GO:0043292	contractile fiber	CC	175	1	0	0.154187	1
GO:0043583	ear development	BP	210	0	2	1	0.15422
GO:0032527	protein exit from endoplasmic reticulum	BP	41	0	1	1	0.154399
GO:0048010	vascular endothelial growth factor receptor signaling pathway	BP	49	0	1	1	0.154689
GO:0051651	maintenance of location in cell	BP	188	0	2	1	0.154922
GO:0032642	regulation of chemokine production	BP	62	0	1	1	0.155454
GO:0051495	positive regulation of cytoskeleton organization	BP	170	1	2	0.179703	0.155503
GO:1904358	positive regulation of telomere maintenance via telomere lengthening	BP	38	0	1	1	0.155637
GO:0046872	metal ion binding	MF	2940	5	12	0.155708	0.363054
GO:0043154	negative regulation of cysteine-type endopeptidase activity involved in apoptotic process	BP	48	0	1	1	0.156317
GO:1900026	positive regulation of substrate adhesion-dependent cell spreading	BP	38	0	1	1	0.156581
GO:0009792	embryo development ending in birth or egg hatching	BP	721	0	5	1	0.156628
GO:0003179	heart valve morphogenesis	BP	50	0	1	1	0.157248
GO:0061005	cell differentiation involved in kidney development	BP	45	0	1	1	0.157388
GO:0016925	protein sumoylation	BP	40	0	1	1	0.15784
GO:0034762	regulation of transmembrane transport	BP	400	0	3	1	0.157919
GO:0031369	translation initiation factor binding	MF	36	0	1	1	0.158498
GO:0045646	regulation of erythrocyte differentiation	BP	46	0	1	1	0.158742
GO:0070570	regulation of neuron projection regeneration	BP	41	0	1	1	0.158778
GO:0060688	regulation of morphogenesis of a branching structure	BP	48	0	1	1	0.158854
GO:0051345	positive regulation of hydrolase activity	BP	372	0	3	1	0.159139
GO:0099092	postsynaptic density, intracellular component	CC	42	0	1	1	0.15924
GO:0005575	cellular_component	CC	13955	13	50	0.911478	0.159398
GO:1990752	microtubule end	CC	33	0	1	1	0.159524
GO:0003723	RNA binding	MF	1019	0	7	1	0.160307
GO:0051020	GTPase binding	MF	323	1	3	0.325478	0.160558
GO:1901981	phosphatidylinositol phosphate binding	MF	164	1	0	0.160606	1
GO:0005102	signaling receptor binding	MF	1044	0	6	1	0.160784
GO:0019098	reproductive behavior	BP	49	0	1	1	0.160833
GO:0000803	sex chromosome	CC	37	0	1	1	0.160892
GO:0048821	erythrocyte development	BP	49	0	1	1	0.161039
GO:0060412	ventricular septum morphogenesis	BP	45	0	1	1	0.161079
GO:0002752	cell surface pattern recognition receptor signaling pathway	BP	51	0	1	1	0.161254
GO:0140895	cell surface toll-like receptor signaling pathway	BP	51	0	1	1	0.161254
GO:0071897	DNA biosynthetic process	BP	166	1	1	0.161266	0.466797
GO:0009410	response to xenobiotic stimulus	BP	215	0	2	1	0.161646
GO:0030001	metal ion transport	BP	669	0	4	1	0.162009
GO:0060074	synapse maturation	BP	38	0	1	1	0.16247
GO:0000785	chromatin	CC	646	0	5	1	0.16249
GO:0021846	cell proliferation in forebrain	BP	37	0	1	1	0.163449
GO:0016772	transferase activity, transferring phosphorus-containing groups	MF	781	1	5	0.568314	0.164092
GO:0034399	nuclear periphery	CC	125	1	0	0.164497	1
GO:0051017	actin filament bundle assembly	BP	161	1	0	0.164583	1
GO:0055001	muscle cell development	BP	182	1	0	0.164883	1
GO:0097484	dendrite extension	BP	41	0	1	1	0.164886
GO:1901681	sulfur compound binding	MF	193	1	1	0.165007	0.475254
GO:0002220	innate immune response activating cell surface receptor signaling pathway	BP	54	0	1	1	0.165449
GO:0006836	neurotransmitter transport	BP	193	1	2	0.186349	0.165628
GO:0010332	response to gamma radiation	BP	50	0	1	1	0.166115
GO:0009314	response to radiation	BP	363	0	3	1	0.166289
GO:0043169	cation binding	MF	3012	5	12	0.166332	0.392601
GO:0004714	transmembrane receptor protein tyrosine kinase activity	MF	54	0	1	1	0.166477
GO:0006468	protein phosphorylation	BP	1195	1	7	0.738261	0.167361
GO:0030838	positive regulation of actin filament polymerization	BP	46	0	1	1	0.167597
GO:0043547	positive regulation of GTPase activity	BP	193	0	2	1	0.167609
GO:0051051	negative regulation of transport	BP	382	0	3	1	0.167688
GO:0061572	actin filament bundle organization	BP	165	1	0	0.168088	1
GO:2000117	negative regulation of cysteine-type endopeptidase activity	BP	53	0	1	1	0.168099
GO:0098552	side of membrane	CC	449	0	3	1	0.168279
GO:0034599	cellular response to oxidative stress	BP	205	0	2	1	0.168529
GO:0034605	cellular response to heat	BP	43	0	1	1	0.168649
GO:0002042	cell migration involved in sprouting angiogenesis	BP	49	0	1	1	0.168662
GO:1903317	regulation of protein maturation	BP	54	0	1	1	0.169058
GO:1902991	regulation of amyloid precursor protein catabolic process	BP	43	0	1	1	0.169256
GO:0001662	behavioral fear response	BP	50	0	1	1	0.169815
GO:0048599	oocyte development	BP	51	0	1	1	0.170063
GO:1901224	positive regulation of non-canonical NF-kappaB signal transduction	BP	54	0	1	1	0.170343
GO:1901019	regulation of calcium ion transmembrane transporter activity	BP	51	0	1	1	0.170396
GO:0000266	mitochondrial fission	BP	47	0	1	1	0.170537
GO:0048705	skeletal system morphogenesis	BP	198	1	0	0.170601	1
GO:0010810	regulation of cell-substrate adhesion	BP	199	1	2	0.189632	0.170681
GO:0007094	mitotic spindle assembly checkpoint signaling	BP	44	0	1	1	0.170785
GO:0071173	spindle assembly checkpoint signaling	BP	44	0	1	1	0.170785
GO:0099590	neurotransmitter receptor internalization	BP	43	0	1	1	0.171186
GO:0090304	nucleic acid metabolic process	BP	4016	2	19	0.958535	0.171238
GO:0009994	oocyte differentiation	BP	52	0	1	1	0.171344
GO:0051494	negative regulation of cytoskeleton organization	BP	157	1	0	0.171345	1
GO:0006305	DNA alkylation	BP	38	0	1	1	0.171356
GO:0006306	DNA methylation	BP	38	0	1	1	0.171356
GO:0002275	myeloid cell activation involved in immune response	BP	69	0	1	1	0.171442
GO:0032602	chemokine production	BP	68	0	1	1	0.171548
GO:0150076	neuroinflammatory response	BP	55	0	1	1	0.17205
GO:0032608	interferon-beta production	BP	56	0	1	1	0.172083
GO:0032648	regulation of interferon-beta production	BP	56	0	1	1	0.172083
GO:1900087	positive regulation of G1/S transition of mitotic cell cycle	BP	47	0	1	1	0.17225
GO:0045055	regulated exocytosis	BP	208	1	2	0.190948	0.172739
GO:1901652	response to peptide	BP	367	0	3	1	0.173042
GO:0006623	protein targeting to vacuole	BP	46	0	1	1	0.173237
GO:0019933	cAMP-mediated signaling	BP	59	0	1	1	0.173447
GO:0045670	regulation of osteoclast differentiation	BP	58	0	1	1	0.173607
GO:1902904	negative regulation of supramolecular fiber organization	BP	161	1	0	0.174093	1
GO:0098926	postsynaptic signal transduction	BP	52	0	1	1	0.1741
GO:0002250	adaptive immune response	BP	261	0	2	1	0.174225
GO:0043066	negative regulation of apoptotic process	BP	783	0	5	1	0.174435
GO:0045197	establishment or maintenance of epithelial cell apical/basal polarity	BP	44	0	1	1	0.174617
GO:0060537	muscle tissue development	BP	397	1	3	0.336451	0.174626
GO:0010762	regulation of fibroblast migration	BP	46	0	1	1	0.174678
GO:0006904	vesicle docking involved in exocytosis	BP	44	0	1	1	0.174812
GO:0002209	behavioral defense response	BP	51	0	1	1	0.174914
GO:0140938	histone H3 methyltransferase activity	MF	40	0	1	1	0.175057
GO:0071174	mitotic spindle checkpoint signaling	BP	46	0	1	1	0.175385
GO:0001707	mesoderm formation	BP	53	0	1	1	0.175899
GO:0045732	positive regulation of protein catabolic process	BP	182	0	2	1	0.176177
GO:0031329	regulation of cellular catabolic process	BP	550	0	4	1	0.176303
GO:0008076	voltage-gated potassium channel complex	CC	69	0	1	1	0.176386
GO:0046914	transition metal ion binding	MF	759	2	2	0.176529	0.766938
GO:0051926	negative regulation of calcium ion transport	BP	51	0	1	1	0.176534
GO:0005801	cis-Golgi network	CC	51	0	1	1	0.177056
GO:0048568	embryonic organ development	BP	411	0	3	1	0.177333
GO:0016604	nuclear body	CC	699	0	5	1	0.177416
GO:0001881	receptor recycling	BP	50	0	1	1	0.177759
GO:0014911	positive regulation of smooth muscle cell migration	BP	60	0	1	1	0.178657
GO:0048538	thymus development	BP	49	0	1	1	0.178823
GO:0045841	negative regulation of mitotic metaphase/anaphase transition	BP	46	0	1	1	0.179321
GO:0033048	negative regulation of mitotic sister chromatid segregation	BP	46	0	1	1	0.179321
GO:2000816	negative regulation of mitotic sister chromatid separation	BP	46	0	1	1	0.179321
GO:0033046	negative regulation of sister chromatid segregation	BP	46	0	1	1	0.179321
GO:0034205	amyloid-beta formation	BP	46	0	1	1	0.179446
GO:0017069	snRNA binding	MF	41	0	1	1	0.179575
GO:0019898	extrinsic component of membrane	CC	167	1	0	0.179782	1
GO:0071621	granulocyte chemotaxis	BP	66	0	1	1	0.179811
GO:1990266	neutrophil migration	BP	69	0	1	1	0.179902
GO:0052548	regulation of endopeptidase activity	BP	203	1	1	0.180428	0.509091
GO:0050886	endocrine process	BP	69	0	1	1	0.180657
GO:0071407	cellular response to organic cyclic compound	BP	385	0	3	1	0.181022
GO:0022409	positive regulation of cell-cell adhesion	BP	219	0	2	1	0.181243
GO:0033365	protein localization to organelle	BP	907	0	6	1	0.181317
GO:0022627	cytosolic small ribosomal subunit	CC	43	0	1	1	0.182021
GO:0044818	mitotic G2/M transition checkpoint	BP	53	0	1	1	0.182103
GO:0045663	positive regulation of myoblast differentiation	BP	40	0	1	1	0.182112
GO:0019318	hexose metabolic process	BP	202	1	0	0.182371	1
GO:0043588	skin development	BP	212	0	2	1	0.182511
GO:0042100	B cell proliferation	BP	57	0	1	1	0.182764
GO:0031330	negative regulation of cellular catabolic process	BP	188	0	2	1	0.183229
GO:0051962	positive regulation of nervous system development	BP	343	0	3	1	0.183295
GO:1905819	negative regulation of chromosome separation	BP	47	0	1	1	0.183418
GO:1902100	negative regulation of metaphase/anaphase transition of cell cycle	BP	47	0	1	1	0.183418
GO:0019904	protein domain specific binding	MF	719	0	5	1	0.183448
GO:0002286	T cell activation involved in immune response	BP	67	0	1	1	0.183479
GO:1904036	negative regulation of epithelial cell apoptotic process	BP	57	0	1	1	0.183481
GO:1903053	regulation of extracellular matrix organization	BP	58	0	1	1	0.183714
GO:0099091	postsynaptic specialization, intracellular component	CC	50	0	1	1	0.183762
GO:0050672	negative regulation of lymphocyte proliferation	BP	61	0	1	1	0.183781
GO:0030834	regulation of actin filament depolymerization	BP	46	0	1	1	0.184655
GO:0097009	energy homeostasis	BP	64	0	1	1	0.184704
GO:0043021	ribonucleoprotein complex binding	MF	177	0	2	1	0.184988
GO:0003208	cardiac ventricle morphogenesis	BP	60	0	1	1	0.185005
GO:0032945	negative regulation of mononuclear cell proliferation	BP	62	0	1	1	0.185167
GO:0046983	protein dimerization activity	MF	831	0	5	1	0.185447
GO:0001541	ovarian follicle development	BP	58	0	1	1	0.185506
GO:0150034	distal axon	CC	356	0	3	1	0.185815
GO:0050906	detection of stimulus involved in sensory perception	BP	75	0	1	1	0.186234
GO:0032271	regulation of protein polymerization	BP	181	0	2	1	0.186321
GO:0044093	positive regulation of molecular function	BP	1042	0	6	1	0.186433
GO:0098927	vesicle-mediated transport between endosomal compartments	BP	46	0	1	1	0.186534
GO:0030324	lung development	BP	194	1	0	0.187089	1
GO:0031577	spindle checkpoint signaling	BP	50	0	1	1	0.187412
GO:0030658	transport vesicle membrane	CC	177	1	1	0.18749	0.524049
GO:0042596	fear response	BP	56	0	1	1	0.187842
GO:0035195	miRNA-mediated post-transcriptional gene silencing	BP	49	0	1	1	0.187892
GO:0036477	somatodendritic compartment	CC	962	1	6	0.676844	0.187912
GO:0042307	positive regulation of protein import into nucleus	BP	47	0	1	1	0.188031
GO:0042734	presynaptic membrane	CC	215	0	2	1	0.188161
GO:0051985	negative regulation of chromosome segregation	BP	49	0	1	1	0.188618
GO:0003170	heart valve development	BP	61	0	1	1	0.189037
GO:0032481	positive regulation of type I interferon production	BP	63	0	1	1	0.189387
GO:0031985	Golgi cisterna	CC	60	0	1	1	0.189577
GO:0030323	respiratory tube development	BP	197	1	0	0.189682	1
GO:0140718	facultative heterochromatin formation	BP	43	0	1	1	0.189739
GO:0043069	negative regulation of programmed cell death	BP	810	0	5	1	0.189973
GO:0048332	mesoderm morphogenesis	BP	57	0	1	1	0.190147
GO:0051279	regulation of release of sequestered calcium ion into cytosol	BP	59	0	1	1	0.190372
GO:0060042	retina morphogenesis in camera-type eye	BP	63	0	1	1	0.190822
GO:0007623	circadian rhythm	BP	190	1	0	0.191	1
GO:0030042	actin filament depolymerization	BP	49	0	1	1	0.191139
GO:0005267	potassium channel activity	MF	96	0	1	1	0.191572
GO:0006403	RNA localization	BP	162	0	2	1	0.192156
GO:0018108	peptidyl-tyrosine phosphorylation	BP	226	0	2	1	0.192452
GO:0021799	cerebral cortex radially oriented cell migration	BP	40	0	1	1	0.192478
GO:0001227	DNA-binding transcription repressor activity, RNA polymerase II-specific	MF	235	0	2	1	0.192975
GO:0051251	positive regulation of lymphocyte activation	BP	232	0	2	1	0.193188
GO:0003678	DNA helicase activity	MF	55	0	1	1	0.193264
GO:0099054	presynapse assembly	BP	53	0	1	1	0.193477
GO:0070588	calcium ion transmembrane transport	BP	247	0	2	1	0.193544
GO:0070664	negative regulation of leukocyte proliferation	BP	66	0	1	1	0.194435
GO:0018212	peptidyl-tyrosine modification	BP	228	0	2	1	0.194482
GO:0065009	regulation of molecular function	BP	1765	1	9	0.857804	0.194985
GO:0071709	membrane assembly	BP	49	0	1	1	0.195408
GO:0005996	monosaccharide metabolic process	BP	218	1	0	0.195705	1
GO:0001656	metanephros development	BP	70	0	1	1	0.195744
GO:0035088	establishment or maintenance of apical/basal cell polarity	BP	50	0	1	1	0.195745
GO:0061245	establishment or maintenance of bipolar cell polarity	BP	50	0	1	1	0.195745
GO:0001825	blastocyst formation	BP	49	0	1	1	0.195822
GO:0001756	somitogenesis	BP	60	0	1	1	0.195931
GO:0032609	type II interferon production	BP	71	0	1	1	0.196585
GO:0098900	regulation of action potential	BP	61	0	1	1	0.196657
GO:0031519	PcG protein complex	CC	48	0	1	1	0.196706
GO:0001540	amyloid-beta binding	MF	58	0	1	1	0.196819
GO:0031400	negative regulation of protein modification process	BP	391	0	3	1	0.197226
GO:0006518	peptide metabolic process	BP	766	1	5	0.592786	0.197303
GO:0006954	inflammatory response	BP	489	0	3	1	0.197316
GO:1901799	negative regulation of proteasomal protein catabolic process	BP	51	0	1	1	0.198261
GO:0032259	methylation	BP	225	0	2	1	0.198268
GO:0042551	neuron maturation	BP	57	0	1	1	0.198293
GO:1905475	regulation of protein localization to membrane	BP	195	0	2	1	0.198534
GO:0001217	DNA-binding transcription repressor activity	MF	240	0	2	1	0.198749
GO:0005634	nucleus	CC	6043	3	27	0.988419	0.198853
GO:0031016	pancreas development	BP	62	0	1	1	0.199323
GO:0006520	amino acid metabolic process	BP	223	1	0	0.199706	1
GO:0052547	regulation of peptidase activity	BP	235	1	1	0.199844	0.549425
GO:0016444	somatic cell DNA recombination	BP	58	0	1	1	0.199855
GO:0002562	somatic diversification of immune receptors via germline recombination within a single locus	BP	58	0	1	1	0.199855
GO:0034332	adherens junction organization	BP	53	0	1	1	0.200037
GO:0007162	negative regulation of cell adhesion	BP	227	0	2	1	0.20022
GO:0006635	fatty acid beta-oxidation	BP	67	0	1	1	0.200489
GO:0044282	small molecule catabolic process	BP	252	1	1	0.200758	0.551263
GO:0019882	antigen processing and presentation	BP	74	0	1	1	0.201486
GO:0003407	neural retina development	BP	67	0	1	1	0.202117
GO:0003729	mRNA binding	MF	314	0	3	1	0.202303
GO:0006998	nuclear envelope organization	BP	49	0	1	1	0.202374
GO:0050729	positive regulation of inflammatory response	BP	83	0	1	1	0.202683
GO:0061462	protein localization to lysosome	BP	55	0	1	1	0.20297
GO:0034330	cell junction organization	BP	745	2	4	0.203066	0.351228
GO:0043197	dendritic spine	CC	192	1	0	0.203455	1
GO:0016278	lysine N-methyltransferase activity	MF	55	0	1	1	0.203576
GO:0016279	protein-lysine N-methyltransferase activity	MF	55	0	1	1	0.203576
GO:0045839	negative regulation of mitotic nuclear division	BP	55	0	1	1	0.203843
GO:0050435	amyloid-beta metabolic process	BP	54	0	1	1	0.203859
GO:0007589	body fluid secretion	BP	67	0	1	1	0.204081
GO:0090092	regulation of transmembrane receptor protein serine/threonine kinase signaling pathway	BP	228	0	2	1	0.204296
GO:0071702	organic substance transport	BP	1968	2	10	0.641224	0.205011
GO:0071695	anatomical structure maturation	BP	236	0	2	1	0.205078
GO:0072657	protein localization to membrane	BP	584	0	4	1	0.205405
GO:1902808	positive regulation of cell cycle G1/S phase transition	BP	59	0	1	1	0.205502
GO:0032210	regulation of telomere maintenance via telomerase	BP	52	0	1	1	0.205519
GO:0060541	respiratory system development	BP	222	1	0	0.206049	1
GO:0032526	response to retinoic acid	BP	62	0	1	1	0.206554
GO:0008081	phosphoric diester hydrolase activity	MF	72	0	1	1	0.20724
GO:1903293	phosphatase complex	CC	49	0	1	1	0.207784
GO:0008287	protein serine/threonine phosphatase complex	CC	49	0	1	1	0.207784
GO:0005080	protein kinase C binding	MF	55	0	1	1	0.208091
GO:0019827	stem cell population maintenance	BP	186	0	2	1	0.208155
GO:0045069	regulation of viral genome replication	BP	59	0	1	1	0.208403
GO:0019199	transmembrane receptor protein kinase activity	MF	70	0	1	1	0.208497
GO:0046425	regulation of receptor signaling pathway via JAK-STAT	BP	60	0	1	1	0.2085
GO:0061448	connective tissue development	BP	252	1	2	0.213456	0.208644
GO:0033047	regulation of mitotic sister chromatid segregation	BP	53	0	1	1	0.208683
GO:0044309	neuron spine	CC	198	1	0	0.209447	1
GO:1904062	regulation of monoatomic cation transmembrane transport	BP	255	0	2	1	0.210292
GO:0034705	potassium channel complex	CC	82	0	1	1	0.210372
GO:0051784	negative regulation of nuclear division	BP	58	0	1	1	0.210573
GO:1900024	regulation of substrate adhesion-dependent cell spreading	BP	54	0	1	1	0.210642
GO:0002696	positive regulation of leukocyte activation	BP	249	0	2	1	0.210648
GO:0004857	enzyme inhibitor activity	MF	224	1	2	0.214838	0.210825
GO:0072666	establishment of protein localization to vacuole	BP	59	0	1	1	0.211215
GO:0009059	macromolecule biosynthetic process	BP	5237	5	23	0.707611	0.211307
GO:0042255	ribosome assembly	BP	61	0	1	1	0.211699
GO:0048524	positive regulation of viral process	BP	53	0	1	1	0.211708
GO:0006641	triglyceride metabolic process	BP	72	0	1	1	0.211915
GO:0045638	negative regulation of myeloid cell differentiation	BP	70	0	1	1	0.21225
GO:0030374	nuclear receptor coactivator activity	MF	50	0	1	1	0.212292
GO:0007601	visual perception	BP	82	0	1	1	0.212576
GO:1904427	positive regulation of calcium ion transmembrane transport	BP	72	0	1	1	0.212608
GO:0032414	positive regulation of ion transmembrane transporter activity	BP	68	0	1	1	0.213034
GO:0045165	cell fate commitment	BP	221	0	2	1	0.213649
GO:0010972	negative regulation of G2/M transition of mitotic cell cycle	BP	63	0	1	1	0.215144
GO:0035194	regulatory ncRNA-mediated post-transcriptional gene silencing	BP	56	0	1	1	0.215184
GO:0050795	regulation of behavior	BP	71	0	1	1	0.215426
GO:0098727	maintenance of cell number	BP	191	0	2	1	0.216112
GO:1903037	regulation of leukocyte cell-cell adhesion	BP	245	0	2	1	0.216402
GO:0032007	negative regulation of TOR signaling	BP	57	0	1	1	0.216617
GO:0048562	embryonic organ morphogenesis	BP	253	0	2	1	0.216696
GO:0001222	transcription corepressor binding	MF	54	0	1	1	0.216921
GO:1902105	regulation of leukocyte differentiation	BP	248	0	2	1	0.217092
GO:0048813	dendrite morphogenesis	BP	185	0	2	1	0.217265
GO:0050953	sensory perception of light stimulus	BP	85	0	1	1	0.217515
GO:0032993	protein-DNA complex	CC	726	0	5	1	0.21774
GO:0042987	amyloid precursor protein catabolic process	BP	58	0	1	1	0.217793
GO:1903078	positive regulation of protein localization to plasma membrane	BP	58	0	1	1	0.217918
GO:0051179	localization	BP	4301	3	19	0.873605	0.218265
GO:0044091	membrane biogenesis	BP	55	0	1	1	0.219279
GO:1904892	regulation of receptor signaling pathway via STAT	BP	65	0	1	1	0.219738
GO:0010965	regulation of mitotic sister chromatid separation	BP	55	0	1	1	0.219924
GO:0002200	somatic diversification of immune receptors	BP	64	0	1	1	0.220046
GO:0019935	cyclic-nucleotide-mediated signaling	BP	79	0	1	1	0.220051
GO:0008283	cell population proliferation	BP	1610	2	8	0.496728	0.220529
GO:0140296	general transcription initiation factor binding	MF	57	0	1	1	0.220999
GO:0006898	receptor-mediated endocytosis	BP	227	0	2	1	0.221928
GO:0006812	monoatomic cation transport	BP	743	0	4	1	0.221962
GO:0007492	endoderm development	BP	62	0	1	1	0.222293
GO:0043539	protein serine/threonine kinase activator activity	MF	61	0	1	1	0.222929
GO:0043621	protein self-association	MF	66	0	1	1	0.223134
GO:0051149	positive regulation of muscle cell differentiation	BP	69	0	1	1	0.22319
GO:1902750	negative regulation of cell cycle G2/M phase transition	BP	65	0	1	1	0.223424
GO:0007059	chromosome segregation	BP	378	0	3	1	0.223557
GO:0099172	presynapse organization	BP	60	0	1	1	0.223578
GO:0007019	microtubule depolymerization	BP	54	0	1	1	0.223773
GO:0006970	response to osmotic stress	BP	69	0	1	1	0.224096
GO:0008625	extrinsic apoptotic signaling pathway via death domain receptors	BP	69	0	1	1	0.224112
GO:0032411	positive regulation of transporter activity	BP	72	0	1	1	0.224278
GO:0097530	granulocyte migration	BP	85	0	1	1	0.22442
GO:0060993	kidney morphogenesis	BP	80	0	1	1	0.224933
GO:0045773	positive regulation of axon extension	BP	51	0	1	1	0.225564
GO:0071277	cellular response to calcium ion	BP	76	0	1	1	0.226469
GO:0014009	glial cell proliferation	BP	64	0	1	1	0.226855
GO:0043412	macromolecule modification	BP	2717	3	13	0.582223	0.227787
GO:0009582	detection of abiotic stimulus	BP	89	0	1	1	0.22856
GO:0009581	detection of external stimulus	BP	89	0	1	1	0.22856
GO:1903539	protein localization to postsynaptic membrane	BP	63	0	1	1	0.228578
GO:0051781	positive regulation of cell division	BP	65	0	1	1	0.228864
GO:1902106	negative regulation of leukocyte differentiation	BP	81	0	1	1	0.229189
GO:0045121	membrane raft	CC	253	1	2	0.229699	0.235566
GO:0005694	chromosome	CC	1167	0	7	1	0.229719
GO:0098857	membrane microdomain	CC	254	1	2	0.230075	0.236201
GO:0099504	synaptic vesicle cycle	BP	215	1	2	0.230183	0.23626
GO:0061053	somite development	BP	75	0	1	1	0.230349
GO:0062237	protein localization to postsynapse	BP	64	0	1	1	0.230354
GO:0035914	skeletal muscle cell differentiation	BP	70	0	1	1	0.230425
GO:0050867	positive regulation of cell activation	BP	269	0	2	1	0.230616
GO:0007631	feeding behavior	BP	83	0	1	1	0.230629
GO:0050863	regulation of T cell activation	BP	252	0	2	1	0.230735
GO:0035091	phosphatidylinositol binding	MF	247	1	0	0.231135	1
GO:0048278	vesicle docking	BP	62	0	1	1	0.231227
GO:0060411	cardiac septum morphogenesis	BP	71	0	1	1	0.231603
GO:0010761	fibroblast migration	BP	68	0	1	1	0.232258
GO:0008544	epidermis development	BP	246	0	2	1	0.232816
GO:0051306	mitotic sister chromatid separation	BP	58	0	1	1	0.232889
GO:0071479	cellular response to ionizing radiation	BP	70	0	1	1	0.233361
GO:0001938	positive regulation of endothelial cell proliferation	BP	76	0	1	1	0.234012
GO:0051966	regulation of synaptic transmission, glutamatergic	BP	78	0	1	1	0.234478
GO:1904063	negative regulation of cation transmembrane transport	BP	71	0	1	1	0.234833
GO:0010827	regulation of glucose transmembrane transport	BP	70	0	1	1	0.234856
GO:0045661	regulation of myoblast differentiation	BP	62	0	1	1	0.235117
GO:0022843	voltage-gated monoatomic cation channel activity	MF	109	0	1	1	0.235138
GO:0072080	nephron tubule development	BP	79	0	1	1	0.235656
GO:0051146	striated muscle cell differentiation	BP	266	1	1	0.23674	0.619413
GO:1901222	regulation of non-canonical NF-kappaB signal transduction	BP	78	0	1	1	0.237786
GO:0003674	molecular_function	MF	13737	11	49	0.994474	0.238194
GO:0045132	meiotic chromosome segregation	BP	75	0	1	1	0.238386
GO:0006278	RNA-templated DNA biosynthetic process	BP	63	0	1	1	0.238487
GO:0007004	telomere maintenance via telomerase	BP	63	0	1	1	0.238487
GO:0045639	positive regulation of myeloid cell differentiation	BP	79	0	1	1	0.239771
GO:1904356	regulation of telomere maintenance via telomere lengthening	BP	61	0	1	1	0.239804
GO:0005840	ribosome	CC	235	0	2	1	0.240004
GO:0050848	regulation of calcium-mediated signaling	BP	74	0	1	1	0.240688
GO:0031970	organelle envelope lumen	CC	80	0	1	1	0.240718
GO:0034765	regulation of monoatomic ion transmembrane transport	BP	284	0	2	1	0.240853
GO:0042325	regulation of phosphorylation	BP	882	0	5	1	0.241474
GO:0019217	regulation of fatty acid metabolic process	BP	80	0	1	1	0.24173
GO:0030336	negative regulation of cell migration	BP	258	1	1	0.241954	0.628629
GO:0030054	cell junction	CC	1965	2	10	0.664368	0.242073
GO:0009968	negative regulation of signal transduction	BP	1126	1	6	0.708332	0.242272
GO:0009062	fatty acid catabolic process	BP	87	0	1	1	0.242776
GO:0048511	rhythmic process	BP	259	1	0	0.243083	1
GO:0045913	positive regulation of carbohydrate metabolic process	BP	80	0	1	1	0.24319
GO:0021795	cerebral cortex cell migration	BP	54	0	1	1	0.243267
GO:0034976	response to endoplasmic reticulum stress	BP	236	0	2	1	0.243919
GO:0006414	translational elongation	BP	66	0	1	1	0.243941
GO:0006412	translation	BP	599	0	4	1	0.244099
GO:0002009	morphogenesis of an epithelium	BP	459	1	3	0.386172	0.244402
GO:1903707	negative regulation of hemopoiesis	BP	87	0	1	1	0.244522
GO:0031410	cytoplasmic vesicle	CC	1649	3	6	0.245895	0.596164
GO:0061951	establishment of protein localization to plasma membrane	BP	67	0	1	1	0.24633
GO:0008021	synaptic vesicle	CC	241	1	2	0.246425	0.264029
GO:2001257	regulation of cation channel activity	BP	85	0	1	1	0.246581
GO:0009953	dorsal/ventral pattern formation	BP	83	0	1	1	0.246845
GO:0097708	intracellular vesicle	CC	1654	3	6	0.247224	0.598973
GO:0048663	neuron fate commitment	BP	72	0	1	1	0.247252
GO:0007159	leukocyte cell-cell adhesion	BP	270	0	2	1	0.247521
GO:0022607	cellular component assembly	BP	2529	3	12	0.526143	0.247783
GO:0032507	maintenance of protein location in cell	BP	66	0	1	1	0.248373
GO:0001099	basal RNA polymerase II transcription machinery binding	MF	63	0	1	1	0.248777
GO:0001098	basal transcription machinery binding	MF	63	0	1	1	0.248777
GO:0030864	cortical actin cytoskeleton	CC	70	0	1	1	0.248968
GO:0016441	post-transcriptional gene silencing	BP	65	0	1	1	0.249365
GO:0031399	regulation of protein modification process	BP	1099	0	6	1	0.249375
GO:0046330	positive regulation of JNK cascade	BP	74	0	1	1	0.249524
GO:0065003	protein-containing complex assembly	BP	1314	1	7	0.780873	0.250099
GO:0098588	bounding membrane of organelle	CC	1117	2	6	0.337637	0.250456
GO:0006626	protein targeting to mitochondrion	BP	74	0	1	1	0.250638
GO:0043198	dendritic shaft	CC	68	0	1	1	0.251192
GO:2000146	negative regulation of cell motility	BP	268	1	1	0.251552	0.645171
GO:1903051	negative regulation of proteolysis involved in protein catabolic process	BP	67	0	1	1	0.251633
GO:0030426	growth cone	CC	204	0	2	1	0.253331
GO:0042306	regulation of protein import into nucleus	BP	69	0	1	1	0.253372
GO:0043112	receptor metabolic process	BP	75	0	1	1	0.253439
GO:0051235	maintenance of location	BP	274	0	2	1	0.254547
GO:0007517	muscle organ development	BP	285	1	2	0.254815	0.278698
GO:0090288	negative regulation of cellular response to growth factor stimulus	BP	86	0	1	1	0.254946
GO:0061326	renal tubule development	BP	86	0	1	1	0.255418
GO:0000209	protein polyubiquitination	BP	237	1	2	0.255674	0.280059
GO:2000179	positive regulation of neural precursor cell proliferation	BP	71	0	1	1	0.255735
GO:0043043	peptide biosynthetic process	BP	619	1	4	0.523244	0.255757
GO:0044773	mitotic DNA damage checkpoint signaling	BP	78	0	1	1	0.255812
GO:0009408	response to heat	BP	74	0	1	1	0.256103
GO:0035019	somatic stem cell population maintenance	BP	71	0	1	1	0.256518
GO:1904377	positive regulation of protein localization to cell periphery	BP	69	0	1	1	0.256991
GO:0034766	negative regulation of monoatomic ion transmembrane transport	BP	78	0	1	1	0.257127
GO:0036464	cytoplasmic ribonucleoprotein granule	CC	214	0	2	1	0.257291
GO:0003281	ventricular septum development	BP	75	0	1	1	0.257324
GO:0006446	regulation of translational initiation	BP	62	0	1	1	0.257325
GO:0070382	exocytic vesicle	CC	260	1	2	0.257507	0.283332
GO:0090068	positive regulation of cell cycle process	BP	232	0	2	1	0.257783
GO:0031981	nuclear lumen	CC	3584	1	17	0.991634	0.257966
GO:0006304	DNA modification	BP	68	0	1	1	0.258013
GO:0007189	adenylate cyclase-activating G protein-coupled receptor signaling pathway	BP	99	0	1	1	0.258072
GO:0050775	positive regulation of dendrite morphogenesis	BP	61	0	1	1	0.258271
GO:0022604	regulation of cell morphogenesis	BP	249	1	2	0.259721	0.287173
GO:0003724	RNA helicase activity	MF	67	0	1	1	0.259758
GO:0010770	positive regulation of cell morphogenesis	BP	62	0	1	1	0.260599
GO:0021695	cerebellar cortex development	BP	69	0	1	1	0.260737
GO:1990841	promoter-specific chromatin binding	MF	66	0	1	1	0.260767
GO:0006402	mRNA catabolic process	BP	221	0	2	1	0.260905
GO:0060021	roof of mouth development	BP	88	0	1	1	0.261055
GO:0042982	amyloid precursor protein metabolic process	BP	74	0	1	1	0.261578
GO:0019395	fatty acid oxidation	BP	94	0	1	1	0.261674
GO:0032206	positive regulation of telomere maintenance	BP	71	0	1	1	0.261927
GO:0032102	negative regulation of response to external stimulus	BP	297	0	2	1	0.26194
GO:1905897	regulation of response to endoplasmic reticulum stress	BP	74	0	1	1	0.262451
GO:0099173	postsynapse organization	BP	239	1	1	0.262966	0.664142
GO:0062012	regulation of small molecule metabolic process	BP	285	0	2	1	0.263462
GO:0016310	phosphorylation	BP	1380	1	7	0.786661	0.263599
GO:0007127	meiosis I	BP	97	0	1	1	0.263621
GO:0008186	ATP-dependent activity, acting on RNA	MF	69	0	1	1	0.263659
GO:0046632	alpha-beta T cell differentiation	BP	92	0	1	1	0.264089
GO:0030427	site of polarized growth	CC	210	0	2	1	0.264172
GO:0044774	mitotic DNA integrity checkpoint signaling	BP	82	0	1	1	0.264276
GO:0051209	release of sequestered calcium ion into cytosol	BP	94	0	1	1	0.264521
GO:0046824	positive regulation of nucleocytoplasmic transport	BP	69	0	1	1	0.264713
GO:0036211	protein modification process	BP	2537	3	12	0.537277	0.265013
GO:0006639	acylglycerol metabolic process	BP	96	0	1	1	0.26528
GO:0002090	regulation of receptor internalization	BP	77	0	1	1	0.26547
GO:0098662	inorganic cation transmembrane transport	BP	556	0	3	1	0.265641
GO:0015079	potassium ion transmembrane transporter activity	MF	124	0	1	1	0.265742
GO:0031589	cell-substrate adhesion	BP	313	1	2	0.265965	0.298315
GO:0042472	inner ear morphogenesis	BP	98	0	1	1	0.266779
GO:0051283	negative regulation of sequestering of calcium ion	BP	95	0	1	1	0.266819
GO:1905818	regulation of chromosome separation	BP	67	0	1	1	0.266824
GO:0043025	neuronal cell body	CC	657	0	4	1	0.267107
GO:0048477	oogenesis	BP	91	0	1	1	0.267198
[truncated: 19,295 more rows]

## Sheet: Suppl Table 3c
Supplementary Table 3c: Effects of loss of KAT6B on gene expression in E15.5 cortex – DE genes
Symbol	description	E15_B6_KOvsWT.logFC	E15_B6_KOvsWT.AveExpr	E15_B6_KOvsWT.t	E15_B6_KOvsWT.P.Value	E15_B6_KOvsWT.adj.P.Val	E15_B6_KOvsWT.B
Nr2e1	nuclear receptor subfamily 2, group E, member 1	-0.43913	6.78364	-8.48654	9.99988e-08	0.00147938	6.19258
Otx1	orthodenticle homeobox 1	-0.56682	5.17029	-8.06787	2.08287e-07	0.0015407	5.70998
Pou3f3	POU domain, class 3, transcription factor 3	-0.337603	8.27576	-7.8055	3.33735e-07	0.00164576	5.39282
Lhx2	LIM homeobox protein 2	-0.35821	8.47128	-7.29961	8.49932e-07	0.00314347	4.74803
Scgn	secretagogin, EF-hand calcium binding protein	1.16363	0.595842	6.38752	5.00369e-06	0.0148049	3.47071
Sesn2	sestrin 2	-0.598731	3.13123	-6.27427	6.28477e-06	0.0154962	3.30162
Synpr	synaptoporin	0.466221	4.07486	5.99957	1.10017e-05	0.0232513	2.88192
A930004D18Rik	RIKEN cDNA A930004D18 gene	-0.43793	3.9153	-5.4275	3.64083e-05	0.0658565	1.96532
Sox21	SRY (sex determining region Y)-box 21	-0.366003	6.06098	-5.40308	4.00641e-05	0.0658565	1.88952
Cntn3	contactin 3	0.492987	2.7696	5.2782	5.00742e-05	0.0740798	1.71707
Insm1	insulinoma-associated 1	-0.214989	7.5876	-5.18817	6.0758e-05	0.0817139	1.56563
Sphkap	SPHK1 interactor, AKAP domain containing	0.298507	4.8951	4.97918	9.54901e-05	0.109453	1.20938
Snca	synuclein, alpha	0.324887	4.91648	4.97587	9.61801e-05	0.109453	1.20368
Sacs	sacsin	0.486579	2.88186	4.92263	0.000107997	0.114122	1.11188
Gm5946	predicted gene 5946	-0.577508	2.61818	-4.88546	0.000117115	0.115507	1.04755
Jun	jun proto-oncogene	-0.193677	6.78771	-4.78599	0.000145574	0.134601	0.87448
Trpm3	transient receptor potential cation channel, subfamily M, member 3	0.406165	4.28153	4.60728	0.00021563	0.18368	0.560312
Nalcn	sodium leak channel, non-selective	0.318417	4.8194	4.57809	0.000229971	0.18368	0.508639
Bmi1	Bmi1 polycomb ring finger oncogene	-0.224306	7.39756	-4.56656	0.000235901	0.18368	0.488196
Wnt10a	wingless-type MMTV integration site family, member 10A	1.12192	-0.129234	4.49367	0.000277144	0.205003	0.358627
5730559C18Rik	RIKEN cDNA 5730559C18 gene	-0.314039	3.99682	-4.44366	0.000309605	0.21811	0.269386
Pantr1	POU domain, class 3, transcription factor 3 adjacent noncoding transcript 1	-0.278743	6.49187	-4.40447	0.000341944	0.22728	0.189757
Ncam2	neural cell adhesion molecule 2	0.377608	3.78071	4.35517	0.000376761	0.22728	0.110883
Ascl1	achaete-scute family bHLH transcription factor 1	-0.252343	6.52953	-4.35055	0.000380651	0.22728	0.102578
Scn9a	sodium channel, voltage-gated, type IX, alpha	0.450741	3.21893	4.34546	0.000384974	0.22728	0.0934466
Cacna1e	calcium channel, voltage-dependent, R type, alpha 1E subunit	0.346107	5.53241	4.39467	0.000399438	0.22728	0.0702813
E330013P04Rik	RIKEN cDNA E330013P04 gene	-0.570843	3.14927	-4.30532	0.000432118	0.234341	0.00131791
Ccdc3	coiled-coil domain containing 3	0.52475	2.8891	4.28178	0.000443527	0.234341	-0.0211519
C630043F03Rik	RIKEN cDNA C630043F03 gene	0.28906	4.81023	4.2512	0.000474756	0.242191	-0.0762965
Btbd3	BTB (POZ) domain containing 3	0.221846	6.29003	4.21189	0.000518188	0.243121	-0.147307
Hes1	hairy and enhancer of split 1 (Drosophila)	-0.272673	5.08306	-4.20567	0.000525419	0.243121	-0.158556
Xlr4a	X-linked lymphocyte-regulated 4A	2.04313	-1.85676	4.20527	0.00052588	0.243121	-0.159268
Mybpc1	myosin binding protein C, slow-type	1.22792	0.0834749	4.18194	0.00055395	0.248338	-0.201493
Lox	lysyl oxidase	0.8689	2.01945	4.23873	0.000617689	0.262912	-0.275654
Reln	reelin	0.480482	7.70163	4.65882	0.000655669	0.269443	-0.289537
Boc	biregional cell adhesion molecule-related/down-regulated by oncogenes (Cdon) binding protein	-0.244598	5.93698	-4.12997	0.000622004	0.262912	-0.295671
Sim1	single-minded homolog 1 (Drosophila)	-0.898969	2.38883	-4.25581	0.000761323	0.291905	-0.429729
Satb2	special AT-rich sequence binding protein 2	-0.277191	5.73098	-4.03471	0.000769327	0.291905	-0.468744
Pam	peptidylglycine alpha-amidating monooxygenase	0.224283	6.92716	4.0346	0.000769521	0.291905	-0.468949
Erdr1	erythroid differentiation regulator 1	1.46669	1.43204	4.38823	0.000866481	0.300427	-0.513313
Scrt2	scratch family zinc finger 2	-0.200773	7.43342	-4.00264	0.00082645	0.300427	-0.527141
Cdhr1	cadherin-related family member 1	1.5071	1.84988	4.48814	0.000919421	0.300427	-0.550573
P4htm	prolyl 4-hydroxylase, transmembrane (endoplasmic reticulum)	0.372491	3.40481	3.96159	0.000905819	0.300427	-0.601967
Pcsk6	proprotein convertase subtilisin/kexin type 6	0.471753	3.37026	3.95254	0.000924313	0.300427	-0.618467
Adcyap1r1	adenylate cyclase activating polypeptide 1 receptor 1	0.170641	6.48524	3.93705	0.000956872	0.300427	-0.646737
Asic4	acid-sensing (proton-gated) ion channel family member 4	-0.425357	3.15806	-3.93563	0.000959906	0.300427	-0.649323
Thsd7b	thrombospondin, type I, domain containing 7B	0.36348	3.59207	3.92498	0.000983031	0.300427	-0.668767
Cpne6	copine VI	0.859565	1.26734	3.92344	0.000989871	0.300427	-0.674123
Pax6	paired box 6	-0.200316	6.66012	-3.91328	0.00100907	0.300427	-0.690127
Xkr4	X-linked Kx blood group related 4	0.448518	3.37614	3.91049	0.00101537	0.300427	-0.69521
Sox1	SRY (sex determining region Y)-box 1	-0.215705	7.41054	-3.89566	0.00104958	0.303484	-0.722293
Kcne1l	potassium voltage-gated channel, Isk-related family, member 1-like, pseudogene	0.388975	3.64978	3.88841	0.00106673	0.303484	-0.735542
Cdkn1b	cyclin-dependent kinase inhibitor 1B	-0.166492	7.41632	-3.87286	0.00110444	0.308284	-0.763944
Rbm38	RNA binding motif protein 38	-0.246611	5.36831	-3.86171	0.0011323	0.310209	-0.784321
Large2	LARGE xylosyl- and glucuronyltransferase 2	1.0799	-0.239752	3.85207	0.00115697	0.311205	-0.80195
Aurka	aurora kinase A	-0.208633	5.67448	-3.83416	0.0012042	0.311366	-0.834684
Slc38a4	solute carrier family 38, member 4	0.680834	1.91579	3.82765	0.00122185	0.311366	-0.846589
Mid1	midline 1	-0.238574	4.6742	-3.82006	0.00124275	0.311366	-0.860471
Prdm16	PR domain containing 16	-0.253363	5.90912	-3.81297	0.00126259	0.311366	-0.873431
Bmp2	bone morphogenetic protein 2	0.892567	0.990683	3.8129	0.0012628	0.311366	-0.873572
Nrcam	neuronal cell adhesion molecule	0.167242	7.49289	3.80267	0.001292	0.313341	-0.892281
Six3	sine oculis-related homeobox 3	-0.332833	5.33734	-3.8608	0.00136916	0.314016	-0.921459
Zdhhc20	zinc finger, DHHC domain containing 20	0.181174	6.0869	3.78538	0.00134288	0.314016	-0.92391
Vax1	ventral anterior homeobox 1	-0.372268	3.73992	-3.77656	0.0013696	0.314016	-0.940046
Sall4	sal-like 4 (Drosophila)	-0.998117	0.886619	-3.80944	0.0013857	0.314016	-0.940981
Dlec1	deleted in lung and esophageal cancer 1	0.758421	0.50072	3.76412	0.00140821	0.314016	-0.962814
Ajap1	adherens junction associated protein 1	0.294588	4.02525	3.75368	0.00144142	0.314016	-0.981912
Mafa	v-maf musculoaponeurotic fibrosarcoma oncogene family, protein A (avian)	1.51493	-0.2222	3.8393	0.0014869	0.314016	-0.985055
Arfgef3	ARFGEF family member 3	0.37026	3.34852	3.74856	0.00145802	0.314016	-0.991291
BC067074	cDNA sequence BC067074	0.547577	2.15369	3.73001	0.00151969	0.314016	-1.02524
Grm3	glutamate receptor, metabotropic 3	0.393453	2.53555	3.72765	0.00152774	0.314016	-1.02957
Sytl1	synaptotagmin-like 1	-0.910288	-0.2794	-3.71416	0.00157444	0.314016	-1.05425
Homer3	homer scaffolding protein 3	-0.182337	5.68043	-3.70979	0.00158989	0.314016	-1.06225
Efna4	ephrin A4	-0.235458	4.25184	-3.7047	0.00160806	0.314016	-1.07157
Fezf1	Fez family zinc finger 1	-0.441888	3.89587	-3.75563	0.0016373	0.314016	-1.07211
Scg2	secretogranin II	0.302501	4.94081	3.69754	0.00164728	0.314016	-1.09041
Chtf8	CTF8, chromosome transmission fidelity factor 8	-0.153122	7.97524	-3.68586	0.00167716	0.314016	-1.10607
Phf21b	PHD finger protein 21B	-0.190048	7.46042	-3.6765	0.00171257	0.314016	-1.12321
Cxcr4	chemokine (C-X-C motif) receptor 4	0.270459	5.35207	3.67481	0.00171906	0.314016	-1.1263
Tcf19	transcription factor 19	-0.208856	4.96607	-3.67212	0.00172939	0.314016	-1.13122
Slc44a5	solute carrier family 44, member 5	0.309763	4.32458	3.66696	0.00174943	0.314016	-1.14067
Carf	calcium response factor	0.442584	2.82057	3.66656	0.001751	0.314016	-1.14141
Kcnh7	potassium voltage-gated channel, subfamily H (eag-related), member 7	0.308856	3.23126	3.66055	0.00177463	0.314016	-1.1524
Foxa1	forkhead box A1	-1.57232	0.0868057	-3.81452	0.00189	0.314165	-1.161
Six3os1	SIX homeobox 3, opposite strand 1	-0.303667	5.22642	-3.68442	0.00182543	0.314016	-1.16616
Galnt14	UDP-N-acetyl-alpha-D-galactosamine:polypeptide N-acetylgalactosaminyltransferase 14	0.336506	3.06114	3.64991	0.00181729	0.314016	-1.17189
Sms	spermine synthase	0.16989	6.16871	3.64898	0.00182107	0.314016	-1.17359
Tenm1	teneurin transmembrane protein 1	0.349475	3.59624	3.63272	0.00188833	0.314165	-1.20335
Sox13	SRY (sex determining region Y)-box 13	-0.270323	4.77405	-3.63257	0.00188899	0.314165	-1.20364
D930028M14Rik	RIKEN cDNA D930028M14 gene	-0.564891	1.87026	-3.62049	0.00194059	0.316977	-1.22575
Emx1	empty spiracles homeobox 1	-0.313996	5.81813	-3.71637	0.002011	0.3199	-1.22648
Abca8b	ATP-binding cassette, sub-family A (ABC1), member 8b	0.456109	2.31332	3.61837	0.00194977	0.316977	-1.22963
Ggt7	gamma-glutamyltransferase 7	0.237133	5.17153	3.61103	0.00198196	0.318708	-1.24307
Npr3	natriuretic peptide receptor 3	0.488493	2.71799	3.59301	0.00206324	0.324719	-1.27606
Nkx2-3	NK2 homeobox 3	-0.478641	2.33077	-3.5788	0.00212964	0.331642	-1.30206
Catsperg1	catsper channel auxiliary subunit gamma 1	0.767826	0.00838462	3.56835	0.00217986	0.333431	-1.3212
2310002D06Rik	RIKEN cDNA 2310002D06 gene	1.31913	-0.958885	3.56704	0.00218621	0.333431	-1.32359
Gli2	GLI-Kruppel family member GLI2	-0.233075	5.54129	-3.56157	0.00221303	0.333525	-1.3336
Scrt1	scratch family zinc finger 1	-0.195755	7.49785	-3.55685	0.00223644	0.333525	-1.34224
Efcab7	EF-hand calcium binding domain 7	0.435667	2.28778	3.54081	0.00231778	0.333525	-1.37158
Chd5	chromodomain helicase DNA binding protein 5	0.233409	6.40025	3.54757	0.0023488	0.333525	-1.3788
Adarb2	adenosine deaminase, RNA-specific, B2	0.305522	3.3992	3.53574	0.00234415	0.333525	-1.38087
Gm13111	predicted gene 13111	-0.304722	4.12012	-3.5295	0.00237696	0.333525	-1.39229
1500015O10Rik	RIKEN cDNA 1500015O10 gene	0.776035	1.62507	3.56369	0.00242761	0.333525	-1.397
1700048O20Rik	RIKEN cDNA 1700048O20 gene	0.329891	3.47662	3.52489	0.00240144	0.333525	-1.4007
Tmod2	tropomodulin 2	0.157215	8.11126	3.52463	0.00240288	0.333525	-1.40119
Ppp1r9a	protein phosphatase 1, regulatory (inhibitor) subunit 9A	0.170148	7.12851	3.52173	0.00241843	0.333525	-1.40649
Pipox	pipecolic acid oxidase	0.376935	3.17903	3.5127	0.00246755	0.333525	-1.42301
Nbeal1	neurobeachin like 1	0.282936	4.6226	3.51265	0.00246784	0.333525	-1.42311
Efna2	ephrin A2	-0.19878	6.00971	-3.50593	0.00250499	0.333525	-1.43538
Inpp5a	inositol polyphosphate-5-phosphatase A	-0.208433	4.86824	-3.50556	0.00250705	0.333525	-1.43606
Mcm2	minichromosome maintenance complex component 2	-0.184332	7.10976	-3.49593	0.00256138	0.333525	-1.45367
Gm16551	predicted gene 16551	-0.567226	0.971194	-3.4907	0.00259137	0.333525	-1.46323
Rab27b	RAB27B, member RAS oncogene family	0.440364	2.01197	3.4899	0.00259599	0.333525	-1.4647
Kif22	kinesin family member 22	-0.162213	6.3448	-3.48717	0.00261181	0.333525	-1.46969
Apobec1	apolipoprotein B mRNA editing enzyme, catalytic polypeptide 1	-0.669649	1.35633	-3.48659	0.00261517	0.333525	-1.47075
Slc14a1	solute carrier family 14 (urea transporter), member 1	-0.69364	0.651913	-3.47859	0.00266217	0.336617	-1.48538
Tfap2c	transcription factor AP-2, gamma	-0.228268	5.5386	-3.47428	0.00268782	0.33698	-1.49326
Dock9	dedicator of cytokinesis 9	0.239493	5.27443	3.46548	0.00274095	0.340753	-1.50934
Dct	dopachrome tautomerase	-0.569352	3.08414	-3.54164	0.00286148	0.341393	-1.5162
Pnrc1	proline-rich nuclear receptor coactivator 1	-0.21615	6.1275	-3.45847	0.00278399	0.341393	-1.52215
Emp3	epithelial membrane protein 3	0.739256	0.648756	3.45316	0.00281706	0.341393	-1.53185
Tenm2	teneurin transmembrane protein 2	0.184172	6.19198	3.44963	0.00283924	0.341393	-1.5383
Tmem176b	transmembrane protein 176B	0.207913	5.0727	3.44846	0.00284662	0.341393	-1.54043
Rspo1	R-spondin 1	0.442223	3.62921	3.48909	0.00290086	0.343323	-1.54076
Gm6988	predicted gene 6988	0.291851	5.51777	3.49655	0.00296108	0.345316	-1.55254
Zswim5	zinc finger SWIM-type containing 5	-0.202586	7.00797	-3.42829	0.00297714	0.345316	-1.57727
Anapc13	anaphase promoting complex subunit 13	0.198206	4.79755	3.42627	0.00299052	0.345316	-1.58096
Tcf3	transcription factor 3	-0.156961	8.06901	-3.42275	0.00301401	0.345316	-1.58739
Tmem18	transmembrane protein 18	0.260175	4.87616	3.41971	0.00303441	0.345316	-1.59293
Fkbp4	FK506 binding protein 4	-0.148728	8.68117	-3.39874	0.00317907	0.357328	-1.63121
Fam53b	family with sequence similarity 53, member B	-0.19921	5.85306	-3.39744	0.00318827	0.357328	-1.63359
Efnb1	ephrin B1	-0.1781	7.86875	-3.38503	0.00327729	0.360011	-1.65623
Churc1	churchill domain containing 1	0.312557	3.94558	3.38366	0.00328727	0.360011	-1.65872
Lrp1b	low density lipoprotein-related protein 1B (deleted in tumors)	0.48344	2.07528	3.3764	0.00334065	0.360011	-1.67197
Sstr1	somatostatin receptor 1	0.332984	3.17647	3.37358	0.00336156	0.360011	-1.67709
Ttk	Ttk protein kinase	-0.30692	5.30978	-3.43602	0.00346948	0.360011	-1.67811
Col6a4	collagen, type VI, alpha 4	0.910072	-0.109777	3.37298	0.00336606	0.360011	-1.67819
Cilp	cartilage intermediate layer protein, nucleotide pyrophosphohydrolase	0.717733	0.224902	3.36767	0.00340594	0.360011	-1.68788
BC065397	cDNA sequence BC065397	0.40634	2.62593	3.35816	0.00347855	0.360011	-1.70522
Ttc21a	tetratricopeptide repeat domain 21A	0.853218	0.354647	3.35509	0.00350232	0.360011	-1.71082
Nr4a2	nuclear receptor subfamily 4, group A, member 2	-0.223959	5.19267	-3.35156	0.00352982	0.360011	-1.71725
Acyp2	acylphosphatase 2, muscle type	0.648693	0.932033	3.3464	0.00357042	0.360011	-1.72665
Spock2	sparc/osteonectin, cwcv and kazal-like domains proteoglycan 2	0.188821	6.6482	3.34633	0.00357098	0.360011	-1.72678
Dnah2	dynein, axonemal, heavy chain 2	0.415763	2.68222	3.34327	0.00359523	0.360011	-1.73234
Nudc	nudC nuclear distribution protein	-0.141033	7.02346	-3.34086	0.00361452	0.360011	-1.73674
Ctnna1	catenin (cadherin associated protein), alpha 1	-0.146672	7.35166	-3.33961	0.00362451	0.360011	-1.73901
Klhdc7a	kelch domain containing 7A	0.847395	0.203138	3.33671	0.00364791	0.360011	-1.7443
Hspb8	heat shock protein 8	0.447419	2.94411	3.33146	0.00369057	0.360011	-1.75386
3830408C21Rik	RIKEN cDNA 3830408C21 gene	0.559611	1.41007	3.32975	0.00370455	0.360011	-1.75696
Stk40	serine/threonine kinase 40	-0.160283	6.26871	-3.32902	0.00371053	0.360011	-1.75829
Fam129a	family with sequence similarity 129, member A	0.641339	1.0763	3.32701	0.00372711	0.360011	-1.76196
Ctdp1	CTD (carboxy-terminal domain, RNA polymerase II, polypeptide A) phosphatase, subunit 1	-0.186536	5.76585	-3.32245	0.00376492	0.360011	-1.77026
Cipc	CLOCK interacting protein, circadian	-0.136724	6.67084	-3.32105	0.00377662	0.360011	-1.7728
Ajuba	ajuba LIM protein	-0.216285	5.36919	-3.31816	0.00380083	0.360011	-1.77806
Cntn1	contactin 1	0.246647	4.7949	3.31612	0.00381807	0.360011	-1.78178
Tle3	transducin-like enhancer of split 3	-0.171076	7.62228	-3.31582	0.00382059	0.360011	-1.78232
Sox2	SRY (sex determining region Y)-box 2	-0.237798	8.12045	-3.37652	0.00400739	0.365744	-1.79339
Nts	neurotensin	0.858936	2.55446	3.50938	0.00425586	0.366366	-1.79396
Prune2	prune homolog 2	0.517109	2.28095	3.30253	0.0039346	0.365744	-1.8065
Sv2b	synaptic vesicle glycoprotein 2 b	0.226584	4.41188	3.30229	0.00393676	0.365744	-1.80695
Spats2	spermatogenesis associated, serine-rich 2	-0.162579	6.25783	-3.29844	0.00397039	0.365744	-1.81394
Rcc1	regulator of chromosome condensation 1	-0.171975	5.98739	-3.29491	0.00400149	0.365744	-1.82035
Frmd5	FERM domain containing 5	-0.143744	6.36038	-3.28894	0.00405475	0.365744	-1.83122
Gm6548	eukaryotic translation elongation factor 1 alpha 1 pseudogene	-0.181985	6.57172	-3.2851	0.00408933	0.365744	-1.83821
Kif18b	kinesin family member 18B	-0.243622	5.20363	-3.28429	0.00409659	0.365744	-1.83966
Galntl6	UDP-N-acetyl-alpha-D-galactosamine:polypeptide N-acetylgalactosaminyltransferase-like 6	0.456143	2.30879	3.27841	0.00415018	0.365744	-1.85035
Vwa3a	von Willebrand factor A domain containing 3A	0.631159	0.785068	3.27839	0.00415037	0.365744	-1.85039
Dusp16	dual specificity phosphatase 16	-0.170758	5.56583	-3.27682	0.00416485	0.365744	-1.85325
Fut9	fucosyltransferase 9	0.232158	6.46914	3.30826	0.00426194	0.366366	-1.85717
Erbb4	erb-b2 receptor tyrosine kinase 4	0.325659	3.92251	3.27397	0.00419118	0.365744	-1.85843
Frat2	frequently rearranged in advanced T cell lymphomas 2	-0.174806	5.11849	-3.27271	0.00420281	0.365744	-1.86071
Bmp6	bone morphogenetic protein 6	0.762565	1.74646	3.33027	0.00435855	0.366366	-1.86435
Tox3	TOX high mobility group box family member 3	-0.182743	6.59965	-3.25984	0.0043241	0.366366	-1.8841
Gadd45g	growth arrest and DNA-damage-inducible 45 gamma	-0.201729	5.81018	-3.25973	0.00432508	0.366366	-1.88428
Zfp358	zinc finger protein 358	-0.169283	6.25471	-3.25713	0.00435002	0.366366	-1.88901
Hnrnpm	heterogeneous nuclear ribonucleoprotein M	-0.157412	9.01343	-3.25193	0.00440027	0.36737	-1.89845
Rnf170	ring finger protein 170	0.304871	3.98534	3.2462	0.00445627	0.36737	-1.90885
Synj1	synaptojanin 1	0.154972	6.43822	3.24245	0.00449336	0.36737	-1.91566
Rilpl1	Rab interacting lysosomal protein-like 1	-0.240901	4.29116	-3.23951	0.00452258	0.36737	-1.92099
Mcm10	minichromosome maintenance 10 replication initiation factor	-0.211863	5.01161	-3.2357	0.00456074	0.36737	-1.9279
Mmp16	matrix metallopeptidase 16	0.222295	4.71633	3.23276	0.00459045	0.36737	-1.93323
Prkcd	protein kinase C, delta	-0.194167	4.86145	-3.23057	0.00461268	0.36737	-1.9372
Pygl	liver glycogen phosphorylase	0.350004	2.91494	3.22844	0.00463436	0.36737	-1.94106
Tfrc	transferrin receptor	0.184874	6.58465	3.22733	0.00464578	0.36737	-1.94308
2900092D14Rik	RIKEN cDNA 2900092D14 gene	-0.219994	5.50689	-3.22528	0.00466678	0.36737	-1.94679
Fam102b	family with sequence similarity 102, member B	0.167978	6.26299	3.22373	0.00468284	0.36737	-1.94961
Glra2	glycine receptor, alpha 2 subunit	0.240908	5.35552	3.22322	0.00470661	0.36737	-1.9531
Zfp422	zinc finger protein 422	-0.151784	7.95301	-3.21903	0.00473161	0.36737	-1.95813
Eps15	epidermal growth factor receptor pathway substrate 15	0.138425	6.68291	3.21663	0.00475673	0.36737	-1.96248
Cers4	ceramide synthase 4	0.279463	4.66179	3.21475	0.00480336	0.36737	-1.96952
Fzd8	frizzled class receptor 8	-0.246278	5.76495	-3.2386	0.00487518	0.36737	-1.97016
Gm19774	predicted gene, 19774	0.359928	2.90357	3.21167	0.004809	0.36737	-1.97147
Prrt1	proline-rich transmembrane protein 1	0.335031	3.07394	3.20907	0.0048366	0.36737	-1.97617
Wnt9a	wingless-type MMTV integration site family, member 9A	0.4921	2.06681	3.20593	0.00487026	0.36737	-1.98187
Fzd1	frizzled class receptor 1	-0.179236	6.43296	-3.20419	0.00488894	0.36737	-1.98502
Baiap2l1	BAI1-associated protein 2-like 1	0.775251	-0.0424576	3.20391	0.00489198	0.36737	-1.98553
Scn2a	sodium channel, voltage-gated, type II, alpha	0.216184	5.06641	3.19286	0.00501253	0.374522	-2.00554
Sp9	trans-acting transcription factor 9	-0.295783	5.8652	-3.28189	0.00531722	0.383577	-2.01095
Sox4	SRY (sex determining region Y)-box 4	-0.140434	9.56802	-3.1851	0.00509886	0.379058	-2.01957
Wnt4	wingless-type MMTV integration site family, member 4	0.480688	1.40453	3.1809	0.00514627	0.38067	-2.02718
Srrm4os	serine/arginine repetitive matrix 4, opposite strand	0.799959	1.23822	3.21365	0.00526949	0.382141	-2.02979
Nr2f1	nuclear receptor subfamily 2, group F, member 1	-0.265453	8.2825	-3.28932	0.00551238	0.388446	-2.03178
Ctsw	cathepsin W	0.601275	0.662122	3.17515	0.0052118	0.382141	-2.03758
Taf3	TATA-box binding protein associated factor 3	-0.200558	4.89877	-3.17206	0.00524735	0.382141	-2.04316
Zfp36l2	zinc finger protein 36, C3H type-like 2	-0.227565	5.06103	-3.17094	0.0052603	0.382141	-2.04519
Stk33	serine/threonine kinase 33	-0.37747	2.88297	-3.164	0.00534114	0.383577	-2.05772
BC024139	cDNA sequence BC024139	0.428351	3.52097	3.20225	0.00547517	0.388446	-2.05874
Bfsp2	beaded filament structural protein 2, phakinin	0.9143	-0.132087	3.1589	0.00540139	0.38603	-2.06694
Etv1	ets variant 1	0.306139	4.66407	3.18218	0.00557871	0.388446	-2.07845
Slc24a3	solute carrier family 24 (sodium/potassium/calcium exchanger), member 3	0.272028	3.90224	3.14647	0.00555105	0.388446	-2.0894
Zswim4	zinc finger SWIM-type containing 4	-0.148884	6.993	-3.14335	0.00558926	0.388446	-2.09503
Gstm2	glutathione S-transferase, mu 2	0.838365	-0.697238	3.14306	0.00559274	0.388446	-2.09554
Sh2b2	SH2B adaptor protein 2	-0.202749	5.38954	-3.1382	0.00565287	0.390788	-2.10433
Shkbp1	Sh3kbp1 binding protein 1	-0.15108	5.9936	-3.13589	0.00568152	0.390941	-2.10848
Ifitm2	interferon induced transmembrane protein 2	0.292761	4.55648	3.14704	0.00572533	0.392132	-2.10887
Foxg1	forkhead box G1	-0.171005	9.2651	-3.13026	0.00575219	0.392156	-2.11864
Camk2a	calcium/calmodulin-dependent protein kinase II alpha	0.207503	5.64378	3.12669	0.00579744	0.393428	-2.12508
Isl1	ISL1 transcription factor, LIM/homeodomain	-0.275461	5.49719	-3.16815	0.00612058	0.398769	-2.14303
Mcm6	minichromosome maintenance complex component 6	-0.123459	7.66352	-3.11646	0.00592919	0.398377	-2.14354
Wnt5a	wingless-type MMTV integration site family, member 5A	0.222487	4.75185	3.11606	0.00593439	0.398377	-2.14426
Zfp219	zinc finger protein 219	-0.173288	7.37976	-3.11234	0.00598292	0.398377	-2.15095
Syne4	spectrin repeat containing, nuclear envelope family member 4	0.627179	1.16481	3.1123	0.00598354	0.398377	-2.15104
Cep55	centrosomal protein 55	-0.203461	5.37579	-3.11066	0.006005	0.398377	-2.15398
Crispld1	cysteine-rich secretory protein LCCL domain containing 1	0.498696	1.75417	3.1078	0.00604277	0.398769	-2.15913
Hmga2	high mobility group AT-hook 2	-0.495535	5.08924	-3.33224	0.00689955	0.413652	-2.16271
Shox2	short stature homeobox 2	-1.78088	0.794288	-3.37588	0.00705036	0.413652	-2.16352
Csmd2	CUB and Sushi multiple domains 2	0.161107	5.16753	3.10456	0.00608598	0.398769	-2.16498
Plcxd3	phosphatidylinositol-specific phospholipase C, X domain containing 3	0.378267	2.2987	3.10067	0.00613799	0.398769	-2.17197
Nmral1	NmrA-like family domain containing 1	-0.167398	6.28996	-3.1001	0.00614569	0.398769	-2.173
Sdpr	serum deprivation response	0.622542	1.74444	3.10546	0.0062473	0.402489	-2.18111
Mdga1	MAM domain containing glycosylphosphatidylinositol anchor 1	0.200642	6.86327	3.10804	0.00628464	0.402489	-2.1838
Mcc	mutated in colorectal cancers	0.433302	2.23397	3.09157	0.00626164	0.402489	-2.18835
Nkx2-4	NK2 homeobox 4	-1.53905	-0.735562	-3.15676	0.00659094	0.413652	-2.19438
Pax3	paired box 3	-1.59728	-1.09436	-3.13435	0.00656575	0.413652	-2.20074
Dleu2	deleted in lymphocytic leukemia, 2	-0.367195	2.30328	-3.0815	0.00640129	0.408192	-2.20647
Medag	mesenteric estrogen dependent adipogenesis	0.508903	1.68987	3.0733	0.00651725	0.413652	-2.22121
Ppbp	pro-platelet basic protein	0.90056	-0.398747	3.06592	0.0066234	0.413652	-2.23448
Meis2	Meis homeobox 2	-0.173261	8.7221	-3.06258	0.00667189	0.413652	-2.24047
Fastkd2	FAST kinase domains 2	0.193995	4.74303	3.05717	0.00675143	0.413652	-2.2502
Grm1	glutamate receptor, metabotropic 1	0.323338	3.49375	3.0568	0.00675689	0.413652	-2.25086
Peli2	pellino 2	-0.18991	5.34175	-3.05499	0.00678368	0.413652	-2.25411
Syne1	spectrin repeat containing, nuclear envelope 1	0.284172	3.97475	3.05355	0.00680499	0.413652	-2.25669
Dusp23	dual specificity phosphatase 23	0.448198	1.74136	3.05232	0.0068234	0.413652	-2.2589
Pola2	polymerase (DNA directed), alpha 2	-0.162	5.60816	-3.05021	0.00685482	0.413652	-2.26268
Thap11	THAP domain containing 11	-0.177062	5.91618	-3.04801	0.00688795	0.413652	-2.26663
Rgs9	regulator of G-protein signaling 9	0.234773	4.20467	3.04346	0.00695674	0.413652	-2.27479
Pcdhb10	protocadherin beta 10	0.488833	0.955466	3.03735	0.00705028	0.413652	-2.28576
Shisa2	shisa family member 2	-0.186537	6.10754	-3.03383	0.00710455	0.413652	-2.29205
Chid1	chitinase domain containing 1	0.232203	4.84462	3.03338	0.00711153	0.413652	-2.29286
Plekhg1	pleckstrin homology domain containing, family G (with RhoGef domain) member 1	0.252051	4.38647	3.03108	0.00714739	0.413652	-2.29698
Chrnb4	cholinergic receptor, nicotinic, beta polypeptide 4	0.65164	0.491977	3.0303	0.00715953	0.413652	-2.29838
Zbtb7b	zinc finger and BTB domain containing 7B	-0.477146	1.29673	-3.02953	0.00717161	0.413652	-2.29976
D630044L22Rik	RIKEN cDNA gene D630044L22 gene	0.367313	2.10807	3.02914	0.00717777	0.413652	-2.30047
Arhgap6	Rho GTPase activating protein 6	0.726377	-0.102412	3.02901	0.00717972	0.413652	-2.30069
Wnt7b	wingless-type MMTV integration site family, member 7B	-0.157156	7.66478	-3.02647	0.00721974	0.413652	-2.30525
Fbrsl1	fibrosin-like 1	-0.18117	6.67741	-3.02578	0.0072306	0.413652	-2.30648
Whrn	whirlin	-0.192364	4.90603	-3.0249	0.00724454	0.413652	-2.30807
Sardh	sarcosine dehydrogenase	0.434762	2.105	3.024	0.00725868	0.413652	-2.30967
Hsd3b7	hydroxy-delta-5-steroid dehydrogenase, 3 beta- and steroid delta-isomerase 7	0.360952	2.83526	3.02274	0.00727864	0.413652	-2.31192
Asah2	N-acylsphingosine amidohydrolase 2	0.513159	1.28145	3.02154	0.00729776	0.413652	-2.31407
Mettl23	methyltransferase like 23	0.180794	4.61856	3.01925	0.00733434	0.413997	-2.31818
Atp4a	ATPase, H+/K+ exchanging, gastric, alpha polypeptide	0.733402	-0.382191	3.01755	0.00736156	0.413997	-2.32122
Rgcc	regulator of cell cycle	-0.230834	3.80257	-3.01498	0.00740303	0.413997	-2.32583
Nup107	nucleoporin 107	-0.15458	6.46854	-3.01419	0.0074158	0.413997	-2.32724
Mysm1	myb-like, SWIRM and MPN domains 1	0.165423	5.3925	3.00228	0.00761081	0.422078	-2.34854
Mndal	myeloid nuclear differentiation antigen like	0.657838	0.467858	2.99989	0.0076506	0.422078	-2.35282
Lamc2	laminin, gamma 2	0.535651	0.95732	2.99649	0.00770743	0.422078	-2.35889
Fgfrl1	fibroblast growth factor receptor-like 1	-0.202156	4.47661	-2.99545	0.00772484	0.422078	-2.36074
Avp	arginine vasopressin	-1.47465	-1.97235	-2.99512	0.00773047	0.422078	-2.36134
Cdca5	cell division cycle associated 5	-0.192813	4.82692	-2.99505	0.00773172	0.422078	-2.36147
Zdhhc15	zinc finger, DHHC domain containing 15	0.202172	4.17313	2.99323	0.00776228	0.422188	-2.36471
Foxm1	forkhead box M1	-0.195184	6.77025	-3.00474	0.00784663	0.423349	-2.36617
Incenp	inner centromere protein	-0.145658	6.82296	-2.98812	0.00784918	0.423349	-2.37384
Cnr1	cannabinoid receptor 1 (brain)	0.163488	7.35499	2.98169	0.00795977	0.423349	-2.38532
Ung	uracil DNA glycosylase	-0.221831	4.75603	-2.98021	0.0079856	0.423349	-2.38798
Cebpb	CCAAT/enhancer binding protein (C/EBP), beta	-0.521818	1.09062	-2.97843	0.00801644	0.423349	-2.39114
Dram2	DNA-damage regulated autophagy modulator 2	0.173783	4.75336	2.9784	0.00801697	0.423349	-2.39119
Pde3a	phosphodiesterase 3A, cGMP inhibited	0.450272	2.39299	2.97767	0.0080298	0.423349	-2.3925
Foxp2	forkhead box P2	0.192292	6.23318	2.97772	0.008037	0.423349	-2.39303
Rspo2	R-spondin 2	0.363808	4.04516	3.01917	0.00830866	0.423349	-2.39488
Racgap1	Rac GTPase-activating protein 1	-0.128889	7.7135	-2.97372	0.00809911	0.423349	-2.39955
Dcc	deleted in colorectal carcinoma	0.20356	7.97471	3.00899	0.00831761	0.423349	-2.39998
Safb	scaffold attachment factor B	-0.15735	7.82653	-2.97198	0.00812982	0.423349	-2.40266
Dmrta1	doublesex and mab-3 related transcription factor like family A1	-0.369753	3.15697	-2.97123	0.00814306	0.423349	-2.40399
Dusp9	dual specificity phosphatase 9	0.783418	-0.254319	2.96994	0.00816598	0.423349	-2.4063
E2f4	E2F transcription factor 4	-0.183026	5.87003	-2.96461	0.00826121	0.423349	-2.41581
Myo5b	myosin VB	0.321213	3.19032	2.96335	0.00828378	0.423349	-2.41804
Mrpl13	mitochondrial ribosomal protein L13	0.133171	5.89657	2.96308	0.0082887	0.423349	-2.41853
Sfrp1	secreted frizzled-related protein 1	-0.183851	8.0001	-2.97424	0.00837022	0.424072	-2.41935
BC022960	cDNA sequence BC022960	0.499868	1.62443	2.96193	0.00830948	0.423349	-2.42058
Plpp3	phospholipid phosphatase 3	-0.138592	6.74423	-2.96094	0.00832734	0.423349	-2.42234
Mamdc2	MAM domain containing 2	0.518494	0.643325	2.95477	0.00843974	0.424985	-2.43334
Camk2n1	calcium/calmodulin-dependent protein kinase II inhibitor 1	0.192638	6.01701	2.95444	0.0084457	0.424985	-2.43392
Spag17	sperm associated antigen 17	0.795977	-0.24474	2.95193	0.00849192	0.425863	-2.43839
Plxnd1	plexin D1	0.167971	6.89466	2.9491	0.00854433	0.426254	-2.44344
Rcc2	regulator of chromosome condensation 2	-0.141255	8.88949	-2.9484	0.00855735	0.426254	-2.44468
Wif1	Wnt inhibitory factor 1	0.628126	1.74704	2.96665	0.00875585	0.427989	-2.45014
Ttc7	tetratricopeptide repeat domain 7	-0.341543	2.32957	-2.94231	0.00867117	0.427989	-2.45552
5730409E04Rik	RIKEN cDNA 5730409E04Rik gene	0.223043	3.74568	2.94088	0.00869813	0.427989	-2.45806
Sned1	sushi, nidogen and EGF-like domains 1	0.55471	1.91523	2.94164	0.00880698	0.427989	-2.4652
Baz1a	bromodomain adjacent to zinc finger domain 1A	-0.187393	5.57268	-2.93636	0.00878386	0.427989	-2.4661
Ube2ql1	ubiquitin-conjugating enzyme E2Q family-like 1	-0.225471	7.0116	-2.99048	0.00916439	0.433156	-2.4671
Dlk1	delta-like 1 homolog (Drosophila)	-0.353343	5.87644	-3.08339	0.00978021	0.445195	-2.46824
Grik2	glutamate receptor, ionotropic, kainate 2 (beta 2)	0.158747	6.05973	2.93479	0.00881382	0.427989	-2.46889
Tnks	tankyrase, TRF1-interacting ankyrin-related ADP-ribose polymerase	0.145967	7.2677	2.93468	0.00881587	0.427989	-2.46908
Tmem42	transmembrane protein 42	0.278996	2.95062	2.93428	0.00882362	0.427989	-2.4698
Dlx5	distal-less homeobox 5	-0.250141	5.50363	-2.96667	0.00910045	0.431513	-2.47347
Pcdhb6	protocadherin beta 6	0.479829	0.661219	2.93168	0.00887342	0.428998	-2.47442
Zfp503	zinc finger protein 503	-0.215447	4.88753	-2.92678	0.00896829	0.431513	-2.48313
Ccdc39	coiled-coil domain containing 39	0.388719	3.23647	2.93388	0.00904795	0.431513	-2.48509
Cebpzos	CCAAT/enhancer binding protein (C/EBP), zeta, opposite strand	0.223128	3.80427	2.92112	0.00907899	0.431513	-2.49319
Herpud1	homocysteine-inducible, endoplasmic reticulum stress-inducible, ubiquitin-like domain member 1	-0.184664	5.00786	-2.92081	0.00908516	0.431513	-2.49374
Ano3	anoctamin 3	0.72902	0.229659	2.92034	0.00909429	0.431513	-2.49457
Tnfrsf19	tumor necrosis factor receptor superfamily, member 19	0.188078	6.98094	2.92973	0.00923078	0.434905	-2.49906
A730063M14Rik	RIKEN cDNA A730063M14 gene	0.387205	1.81053	2.91005	0.00929931	0.435287	-2.51283
Gsap	gamma-secretase activating protein	0.33408	2.96022	2.90923	0.00931593	0.435287	-2.5143
Csgalnact2	chondroitin sulfate N-acetylgalactosaminyltransferase 2	0.228413	4.05334	2.90867	0.00932716	0.435287	-2.51528
Fzd2	frizzled class receptor 2	-0.176799	6.60134	-2.90388	0.00942442	0.438122	-2.52378
Dnah9	dynein, axonemal, heavy chain 9	0.457269	2.1167	2.90277	0.00944713	0.438122	-2.52575
Neurog2	neurogenin 2	-0.154072	7.49634	-2.89901	0.00952429	0.439865	-2.53242
Mcm4	minichromosome maintenance complex component 4	-0.174217	6.8999	-2.89804	0.00954419	0.439865	-2.53413
Aldh18a1	aldehyde dehydrogenase 18 family, member A1	-0.127288	7.14795	-2.89158	0.00967852	0.443426	-2.54557
Abcb6	ATP-binding cassette, sub-family B (MDR/TAP), member 6	0.170168	4.93748	2.89144	0.0096814	0.443426	-2.54582
Gabra2	gamma-aminobutyric acid (GABA) A receptor, subunit alpha 2	0.26751	3.95223	2.88909	0.00973084	0.444315	-2.54999
Gm5866	predicted gene 5866	-0.694143	-0.274807	-2.88467	0.00982419	0.445254	-2.55781
Zic2	zinc finger protein of the cerebellum 2	-0.232843	6.20789	-2.92817	0.010216	0.445828	-2.56039
Pcdh11x	protocadherin 11 X-linked	0.34174	2.97988	2.88299	0.00985991	0.445254	-2.56078
Abcg5	ATP-binding cassette, sub-family G (WHITE), member 5	0.67887	0.32242	2.88132	0.00989559	0.445254	-2.56374
Vamp5	vesicle-associated membrane protein 5	0.697808	-0.0622605	2.87881	0.00994945	0.445254	-2.56818
Wls	wntless homolog (Drosophila)	0.168685	5.52787	2.87722	0.00998368	0.445254	-2.571
Gpsm2	G-protein signalling modulator 2 (AGS3-like, C. elegans)	-0.125077	6.24856	-2.87607	0.0100084	0.445254	-2.57302
Efhd2	EF hand domain containing 2	-0.135903	5.43189	-2.87606	0.0100088	0.445254	-2.57305
Aunip	aurora kinase A and ninein interacting protein	0.295804	2.57289	2.87419	0.0100492	0.445254	-2.57635
Plppr4	phospholipid phosphatase related 4	0.288173	3.58468	2.87405	0.0100524	0.445254	-2.57661
Cntn5	contactin 5	0.330279	3.02538	2.87242	0.0100876	0.445482	-2.57948
Skap2	src family associated phosphoprotein 2	0.371785	2.18907	2.86949	0.0101518	0.445828	-2.58467
Mmp17	matrix metallopeptidase 17	-0.136783	5.58461	-2.86904	0.0101616	0.445828	-2.58546
Ckap2l	cytoskeleton associated protein 2-like	-0.172821	6.44811	-2.86753	0.0101947	0.445828	-2.58812
Tac2	tachykinin 2	0.824051	-0.743441	2.86426	0.010267	0.446439	-2.59391
Ntrk3	neurotrophic tyrosine kinase, receptor, type 3	0.193363	5.4297	2.86096	0.0103403	0.446439	-2.59973
Poc1b	POC1 centriolar protein B	-0.141397	5.56133	-2.85847	0.0103961	0.446439	-2.60414
Atf5	activating transcription factor 5	-0.150453	5.65503	-2.85709	0.010427	0.446439	-2.60656
Slc29a4	solute carrier family 29 (nucleoside transporters), member 4	-0.14506	6.43214	-2.85701	0.0104287	0.446439	-2.6067
Pxn	paxillin	-0.149928	5.6778	-2.8553	0.0104673	0.446439	-2.60972
Sgcb	sarcoglycan, beta (dystrophin-associated glycoprotein)	0.179753	4.78149	2.85512	0.0104715	0.446439	-2.61005
Adcy1	adenylate cyclase 1	0.151411	6.01279	2.8545	0.0104855	0.446439	-2.61114
Cnot11	CCR4-NOT transcription complex, subunit 11	-0.143461	5.98333	-2.85285	0.0105228	0.446439	-2.61405
Cux1	cut-like homeobox 1	-0.118027	7.56609	-2.85198	0.0105425	0.446439	-2.61558
Kdelc2	KDEL (Lys-Asp-Glu-Leu) containing 2	0.308653	2.82955	2.84946	0.0106	0.446439	-2.62003
Elmsan1	ELM2 and Myb/SANT-like domain containing 1	-0.193232	5.2083	-2.84926	0.0106046	0.446439	-2.62038
Slc4a5	solute carrier family 4, sodium bicarbonate cotransporter, member 5	0.758223	0.277596	2.84848	0.0106223	0.446439	-2.62175
1810041L15Rik	RIKEN cDNA 1810041L15 gene	0.225616	5.82395	2.87258	0.0109206	0.447534	-2.62613
Caskin2	CASK-interacting protein 2	-0.182396	5.61474	-2.84537	0.0106938	0.447534	-2.62724
Cav2	caveolin 2	0.301336	3.11603	2.84457	0.0107122	0.447534	-2.62865
Gata2	GATA binding protein 2	-0.52342	1.33064	-2.8427	0.0107555	0.447534	-2.63194
Dapk2	death-associated protein kinase 2	0.73368	0.732473	2.84425	0.0107848	0.447534	-2.63276
Cpne4	copine IV	0.37221	3.17262	2.84091	0.010869	0.447534	-2.63898
Ntn4	netrin 4	-0.227247	4.4357	-2.83736	0.01088	0.447534	-2.64136
Zfp950	zinc finger protein 950	0.274277	4.00677	2.83672	0.010895	0.447534	-2.64249
Chpt1	choline phosphotransferase 1	0.223303	3.66342	2.83657	0.0108986	0.447534	-2.64276
Gm15210	inosine 5-phosphate dehydrogenase 2	-0.127269	7.00042	-2.83397	0.0109597	0.447896	-2.64734
Hspa8	heat shock protein 8	-0.160997	9.48018	-2.82974	0.0110599	0.450746	-2.65478
Adamts1	a disintegrin-like and metallopeptidase (reprolysin type) with thrombospondin type 1 motif, 1	0.262813	4.05013	2.82563	0.0111582	0.453456	-2.66202
Runx1t1	runt-related transcription factor 1; translocated to, 1 (cyclin D-related)	0.194746	6.51084	2.84106	0.0113465	0.456142	-2.66399
Kcnd3	potassium voltage-gated channel, Shal-related family, member 3	0.149374	5.85448	2.8244	0.0111878	0.453456	-2.66418
Atp1a2	ATPase, Na+/K+ transporting, alpha 2 polypeptide	0.229006	6.1203	2.8642	0.0115868	0.457222	-2.66485
Pkia	protein kinase inhibitor, alpha	0.128047	8.37124	2.82013	0.0112908	0.456142	-2.67168
Cdca8	cell division cycle associated 8	-0.159843	6.50453	-2.81845	0.0113319	0.456142	-2.67465
Pign	phosphatidylinositol glycan anchor biosynthesis, class N	0.171674	5.25347	2.81455	0.0114273	0.456936	-2.6815
Zfp704	zinc finger protein 704	0.166721	7.3978	2.81498	0.0114331	0.456936	-2.68158
Zrsr2	zinc finger (CCCH type), RNA binding motif and serine/arginine rich 2	-0.15914	5.71914	-2.81241	0.0114798	0.456936	-2.68525
Creb3l4	cAMP responsive element binding protein 3-like 4	-0.418383	1.68297	-2.81201	0.0114898	0.456936	-2.68597
Gas7	growth arrest specific 7	0.1969	5.94635	2.81315	0.0116369	0.457222	-2.69274
9130024F11Rik	RIKEN cDNA 9130024F11 gene	-0.240544	4.13764	-2.80615	0.0116354	0.457222	-2.69626
Zfp319	zinc finger protein 319	-0.164326	6.09057	-2.80591	0.0116413	0.457222	-2.69668
Tfap2e	transcription factor AP-2, epsilon	1.75947	0.504446	2.99836	0.0135431	0.477414	-2.69725
Cdkn2c	cyclin-dependent kinase inhibitor 2C (p18, inhibits CDK4)	-0.247642	3.68477	-2.8055	0.0116515	0.457222	-2.69739
Vps13b	vacuolar protein sorting 13B	0.16593	5.46154	2.80315	0.0117105	0.457323	-2.70152
Znrf3	zinc and ring finger 3	0.227817	3.86038	2.80196	0.0117404	0.457323	-2.70361
Tnrc18	trinucleotide repeat containing 18	-0.157159	8.93412	-2.80171	0.0117468	0.457323	-2.70405
Gm10560	predicted gene 10560	0.718041	0.608003	2.79907	0.0118135	0.457663	-2.70868
Efcab1	EF hand calcium binding domain 1	0.358688	2.47204	2.79892	0.0118174	0.457663	-2.70895
Car12	carbonic anhydrase 12	0.409827	1.90825	2.79718	0.0118615	0.458171	-2.712
Adgrl3	adhesion G protein-coupled receptor L3	0.185731	6.15077	2.79641	0.0119502	0.460396	-2.71669
Wnt2b	wingless-type MMTV integration site family, member 2B	0.471013	2.8225	2.82265	0.0123568	0.461327	-2.7226
Rmst	rhabdomyosarcoma 2 associated transcript (non-coding RNA)	0.326171	3.77077	2.79733	0.0122585	0.460823	-2.73085
Zfp553	zinc finger protein 553	-0.130283	6.63755	-2.78637	0.0121399	0.460823	-2.73096
Kcnj5	potassium inwardly-rectifying channel, subfamily J, member 5	0.511527	1.74687	2.78562	0.0121594	0.460823	-2.73227
Topbp1	topoisomerase (DNA) II binding protein 1	-0.117088	7.48966	-2.78514	0.0121719	0.460823	-2.7331
Phpt1	phosphohistidine phosphatase 1	0.162529	5.53665	2.78514	0.0121719	0.460823	-2.73311
Ccdc159	coiled-coil domain containing 159	0.44047	1.97824	2.7841	0.0121992	0.460823	-2.73494
Cd274	CD274 antigen	0.517443	0.977427	2.78301	0.0122275	0.460823	-2.73683
L3mbtl1	l(3)mbt-like (Drosophila)	0.728966	-0.0436765	2.7819	0.0122568	0.460823	-2.73879
Baiap3	BAI1-associated protein 3	0.360185	2.51451	2.78169	0.0122623	0.460823	-2.73915
Wnt8b	wingless-type MMTV integration site family, member 8B	0.547686	4.01921	2.92791	0.0138542	0.478659	-2.73988
Chaf1b	chromatin assembly factor 1, subunit B (p60)	-0.16562	5.33714	-2.78055	0.0122923	0.460823	-2.74115
Fam171b	family with sequence similarity 171, member B	0.131619	6.6674	2.78011	0.012304	0.460823	-2.74192
Dck	deoxycytidine kinase	-0.121306	7.16291	-2.77724	0.0123798	0.461327	-2.74694
Wnt3a	wingless-type MMTV integration site family, member 3A	0.537532	1.95516	2.78703	0.0125164	0.461766	-2.74811
Foxo4	forkhead box O4	-0.153524	5.34522	-2.77438	0.0124558	0.461766	-2.75194
Camk1d	calcium/calmodulin-dependent protein kinase ID	0.18878	4.88383	2.77412	0.0124629	0.461766	-2.75241
Zscan22	zinc finger and SCAN domain containing 22	-0.203941	4.10741	-2.77237	0.0125096	0.461766	-2.75546
Cdh7	cadherin 7, type 2	0.329829	2.96631	2.77047	0.0125605	0.462238	-2.75878
Dll1	delta-like 1 (Drosophila)	-0.147395	6.43454	-2.76788	0.0126305	0.462609	-2.76332
Nbn	nibrin	-0.151238	5.22552	-2.76778	0.0126331	0.462609	-2.76349
Gm19359	predicted gene, 19359	0.601946	0.987225	2.76315	0.0127591	0.466069	-2.77159
Cat	catalase	-0.130883	6.79823	-2.76078	0.012824	0.466787	-2.77573
Hcn1	hyperpolarization-activated, cyclic nucleotide-gated K+ 1	0.443761	1.22694	2.76012	0.0128419	0.466787	-2.77687
Gm10421	predicted gene 10421	-0.573473	0.568914	-2.7571	0.0129251	0.46781	-2.78215
Snrpd2	small nuclear ribonucleoprotein D2	0.180681	5.49705	2.75681	0.0129332	0.46781	-2.78266
Car11	carbonic anhydrase 11	0.252389	4.22483	2.75432	0.0130023	0.469105	-2.78701
Nrip3	nuclear receptor interacting protein 3	0.318575	2.49232	2.75324	0.0130325	0.469105	-2.7889
Pcca	propionyl-Coenzyme A carboxylase, alpha polypeptide	0.181812	4.45933	2.75153	0.0130799	0.469671	-2.79187
Cbx2	chromobox 2	-0.158334	6.44222	-2.74932	0.0131419	0.470755	-2.79573
Pdlim1	PDZ and LIM domain 1 (elfin)	-0.352204	2.29907	-2.73866	0.0134446	0.477414	-2.81432
Psrc1	proline/serine-rich coiled-coil 1	-0.177125	5.38283	-2.7353	0.0135415	0.477414	-2.82018
Rpl12	ribosomal protein L12	0.208777	4.36364	2.73527	0.0135424	0.477414	-2.82023
Trp53i11	transformation related protein 53 inducible protein 11	-0.130704	7.99354	-2.7349	0.013553	0.477414	-2.82087
Purb	purine rich element binding protein B	0.136223	6.8441	2.73438	0.0135681	0.477414	-2.82178
Kcnq1ot1	KCNQ1 overlapping transcript 1	0.798388	3.19633	2.90567	0.015776	0.493961	-2.82454
Abt1	activator of basal transcription 1	-0.186895	4.42324	-2.7323	0.0136284	0.477414	-2.8254
Mrps21	mitochondrial ribosomal protein S21	0.160952	4.99048	2.73127	0.0136585	0.477414	-2.8272
Sash3	SAM and SH3 domain containing 3	0.749215	-0.185758	2.73019	0.0136899	0.477414	-2.82907
Atp9b	ATPase, class II, type 9B	0.143096	6.10291	2.72972	0.0137036	0.477414	-2.82989
F8	coagulation factor VIII	0.434914	0.851512	2.72898	0.0137252	0.477414	-2.83117
Frzb	frizzled-related protein	0.375006	2.2083	2.72858	0.013737	0.477414	-2.83187
Klf7	Kruppel-like factor 7 (ubiquitous)	0.212172	4.10095	2.72823	0.0137473	0.477414	-2.83249
Gm10736	predicted gene 10736	0.278732	6.40265	2.82157	0.0150189	0.491775	-2.83474
Cdca4	cell division cycle associated 4	-0.135293	6.20212	-2.72393	0.0138739	0.478659	-2.83997
Srp68	signal recognition particle 68	-0.118394	6.59219	-2.72372	0.0138803	0.478659	-2.84034
Bend3	BEN domain containing 3	-0.160246	5.71224	-2.72193	0.0139332	0.479368	-2.84344
Fam126b	family with sequence similarity 126, member B	0.174806	4.89607	2.71904	0.0140193	0.48121	-2.84847
Syn2	synapsin II	0.182636	5.27018	2.71277	0.0142078	0.486552	-2.85936
Slc1a2	solute carrier family 1 (glial high affinity glutamate transporter), member 2	0.251696	6.78545	2.78742	0.015355	0.491775	-2.8639
Plcb1	phospholipase C, beta 1	0.174747	5.80774	2.70483	0.0144502	0.491775	-2.87315
Gm7367	1110014K08Rik pseudogene	-0.184113	4.51459	-2.70411	0.0144724	0.491775	-2.87441
Aurkb	aurora kinase B	-0.143544	5.97107	-2.70325	0.0144987	0.491775	-2.87589
Mcm7	minichromosome maintenance complex component 7	-0.126509	7.59381	-2.70259	0.014519	0.491775	-2.87703
Cfap44	cilia and flagella associated protein 44	0.686484	1.903	2.75909	0.0153729	0.491775	-2.87883
3110006O06Rik	RIKEN cDNA 3110006O06 gene	-0.464165	1.80596	-2.69958	0.0146124	0.491775	-2.88226
Sema3b	sema domain, immunoglobulin domain (Ig), short basic domain, secreted, (semaphorin) 3B	0.543068	1.00973	2.69728	0.0146841	0.491775	-2.88624
Napb	N-ethylmaleimide sensitive fusion protein attachment protein beta	0.130562	5.88064	2.69647	0.0147095	0.491775	-2.88765
Opcml	opioid binding protein/cell adhesion molecule-like	0.232833	4.70387	2.69707	0.0147418	0.491775	-2.88854
Erich2	glutamate rich 2	0.584297	0.00461922	2.69467	0.0147657	0.491775	-2.89076
Stac3	SH3 and cysteine rich domain 3	0.597437	0.87943	2.69451	0.0147709	0.491775	-2.89105
Rasgrp1	RAS guanyl releasing protein 1	0.282533	4.1655	2.70395	0.0149216	0.491775	-2.89146
Fam3c	family with sequence similarity 3, member C	0.147734	5.35967	2.69419	0.014781	0.491775	-2.8916
Irf2bp1	interferon regulatory factor 2 binding protein 1	-0.123804	6.70334	-2.69088	0.0148854	0.491775	-2.89734
Rai14	retinoic acid induced 14	-0.234368	6.93589	-2.75504	0.0158582	0.494948	-2.89826
Dcakd	dephospho-CoA kinase domain containing	-0.118515	7.84756	-2.69018	0.0149076	0.491775	-2.89856
Arhgap19	Rho GTPase activating protein 19	-0.162553	5.54514	-2.68912	0.014941	0.491775	-2.90038
Gria4	glutamate receptor, ionotropic, AMPA4 (alpha 4)	0.145911	5.39645	2.68828	0.0149679	0.491775	-2.90184
Gm9776	predicted gene 9776	0.33681	1.70506	2.68591	0.0150435	0.491775	-2.90595
Pcdh15	protocadherin 15	0.286245	2.81022	2.68573	0.0150491	0.491775	-2.90625
Ppp4r1l-ps	protein phosphatase 4, regulatory subunit 1-like, pseudogene	0.252241	3.3647	2.68516	0.0150673	0.491775	-2.90724
Heph	hephaestin	0.293035	3.34594	2.68434	0.0150936	0.491775	-2.90866
Rab30	RAB30, member RAS oncogene family	0.186749	3.81722	2.68369	0.0151144	0.491775	-2.90978
Srsf4	serine/arginine-rich splicing factor 4	-0.107307	7.52008	-2.68017	0.0152279	0.491775	-2.91588
Sart1	squamous cell carcinoma antigen recognized by T cells 1	-0.10843	6.77886	-2.67979	0.01524	0.491775	-2.91653
Zfp703	zinc finger protein 703	-0.163355	6.18068	-2.67897	0.0152667	0.491775	-2.91795
Morn1	MORN repeat containing 1	0.371566	1.70722	2.67753	0.0153134	0.491775	-2.92044
Klf6	Kruppel-like factor 6	0.161072	5.81673	2.67564	0.0153751	0.491775	-2.92372
Dzip3	DAZ interacting protein 3, zinc finger	0.154614	7.15822	2.67554	0.0153783	0.491775	-2.92389
Mxi1	MAX interactor 1, dimerization protein	-0.14614	6.70108	-2.67516	0.0153908	0.491775	-2.92455
Tec	tec protein tyrosine kinase	0.476386	1.44891	2.67296	0.0154626	0.492516	-2.92834
Bzrap1	benzodiazepine receptor associated protein 1	0.160605	6.51076	2.67242	0.0154806	0.492516	-2.92928
Hnrnpab	heterogeneous nuclear ribonucleoprotein A/B	-0.138529	10.5061	-2.66937	0.0155811	0.493961	-2.93455
Ssr4	signal sequence receptor, delta	0.178418	4.98654	2.66673	0.0156686	0.493961	-2.93911
Gusb	glucuronidase, beta	0.20971	4.01466	2.66589	0.0156963	0.493961	-2.94055
Natd1	N-acetyltransferase domain containing 1	-0.115924	6.60099	-2.66414	0.0157546	0.493961	-2.94357
Pcbp1	poly(rC) binding protein 1	-0.116739	8.82252	-2.66347	0.0157771	0.493961	-2.94474
Sap30l	SAP30-like	-0.171688	5.34201	-2.66316	0.0157874	0.493961	-2.94527
Phc2	polyhomeotic-like 2 (Drosophila)	-0.119997	8.3402	-2.66299	0.0157931	0.493961	-2.94556
Ube2c	ubiquitin-conjugating enzyme E2C	-0.157843	6.93837	-2.65855	0.0159424	0.495954	-2.95322
Zkscan2	zinc finger with KRAB and SCAN domains 2	0.166161	4.90656	2.65811	0.0159574	0.495954	-2.95399
Bub1b	BUB1B, mitotic checkpoint serine/threonine kinase	-0.163499	6.945	-2.6591	0.0160163	0.496742	-2.95543
Gm20568	predicted gene, 20568	-0.505536	0.927902	-2.65394	0.0160988	0.498254	-2.96117
Shisa6	shisa family member 6	0.219318	4.30388	2.65044	0.0162186	0.500914	-2.9672
Tmsb10	thymosin, beta 10	0.195664	8.40895	2.68823	0.016896	0.506132	-2.96846
Kbtbd3	kelch repeat and BTB (POZ) domain containing 3	0.291835	2.68861	2.64578	0.0163794	0.503354	-2.97523
Hnrnpa0	heterogeneous nuclear ribonucleoprotein A0	-0.123635	10.3043	-2.64521	0.0163993	0.503354	-2.97622
Spag5	sperm associated antigen 5	-0.149072	6.31613	-2.64494	0.0164086	0.503354	-2.97668
Apex2	apurinic/apyrimidinic endonuclease 2	-0.21581	3.9987	-2.64422	0.0164337	0.503354	-2.97792
Dexi	dexamethasone-induced transcript	-0.229695	4.30952	-2.63949	0.0165988	0.506132	-2.98606
Supt7l	suppressor of Ty 7-like	-0.14688	5.15169	-2.63779	0.0166585	0.506132	-2.98898
Sh3d19	SH3 domain protein D19	0.181191	4.55579	2.63498	0.0167579	0.506132	-2.99382
Tubg1	tubulin, gamma 1	-0.132719	6.23335	-2.63433	0.016781	0.506132	-2.99494
Fndc3b	fibronectin type III domain containing 3B	0.175628	4.6363	2.63413	0.0167881	0.506132	-2.99528
Ptgs1	prostaglandin-endoperoxide synthase 1	0.455249	0.96925	2.63396	0.0167939	0.506132	-2.99557
Rpa2	replication protein A2	-0.152124	5.82903	-2.63323	0.01682	0.506132	-2.99683
Gldc	glycine decarboxylase	0.165762	6.12055	2.63309	0.0168249	0.506132	-2.99706
Sv2a	synaptic vesicle glycoprotein 2 a	0.136356	6.48648	2.63019	0.0169281	0.506132	-3.00204
Rffl	ring finger and FYVE like domain containing protein	-0.239003	3.90148	-2.63006	0.0169328	0.506132	-3.00226
Ccdc61	coiled-coil domain containing 61	-0.18794	4.44846	-2.63001	0.0169349	0.506132	-3.00237
Mycn	v-myc avian myelocytomatosis viral related oncogene, neuroblastoma derived	-0.139684	6.98268	-2.62593	0.0170812	0.509415	-3.00936
Maml3	mastermind like 3 (Drosophila)	0.184049	5.11109	2.62493	0.0171175	0.509415	-3.01109
Raver1	ribonucleoprotein, PTB-binding 1	-0.144175	7.28572	-2.6238	0.0171584	0.509415	-3.01303
Bmpr2	bone morphogenetic protein receptor, type II (serine/threonine kinase)	0.178751	5.73046	2.62313	0.0171825	0.509415	-3.01417
Cirbp	cold inducible RNA binding protein	0.192341	6.75004	2.64799	0.0177036	0.513159	-3.01604
Prdm8	PR domain containing 8	-0.207805	5.86156	-2.64241	0.0176351	0.513159	-3.0171
Prr5l	proline rich 5 like	0.254644	2.88456	2.6199	0.0173001	0.511876	-3.01971
Yars2	tyrosyl-tRNA synthetase 2 (mitochondrial)	-0.192816	4.57045	-2.61711	0.0174024	0.513159	-3.02451
Alkbh4	alkB homolog 4, lysine demethylase	-0.244432	3.40165	-2.61594	0.0174454	0.513159	-3.02651
Sdk2	sidekick cell adhesion molecule 2	0.273566	3.33182	2.61539	0.0174654	0.513159	-3.02744
Ptprg	protein tyrosine phosphatase, receptor type, G	0.136218	6.92297	2.61215	0.0175854	0.513159	-3.03301
Rnaseh2a	ribonuclease H2, large subunit	-0.133692	4.97748	-2.6113	0.0176168	0.513159	-3.03446
Pnck	pregnancy upregulated non-ubiquitously expressed CaM kinase	0.186033	5.20554	2.61067	0.0176403	0.513159	-3.03554
Nov	nephroblastoma overexpressed gene	0.468492	1.09446	2.61047	0.0176478	0.513159	-3.03589
Ap1s3	adaptor-related protein complex AP-1, sigma 3	0.721019	-0.501275	2.60866	0.017715	0.513159	-3.03898
Pclaf	PCNA clamp associated factor	-0.142029	7.02385	-2.6084	0.017725	0.513159	-3.03944
Snora28	small nucleolar RNA, H/ACA box 28	0.669964	0.646459	2.6048	0.0178599	0.514253	-3.0456
D030056L22Rik	RIKEN cDNA D030056L22 gene	-0.112986	6.572	-2.60462	0.0178668	0.514253	-3.04591
Sf3a2	splicing factor 3a, subunit 2	-0.155916	6.33952	-2.60303	0.0179266	0.514253	-3.04862
Cacna2d1	calcium channel, voltage-dependent, alpha2/delta subunit 1	0.133899	6.90531	2.60265	0.017941	0.514253	-3.04928
Ralgapa1	Ral GTPase activating protein, alpha subunit 1	0.128581	6.80035	2.60245	0.0179485	0.514253	-3.04962
Dazap2	DAZ associated protein 2	-0.122782	7.32432	-2.60176	0.0179747	0.514253	-3.0508
D030047H15Rik	RIKEN cDNA D030047H15 gene	0.511435	1.0278	2.60093	0.0180061	0.514253	-3.05222
Tcf7l2	transcription factor 7 like 2, T cell specific, HMG box	-0.733231	6.00021	-2.80796	0.0221396	0.557978	-3.05723
Tpx2	TPX2, microtubule-associated	-0.147478	7.51056	-2.5976	0.0181326	0.516866	-3.05791
Mir331	microRNA 331	-0.557852	-0.0143876	-2.59587	0.0181991	0.517686	-3.06088
Suv39h1	suppressor of variegation 3-9 homolog 1 (Drosophila)	-0.14154	6.277	-2.59502	0.0182313	0.517686	-3.06232
Mthfs	5, 10-methenyltetrahydrofolate synthetase	0.54803	0.304924	2.59231	0.0183358	0.518032	-3.06696
Cbx4	chromobox 4	-0.156289	5.39921	-2.59223	0.018339	0.518032	-3.0671
Gm14325	predicted gene 14325	0.169505	4.19864	2.59129	0.0183751	0.518032	-3.0687
Znhit2	zinc finger, HIT domain containing 2	-0.212664	4.28932	-2.59045	0.0184076	0.518032	-3.07013
Ube2l3	ubiquitin-conjugating enzyme E2L 3	-0.1018	7.58789	-2.58865	0.0184775	0.518032	-3.07322
Crtac1	cartilage acidic protein 1	0.251882	3.89797	2.58741	0.0185256	0.518032	-3.07533
Prkd3	protein kinase D3	-0.108978	7.22385	-2.58728	0.0185309	0.518032	-3.07556
Cdk5rap1	CDK5 regulatory subunit associated protein 1	0.27823	3.15786	2.58721	0.0185334	0.518032	-3.07566
Kcnj4	potassium inwardly-rectifying channel, subfamily J, member 4	0.69022	-0.353115	2.58588	0.0185854	0.518032	-3.07794
Nme5	NME/NM23 family member 5	0.483125	1.02927	2.58516	0.0186136	0.518032	-3.07917
Slc8a2	solute carrier family 8 (sodium/calcium exchanger), member 2	-0.133821	5.78596	-2.58477	0.0186287	0.518032	-3.07983
Wee1	WEE 1 homolog 1 (S. pombe)	-0.159104	5.63095	-2.58145	0.0187595	0.519995	-3.08551
Yars	tyrosyl-tRNA synthetase	-0.113522	6.846	-2.58119	0.0187696	0.519995	-3.08595
Flnc	filamin C, gamma	0.473245	3.89323	2.6728	0.0207569	0.545405	-3.08793
Evpl	envoplakin	0.597524	0.431581	2.57927	0.0188454	0.520566	-3.08922
Exosc6	exosome component 6	-0.181287	4.03836	-2.57882	0.0188632	0.520566	-3.08999
Uggt2	UDP-glucose glycoprotein glucosyltransferase 2	0.205884	4.84215	2.57743	0.0189183	0.520566	-3.09235
Zfp341	zinc finger protein 341	-0.179587	4.15504	-2.57633	0.0189624	0.520566	-3.09424
Kctd11	potassium channel tetramerisation domain containing 11	-0.386831	1.15249	-2.57623	0.0189661	0.520566	-3.09441
Zfp932	zinc finger protein 932	0.594135	0.394534	2.57477	0.0190244	0.521199	-3.0969
Gdap10	ganglioside-induced differentiation-associated-protein 10	0.814138	-0.25496	2.57235	0.0191214	0.522887	-3.10102
Klhl21	kelch-like 21	-0.303053	2.93915	-2.57027	0.0192049	0.523932	-3.10456
Susd2	sushi domain containing 2	0.487808	0.958399	2.56964	0.0192304	0.523932	-3.10564
Gm4881	predicted gene 4881	-1.28745	-1.09085	-2.59136	0.0197518	0.530489	-3.10681
Tmem132c	transmembrane protein 132C	0.29767	5.12735	2.62741	0.0206593	0.545405	-3.10998
Zbtb2	zinc finger and BTB domain containing 2	-0.153218	5.11088	-2.56501	0.0194182	0.528075	-3.11352
Frmpd4	FERM and PDZ domain containing 4	0.487387	1.21531	2.56236	0.0195263	0.529628	-3.11802
1110015O18Rik	RIKEN cDNA 1110015O18 gene	0.220791	3.72808	2.56186	0.0195469	0.529628	-3.11888
Cdh23	cadherin 23 (otocadherin)	0.499599	1.53014	2.55914	0.0196586	0.530489	-3.1235
Rtfdc1	replication termination factor 2 domain containing 1	-0.115958	6.35689	-2.55635	0.0197739	0.530489	-3.12824
Men1	multiple endocrine neoplasia 1	-0.107699	6.86681	-2.55568	0.0198017	0.530489	-3.12939
Hnrnph3	heterogeneous nuclear ribonucleoprotein H3	-0.138745	6.00325	-2.55564	0.0198034	0.530489	-3.12946
Ptprm	protein tyrosine phosphatase, receptor type, M	0.157889	4.49724	2.55546	0.0198109	0.530489	-3.12976
Commd10	COMM domain containing 10	0.155791	5.00492	2.55501	0.0198297	0.530489	-3.13053
Elf2	E74-like factor 2	-0.113466	6.914	-2.55181	0.019963	0.53309	-3.13596
Ube2t	ubiquitin-conjugating enzyme E2T	-0.186233	3.78536	-2.54963	0.0200543	0.534028	-3.13966
Adamts19	a disintegrin-like and metallopeptidase (reprolysin type) with thrombospondin type 1 motif, 19	0.423	2.16552	2.54839	0.0201064	0.534028	-3.14177
Atp1b1	ATPase, Na+/K+ transporting, beta 1 polypeptide	0.144927	6.06885	2.54839	0.0201064	0.534028	-3.14177
Ryr2	ryanodine receptor 2, cardiac	0.293691	3.01317	2.54502	0.0202488	0.536846	-3.14749
Abracl	ABRA C-terminal like	-0.204723	6.38831	-2.57359	0.0212076	0.547218	-3.15441
Fam53a	family with sequence similarity 53, member A	-0.138478	5.00698	-2.53972	0.0204745	0.541861	-3.15648
Ppp2r5a	protein phosphatase 2, regulatory subunit B', alpha	-0.155051	4.49883	-2.53368	0.0207348	0.545405	-3.16671
Mcf2l	mcf.2 transforming sequence-like	0.149988	7.4187	2.53195	0.0208449	0.545405	-3.17051
Trpm5	transient receptor potential cation channel, subfamily M, member 5	0.867456	-0.433411	2.53143	0.0208323	0.545405	-3.17051
Ccdc92	coiled-coil domain containing 92	-0.152024	4.96873	-2.53039	0.0208779	0.545405	-3.17229
Spata2l	spermatogenesis associated 2-like	0.498864	0.849291	2.53026	0.0208833	0.545405	-3.17249
Enpp5	ectonucleotide pyrophosphatase/phosphodiesterase 5	0.13767	5.46419	2.5292	0.0209296	0.545405	-3.17429
6820408C15Rik	RIKEN cDNA 6820408C15 gene	0.506851	0.175536	2.52896	0.0209403	0.545405	-3.1747
Cacna1a	calcium channel, voltage-dependent, P/Q type, alpha 1A subunit	0.166022	5.40791	2.52698	0.021027	0.546703	-3.17805
Ncapd2	non-SMC condensin I complex, subunit D2	-0.129535	8.24414	-2.52486	0.0211203	0.547218	-3.18164
Pigp	phosphatidylinositol glycan anchor biosynthesis, class P	0.143694	4.84833	2.52278	0.0212122	0.547218	-3.18515
Npm3	nucleoplasmin 3	0.205171	4.2484	2.52271	0.0212156	0.547218	-3.18528
Cdt1	chromatin licensing and DNA replication factor 1	-0.19891	5.12006	-2.52344	0.0212439	0.547218	-3.18551
E2f1	E2F transcription factor 1	-0.144714	5.25502	-2.52134	0.0212761	0.547218	-3.18759
Slitrk4	SLIT and NTRK-like family, member 4	0.273771	2.68538	2.52067	0.0213058	0.547218	-3.18872
Mpped1	metallophosphoesterase domain containing 1	-0.126806	7.93536	-2.51977	0.0213461	0.547304	-3.19025
Dnaic1	dynein, axonemal, intermediate chain 1	0.682605	-0.152573	2.51774	0.0214366	0.548224	-3.19367
Sirpa	signal-regulatory protein alpha	0.154609	5.95604	2.51681	0.0214782	0.548224	-3.19525
Gm10374	predicted gene 10374	0.480024	1.47311	2.51613	0.0215087	0.548224	-3.19639
Ccm2	cerebral cavernous malformation 2	-0.117178	5.81889	-2.51565	0.0215302	0.548224	-3.1972
Pgap1	post-GPI attachment to proteins 1	0.169058	7.34068	2.52814	0.0220428	0.557437	-3.20153
Cacna2d3	calcium channel, voltage-dependent, alpha2/delta subunit 3	0.20011	4.5639	2.51031	0.0217713	0.553411	-3.20622
Ipw	imprinted gene in the Prader-Willi syndrome region	0.373535	1.89105	2.50934	0.0218153	0.553577	-3.20785
Fibin	fin bud initiation factor homolog (zebrafish)	0.938568	0.488788	2.55244	0.0229642	0.561868	-3.20794
F2r	coagulation factor II (thrombin) receptor	-0.106249	6.95587	-2.50791	0.0218803	0.554277	-3.21026
Aars	alanyl-tRNA synthetase	-0.107419	7.62069	-2.50345	0.0220847	0.557545	-3.21778
Ect2	ect2 oncogene	-0.159703	6.71953	-2.50523	0.0222454	0.5584	-3.22035
Rad51c	RAD51 paralog C	-0.223268	3.67763	-2.5011	0.0221932	0.558378	-3.22175
Mex3b	mex3 RNA binding family member B	-0.0996942	7.73064	-2.49945	0.0222696	0.5584	-3.22453
Tmem35b	transmembrane protein 35B	0.392211	1.80223	2.49798	0.0223378	0.558609	-3.227
Negr1	neuronal growth regulator 1	0.146678	6.77211	2.49764	0.0223534	0.558609	-3.22757
Nrp2	neuropilin 2	0.169115	7.50551	2.51319	0.0228639	0.561868	-3.22934
Fdps	farnesyl diphosphate synthetase	0.144907	6.03974	2.49556	0.0224506	0.56009	-3.23108
Trank1	tetratricopeptide repeat and ankyrin repeat containing 1	0.526582	4.74383	2.62684	0.0263748	0.562466	-3.23777
Rps4l	ribosomal protein S4-like	0.173746	5.49032	2.49144	0.0226435	0.561868	-3.238
Prelid2	PRELI domain containing 2	0.431403	0.978811	2.4902	0.0227023	0.561868	-3.2401
Slitrk3	SLIT and NTRK-like family, member 3	0.216893	4.13622	2.48988	0.0227174	0.561868	-3.24063
Gpd2	glycerol phosphate dehydrogenase 2, mitochondrial	0.177855	5.71866	2.49157	0.022778	0.561868	-3.24091
Rnf44	ring finger protein 44	-0.128619	7.67696	-2.4891	0.022754	0.561868	-3.24194
Lats2	large tumor suppressor 2	-0.17941	4.55302	-2.48854	0.0227805	0.561868	-3.24288
Pard6b	par-6 family cell polarity regulator beta	-0.173975	4.30426	-2.48646	0.0228796	0.561868	-3.24639
Olig2	oligodendrocyte transcription factor 2	-0.213735	4.94613	-2.49059	0.0231598	0.561868	-3.24991
Tpd52	tumor protein D52	0.170623	4.3401	2.48435	0.0229802	0.561868	-3.24993
Ppp1r18	protein phosphatase 1, regulatory subunit 18	-0.138199	6.1033	-2.48426	0.0229845	0.561868	-3.25009
Adamts9	a disintegrin-like and metallopeptidase (reprolysin type) with thrombospondin type 1 motif, 9	0.338307	2.84205	2.48196	0.0230946	0.561868	-3.25395
Scn3a	sodium channel, voltage-gated, type III, alpha	0.132655	6.63089	2.47978	0.0231993	0.561868	-3.25761
Mss51	MSS51 mitochondrial translational activator	0.669667	0.599064	2.48132	0.0232668	0.561868	-3.25809
Gys1	glycogen synthase 1, muscle	-0.12438	5.37448	-2.47881	0.023246	0.561868	-3.25923
Faah	fatty acid amide hydrolase	0.339864	2.58532	2.47799	0.0232853	0.561868	-3.2606
Trip10	thyroid hormone receptor interactor 10	-0.22053	3.89427	-2.47756	0.0233066	0.561868	-3.26134
Pstpip2	proline-serine-threonine phosphatase-interacting protein 2	0.522246	0.511374	2.47673	0.0233467	0.561868	-3.26272
Gpr180	G protein-coupled receptor 180	0.226601	4.24748	2.47588	0.0233876	0.561868	-3.26414
Diras2	DIRAS family, GTP-binding RAS-like 2	0.252011	3.61525	2.47559	0.023402	0.561868	-3.26464
Cdc6	cell division cycle 6	-0.207157	4.59802	-2.47555	0.0234038	0.561868	-3.2647
Myeov2	myeloma overexpressed 2	0.226737	5.58896	2.50586	0.0243667	0.561868	-3.26599
Gltscr1	glioma tumor suppressor candidate region gene 1	-0.197261	5.98758	-2.49457	0.0241042	0.561868	-3.2675
Rsg1	REM2 and RAB-like small GTPase 1	0.500192	0.481249	2.47378	0.0234898	0.561868	-3.26767
Mt2	metallothionein 2	0.321872	2.56898	2.47331	0.0235127	0.561868	-3.26845
Hmgn5	high-mobility group nucleosome binding domain 5	-0.261296	6.08952	-2.53856	0.0254962	0.56236	-3.2693
Lrrc24	leucine rich repeat containing 24	0.239389	2.82264	2.47134	0.0236092	0.561868	-3.27176
D830031N03Rik	RIKEN cDNA D830031N03 gene	0.156499	5.04961	2.47093	0.0236293	0.561868	-3.27245
Pcp4	Purkinje cell protein 4	0.220227	4.05847	2.47058	0.0236465	0.561868	-3.27304
Rab29	RAB29, member RAS oncogene family	0.376525	1.80214	2.46941	0.0237038	0.561868	-3.27499
Lsm14a	LSM14A mRNA processing body assembly factor	-0.117931	7.38154	-2.4693	0.0237095	0.561868	-3.27519
Cox7b	cytochrome c oxidase subunit VIIb	0.128546	6.39948	2.46912	0.0237182	0.561868	-3.27548
Gm6139	predicted gene 6139	-0.373143	1.6165	-2.4687	0.0237389	0.561868	-3.27619
Dlx2	distal-less homeobox 2	-0.202839	7.16295	-2.50816	0.0250628	0.56236	-3.27874
Abhd17c	abhydrolase domain containing 17C	-0.120394	7.03599	-2.4663	0.0238572	0.561868	-3.2802
Unc13a	unc-13 homolog A (C. elegans)	0.130872	6.62303	2.46619	0.0238629	0.561868	-3.2804
Nub1	negative regulator of ubiquitin-like proteins 1	-0.116901	6.83378	-2.46521	0.0239111	0.561868	-3.28203
Sox12	SRY (sex determining region Y)-box 12	-0.135456	8.55427	-2.46408	0.0239671	0.561868	-3.28392
Lsm7	LSM7 homolog, U6 small nuclear RNA and mRNA degradation associated	0.369195	1.23721	2.46239	0.0240515	0.561868	-3.28675
[truncated: 14,160 more rows]
