# Supplementary material for: KAT6B is required for histone 3 lysine 9 acetylation and SOX gene expression in the developing brain
Source: Life Sci Alliance. 2024 Nov 13;8(2):e202402969. doi: 10.26508/lsa.202402969 (PMC11561263; doi:10.26508/lsa.202402969)
Supplement: Supplementary file 10 [file LSA-2024-02969_SdataF4.xlsx]

## Sheet: Figure 4A
	Kat6b+/+				Kat6b–/–
0	96000	96000	96000		96000	96000	96000	96000
1	400000	380000	320000		400000	290000	340000	290000
2	19500000	18400000	15100000		18000000	14600000	15300000	11290000
3	44200000	34500000	28300000		32800000	28500000	30300000	21600000
4	72700000	54800000	45900000		55000000	38100000	36500000	32000000
5	95700000	77500000	66300000		74200000	49800000	42500000	40600000
6	116000000	96300000	93500000		85900000	66700000	53500000	49100000
7	125000000	111113333	103080000		9.43667e+07	74890000	6.23067e+07	5.71983e+07
8	136000000	140000000	110000000		104000000	83800000	71100000	65900000
9	145000000	175000000	122000000		112000000	93600000	73100000	93200000
10	154000000	210000000	135000000		121000000	111000000	84600000	104000000

## Sheet: Figure 4C
	Kat6b+/+				Kat6b–/–
160	42	70.6667	59.6667		38.6667	54.3333	35.3333	37.6667
80	31.6667	42.6667	41.6667		27	28.6667	20	14.6667
40	28.3333	34.6667	22		18.6667	22.6667	12	5.33333
20	14.6667	19.6667	11		10	9.33333	6	13.3333
10	15	14.3333	7.33333		1	3	9	9
5	6.66667	4	3.66667		1.66667	1	4.66667	1.33333
2.5	0.333333	0.333333	2.33333		1.66667	0.333333	0.333333	0.333333
1.25	0	0.333333	1		1.33333	0.333333	0.333333	0

## Sheet: Figuer 4E
	Kat6b+/+					Kat6b–/–
G0	25.7	23.2	23	19.8	17	26.7	31	27.2
G1	53.9	57.4	56.8	54.6	59.2	53.2	53.7	57.3
S	10.3	10.6	10.6	12.8	12.7	10.3	7.62	7.53
G2	7.76	6.97	8.09	10.9	9.68	6.48	5.53	6.87
M	0.83	0.58	0.36	0.9	0.83	1.77	1.1	0.21

## Sheet: Figure 4F
	Kat6b+/+	Kat6b–/–
%Ki67+ cells	72.79	71.75
	75.55	67.95
	75.85	71.91
	79.2
	82.41

## Sheet: Figure 4G
	Kat6b+/+					Kat6b–/–
Sox2 MFI	2888	2534	3195	2815	3847	1931	2262	2052

## Sheet: Figure 4I
	Kat6b+/+			Kat6b–/–
BIII Tubulin +	0.300699	0.241158	0.277419	0.203333	0.140187	0.1
GFAP+	0.699301	0.758842	0.722581	0.796667	0.859813	0.9

## Sheet: Figure 4J
	Kat6b+/+					Kat6b–/–
BIII Tubulin +	32.6	44.7	23.3	50	31.5	14.6	5.87	14.5

## Sheet: Figure 4K
	Kat6b+/+					Kat6b–/–
SOX2–GFAP+	50.1	42.9	31.3	43.6	43	68.3	58.1	46.7

## Sheet: Figure 4L
	Kat6b+/+					Kat6b–/–
BIII tubulin MFI	6747	8736	11377	6836	8226	2206	5147	3273

## Sheet: Figure 4M
Kat6b–/–	Kat6b+/+
48.3554	95.0629
61.2047	85.5816
56.1806	113.852
64.0542	126.877

[truncated: 1 more sheets: Figure 4N]
