# Supplementary material for: KAT6B is required for histone 3 lysine 9 acetylation and SOX gene expression in the developing brain
Source: Life Sci Alliance. 2024 Nov 13;8(2):e202402969. doi: 10.26508/lsa.202402969 (PMC11561263; doi:10.26508/lsa.202402969)
Supplement: Supplementary file 11 [file LSA-2024-02969_SdataF5.xlsx]

## Sheet: Figure 5A
	Sox1	Sox2	Sox3	Sox4	Sox5	Sox6	Sox8	Sox9	Sox10	Sox11	Sox12	Sox13	Sox21
logFC	-0.616809	-0.563284	-0.221874	-1.31762	-0.445772	-0.494473	-0.698942	-0.401294	-0.946556	0.455553	-0.0618112	0.436487	-1.02021

## Sheet: Figure 5B
	Sox1	Sox2	Sox3	Sox4	Sox5	Sox6	Sox9	Sox11	Sox12	Sox21
E12_B6_KOvsWT.logFC	-0.205462	-0.165947	-0.290089	-0.275857	-0.270842	-0.225135	-0.20118	-0.188587	-0.113284	-0.319107

## Sheet: Figure 5C
	Sox1	Sox2	Sox3	Sox4	Sox5	Sox6	Sox9	Sox11	Sox12	Sox21
E15_B6_KOvsWT.logFC	-0.215705	-0.237798	-0.220692	-0.140434	-0.114032	-0.043891	-0.166912	-0.0371688	-0.135456	-0.366003

## Sheet: Figure 5D
	Sox1	Sox2	Sox3	Sox4	Sox5	Sox6	Sox8	Sox9	Sox10	Sox11	Sox12	Sox13	Sox21
logFC	0.335189	0.229797	0.156869	0.0734647	-0.0851858	0.0814942	-0.235298	0.0955949	1.15734	-0.01035	0.139939	0.0714604	0.605141

## Sheet: Figure 5E
	Sox1	Sox2	Sox3	Sox4	Sox5	Sox6	Sox9	Sox11	Sox12	Sox21
E12_FB_TGvsWT.logFC	0.139157	0.198147	-0.452992	0.29839	0.26442	0.233093	-0.212534	0.0869462	-0.0595291	0.0958843

## Sheet: Figure 5F
	Sox1	Sox2	Sox3	Sox4	Sox5	Sox6	Sox9	Sox11	Sox12	Sox21
E15_FB_TGvsWT.logFC	0.252266	0.263748	0.306312	0.161589	-0.0242053	0.214537	0.287143	0.0180859	0.0404948	0.296777

## Sheet: Figure 5H
	Kat6b+/+					Kat6bV5/V5
Sox2	0.006971	0.009081	0.004293	0.00535		0.019834	0.01594	0.014706	0.023731	0.027301

## Sheet: Figure 5I
	Kat6b+/+				Kat6b–/–
Sox2	0.0608729	0.0845273	0.0931423	0.0529436	0.0458791	0.0245694	0.0404269	0.0210619

## Sheet: Figure 5J
	Kat6b+/+				Tg(Kat6b)
Sox2	0.118193	0.112418	0.09979	0.114117	0.198809	0.194356	0.30611	0.201086

## Sheet: Figure 5K
	Kat6b+/+				Kat6b–/–
Sox2	0.0611383	0.0530303	0.0681564	0.0767627	0.14384	0.0968233	0.114538	0.161653

[truncated: 5 more sheets: Figure 5L, Figure 5M, Figure 5N, Figure 5Q, Figure 5R]
