# Supplementary material for: KAT6B is required for histone 3 lysine 9 acetylation and SOX gene expression in the developing brain
Source: Life Sci Alliance. 2024 Nov 13;8(2):e202402969. doi: 10.26508/lsa.202402969 (PMC11561263; doi:10.26508/lsa.202402969)
Supplement: Supplementary file 12 [file LSA-2024-02969_TableS4.xlsx]

## Sheet: Sheet1
Symbol	log2FC Sox2 KO vs. control NSPCs	log2FC Kat6b KO vs. WT NSPCs		Sox2 data from
Sox2	-6.3711	-0.563284		Bertolini JA, Favaro R, Zhu Y, Pagin M, Ngan CY, Wong CH, Tjong H, Vermunt MW, Martynoga B, Barone C et al. 2019. Mapping the Global Chromatin Connectivity Network for Sox2 Function in Neural Stem Cell Maintenance. Cell Stem Cell 24: 462-476 e466.
Amd1	-5.53771	0.42116
Dkk3	-4.7085	-2.02784		Kat6b data generated in this study
Pdzph1	-4.57208	-2.6215
Entpd2	-4.55114	-5.02095
C4b	-4.36713	-1.27134
Gfap	-4.09503	-3.06294
Sgcg	-3.98223	-2.46058
Cntnap2	-3.96935	-1.34633
Rassf10	-3.94871	-3.12127
Ugt1a6a	-3.88879	-2.43758
Lgi4	-3.8673	-2.71039
Gbp2	-3.70916	-1.91423
Acat3	-3.65062	0.415453
Slc14a1	-3.61694	-3.38138
Angptl4	-3.49185	-2.46709
Slc24a4	-3.48959	-2.1893
Pgm5	-3.45367	-1.19149
Rnase1	-2.99193	-4.46972
Rab3b	-2.97976	0.454682
Myh15	-2.88699	-0.991551
Man1c1	-2.8432	-1.23255
Itih3	-2.84139	-3.06395
Fam135b	-2.77018	1.89168
Plekha6	-2.76188	-1.97438
Csdc2	-2.76129	-0.647621
Clu	-2.73935	-0.834541
Dnaic2	-2.73738	-1.90331
Psd2	-2.72569	-1.2248
Gpr149	-2.72212	-1.66292
Prelp	-2.69896	-1.93708
Col20a1	-2.66477	-0.408038
3110035E14Rik	-2.65504	-0.935885
Cyp46a1	-2.64691	-0.491298
Bcas1	-2.63703	-1.32901
Gpr37	-2.61675	-1.16463
Armc2	-2.59392	-1.47943
Gjb6	-2.56214	-1.60131
Srcin1	-2.54712	-0.847933
Kif9	-2.5276	-1.24881
Cfap44	-2.51731	-1.85118
Bfsp2	-2.51523	-1.95864
Bgn	-2.50614	-0.976686
Enpp6	-2.49436	-1.81017
Hmgcs2	-2.49425	-5.93243
Fa2h	-2.48035	-1.7918
Cd93	-2.47914	1.029
Sox10	-2.47132	-0.946556
Chil1	-2.46496	-1.44042
Ephx2	-2.4481	-1.50386
Tmem132d	-2.43635	-3.56805
P2rx6	-2.43156	-1.16656
Papss2	-2.42825	-2.04032
Hhipl1	-2.41504	-1.70581
Nid1	-2.41218	-0.949771
Synpo2	-2.41017	-2.4617
Plscr4	-2.38547	-0.669493
Mob3b	-2.38367	-0.59737
Zfr2	-2.36923	-1.81257
Cpm	-2.36399	-0.756897
C1ql1	-2.33981	-1.03434
6030407O03Rik	-2.32623	-1.65589
Capn1	-2.31484	-2.0426
Gsn	-2.3058	-0.449776
Afap1l2	-2.29767	-1.20092
Cldn10	-2.28069	-1.03976
Parp3	-2.28044	-0.655472
Ampd3	-2.27842	-0.95471
Parvb	-2.27646	-1.47788
Hebp1	-2.27439	-1.06465
Fam189a2	-2.26273	-1.96935
Abhd3	-2.25945	-1.45071
Drc1	-2.25618	-1.78143
Lingo2	-2.25427	-1.16045
Igtp	-2.24722	-0.801798
P4ha2	-2.22468	2.44373
2900052N01Rik	-2.22279	-1.23944
Kif6	-2.22239	-1.84213
Cyp4f14	-2.21649	-1.97268
Itgb7	-2.21364	-1.90775
Naaa	-2.20871	-3.09357
Creb3l4	-2.20163	-1.5431
Mt2	-2.17531	-1.18931
Fbrsl1	-2.17306	-0.618888
Paqr7	-2.16373	-0.548568
Tmprss5	-2.13851	-1.36854
Siah3	-2.1361	-2.82839
Id4	-2.12769	-2.42757
Pde9a	-2.11967	-1.55587
Gstt1	-2.10611	-0.363134
2900011O08Rik	-2.10291	-0.349713
Trim29	-2.09822	-2.30571
Car14	-2.09167	-1.4739
Atcay	-2.06524	-0.81225
Tspan18	-2.05157	-2.04991
Tmem169	-2.04986	-1.24923
Tmem108	-2.04721	-0.914291
Arhgef19	-2.04392	-0.631291
Nkain4	-2.03327	-2.59613
Tspan17	-2.0281	-0.913038
Nyap1	-2.02593	-2.00248
Gabbr1	-2.02342	-0.823253
Slc14a2	-2.01906	-2.44
Sntg2	-2.00694	-1.38896
Cacng5	-1.97011	-0.76649
Ccdc13	-1.96156	-2.01253
Tshr	-1.95905	-1.64879
Cacna2d2	-1.95897	-0.87294
Txnip	-1.95404	-2.57257
Rhpn2	-1.94379	-1.15878
Crybb1	-1.9352	-1.92053
Ttc12	-1.92497	-1.01249
Tvp23a	-1.91889	1.42823
Stxbp2	-1.91635	-0.903125
Pth1r	-1.91469	-1.59489
Map3k19	-1.90573	-2.70006
Sncb	-1.89704	1.02814
Tmeff2	-1.89435	-1.03268
Cbs	-1.89105	-0.784809
Wnt5b	-1.88838	-0.441987
Igfbp5	-1.87626	-0.794497
Igsf3	-1.87152	-0.883573
Morn5	-1.86652	-1.58355
Slc2a12	-1.86647	-1.5982
Sv2c	-1.86507	-0.309699
Mdga1	-1.8577	-1.22276
Sparc	-1.85593	-1.30164
Mr1	-1.85248	-1.10023
Slc45a1	-1.85096	-0.652567
Perm1	-1.84686	-1.08008
Capn5	-1.8456	-2.12658
Paqr8	-1.83873	-0.84188
Rnf43	-1.83583	-1.72773
Gpr179	-1.83483	-1.92047
Zswim3	-1.82347	-0.708528
Pygl	-1.82341	-0.734701
Pacrg	-1.82052	-0.600972
Ankrd6	-1.82011	-0.819457
4932443I19Rik	-1.81558	-1.22022
Padi2	-1.81231	-2.38605
Cldn11	-1.81007	-1.07136
Fos	-1.80905	-0.380885
Sugct	-1.79948	-0.906168
Fam83h	-1.79669	-1.386
Gpr137b	-1.7964	-0.642136
Fn3k	-1.79553	-1.64655
Gal3st4	-1.7943	-0.723861
Gal3st1	-1.7933	-1.07204
Fbxo41	-1.78939	-0.408415
Gjc3	-1.78648	-1.30935
Elavl3	-1.78479	-0.596584
Nfasc	-1.78256	-1.06146
S100a1	-1.77416	-0.417459
Gprc5c	-1.77331	-1.36285
Junb	-1.76243	1.11318
Fam198a	-1.76187	-1.00418
Nacad	-1.75882	-0.906363
1500009C09Rik	-1.74471	-1.70344
Dusp26	-1.74434	-1.72628
Morn1	-1.72374	-0.79475
Adcy8	-1.71524	-1.32945
S1pr1	-1.70808	-1.34108
Mgll	-1.70558	-1.30594
Dmrtb1	-1.70129	-0.796931
Gramd1c	-1.70095	-0.505228
Frmd5	-1.69511	-0.723884
Cyfip2	-1.69446	-1.557
Egr1	-1.69375	1.76569
Slc8b1	-1.69294	-1.18148
Azin2	-1.69146	-0.451012
Lims2	-1.68995	-1.93704
Olfml2b	-1.68933	-0.333457
Tubb4a	-1.68895	-1.52283
Dnaic1	-1.6826	-1.43549
Gadd45g	-1.67246	-0.802092
Mrgpre	-1.65512	-0.769341
Arrb1	-1.64937	-0.655876
Snta1	-1.6413	-1.11307
Apba1	-1.63691	-1.01401
Tmem8	-1.63244	-0.95782
Gpr17	-1.63219	-1.72444
Rorc	-1.62859	-2.35464
Micalcl	-1.62065	1.16347
Cyp4v3	-1.61809	-0.938137
Gabbr2	-1.6159	-2.31554
Myrf	-1.61568	-1.51539
Ccdc136	-1.61117	-0.477431
5930403L14Rik	-1.60695	-1.22075
Inca1	-1.59452	-1.34235
Daam2	-1.59269	-1.55806
Oplah	-1.58746	-0.908134
Fgd3	-1.58575	-0.656419
Plec	-1.58366	-0.741059
Pyroxd2	-1.58219	-0.938039
Plcd1	-1.58209	-1.12049
Pcsk1n	-1.58074	-0.577052
Itga2	-1.58003	-1.37555
Pfkfb3	-1.57927	0.997691
Rab33a	-1.57424	-0.397822
Camk2n1	-1.57241	-0.585902
Mtmr11	-1.5716	0.75073
Cntfr	-1.56671	-0.638349
Kcna2	-1.56618	0.875361
Kcnip2	-1.56012	-2.227
Ephb2	-1.55807	-1.05536
Ccdc148	-1.55487	-1.00422
Kcna6	-1.55114	-1.30841
Kcnk10	-1.55023	-0.417075
Tst	-1.54909	-1.48281
Sorl1	-1.54897	-0.729467
Prkar1b	-1.54328	-1.07752
1190005I06Rik	-1.54324	-2.00461
Stk32a	-1.54148	-0.447431
Acsf2	-1.54087	-0.587028
2310022B05Rik	-1.54003	-1.6081
Sirt2	-1.53405	-1.20093
Rgs16	-1.52268	0.672193
Bmper	-1.52177	-0.491436
Stmn4	-1.5217	-1.71957
Eps8	-1.51971	-0.436612
Rab3il1	-1.51576	-1.387
Gcnt4	-1.51466	0.330344
Pbld2	-1.51412	-1.05799
Pygb	-1.51251	-1.60841
Appl2	-1.50725	-0.363357
Cend1	-1.50593	0.560737
Mt1	-1.50444	-0.452108
Gja1	-1.50337	-0.664807
Gpld1	-1.49833	0.250046
Fam210b	-1.49773	-1.14653
Sfxn5	-1.4969	-0.615635
Xlr3b	-1.49568	1.01158
Limk2	-1.4936	-0.39817
Isg15	-1.49313	-1.27669
Emp2	-1.49276	-1.58351
Nme5	-1.48998	-1.86276
Tradd	-1.48372	-0.632665
Ablim2	-1.48189	-3.39942
Fam84a	-1.48104	0.78188
Mfap2	-1.47702	-0.695975
Slc13a3	-1.47388	0.486509
Abca1	-1.46921	-3.40932
Stom	-1.46562	-1.13122
Adamts4	-1.46455	-0.688611
39508	-1.46219	-0.896328
Lair1	-1.45476	-1.59939
Pdgfrl	-1.45198	-0.757867
Nedd9	-1.45192	-0.57007
Coro1a	-1.45154	-0.523807
Fam222a	-1.44719	-0.935438
Drp2	-1.4471	0.438291
Bcar1	-1.44347	-0.423545
Tspan15	-1.4432	-0.82605
Rnd2	-1.43864	-1.52436
Arhgap23	-1.43636	-0.79802
Mmp24	-1.43617	-0.614977
Car5b	-1.43249	-1.7579
Nrbp2	-1.43129	-1.31336
Stx2	-1.43079	-0.238183
Lynx1	-1.43074	-0.327848
Btg2	-1.42745	-1.08301
Plp1	-1.4244	-1.47995
4930402H24Rik	-1.42357	-1.42346
Lrp4	-1.4227	-0.627296
Kcnn3	-1.42058	-0.865439
Kcnc2	-1.41728	-0.572677
Rdh5	-1.41083	-1.92149
Ust	-1.40753	-0.572994
Fbxo2	-1.40258	-1.52108
Ulk4	-1.40156	-0.678123
Eml2	-1.3984	-0.975205
Igdcc3	-1.39632	-0.964937
Sorbs1	-1.38807	-0.740341
Dnm3	-1.3868	-1.10892
Aqp4	-1.38572	-1.44183
Efhb	-1.38119	-2.00011
Efr3b	-1.37502	-0.269303
Eepd1	-1.37102	-1.52877
Fam13c	-1.36349	-0.748352
Grik3	-1.35164	-0.583365
Slc25a18	-1.34659	-0.384703
Luzp2	-1.34348	0.917139
Ttyh1	-1.33693	-1.93428
Rnf182	-1.33395	-0.677789
Snx22	-1.33073	-0.729512
Rhbdl3	-1.32898	-1.52694
Mt3	-1.32832	-0.245041
Dbp	-1.32804	-0.769498
Rgma	-1.32546	-1.47437
Dhx32	-1.32538	-1.01488
Ltbp3	-1.32475	-0.306765
Jun	-1.32061	0.218652
Ttyh2	-1.31041	-1.89058
Gltp	-1.30646	-0.617379
Gdpd2	-1.30311	-1.08293
Pla2g16	-1.30164	-0.463978
Txlnb	-1.29912	-0.653303
Cyp4f17	-1.29588	-1.04494
Ndrg2	-1.29524	-2.12191
Adam23	-1.29032	-0.467496
Trim9	-1.2881	-0.213982
Slc6a11	-1.28408	-0.2967
Rsph9	-1.2818	-0.967276
Slc1a1	-1.28118	-1.5327
1700007K13Rik	-1.2791	-0.805667
5730559C18Rik	-1.26897	-1.01021
Tns1	-1.26604	-0.692694
Rab11fip4	-1.26349	-0.920758
Pfkp	-1.26303	1.21998
Klhl25	-1.26188	-1.17218
Kctd21	-1.2587	-0.893531
Oat	-1.25867	-0.674756
Fah	-1.25668	-1.16655
Pik3ip1	-1.25462	-2.04694
Aldh6a1	-1.2544	-1.61031
Aifm2	-1.25022	-0.644286
Ifitm7	-1.24708	1.39392
Abat	-1.24518	-2.4506
Ier2	-1.23987	1.17815
Jup	-1.23758	-1.41368
Arsa	-1.23706	-0.709635
Pacs2	-1.23588	-0.571974
Pdk4	-1.23056	-1.8085
Csf1	-1.23026	0.281402
Gli2	-1.22649	-0.753903
Dpysl3	-1.22494	-0.4429
Abhd4	-1.22204	-1.06078
Ksr1	-1.21717	-0.294021
Apc2	-1.21706	-1.27671
Dynll2	-1.217	-0.240882
Usp35	-1.21682	-0.369721
Gpd1	-1.21305	0.649373
Sgip1	-1.20776	-0.159535
Abca7	-1.20436	-0.470157
Cybrd1	-1.18959	-1.08465
Adamts1	-1.18392	1.40696
Apoe	-1.18117	-2.43507
Sema4g	-1.17982	-0.468504
Tiam2	-1.17911	-0.793557
6030419C18Rik	-1.17662	-0.737616
Ppp1r3c	-1.17648	-0.474198
Gpr146	-1.17468	-0.682664
Rgs17	-1.17283	0.902207
Syn3	-1.17236	-0.854575
Pitpnm2	-1.16921	0.273825
Agpat2	-1.16829	-0.676556
Pdzrn3	-1.16771	-2.20236
Enho	-1.16392	-1.22704
Ddt	-1.16277	-0.859794
Sgk1	-1.15619	-0.576626
Cnp	-1.15281	-1.42686
Glud1	-1.14523	-1.43252
Gnao1	-1.13721	-0.538306
Fnbp1	-1.13659	0.14231
Dhrs1	-1.13169	-0.581556
Sh3gl3	-1.12498	-1.2247
Tle1	-1.11652	-1.17496
Shisa9	-1.11521	-2.66477
Pink1	-1.11006	-1.48405
Arhgef25	-1.10834	-0.368129
Ppp2r2b	-1.10784	-1.53879
Efhd1	-1.10392	-1.76014
Stard10	-1.09976	-1.36309
Muc1	-1.09695	-0.532686
Glul	-1.09552	-0.423567
Lhpp	-1.09376	-0.343744
Prnp	-1.09255	-0.841354
Cyp4f15	-1.09254	-2.74732
Pnpla7	-1.09161	-0.49378
Itgb5	-1.09139	0.162481
Tgfa	-1.09005	-0.609929
Camk2g	-1.0884	-0.154611
Mapt	-1.0871	-1.80165
Mras	-1.08598	-0.903754
Npdc1	-1.08403	-0.535883
Scrg1	-1.08273	-1.40522
Tcf7l1	-1.07963	-0.958444
Cav2	-1.07769	0.565746
Lrrc75b	-1.07511	-1.94683
Serhl	-1.07223	-0.607335
Hsd3b7	-1.07	-0.510285
Myl6b	-1.0636	-0.73325
Ston2	-1.05987	-0.930049
Agt	-1.05859	-2.54284
Cyp4f13	-1.05854	-1.0417
Ctnnal1	-1.05781	-0.362106
Irf9	-1.05634	0.419405
Pfn4	-1.0553	-0.767086
Erc1	-1.05229	-0.236332
Tspan9	-1.05151	-0.72795
Susd4	-1.05144	-0.619091
A730056A06Rik	-1.04715	-1.13161
Mgst1	-1.04421	-1.11685
Fam53b	-1.03998	-0.792574
Nbl1	-1.03805	-0.538859
Pxdn	-1.03435	-0.208122
Pld2	-1.03137	-1.04339
Fhl1	-1.03055	-0.311378
Soat1	-1.02613	0.181606
Ntrk2	-1.02045	-0.937347
Cdc42ep4	-1.02042	-1.06757
Plxnb3	-1.01781	-0.697985
Lrig1	-1.0056	0.27287
Pdk1	-1.00491	0.860545
Ralgps1	-1.00316	-0.855011
Gramd3	-1.00039	-0.325818
St5	-0.999575	-1.15278
Slc2a8	-0.999274	-0.396925
Mfng	-0.996155	-1.34106
Igdcc4	-0.995687	-0.645378
Phyhipl	-0.9952	-0.306495
Kcnk2	-0.995056	-1.51923
Nebl	-0.992646	-0.497554
Egr2	-0.990242	0.923541
Mycl	-0.983703	-1.27285
Pacsin3	-0.982735	-0.56614
Rnf24	-0.981078	-0.302434
Sh3bp4	-0.978195	-1.45828
Frmd4b	-0.97793	-0.510198
Usp20	-0.970626	-0.769247
Nat6	-0.970135	-0.494568
Plekha1	-0.968231	0.277114
Abhd12	-0.968034	-0.923721
Tnr	-0.965829	-1.42142
Atp2b4	-0.964071	-0.691136
Aplp1	-0.960665	-0.504732
Gpam	-0.957636	-0.768515
Tspan7	-0.957593	-0.177621
Hs3st3b1	-0.956383	0.24925
Cotl1	-0.953665	-0.463747
Specc1	-0.953394	-0.281142
Uckl1	-0.952523	-0.501758
Cadm1	-0.952241	0.283825
Lhfp	-0.951694	-0.606321
Ralgds	-0.950998	-0.479167
Acot1	-0.950991	-0.834399
Cpe	-0.950946	-0.596206
Mmd2	-0.950913	-1.70057
Adamts9	-0.949633	0.942505
Pfn2	-0.948844	-0.326251
Tsc22d4	-0.948715	-1.17071
Unc119	-0.947963	-0.300172
Slc43a2	-0.945242	-0.886326
Rhob	-0.944755	-0.503843
Sybu	-0.939115	-0.794213
Ank	-0.938578	-0.323396
Anxa7	-0.937327	-0.450286
Gipc1	-0.933407	-0.338636
Axin2	-0.932761	0.247052
Elmod3	-0.932353	-0.824772
Nfkbia	-0.93226	-0.687422
Wipi1	-0.93111	-0.87797
Itga7	-0.929017	-1.30942
Ctso	-0.924096	-0.414658
Msi1	-0.919929	-0.996049
Fam124a	-0.919809	-0.603626
Adhfe1	-0.918355	-1.65677
6430548M08Rik	-0.915518	-0.579278
Ccpg1os	-0.912617	-1.01339
Rtn1	-0.911817	0.222107
Tom1l2	-0.908797	-0.867268
Asl	-0.908422	-0.784856
Fam214b	-0.907898	-0.692696
Tapbp	-0.907762	-0.653133
Ctsf	-0.906421	-1.11299
Kctd5	-0.905205	-0.564489
Vwa5a	-0.901964	-1.1726
Enpp5	-0.900286	-0.726807
Tcp11l2	-0.899604	-1.83428
Tub	-0.898489	-0.282352
Zer1	-0.898009	-0.476834
Mapk8ip2	-0.893635	-0.501735
Tpcn1	-0.891074	-1.05608
Apbb1	-0.888288	-0.755925
Lgals8	-0.88771	-0.961648
Mapk3	-0.885888	-0.397215
Atp9a	-0.885847	-0.807339
Vat1	-0.884742	-0.437754
Tango2	-0.883791	-0.430053
Enpp2	-0.883407	-1.67704
Carhsp1	-0.882063	-0.808232
Tns3	-0.880778	-0.765253
Tldc1	-0.879731	-0.820169
Cmip	-0.878004	-0.186417
Pisd	-0.877935	-0.258734
Bbs1	-0.877572	-0.426218
Zfp36l2	-0.872008	0.169771
Lrch3	-0.870884	-0.421022
Fads1	-0.865961	-0.277332
Sema6a	-0.863919	-0.250225
Lrrn3	-0.858058	-0.20636
Kif21a	-0.854898	-1.09872
Tcta	-0.854344	-0.781353
Dtx3	-0.851134	-0.366931
Lrrc8a	-0.850949	-0.369449
Nr1d1	-0.847093	-0.361916
Mpst	-0.845465	-0.970949
Ctsl	-0.843782	-0.543026
Agpat3	-0.842846	-0.143029
Ctsb	-0.841803	-0.512192
Bdh1	-0.84152	-0.472312
Zdhhc18	-0.84148	-0.331744
Galnt16	-0.841027	-0.69681
Slc44a1	-0.834834	-0.456093
Plbd2	-0.83355	-0.186589
Rab32	-0.833111	-0.536388
Nacc2	-0.831213	-0.7285
Ypel3	-0.82159	-1.54026
Atp1b2	-0.818815	-0.659461
Plxna3	-0.817628	0.293392
Timp2	-0.815936	-0.880511
Slc12a9	-0.815513	-0.312633
Clip3	-0.800041	-1.07471
Prr13	-0.799003	-0.691341
Lrrc4	-0.797746	-0.408572
Acox1	-0.797429	-0.7541
AI464131	-0.79675	-1.32408
Pxn	-0.795616	-0.34111
Atat1	-0.793439	-0.632481
Necap2	-0.789102	0.234927
Pgpep1	-0.78643	-1.14281
Mapre2	-0.784699	-0.466107
Wasf1	-0.784408	-0.458275
Fads2	-0.783673	-0.219212
Ednrb	-0.782552	-1.08057
Csrp1	-0.779032	-0.554788
Tmem47	-0.777437	-0.621664
Atp8a1	-0.773481	-0.733087
Dll3	-0.77151	-1.01707
Pik3r3	-0.771018	-0.611691
Chic2	-0.768079	-0.529621
Apba2	-0.765549	-0.545965
Kif1a	-0.763509	-0.332586
Bhlhe40	-0.7594	0.484097
Shisa4	-0.757689	-0.540334
Mink1	-0.755893	0.384183
Cdh11	-0.755847	-0.801463
Ddit4	-0.755437	-1.42004
Atp1b1	-0.754068	0.530233
Atg9a	-0.753937	-0.569939
Plxnb1	-0.752723	-0.444725
Evi5l	-0.747767	-0.784721
Hacd2	-0.747505	-0.451882
Ift43	-0.745526	-0.222228
Zgpat	-0.743067	0.29736
Gstm7	-0.742389	-0.982092
Cadm4	-0.740919	-0.719391
Eps15	-0.738632	-0.953671
Ppp1r1a	-0.738146	-0.580672
Tbcel	-0.736673	-0.474042
Abca3	-0.732296	-0.427497
Isoc2a	-0.728605	-0.555491
Slc22a23	-0.727583	-0.195843
Fth1	-0.725744	-0.391744
Arhgef10l	-0.725635	-0.915936
Tef	-0.725226	-0.495739
Pde1b	-0.722695	-0.431419
Atp1a2	-0.715739	-0.643133
Atp13a2	-0.707285	-0.295302
Reep2	-0.707207	-0.144658
Lsamp	-0.707061	-0.552834
Ammecr1l	-0.702773	-0.285892
Lrp10	-0.701747	-0.24183
Hap1	-0.701654	-0.564845
Igsf11	-0.698906	-2.14735
Cltb	-0.698262	-0.344691
Grina	-0.697654	-0.614307
Ccnd3	-0.697332	0.414564
Dscr3	-0.696936	-0.156949
Hk1	-0.693796	-0.136861
Map1lc3b	-0.689026	-0.774178
Nadk2	-0.685045	-0.546595
Mrps6	-0.68435	0.216676
Morn2	-0.680299	-0.607346
Jak1	-0.680256	-0.18364
Pcx	-0.678669	-0.501577
Fam174b	-0.672397	-0.912151
Nr2e1	-0.669773	-0.397117
Vps37b	-0.668683	-0.329309
Pigs	-0.66697	-0.250116
Prdx6	-0.662776	-0.42219
Cst3	-0.662758	-0.937187
Smox	-0.659492	-0.983645
Med22	-0.656172	0.265516
Tle4	-0.654492	-0.196573
Pld3	-0.651217	-0.759613
Ddr1	-0.650991	-0.292768
Scarb2	-0.650519	-0.620914
Scg3	-0.64906	-0.238684
Grn	-0.648411	-0.653992
Sat1	-0.647878	-0.777528
Gramd4	-0.647852	-0.654141
Os9	-0.645636	-0.759002
Kcnj10	-0.645439	-0.668027
Nsg2	-0.643211	-2.15839
Kidins220	-0.640221	-0.54354
Sox9	-0.637984	-0.401294
Amdhd2	-0.635903	-0.701753
B3gat3	-0.635458	-0.148011
Lhfpl3	-0.63238	-0.260771
App	-0.630945	-0.290555
Wdr6	-0.626861	-0.843096
Abcc5	-0.619379	0.164792
Itsn1	-0.6187	-0.359171
Cacng7	-0.618467	-0.640705
Gdi1	-0.617531	-0.291529
Ncam1	-0.615418	-0.293625
Sidt2	-0.614339	-0.332013
Plekhb1	-0.61331	-1.1437
Srr	-0.610637	-0.816008
Fbxo44	-0.606738	-0.412768
Gstm1	-0.60668	-1.47177
Trappc2l	-0.604539	-0.319228
Ddhd1	-0.601983	-0.351588
Xpr1	-0.60074	-0.408404
Anapc16	-0.600285	-0.267772
Gpx4	-0.598039	-0.330725
Slc48a1	-0.597204	-0.418546
Psme1	-0.595385	-0.414048
Hibadh	-0.593367	-0.498935
Cyb5r3	-0.59256	-0.277032
Asrgl1	-0.580497	-0.703783
Fam213a	-0.579607	-0.373074
Bckdha	-0.577865	-1.10851
Tprgl	-0.5754	-0.482073
Cd9	-0.574876	0.428247
Ahcyl1	-0.568769	-0.127426
Snapin	-0.568299	-0.657394
Capn2	-0.565234	-0.191508
Dennd5a	-0.564897	-0.411925
Ctxn1	-0.559626	-0.228248
Syt11	-0.558413	-0.170576
Arel1	-0.553026	-0.303322
Slc39a1	-0.550838	-0.256013
Neo1	-0.547937	-0.268707
Ip6k1	-0.547028	-0.480208
Tmem184c	-0.546976	-0.253946
Rcn2	-0.541567	-0.134107
Mtch1	-0.538525	-0.284705
Rundc3a	-0.538403	-0.457092
Cnn3	-0.537659	-0.162109
Lamp1	-0.530602	-0.262657
Scp2	-0.527616	-0.44422
Dtna	-0.520193	-0.15272
Ndrg3	-0.518326	-0.461131
Mat2a	-0.515975	0.766754
Bloc1s1	-0.51573	-0.530439
Gramd1a	-0.512522	0.315502
Tmem9b	-0.509571	-0.411174
Mtss1l	-0.508711	0.176845
Ormdl3	-0.508564	-0.303869
Msi2	-0.5085	-0.417757
Vps28	-0.503376	-0.454948
Lxn	-0.491382	-0.758991
Tsc22d1	-0.485661	-0.756649
Nnat	-0.485152	-1.25886
Pfkm	-0.484214	-0.294003
Psap	-0.478961	-0.422032
Pccb	-0.472736	-0.37395
Vps41	-0.470932	-0.533154
Dbi	-0.466827	-0.606018
Tssc4	-0.465989	0.437386
Slc22a17	-0.465918	0.255136
Cd63	-0.464811	-0.705507
Slc27a1	-0.45825	-0.278381
Ptpra	-0.455242	-0.473024
Ppt1	-0.447938	-0.437915
Itm2b	-0.440813	-0.569232
Myo6	-0.434557	-0.469214
Ak3	-0.430598	-0.285219
Zfand3	-0.426104	-0.431571
Pea15a	-0.419519	-0.659047
Tcf25	-0.416683	-0.247119
Tmbim6	-0.415688	-0.176894
Arl8a	-0.402085	-0.854025
Ptprs	-0.398185	-0.332247
Gabarap	-0.393123	-0.809718
Gnai2	-0.392789	-0.577369
Saraf	-0.391614	-0.394746
Trim35	-0.391499	-0.286222
Fez1	-0.389083	-0.784901
Dctn2	-0.387102	-0.350707
Pmm1	-0.38079	-0.186276
Rtn3	-0.380752	-0.283064
Mlf2	-0.37431	-0.169756
4833439L19Rik	-0.369174	-0.329213
Scd2	-0.345603	-0.151987
Cox6a1	-0.343455	-0.237381
Atp6v0e2	-0.314034	-0.27065
Ergic3	-0.309111	-0.16541
Gabarapl2	-0.306491	-0.164124
Tmem59	-0.306459	-0.397897
Pnrc2	-0.30367	-0.629132
Dazap2	-0.30055	-0.495927
Ddah1	-0.300344	-0.236945
Arl2bp	-0.294095	-0.289751
Klhl13	-0.285577	-0.202886
Capzb	-0.272791	-0.132911
Gnas	-0.254139	-0.254095
Rab5c	-0.247656	-0.183097
Ap2s1	-0.237021	-0.209845
Capns1	-0.230642	-0.239642
Tpt1	-0.133899	-0.398302
Rps4x	0.236564	-0.216531
Rpl17	0.284503	0.290289
Rpl12	0.331405	0.809811
Rpl9	0.358661	0.330813
Rps27rt	0.362126	-0.210539
Rps20	0.409732	-0.340504
Pkm	0.411712	0.519893
Hnrnpa1	0.422329	0.183188
Hspe1	0.452232	0.387884
Cbx3	0.475305	0.229639
Rpl36al	0.486056	0.21867
Ppia	0.505406	0.283371
Sumo2	0.507874	0.140341
Insig1	0.539395	0.533589
Rps12	0.572304	0.593152
Nme2	0.578991	0.438102
Rps27l	0.618203	0.411628
Npm1	0.631745	0.405138
Cdk2ap1	0.670811	0.181647
Cyp51	0.745574	0.7687
Sc5d	0.757484	0.746873
Lsm8	0.766644	0.261881
Rpl37rt	0.830113	-0.233287
Hmgcr	0.840078	0.801689
Fdps	0.841651	0.677254
H2afz	0.87446	0.572473
Msmo1	0.902681	0.705899
Idi1	0.903694	0.80617
Car8	1.56385	0.675077
Igfbp4	1.64585	1.37792
Rlbp1	1.66344	0.375535
1500015O10Rik	1.80679	-0.730081
Gpr158	2.21965	0.980964
Akr1b3	2.9222	0.643642
Vgll3	3.11422	1.09303
Clic5	4.70793	0.88809
